# Supplementary material for: Experimental validation that human microbiome phages use alternative genetic coding
Source: Nat Commun. 2022 Sep 29;13:5710. doi: 10.1038/s41467-022-32979-6 (PMC9523058; doi:10.1038/s41467-022-32979-6)
Supplement: Supplementary file 3 — Supplementary Data 1 [file 41467_2022_32979_MOESM3_ESM.xlsx]

## Sheet: L2_026_000M1_all_peptides
Extended Data Table 1: L2_026_000M1 detected peptides
This table contains all peptides (bacterial, phage, human) from fecal sample L2_026_000M1 identified by LC-MS/MS with a peptide-level false discovery rate (FDR) threshold of 1%.
Peptide	-10lgP	Mass	Length	ppm	m/z	RT	Area L2_026_000M1 300kDa FT	Area L2_026_000M1 300kDa Filter top	Fraction	Scan	Source File	#Feature	#Feature L2_026_000M1 300kDa FT	#Feature L2_026_000M1 300kDa Filter top	Accession	PTM	AScore	Found By
GGSGGSHGGGSGFGGESGGSYGGGEEASGSGGGYGGGSGK	116.14	3222.27	40	-0.4	1075.1	78.74	9713200	7667000	2	F2:24969	04232021_Banfield_Phage_026M_300kDa_FilterTop_10uL_1D_PR180_QE1_s01_20210423203514.raw	6	3	3	sp|P35527|K1C9_HUMAN			PEAKS DB
GDTFSC(+57.02)MVGHEALPLAFTQK	112.62	2208.03	20	-0.6	1105.02	208.03	14882000	230670000	2	F2:93659	04232021_Banfield_Phage_026M_300kDa_FilterTop_10uL_1D_PR180_QE1_s01_20210423203514.raw	12	2	10	sp|P01876|IGHA1_HUMAN	Carbamidomethylation	C6:Carbamidomethylation:1000.00	PEAKS DB
IYVDAVINHMSGNAVSAGTSSTC(+57.02)GSYFNPGSR	112.58	3318.5	32	0	1107.17	194.25	81994000	5762300	1	F1:86883	04232021_Banfield_Phage_026M_300kDa_FT_10uL_1D_PR180_QE1_s09.raw	8	5	3	sp|P19961|AMY2B_HUMAN	Carbamidomethylation	C23:Carbamidomethylation:1000.00	PEAKS DB
LPGFPIVLHGSSSVPQEEVETINK	111.72	2576.35	24	-2.2	1289.18	202.13		223580000	2	F2:90197	04232021_Banfield_Phage_026M_300kDa_FilterTop_10uL_1D_PR180_QE1_s01_20210423203514.raw	4	0	4	L2_026_000M1_scaffold_631_22:L2_026_000M1_scaffold_92_102			PEAKS DB
VGLINSGGESHGESDLHDAVVTAVVNK	111.64	2703.35	27	1	1352.68	154.11	167890000	219540000	1	F1:64685	04232021_Banfield_Phage_026M_300kDa_FT_10uL_1D_PR180_QE1_s09.raw	6	4	2	L2_026_000M1_scaffold_21262_2			PEAKS DB
TSESGELHGLTTEEEFVEGIYK	110.65	2454.14	22	-1	1228.08	200.16	250880000	7641900	1	F1:89998	04232021_Banfield_Phage_026M_300kDa_FT_10uL_1D_PR180_QE1_s09.raw	23	13	10	sp|P02766|TTHY_HUMAN			PEAKS DB
AYQISDISGLTHGVGWC(+57.02)APQQGTC(+57.02)K	110.47	2733.26	25	0.5	1367.64	189.26	21401000		1	F1:83546	04232021_Banfield_Phage_026M_300kDa_FT_10uL_1D_PR180_QE1_s09.raw	2	2	0	L2_026_000M1_scaffold_19889_2	Carbamidomethylation	C17:Carbamidomethylation:1000.00;C24:Carbamidomethylation:1000.00	PEAKS DB
AHFSISNSAEDPFIAIHAESK	109.13	2270.1	21	0.2	1136.06	166.14	10342000000	55017000	1	F1:71305	04232021_Banfield_Phage_026M_300kDa_FT_10uL_1D_PR180_QE1_s09.raw	55	52	3	sp|P19961|AMY2B_HUMAN:sp|P04746|AMYP_HUMAN:sp|P04745|AMY1_HUMAN			PEAKS DB
DGTDYHAAADLTGQANHIGVTIK	108.86	2367.15	23	-0.7	790.055	147.22	17284000		1	F1:60802	04232021_Banfield_Phage_026M_300kDa_FT_10uL_1D_PR180_QE1_s09.raw	6	6	0	L2_026_000M1_scaffold_3448_10			PEAKS DB
KGDTFSC(+57.02)MVGHEALPLAFTQK	108.17	2336.13	21	-1.7	1169.07	183.74	86678000	224650000	1	F1:80369	04232021_Banfield_Phage_026M_300kDa_FT_10uL_1D_PR180_QE1_s09.raw	14	4	10	sp|P01876|IGHA1_HUMAN	Carbamidomethylation	C7:Carbamidomethylation:1000.00	PEAKS DB
DILNNADHNLLGQDQTFTAK	107.67	2227.09	20	0.9	1114.55	185.09	202450000	395300000	2	F2:80765	04232021_Banfield_Phage_026M_300kDa_FilterTop_10uL_1D_PR180_QE1_s01_20210423203514.raw	10	4	6	L2_026_000M1_scaffold_1837_2			PEAKS DB
DNGTVDHIVLNDLYIHDVTGNVYNK	107.51	2827.38	25	-0.7	943.466	198.7	8839900		1	F1:89115	04232021_Banfield_Phage_026M_300kDa_FT_10uL_1D_PR180_QE1_s09.raw	3	3	0	L2_026_000M1_scaffold_2572_2			PEAKS DB
LEDTATGHPIQTIEIPNQSLISVR	107.04	2631.39	24	-0.8	1316.7	186.24	31661000	45142000	1	F1:81873	04232021_Banfield_Phage_026M_300kDa_FT_10uL_1D_PR180_QE1_s09.raw	6	3	3	L2_026_000M1_scaffold_5656_1			PEAKS DB
LGEHNIEVLEGNEQFINAAK	107	2224.11	20	-0.3	1113.06	183.27	2478300000	887090000	2	F2:79492	04232021_Banfield_Phage_026M_300kDa_FilterTop_10uL_1D_PR180_QE1_s01_20210423203514.raw	70	47	23	sp|P07478|TRY2_HUMAN:sp|P07477|TRY1_HUMAN			PEAKS DB
NGGTNQLQMGLTELAPGSVWNTMPAHTHTR	106.98	3218.53	30	-0.6	1073.85	196.26	17924000		1	F1:87698	04232021_Banfield_Phage_026M_300kDa_FT_10uL_1D_PR180_QE1_s09.raw	2	2	0	L2_026_000M1_scaffold_612_12			PEAKS DB
DGISSSSEAAMNNFHGIAEYLPAR	105.97	2536.17	24	-0.1	1269.09	206.04	5149500	273730	1	F1:92988	04232021_Banfield_Phage_026M_300kDa_FT_10uL_1D_PR180_QE1_s09.raw	2	1	1	L2_026_000M1_scaffold_0_158			PEAKS DB
HLQTYVNNLNNLVPGTEYENK	105.73	2459.21	21	0	1230.61	188.2		85611000	2	F2:81937	04232021_Banfield_Phage_026M_300kDa_FilterTop_10uL_1D_PR180_QE1_s01_20210423203514.raw	5	0	5	L2_026_000M1_scaffold_1780_2			PEAKS DB
TEVDSNTALQGMNNPDPSGAIAK	105.47	2329.09	23	-1.9	1165.55	133.38	145770	16942000	2	F2:53312	04232021_Banfield_Phage_026M_300kDa_FilterTop_10uL_1D_PR180_QE1_s01_20210423203514.raw	4	1	3	L2_026_000M1_scaffold_10_150			PEAKS DB
HSASTGYINSTYATSTFK	105.16	1934.9	18	0	968.458	109.13	475700000	233070000	2	F2:40363	04232021_Banfield_Phage_026M_300kDa_FilterTop_10uL_1D_PR180_QE1_s01_20210423203514.raw	14	10	4	L2_026_000M1_scaffold_5740_4			PEAKS DB
AHDTQYQTVNGDATQAIAPK	105.06	2128.02	20	0.8	1065.02	82.45	2706500	10288000	2	F2:27248	04232021_Banfield_Phage_026M_300kDa_FilterTop_10uL_1D_PR180_QE1_s01_20210423203514.raw	10	4	6	L2_026_000M1_scaffold_71_93			PEAKS DB
QFQNGNDVNDWVGPPNNNGVIK	104.8	2425.14	22	-0.2	1213.58	165.67	6472000000	6393000000	2	F2:69675	04232021_Banfield_Phage_026M_300kDa_FilterTop_10uL_1D_PR180_QE1_s01_20210423203514.raw	24	13	11	sp|P19961|AMY2B_HUMAN:sp|P04746|AMYP_HUMAN			PEAKS DB
AQGPNSESDIADQVNMINTAIAAK	104.76	2457.18	24	-0.1	1229.6	206.79	21964000	30117000	2	F2:92853	04232021_Banfield_Phage_026M_300kDa_FilterTop_10uL_1D_PR180_QE1_s01_20210423203514.raw	4	2	2	L2_026_000M1_scaffold_9403_3			PEAKS DB
NVVDGQPFTNWYDNGSNQVAFGR	104.65	2584.17	23	-0.2	1293.09	213.45	9025300000	4411900000	2	F2:97051	04232021_Banfield_Phage_026M_300kDa_FilterTop_10uL_1D_PR180_QE1_s01_20210423203514.raw	40	26	14	sp|P19961|AMY2B_HUMAN:sp|P04746|AMYP_HUMAN:sp|P04745|AMY1_HUMAN			PEAKS DB
TLHPDNMAAGPASYGMTDTMGR	104.62	2292.99	22	0.6	1147.5	129.3	37601000	24210000	1	F1:51406	04232021_Banfield_Phage_026M_300kDa_FT_10uL_1D_PR180_QE1_s09.raw	4	3	1	L2_026_000M1_scaffold_30_68:L2_026_000M1_scaffold_5065_4:L2_026_000M1_scaffold_7_67:L2_026_000M1_scaffold_11_112:L2_026_000M1_scaffold_6605_3:L2_026_000M1_scaffold_936_51			PEAKS DB
VPAAYAGSLC(+57.02)GLC(+57.02)GNYNQDPADDLK	104.47	2668.19	25	-0.4	1335.1	191.05	0	8586700	2	F2:83799	04232021_Banfield_Phage_026M_300kDa_FilterTop_10uL_1D_PR180_QE1_s01_20210423203514.raw	3	0	3	sp|Q9Y6R7|FCGBP_HUMAN	Carbamidomethylation	C10:Carbamidomethylation:1000.00;C13:Carbamidomethylation:1000.00	PEAKS DB
NTTIVHSVNSLATEQGVITVK	104.42	2210.19	21	-0.4	1106.1	151.71	1990900		1	F1:63193	04232021_Banfield_Phage_026M_300kDa_FT_10uL_1D_PR180_QE1_s09.raw	2	2	0	L2_026_000M1_scaffold_311_10			PEAKS DB
HLQTYVNNLNSLVPGTEYEGK	104.03	2375.18	21	-0.3	1188.59	177.84	28761000	7277500	1	F1:77344	04232021_Banfield_Phage_026M_300kDa_FT_10uL_1D_PR180_QE1_s09.raw	5	3	2	L2_026_000M1_scaffold_307_76:L2_026_000M1_scaffold_2916_10:L2_026_000M1_scaffold_163_43:L2_026_000M1_scaffold_16547_2			PEAKS DB
DTEEEDFHVDQVTTVK	103.97	1890.85	16	-0.7	946.431	127.4	2575600000	2427600000	2	F2:50113	04232021_Banfield_Phage_026M_300kDa_FilterTop_10uL_1D_PR180_QE1_s01_20210423203514.raw	66	39	27	sp|P01009|A1AT_HUMAN			PEAKS DB
VVDQSNEAIIGATIQAIHEPSGTHYGAITNVDGR	103.67	3532.75	34	1	1178.59	195.3	10584000		1	F1:87111	04232021_Banfield_Phage_026M_300kDa_FT_10uL_1D_PR180_QE1_s09.raw	2	2	0	L2_026_000M1_scaffold_1244_17			PEAKS DB
HDDNAPAGDLSSATATAAIAR	103.66	2023.96	21	-1.3	1012.98	112.9	14355000	18797000	2	F2:42721	04232021_Banfield_Phage_026M_300kDa_FilterTop_10uL_1D_PR180_QE1_s01_20210423203514.raw	4	2	2	L2_026_000M1_scaffold_1058_15			PEAKS DB
VVHGEDAVPYSWPWQVSLQYEK	103.6	2616.26	22	0.7	1309.14	218.13	1293900000		1	F1:99307	04232021_Banfield_Phage_026M_300kDa_FT_10uL_1D_PR180_QE1_s09.raw	28	28	0	sp|P09093|CEL3A_HUMAN			PEAKS DB
VYATYSNGDADGPSDTASGYNK	103.53	2251.95	22	-1.7	1126.98	87.87	17925000	6775100	2	F2:29133	04232021_Banfield_Phage_026M_300kDa_FilterTop_10uL_1D_PR180_QE1_s01_20210423203514.raw	9	5	4	L2_026_000M1_scaffold_7030_3			PEAKS DB
HQFDSEIYQGNLENYEAAVK	103.44	2354.08	20	-1.7	1178.05	169.16	153180		1	F1:72662	04232021_Banfield_Phage_026M_300kDa_FT_10uL_1D_PR180_QE1_s09.raw	1	1	0	L2_026_000M1_scaffold_832_2			PEAKS DB
EQNTHISFGNMDC(+57.02)NPVASTK	103.39	2248.98	20	-0.3	1125.5	125.85	1108200	26827000	2	F2:49240	04232021_Banfield_Phage_026M_300kDa_FilterTop_10uL_1D_PR180_QE1_s01_20210423203514.raw	4	2	2	L2_026_000M1_scaffold_71_93	Carbamidomethylation	C13:Carbamidomethylation:1000.00	PEAKS DB
DRPTTISAVEFSVPDAPEDPQPDNTSFVR	103.27	3186.51	29	0	1063.18	205.37	24082000	9145000	2	F2:92062	04232021_Banfield_Phage_026M_300kDa_FilterTop_10uL_1D_PR180_QE1_s01_20210423203514.raw	7	3	4	L2_026_000M1_scaffold_455_41			PEAKS DB
LESSLTNDAGESPTAEDYSFSK	103.05	2347.03	22	1.3	1174.53	150.48	1902100	4051100	2	F2:62144	04232021_Banfield_Phage_026M_300kDa_FilterTop_10uL_1D_PR180_QE1_s01_20210423203514.raw	5	2	3	L2_026_000M1_scaffold_5555_1			PEAKS DB
LIYSNNPGTDGIGTTGEIPTNEVK	103.03	2489.23	24	0	1245.62	161.88	8602700	37036000	2	F2:68486	04232021_Banfield_Phage_026M_300kDa_FilterTop_10uL_1D_PR180_QE1_s01_20210423203514.raw	5	2	3	L2_026_000M1_scaffold_13954_3			PEAKS DB
VYAC(+57.02)EVTHQGLSSPVTK	102.88	1874.92	17	-0.9	938.466	95.23	601850000	3362000000	2	F2:32895	04232021_Banfield_Phage_026M_300kDa_FilterTop_10uL_1D_PR180_QE1_s01_20210423203514.raw	76	6	70	sp|P01834|IGKC_HUMAN	Carbamidomethylation	C4:Carbamidomethylation:1000.00	PEAKS DB
IVGEGEGGGETPEPPVEGTEIFTEK	102.8	2557.21	25	-0.3	1279.61	181.11	687500	7340500	2	F2:78229	04232021_Banfield_Phage_026M_300kDa_FilterTop_10uL_1D_PR180_QE1_s01_20210423203514.raw	5	3	2	L2_026_000M1_scaffold_14145_2			PEAKS DB
YVVM(+15.99)SAPSKDDTPMFVC(+57.02)GVNEK	102.62	2489.13	22	2.5	1245.57	136.87	0	38421000	2	F2:55167	04232021_Banfield_Phage_026M_300kDa_FilterTop_10uL_1D_PR180_QE1_s01_20210423203514.raw	2	0	2	L2_026_000M1_scaffold_489_14:L2_026_000M1_scaffold_8839_3	Oxidation (M); Carbamidomethylation	M4:Oxidation (M):177.91;C17:Carbamidomethylation:1000.00	PEAKS DB
GHTLTTSATPTWIDGILSTDK	102.37	2214.12	21	-1.1	1108.06	196.46	4159900		1	F1:87873	04232021_Banfield_Phage_026M_300kDa_FT_10uL_1D_PR180_QE1_s09.raw	2	2	0	L2_026_000M1_scaffold_3126_2:L2_026_000M1_scaffold_12865_1			PEAKS DB
LYDGEEASSIDPTTYKPDDYGGAYFLR	102.06	3042.38	27	-1.1	1015.13	206.65	21091000	9313100	2	F2:92726	04232021_Banfield_Phage_026M_300kDa_FilterTop_10uL_1D_PR180_QE1_s01_20210423203514.raw	4	3	1	L2_026_000M1_scaffold_110_66			PEAKS DB
VHETDTGSPEVQVALLTAR	102.04	2022.04	19	-1.9	1012.02	134.49	25392000		1	F1:54327	04232021_Banfield_Phage_026M_300kDa_FT_10uL_1D_PR180_QE1_s09.raw	9	9	0	L2_026_000M1_scaffold_24780_2			PEAKS DB
VMAEYDMSHADGTLTDISGNGNNAK	101.98	2610.13	25	-0.3	871.051	152.12	4617500	4335300	2	F2:62899	04232021_Banfield_Phage_026M_300kDa_FilterTop_10uL_1D_PR180_QE1_s01_20210423203514.raw	2	1	1	L2_026_000M1_scaffold_1154_12			PEAKS DB
TLNQPDSQLQLTTGNGLFLSEGLK	101.76	2573.33	24	-0.7	1287.67	214.35	2248200000	20596000	1	F1:97485	04232021_Banfield_Phage_026M_300kDa_FT_10uL_1D_PR180_QE1_s09.raw	70	62	8	sp|P01009|A1AT_HUMAN			PEAKS DB
LGPEC(+57.02)AEGTQEAVDAAWSSIK	101.72	2218.02	21	1	1110.02	208.56		664730	2	F2:94043	04232021_Banfield_Phage_026M_300kDa_FilterTop_10uL_1D_PR180_QE1_s01_20210423203514.raw	2	0	2	L2_026_000M1_scaffold_5289_4	Carbamidomethylation	C5:Carbamidomethylation:1000.00	PEAKS DB
HMDAAYEYLTPDEQK	101.64	1809.79	15	1	905.902	115.09	3023300	18414000	2	F2:43732	04232021_Banfield_Phage_026M_300kDa_FilterTop_10uL_1D_PR180_QE1_s01_20210423203514.raw	8	5	3	L2_026_000M1_scaffold_110_13			PEAKS DB
YMFPMGTPDPEYPADASQNGIR	101.59	2456.08	22	0.5	1229.05	201.44	32384000	70138000	2	F2:89667	04232021_Banfield_Phage_026M_300kDa_FilterTop_10uL_1D_PR180_QE1_s01_20210423203514.raw	4	2	2	sp|P09923|PPBI_HUMAN			PEAKS DB
DADGQVVIGEVNQDATAQNIQQR	101.42	2468.19	23	-0.2	823.737	151.17	3916500	33315000	2	F2:62405	04232021_Banfield_Phage_026M_300kDa_FilterTop_10uL_1D_PR180_QE1_s01_20210423203514.raw	5	3	2	L2_026_000M1_scaffold_13043_2:L2_026_000M1_scaffold_12247_1			PEAKS DB
GMGMINGAELANNEIGPQIVNK	101.39	2269.12	22	-1.4	1135.57	197.76		4037600	2	F2:87680	04232021_Banfield_Phage_026M_300kDa_FilterTop_10uL_1D_PR180_QE1_s01_20210423203514.raw	2	0	2	L2_026_000M1_scaffold_1994_7			PEAKS DB
KGDTFSC(+57.02)M(+15.99)VGHEALPLAFTQK	101.39	2352.12	21	-0.2	785.048	162.57	2204400	19470000	2	F2:68686	04232021_Banfield_Phage_026M_300kDa_FilterTop_10uL_1D_PR180_QE1_s01_20210423203514.raw	4	1	3	sp|P01876|IGHA1_HUMAN	Carbamidomethylation; Oxidation (M)	C7:Carbamidomethylation:1000.00;M8:Oxidation (M):1000.00	PEAKS DB
NWDAGFGLSGASSNPC(+57.02)SETYHGK	101.3	2441.03	23	0.5	1221.53	154.35	12037000	40545000	2	F2:64183	04232021_Banfield_Phage_026M_300kDa_FilterTop_10uL_1D_PR180_QE1_s01_20210423203514.raw	3	1	2	sp|P15085|CBPA1_HUMAN	Carbamidomethylation	C16:Carbamidomethylation:1000.00	PEAKS DB
LNTTNPLGALQSQSPGVNIVANSGQPGK	101.21	2761.44	28	-0.7	1381.72	197.65		3268300	2	F2:87523	04232021_Banfield_Phage_026M_300kDa_FilterTop_10uL_1D_PR180_QE1_s01_20210423203514.raw	1	0	1	L2_026_000M1_scaffold_76_35			PEAKS DB
YTYGPGATTIYPAAGGSDDWAYDQGIR	100.98	2865.29	27	0.5	1433.65	195.46	38802000	17509000	1	F1:87366	04232021_Banfield_Phage_026M_300kDa_FT_10uL_1D_PR180_QE1_s09.raw	5	2	3	sp|P15086|CBPB1_HUMAN			PEAKS DB
NHYNELAVTLNQPANDR	100.89	1967.94	17	-1.3	984.979	108.71	26116000	19305000	2	F2:40243	04232021_Banfield_Phage_026M_300kDa_FilterTop_10uL_1D_PR180_QE1_s01_20210423203514.raw	4	2	2	L2_026_000M1_scaffold_289_63			PEAKS DB
SAQLGDAVQLASLPPAGDILPNK	100.89	2274.22	23	-0.4	1138.12	208.68	6295000000	10852000000	2	F2:94102	04232021_Banfield_Phage_026M_300kDa_FilterTop_10uL_1D_PR180_QE1_s01_20210423203514.raw	44	24	20	sp|P09093|CEL3A_HUMAN			PEAKS DB
HNGVPSQTSPTVTYDSNLK	100.81	2043.99	19	0.1	1023	91.61	67928000	192380000	2	F2:30739	04232021_Banfield_Phage_026M_300kDa_FilterTop_10uL_1D_PR180_QE1_s01_20210423203514.raw	22	5	17	sp|O43451|MGA_HUMAN			PEAKS DB
AM(+15.99)SDAGLNNADIDEVILVGGSSR	100.8	2319.1	23	-3.1	1160.55	199.91		439770	2	F2:88884	04232021_Banfield_Phage_026M_300kDa_FilterTop_10uL_1D_PR180_QE1_s01_20210423203514.raw	3	0	3	L2_026_000M1_scaffold_1104_22:L2_026_000M1_scaffold_673_20:L2_026_000M1_scaffold_30_17	Oxidation (M)	M2:Oxidation (M):1000.00	PEAKS DB
EHAYGYNPSEEVSGNADK	100.8	1965.83	18	-0.2	983.924	80.85	9413100	15919000	2	F2:26107	04232021_Banfield_Phage_026M_300kDa_FilterTop_10uL_1D_PR180_QE1_s01_20210423203514.raw	6	3	3	L2_026_000M1_scaffold_71_1			PEAKS DB
ISNAIHADGTEANLQYIDFIK	100.72	2332.17	21	1	1167.09	189.73	9207900		1	F1:83912	04232021_Banfield_Phage_026M_300kDa_FT_10uL_1D_PR180_QE1_s09.raw	2	2	0	L2_026_000M1_scaffold_5879_1			PEAKS DB
GNYYAGLGYNHSEGTAVGNK	100.67	2070.94	20	2.1	1036.48	95.16	4093100	11024000	1	F1:32805	04232021_Banfield_Phage_026M_300kDa_FT_10uL_1D_PR180_QE1_s09.raw	4	2	2	L2_026_000M1_scaffold_4298_3			PEAKS DB
MLPSNPISGTNDAMILGPVQVK	100.62	2281.18	22	-2.3	1141.6	209.83	642890	8127900	2	F2:94715	04232021_Banfield_Phage_026M_300kDa_FilterTop_10uL_1D_PR180_QE1_s01_20210423203514.raw	6	2	4	L2_026_000M1_scaffold_227_31			PEAKS DB
YVVMSAPSKDDTPMFVC(+57.02)GVNEK	100.6	2473.13	22	0.7	1237.57	167.77	7388100	55278000	2	F2:71506	04232021_Banfield_Phage_026M_300kDa_FilterTop_10uL_1D_PR180_QE1_s01_20210423203514.raw	4	2	2	L2_026_000M1_scaffold_489_14:L2_026_000M1_scaffold_8839_3	Carbamidomethylation	C17:Carbamidomethylation:1000.00	PEAKS DB
LHSLMDEALAAEGDEQQK	100.54	1983.92	18	0.5	992.968	162.49	8392000	9398400	2	F2:68633	04232021_Banfield_Phage_026M_300kDa_FilterTop_10uL_1D_PR180_QE1_s01_20210423203514.raw	4	2	2	L2_026_000M1_scaffold_395_26			PEAKS DB
AAQLPYDVQHADIDYMDER	100.49	2249.01	19	-0.6	1125.51	174.55	197430000	154610000	2	F2:75440	04232021_Banfield_Phage_026M_300kDa_FilterTop_10uL_1D_PR180_QE1_s01_20210423203514.raw	16	5	11	sp|O43451|MGA_HUMAN			PEAKS DB
YMFPM(+15.99)GTPDPEYPADASQNGIR	100.48	2472.07	22	1.9	1237.05	184.06	4195000	33415000	2	F2:79698	04232021_Banfield_Phage_026M_300kDa_FilterTop_10uL_1D_PR180_QE1_s01_20210423203514.raw	10	5	5	sp|P09923|PPBI_HUMAN	Oxidation (M)	M5:Oxidation (M):65.81	PEAKS DB
DLLFNRPLAASTGSNSYPDNIGDMR	100.45	2723.3	25	0	908.773	203.24	5125800	11411000	2	F2:90918	04232021_Banfield_Phage_026M_300kDa_FilterTop_10uL_1D_PR180_QE1_s01_20210423203514.raw	2	1	1	L2_026_000M1_scaffold_5794_1			PEAKS DB
NIWNVEDVSAGTNAPAGAFSTGVAK	100.32	2475.2	25	0.7	1238.61	203.45	1640500	3376400	2	F2:90865	04232021_Banfield_Phage_026M_300kDa_FilterTop_10uL_1D_PR180_QE1_s01_20210423203514.raw	3	1	2	L2_026_000M1_scaffold_23710_1			PEAKS DB
LQEAVPDHAVTDFTNQPTEAAK	100.21	2381.15	22	2	1191.58	126.96	14457000	28746000	2	F2:49874	04232021_Banfield_Phage_026M_300kDa_FilterTop_10uL_1D_PR180_QE1_s01_20210423203514.raw	2	1	1	L2_026_000M1_scaffold_5846_1			PEAKS DB
DGTEIHWIVNPNQGGVYQQK	99.99	2282.11	20	0	1142.06	158.57	29608000	9715600	1	F1:67190	04232021_Banfield_Phage_026M_300kDa_FT_10uL_1D_PR180_QE1_s09.raw	4	2	2	L2_026_000M1_scaffold_2592_4			PEAKS DB
YTDKDADVAMPLTDLGIDPDK	99.93	2292.08	21	2.6	1147.05	189.58	179060	2668800	1	F1:83811	04232021_Banfield_Phage_026M_300kDa_FT_10uL_1D_PR180_QE1_s09.raw	2	1	1	L2_026_000M1_scaffold_1694_5			PEAKS DB
QYDIHNLYGYSMAVATAEAAK	99.89	2315.09	21	-1.9	1158.55	205.83	32663000	40397	1	F1:92791	04232021_Banfield_Phage_026M_300kDa_FT_10uL_1D_PR180_QE1_s09.raw	4	3	1	sp|O43451|MGA_HUMAN			PEAKS DB
ILTANNIGDYNSFEKPNVVAPK	99.85	2403.24	22	1.3	1202.63	167.47	49982000	77866000	2	F2:71379	04232021_Banfield_Phage_026M_300kDa_FilterTop_10uL_1D_PR180_QE1_s01_20210423203514.raw	5	3	2	L2_026_000M1_scaffold_2704_10			PEAKS DB
YLGEHGGIASTSYGDQYGSVPSSAK	99.83	2530.16	25	0	844.394	123.13	12541000	26984000	2	F2:47875	04232021_Banfield_Phage_026M_300kDa_FilterTop_10uL_1D_PR180_QE1_s01_20210423203514.raw	4	1	3	L2_026_000M1_scaffold_4597_7			PEAKS DB
SGETEDATIADIAVATNSGQIK	99.8	2190.07	22	0	1096.04	183.91		762830	2	F2:79788	04232021_Banfield_Phage_026M_300kDa_FilterTop_10uL_1D_PR180_QE1_s01_20210423203514.raw	2	0	2	L2_026_000M1_scaffold_1907_8:L2_026_000M1_scaffold_61_128:L2_026_000M1_scaffold_5797_14:L2_026_000M1_scaffold_509_19:L2_026_000M1_scaffold_371_69:L2_026_000M1_scaffold_229_78			PEAKS DB
NLGNDTGYMDLDGIQGFSGGGTR	99.8	2344.04	23	-2.2	1173.02	203.74		810140	2	F2:91117	04232021_Banfield_Phage_026M_300kDa_FilterTop_10uL_1D_PR180_QE1_s01_20210423203514.raw	1	0	1	L2_026_000M1_scaffold_61_134			PEAKS DB
ITAEGQGVGDM(+15.99)FTEPDWNR	99.79	2137.94	19	-2.1	1069.97	161.6		5332600	2	F2:68097	04232021_Banfield_Phage_026M_300kDa_FilterTop_10uL_1D_PR180_QE1_s01_20210423203514.raw	2	0	2	L2_026_000M1_scaffold_10570_2:L2_026_000M1_scaffold_52_35:L2_026_000M1_scaffold_3027_4	Oxidation (M)	M11:Oxidation (M):1000.00	PEAKS DB
VVSEAPLPTTDAPAAFDPTLLK	99.69	2252.19	22	-0.2	1127.1	208.26	59289000	185120000	2	F2:93945	04232021_Banfield_Phage_026M_300kDa_FilterTop_10uL_1D_PR180_QE1_s01_20210423203514.raw	4	2	2	L2_026_000M1_scaffold_1837_2			PEAKS DB
HVNTAGEGVAQDIIEGTK	99.65	1837.92	18	1	919.967	127.23	0	4888800	2	F2:49951	04232021_Banfield_Phage_026M_300kDa_FilterTop_10uL_1D_PR180_QE1_s01_20210423203514.raw	2	0	2	L2_026_000M1_scaffold_1068_6			PEAKS DB
VPGEWADQWGAVDGDINQPR	99.47	2209.02	20	-1.5	1105.52	198.62		481620	2	F2:88037	04232021_Banfield_Phage_026M_300kDa_FilterTop_10uL_1D_PR180_QE1_s01_20210423203514.raw	2	0	2	L2_026_000M1_scaffold_1642_12			PEAKS DB
ADEHASQYNTILEAFTNK	99.45	2050.96	18	-5.1	1026.48	189.8	7085200	2495700	1	F1:83926	04232021_Banfield_Phage_026M_300kDa_FT_10uL_1D_PR180_QE1_s09.raw	3	2	1	L2_026_000M1_scaffold_36_46			PEAKS DB
YNAEAASNGVQPVNFGIVK	99.44	1977	19	-0.3	989.505	163.06	6558900	9421500	2	F2:68925	04232021_Banfield_Phage_026M_300kDa_FilterTop_10uL_1D_PR180_QE1_s01_20210423203514.raw	3	1	2	L2_026_000M1_scaffold_162_69			PEAKS DB
IGVIGPMTGDYAQYGTNVYNAAK	99.41	2402.16	23	-0.4	1202.09	203.44	297330	660680	2	F2:90908	04232021_Banfield_Phage_026M_300kDa_FilterTop_10uL_1D_PR180_QE1_s01_20210423203514.raw	2	1	1	L2_026_000M1_scaffold_8795_3			PEAKS DB
NLC(+57.02)HSTTVDVTNVSQVK	99.39	1900.93	17	0.8	951.474	97.98		11745000	2	F2:34177	04232021_Banfield_Phage_026M_300kDa_FilterTop_10uL_1D_PR180_QE1_s01_20210423203514.raw	2	0	2	L2_026_000M1_scaffold_15558_1	Carbamidomethylation	C3:Carbamidomethylation:1000.00	PEAKS DB
NADVLVAESTPPGNDEPYTEQMGNC(+57.02)GEK	99.39	3021.3	28	-0.1	1008.11	156.8	1077500	30569000	2	F2:65798	04232021_Banfield_Phage_026M_300kDa_FilterTop_10uL_1D_PR180_QE1_s01_20210423203514.raw	3	2	1	sp|A8K7I4|CLCA1_HUMAN	Carbamidomethylation	C25:Carbamidomethylation:1000.00	PEAKS DB
VGNDQTAEDATGVPTEVVK	99.35	1928.93	19	-1.8	965.472	104.74	2191600	4492900	2	F2:38050	04232021_Banfield_Phage_026M_300kDa_FilterTop_10uL_1D_PR180_QE1_s01_20210423203514.raw	3	1	2	L2_026_000M1_scaffold_19593_1			PEAKS DB
GTNEALEHPHTGGEDALLAAK	99.33	2130.03	21	-0.3	1066.02	94.71	60572000	141650000	2	F2:32415	04232021_Banfield_Phage_026M_300kDa_FilterTop_10uL_1D_PR180_QE1_s01_20210423203514.raw	6	3	3	L2_026_000M1_scaffold_1029_35			PEAKS DB
VAATGNQDAPSDGYTGQASSYLSK	99.23	2387.09	24	-1.3	1194.55	122.21	1054800	7404400	2	F2:47451	04232021_Banfield_Phage_026M_300kDa_FilterTop_10uL_1D_PR180_QE1_s01_20210423203514.raw	4	2	2	code15_L2_026_000M1_scaffold_35_221			PEAKS DB
SPMHDYTENEIPVNHLFQQYAILK	99.19	2886.4	24	0.1	963.141	206.46	769900		1	F1:93190	04232021_Banfield_Phage_026M_300kDa_FT_10uL_1D_PR180_QE1_s09.raw	1	1	0	L2_026_000M1_scaffold_665_40			PEAKS DB
PTAEELANYGEPDFVSFNASK	99.15	2285.05	21	-1.3	1143.53	202.79		15764000	2	F2:90643	04232021_Banfield_Phage_026M_300kDa_FilterTop_10uL_1D_PR180_QE1_s01_20210423203514.raw	3	0	3	L2_026_000M1_scaffold_2121_6:L2_026_000M1_scaffold_24_110			PEAKS DB
KEGYEQIAAIFTETADQEK	99.09	2170.04	19	-0.1	1086.03	196.3	130650000	10443000	1	F1:87683	04232021_Banfield_Phage_026M_300kDa_FT_10uL_1D_PR180_QE1_s09.raw	21	14	7	L2_026_000M1_scaffold_1797_16:L2_026_000M1_scaffold_432_23:L2_026_000M1_scaffold_217_43			PEAKS DB
VPIDAASGYSYQFQNVGK	99.09	1942.94	18	0.4	972.479	162.35	1901600	6627700	2	F2:68523	04232021_Banfield_Phage_026M_300kDa_FilterTop_10uL_1D_PR180_QE1_s01_20210423203514.raw	4	2	2	L2_026_000M1_scaffold_612_16			PEAKS DB
ETHEPGWTNQELQAYDAAHVSVGK	99.08	2666.24	24	0.9	889.754	143.27	30195000		1	F1:58637	04232021_Banfield_Phage_026M_300kDa_FT_10uL_1D_PR180_QE1_s09.raw	2	2	0	L2_026_000M1_scaffold_16648_1			PEAKS DB
DIDYYLNHTNYSEEQVEK	99.08	2259	18	2.5	1130.51	160.65	14265000	21485000	2	F2:67640	04232021_Banfield_Phage_026M_300kDa_FilterTop_10uL_1D_PR180_QE1_s01_20210423203514.raw	4	2	2	L2_026_000M1_scaffold_455_39			PEAKS DB
VPDQAQITTLEGVGTPAK	99.06	1823.96	18	-2.8	912.986	150.61	6079100	6126200	2	F2:62046	04232021_Banfield_Phage_026M_300kDa_FilterTop_10uL_1D_PR180_QE1_s01_20210423203514.raw	8	4	4	L2_026_000M1_scaffold_91_53			PEAKS DB
NFPPSQDASGDLYTTSSQLTLPATQC(+57.02)LAGK	99.05	3167.51	30	-0.6	1056.84	213.95	8836200	167230000	2	F2:96666	04232021_Banfield_Phage_026M_300kDa_FilterTop_10uL_1D_PR180_QE1_s01_20210423203514.raw	13	10	3	sp|P01876|IGHA1_HUMAN	Carbamidomethylation	C26:Carbamidomethylation:1000.00	PEAKS DB
LAEVSNSIIDQC(+57.02)VAQGVPFAR	99	2273.15	21	-4.4	1137.58	207.64		7097700	2	F2:93493	04232021_Banfield_Phage_026M_300kDa_FilterTop_10uL_1D_PR180_QE1_s01_20210423203514.raw	2	0	2	L2_026_000M1_scaffold_810_4	Carbamidomethylation	C12:Carbamidomethylation:1000.00	PEAKS DB
KDDETAADGSIVSVEAGAK	98.95	1861.89	19	-0.1	931.952	92.06	772020	1278000	2	F2:31115	04232021_Banfield_Phage_026M_300kDa_FilterTop_10uL_1D_PR180_QE1_s01_20210423203514.raw	3	2	1	L2_026_000M1_scaffold_478_22			PEAKS DB
DSHVVPVTGFVTAGHVVQK	98.81	1976.05	19	-0.7	989.031	123.99	329840000	278470000	2	F2:48551	04232021_Banfield_Phage_026M_300kDa_FilterTop_10uL_1D_PR180_QE1_s01_20210423203514.raw	23	16	7	L2_026_000M1_scaffold_5740_4			PEAKS DB
TPVAWNFSTMPSENWK	98.79	1893.87	16	-1.1	947.942	208.62	29034000	0	2	F2:94075	04232021_Banfield_Phage_026M_300kDa_FilterTop_10uL_1D_PR180_QE1_s01_20210423203514.raw	1	1	0	L2_026_000M1_scaffold_175_65			PEAKS DB
NNLEVEDEEGSLFVGVDTIHVHK	98.72	2579.25	23	0.3	645.82	184.73	575130000		1	F1:81037	04232021_Banfield_Phage_026M_300kDa_FT_10uL_1D_PR180_QE1_s09.raw	42	42	0	sp|Q99895|CTRC_HUMAN			PEAKS DB
IQELDAAVTGLSTDKEVLTAENEAK	98.69	2644.34	25	-1.1	1323.18	197.03		6483000	2	F2:87155	04232021_Banfield_Phage_026M_300kDa_FilterTop_10uL_1D_PR180_QE1_s01_20210423203514.raw	1	0	1	L2_026_000M1_scaffold_3786_9			PEAKS DB
AVNSLDEEGEYDVTPITQEIIDGR	98.66	2662.26	24	-0.3	1332.14	215.01	24576000	0	1	F1:97658	04232021_Banfield_Phage_026M_300kDa_FT_10uL_1D_PR180_QE1_s09.raw	6	6	0	L2_026_000M1_scaffold_4335_1			PEAKS DB
NAVVTNHALNVTGGSEFSK	98.64	1943.97	19	1.6	972.994	105.67	11934000	29394000	2	F2:38604	04232021_Banfield_Phage_026M_300kDa_FilterTop_10uL_1D_PR180_QE1_s01_20210423203514.raw	6	2	4	L2_026_000M1_scaffold_1058_2			PEAKS DB
KLEDVIGPSMQGGDYPDVVHLATGR	98.64	2653.32	25	0.5	885.447	195.07	30337000		1	F1:86956	04232021_Banfield_Phage_026M_300kDa_FT_10uL_1D_PR180_QE1_s09.raw	2	2	0	L2_026_000M1_scaffold_157_7:L2_026_000M1_scaffold_7315_3			PEAKS DB
DTVQDIQGVIHLAPEMAVEK	98.61	2192.11	20	0.4	1097.07	208.28	6883700	379840	1	F1:94245	04232021_Banfield_Phage_026M_300kDa_FT_10uL_1D_PR180_QE1_s09.raw	4	3	1	L2_026_000M1_scaffold_2592_1			PEAKS DB
VVTMSDSDGYIYDPDGIDR	98.61	2116.93	19	1.3	1059.47	172.91	10897000	5045100	2	F2:74492	04232021_Banfield_Phage_026M_300kDa_FilterTop_10uL_1D_PR180_QE1_s01_20210423203514.raw	5	3	2	L2_026_000M1_scaffold_495_23:L2_026_000M1_scaffold_27_157			PEAKS DB
TTPMTTQPPNPTFSLLQIGQR	98.59	2327.19	21	-1	1164.6	210.77	166420000	161000000	2	F2:95258	04232021_Banfield_Phage_026M_300kDa_FilterTop_10uL_1D_PR180_QE1_s01_20210423203514.raw	7	3	4	sp|A8K7I4|CLCA1_HUMAN			PEAKS DB
VDNALQSGNSQESVTEQDSK	98.54	2134.96	20	-0.1	1068.49	78.82	891160000	892070000	2	F2:25101	04232021_Banfield_Phage_026M_300kDa_FilterTop_10uL_1D_PR180_QE1_s01_20210423203514.raw	246	153	93	sp|P01834|IGKC_HUMAN			PEAKS DB
EIETYHNLLEGGQEDFESSGAGK	98.5	2509.12	23	-1.9	1255.57	162.74	22120000	10665000	1	F1:69396	04232021_Banfield_Phage_026M_300kDa_FT_10uL_1D_PR180_QE1_s09.raw	6	3	3	sp|P35527|K1C9_HUMAN			PEAKS DB
NGDLEEIFLHPGESVIQVSGK	98.48	2267.14	21	-0.9	1134.58	208.45	61086000		1	F1:94276	04232021_Banfield_Phage_026M_300kDa_FT_10uL_1D_PR180_QE1_s09.raw	3	3	0	sp|O60844|ZG16_HUMAN			PEAKS DB
GPTGVAILGSGQYTIPEAYAASK	98.43	2250.15	23	2.1	1126.09	193.97	260730		1	F1:86291	04232021_Banfield_Phage_026M_300kDa_FT_10uL_1D_PR180_QE1_s09.raw	1	1	0	L2_026_000M1_scaffold_1722_9			PEAKS DB
TPEVSSDAPMVNHAWLPK	98.41	1977.96	18	-0.2	660.328	157.22	14824000	16026000	2	F2:65658	04232021_Banfield_Phage_026M_300kDa_FilterTop_10uL_1D_PR180_QE1_s01_20210423203514.raw	5	2	3	L2_026_000M1_scaffold_14145_2			PEAKS DB
VLTM(+15.99)SDSDGYVYDPAGIDR	98.4	2088.93	19	-0.8	1045.47	154.73		6598600	2	F2:64235	04232021_Banfield_Phage_026M_300kDa_FilterTop_10uL_1D_PR180_QE1_s01_20210423203514.raw	1	0	1	L2_026_000M1_scaffold_1514_9	Oxidation (M)	M4:Oxidation (M):1000.00	PEAKS DB
LYHSEAFTVNFGDTEEAK	98.38	2056.94	18	0	1029.48	149.26	337360000	219840000	1	F1:61738	04232021_Banfield_Phage_026M_300kDa_FT_10uL_1D_PR180_QE1_s09.raw	146	81	65	sp|P01009|A1AT_HUMAN			PEAKS DB
YNQGNIGTGDGNITQSQFDEYKK	98.35	2576.18	23	-2.2	859.731	120.75	3073600	8138600	2	F2:46642	04232021_Banfield_Phage_026M_300kDa_FilterTop_10uL_1D_PR180_QE1_s01_20210423203514.raw	2	1	1	L2_026_000M1_scaffold_1129_9			PEAKS DB
TDVYENLHAAGVVDPAK	98.34	1797.89	17	-0.1	899.952	126.37	10521000	34235000	2	F2:49718	04232021_Banfield_Phage_026M_300kDa_FilterTop_10uL_1D_PR180_QE1_s01_20210423203514.raw	3	1	2	L2_026_000M1_scaffold_1225_5:L2_026_000M1_scaffold_20_138:L2_026_000M1_scaffold_3331_8:L2_026_000M1_scaffold_6913_1:L2_026_000M1_scaffold_3083_10:L2_026_000M1_scaffold_12728_2			PEAKS DB
VSYPIYHINNIVKPVSK	98.3	1970.1	17	-0.9	986.056	139.05	1476800	222810000	2	F2:56352	04232021_Banfield_Phage_026M_300kDa_FilterTop_10uL_1D_PR180_QE1_s01_20210423203514.raw	4	1	3	L2_026_000M1_scaffold_2121_6:L2_026_000M1_scaffold_24_110			PEAKS DB
FTHNPGHEDTPDDASYVQETGHPAYR	98.27	2940.27	26	0.5	736.075	91.34	40649000	16246000	2	F2:30555	04232021_Banfield_Phage_026M_300kDa_FilterTop_10uL_1D_PR180_QE1_s01_20210423203514.raw	6	3	3	L2_026_000M1_scaffold_2592_1:L2_026_000M1_scaffold_1694_2			PEAKS DB
DGGTNQLQMGLTELAPGSVWNTMPAHTHTR	98.18	3219.52	30	1	805.888	203.87	6972200		1	F1:91851	04232021_Banfield_Phage_026M_300kDa_FT_10uL_1D_PR180_QE1_s09.raw	3	3	0	L2_026_000M1_scaffold_10_12			PEAKS DB
LASTHYYDELPTTGNEYGR	98.18	2185.99	19	-1.2	1094	129.18		15939000	2	F2:51047	04232021_Banfield_Phage_026M_300kDa_FilterTop_10uL_1D_PR180_QE1_s01_20210423203514.raw	3	0	3	L2_026_000M1_scaffold_723_8:L2_026_000M1_scaffold_42_121:L2_026_000M1_scaffold_7883_1:L2_026_000M1_scaffold_610_6			PEAKS DB
ANYDSNGTLIDSDSNTVNVK	98.11	2125.98	20	-0.5	1063.99	113.27	6223000	14926000	2	F2:42739	04232021_Banfield_Phage_026M_300kDa_FilterTop_10uL_1D_PR180_QE1_s01_20210423203514.raw	2	1	1	L2_026_000M1_scaffold_13954_3			PEAKS DB
IGVQGAHSGDLASYGVPSLNAAK	98.11	2211.13	23	-4.2	1106.57	150.98	11458000	6492000	1	F1:62813	04232021_Banfield_Phage_026M_300kDa_FT_10uL_1D_PR180_QE1_s09.raw	2	1	1	L2_026_000M1_scaffold_172_9			PEAKS DB
AAGGNPVELDQVTSTAVAYDK	98.03	2105.03	21	0.3	1053.52	167.67	1603800	6836000	2	F2:71525	04232021_Banfield_Phage_026M_300kDa_FilterTop_10uL_1D_PR180_QE1_s01_20210423203514.raw	4	2	2	L2_026_000M1_scaffold_5051_5			PEAKS DB
LLEGEDAHLSSSQFSSGSQSSR	98	2308.06	22	3.2	1155.04	107.34	0	6837500	2	F2:39390	04232021_Banfield_Phage_026M_300kDa_FilterTop_10uL_1D_PR180_QE1_s01_20210423203514.raw	2	0	2	sp|P02533|K1C14_HUMAN			PEAKS DB
GSYGSGGSSYGSGGGSYGSGGGGGGHGSYGSGSSSGGYR	98	3311.3	39	-0.4	1104.77	80.06	7488900	5872100	2	F2:25992	04232021_Banfield_Phage_026M_300kDa_FilterTop_10uL_1D_PR180_QE1_s01_20210423203514.raw	5	2	3	sp|P04264|K2C1_HUMAN			PEAKS DB
AANPTPEKPFVLGC(+57.02)PTGSSPLGMYK	97.98	2618.29	25	-0.6	873.769	190.49		10140000	2	F2:83472	04232021_Banfield_Phage_026M_300kDa_FilterTop_10uL_1D_PR180_QE1_s01_20210423203514.raw	1	0	1	L2_026_000M1_scaffold_1680_4:L2_026_000M1_scaffold_45_18:L2_026_000M1_scaffold_405_7:L2_026_000M1_scaffold_375_7:L2_026_000M1_scaffold_1361_7	Carbamidomethylation	C14:Carbamidomethylation:1000.00	PEAKS DB
LNTTQALGALQSQSPGVNIQAVSGQPGDGFK	97.92	3082.57	31	0.6	1028.53	206.68	481470	5835100	2	F2:92797	04232021_Banfield_Phage_026M_300kDa_FilterTop_10uL_1D_PR180_QE1_s01_20210423203514.raw	2	1	1	L2_026_000M1_scaffold_1058_2			PEAKS DB
SGSFYHTC(+57.02)GGSLIAPDWVVTAGH	97.9	2418.11	23	0.1	1210.06	205.91	16874000	112020000	2	F2:92321	04232021_Banfield_Phage_026M_300kDa_FilterTop_10uL_1D_PR180_QE1_s01_20210423203514.raw	8	2	6	sp|P09093|CEL3A_HUMAN:sp|P08861|CEL3B_HUMAN	Carbamidomethylation	C8:Carbamidomethylation:1000.00	PEAKS DB
TLHPDNVAAGPASYGLTDSM(+15.99)GR	97.85	2245.04	22	-0.9	1123.53	112.5	76555000		1	F1:42530	04232021_Banfield_Phage_026M_300kDa_FT_10uL_1D_PR180_QE1_s09.raw	3	3	0	L2_026_000M1_scaffold_185_84	Oxidation (M)	M20:Oxidation (M):1000.00	PEAKS DB
VFDGTSSNGPLLGQVC(+57.02)SK	97.67	1864.9	18	-1.1	933.456	139.55	5326400	23273000	2	F2:56600	04232021_Banfield_Phage_026M_300kDa_FilterTop_10uL_1D_PR180_QE1_s01_20210423203514.raw	2	1	1	sp|Q86UP6|CUZD1_HUMAN	Carbamidomethylation	C16:Carbamidomethylation:1000.00	PEAKS DB
YGMDPEPSDTNYYGYPVER	97.64	2251.94	19	1.1	1126.98	166.94	0	5950000	2	F2:71209	04232021_Banfield_Phage_026M_300kDa_FilterTop_10uL_1D_PR180_QE1_s01_20210423203514.raw	2	0	2	L2_026_000M1_scaffold_2830_5			PEAKS DB
DSGTSFNAVPLHPNTVLR	97.61	1923.98	18	-0.5	962.997	156.7	393960000	992380000	2	F2:66052	04232021_Banfield_Phage_026M_300kDa_FilterTop_10uL_1D_PR180_QE1_s01_20210423203514.raw	9	4	5	sp|O60844|ZG16_HUMAN			PEAKS DB
VYLAEHDVVTEMVPTER	97.58	1986.97	17	-0.7	994.493	154.66	6517000	5011200	1	F1:64954	04232021_Banfield_Phage_026M_300kDa_FT_10uL_1D_PR180_QE1_s09.raw	3	2	1	L2_026_000M1_scaffold_1082_32			PEAKS DB
NPDGTYNADSNWGAASNPHLMLGK	97.54	2529.13	24	-0.6	844.052	161.03	2658400	4944200	2	F2:67848	04232021_Banfield_Phage_026M_300kDa_FilterTop_10uL_1D_PR180_QE1_s01_20210423203514.raw	2	1	1	L2_026_000M1_scaffold_31_157			PEAKS DB
IIFSYVQLDPDGSC(+57.02)ESENIK	97.53	2313.08	20	-0.3	1157.55	205.19	6009300	15331000	2	F2:91889	04232021_Banfield_Phage_026M_300kDa_FilterTop_10uL_1D_PR180_QE1_s01_20210423203514.raw	6	2	4	sp|Q86UP6|CUZD1_HUMAN	Carbamidomethylation	C14:Carbamidomethylation:1000.00	PEAKS DB
TPFQNMTDEEEAQMK	97.48	1797.75	15	-0.1	899.885	137.76	9870600	15930000	2	F2:55812	04232021_Banfield_Phage_026M_300kDa_FilterTop_10uL_1D_PR180_QE1_s01_20210423203514.raw	2	1	1	L2_026_000M1_scaffold_1170_12			PEAKS DB
VVTISGPDGYIYDPDGISGEK	97.41	2181.05	21	-0.7	1091.53	189.82	5406500	19554000	2	F2:83182	04232021_Banfield_Phage_026M_300kDa_FilterTop_10uL_1D_PR180_QE1_s01_20210423203514.raw	6	2	4	L2_026_000M1_scaffold_304_32			PEAKS DB
TYNASGNTYEALTAPQTVAAGK	97.4	2227.08	22	-1.9	1114.54	137.45	0	165320	2	F2:55462	04232021_Banfield_Phage_026M_300kDa_FilterTop_10uL_1D_PR180_QE1_s01_20210423203514.raw	1	0	1	L2_026_000M1_scaffold_30255_1:L2_026_000M1_scaffold_26648_3			PEAKS DB
AYANASGTGAEVVPTQTANEIISK	97.38	2391.19	24	-2.4	1196.6	155.1	126160	879340	2	F2:64614	04232021_Banfield_Phage_026M_300kDa_FilterTop_10uL_1D_PR180_QE1_s01_20210423203514.raw	3	1	2	L2_026_000M1_scaffold_648_24			PEAKS DB
GSAEAATSDDYKNPGYYDIQAK	97.38	2363.06	22	0.2	1182.54	107.44	4597900	15694000	2	F2:39516	04232021_Banfield_Phage_026M_300kDa_FilterTop_10uL_1D_PR180_QE1_s01_20210423203514.raw	3	1	2	sp|Q8WWA0|ITLN1_HUMAN:sp|Q8WWU7|ITLN2_HUMAN			PEAKS DB
EIVHNPSYDVLFAEETKPSLEGFEK	97.35	2877.41	25	0.1	960.143	195.19	9922500		1	F1:87051	04232021_Banfield_Phage_026M_300kDa_FT_10uL_1D_PR180_QE1_s09.raw	1	1	0	L2_026_000M1_scaffold_55_68			PEAKS DB
VVGGEEARPNSWPWQVSLQYSSNGK	97.33	2774.34	25	1.3	1388.18	189.3	35108000		1	F1:83656	04232021_Banfield_Phage_026M_300kDa_FT_10uL_1D_PR180_QE1_s09.raw	5	5	0	sp|P08217|CEL2A_HUMAN			PEAKS DB
VAPLASSGSTGINQHNDATETGYYGQK	97.27	2765.29	27	-1.2	922.769	102.08	1509900	3492200	2	F2:36472	04232021_Banfield_Phage_026M_300kDa_FilterTop_10uL_1D_PR180_QE1_s01_20210423203514.raw	2	1	1	L2_026_000M1_scaffold_13856_2			PEAKS DB
ASQHGSDVVIETDFGLR	97.27	1829.89	17	0.8	915.953	163.96	743540000	127890000	1	F1:70915	04232021_Banfield_Phage_026M_300kDa_FT_10uL_1D_PR180_QE1_s09.raw	74	51	23	sp|Q9Y6R7|FCGBP_HUMAN			PEAKS DB
AASSESFGYNTDEIVSSDVIGIR	97.26	2416.14	23	0.1	1209.08	204.21	43602000		1	F1:92377	04232021_Banfield_Phage_026M_300kDa_FT_10uL_1D_PR180_QE1_s09.raw	34	34	0	L2_026_000M1_scaffold_25686_1			PEAKS DB
LEDVIGPSMQGGDYPDVVHLATGR	97.24	2525.22	24	-2	1263.62	202.81	19495000	820280	1	F1:91236	04232021_Banfield_Phage_026M_300kDa_FT_10uL_1D_PR180_QE1_s09.raw	2	1	1	L2_026_000M1_scaffold_157_7:L2_026_000M1_scaffold_7315_3			PEAKS DB
VVTISGPDGYIYDPAGISGEK	97.23	2137.06	21	-0.2	1069.54	194.08	11633000	28480000	2	F2:85533	04232021_Banfield_Phage_026M_300kDa_FilterTop_10uL_1D_PR180_QE1_s01_20210423203514.raw	4	2	2	L2_026_000M1_scaffold_27_152			PEAKS DB
HLESQLNQVPNWDYC(+57.02)AEK	97.21	2230.01	18	-1.3	1116.01	152.98		2064500	2	F2:63389	04232021_Banfield_Phage_026M_300kDa_FilterTop_10uL_1D_PR180_QE1_s01_20210423203514.raw	2	0	2	L2_026_000M1_scaffold_2574_6	Carbamidomethylation	C15:Carbamidomethylation:1000.00	PEAKS DB
LSDAGQYLC(+57.02)QAGDDSNSNK	97.21	2041.86	19	0.5	1021.94	101.17	6879100	31421000	2	F2:36128	04232021_Banfield_Phage_026M_300kDa_FilterTop_10uL_1D_PR180_QE1_s01_20210423203514.raw	5	2	3	sp|P01833|PIGR_HUMAN	Carbamidomethylation	C9:Carbamidomethylation:1000.00	PEAKS DB
GENLAADGLADGDSVVLTLPEDADK	97.2	2484.19	25	-3.2	1243.1	206.15	1375200		1	F1:93048	04232021_Banfield_Phage_026M_300kDa_FT_10uL_1D_PR180_QE1_s09.raw	1	1	0	L2_026_000M1_scaffold_147_70			PEAKS DB
DPEHGGMTWTSQYADSK	97.2	1908.79	17	-0.1	955.405	107.64	7682700	1974400	2	F2:39677	04232021_Banfield_Phage_026M_300kDa_FilterTop_10uL_1D_PR180_QE1_s01_20210423203514.raw	3	2	1	L2_026_000M1_scaffold_4597_7			PEAKS DB
AANPTPEKPFVLGC(+57.02)PTGSSPLGM(+15.99)YK	97.14	2634.28	25	-0.2	879.101	168.56		28596000	2	F2:72187	04232021_Banfield_Phage_026M_300kDa_FilterTop_10uL_1D_PR180_QE1_s01_20210423203514.raw	1	0	1	L2_026_000M1_scaffold_1680_4:L2_026_000M1_scaffold_45_18:L2_026_000M1_scaffold_405_7:L2_026_000M1_scaffold_375_7:L2_026_000M1_scaffold_1361_7	Carbamidomethylation; Oxidation (M)	C14:Carbamidomethylation:1000.00;M23:Oxidation (M):1000.00	PEAKS DB
NVTATTAMQNQHISLQELLK	97.14	2239.16	20	0.9	1120.59	198.64	40418000	28339000	2	F2:87949	04232021_Banfield_Phage_026M_300kDa_FilterTop_10uL_1D_PR180_QE1_s01_20210423203514.raw	5	3	2	L2_026_000M1_scaffold_71_1			PEAKS DB
FGDQMNNVAVTDGDKVEAEQR	97.12	2322.05	21	-1.2	775.025	114.22	28607000	55543000	2	F2:43094	04232021_Banfield_Phage_026M_300kDa_FilterTop_10uL_1D_PR180_QE1_s01_20210423203514.raw	11	4	7	L2_026_000M1_scaffold_656_36:L2_026_000M1_scaffold_492_5:L2_026_000M1_scaffold_1365_8			PEAKS DB
TGLPYDEIHPEDPNNVGVIAR	97.1	2305.13	21	0.9	1153.58	167.65	6955400	11204000	2	F2:71532	04232021_Banfield_Phage_026M_300kDa_FilterTop_10uL_1D_PR180_QE1_s01_20210423203514.raw	3	1	2	L2_026_000M1_scaffold_174_20			PEAKS DB
LNHNELLTYPNSYDQVMFGTVK	97.1	2582.25	22	0.3	1292.13	195.89	57793000		1	F1:87352	04232021_Banfield_Phage_026M_300kDa_FT_10uL_1D_PR180_QE1_s09.raw	2	2	0	L2_026_000M1_scaffold_21262_2:L2_026_000M1_scaffold_3448_10:L2_026_000M1_scaffold_610_41			PEAKS DB
YVVM(+15.99)SAPSKDDTPM(+15.99)FVC(+57.02)GVNEK	97.1	2505.12	22	-0.6	836.048	122.55		159520000	2	F2:47010	04232021_Banfield_Phage_026M_300kDa_FilterTop_10uL_1D_PR180_QE1_s01_20210423203514.raw	2	0	2	L2_026_000M1_scaffold_489_14:L2_026_000M1_scaffold_8839_3	Oxidation (M); Carbamidomethylation	M4:Oxidation (M):1000.00;M14:Oxidation (M):1000.00;C17:Carbamidomethylation:1000.00	PEAKS DB
LTFGGQYYDGDNNDNNFNK	97.03	2194.92	19	-0.1	1098.47	152.3	3424700	9890900	2	F2:63157	04232021_Banfield_Phage_026M_300kDa_FilterTop_10uL_1D_PR180_QE1_s01_20210423203514.raw	4	2	2	L2_026_000M1_scaffold_1_40			PEAKS DB
APGGPVDTGEQPYNDINK	97.03	1870.87	18	1.8	936.444	97.91	2002200	2270700	2	F2:34105	04232021_Banfield_Phage_026M_300kDa_FilterTop_10uL_1D_PR180_QE1_s01_20210423203514.raw	2	1	1	L2_026_000M1_scaffold_141_39:L2_026_000M1_scaffold_529_6			PEAKS DB
GYNLGDGTSTTIPVFGVDATDAAK	96.99	2369.14	24	-0.4	1185.58	204.62	3355300	7898300	2	F2:91559	04232021_Banfield_Phage_026M_300kDa_FilterTop_10uL_1D_PR180_QE1_s01_20210423203514.raw	3	2	1	L2_026_000M1_scaffold_4074_2			PEAKS DB
SGGGGDIHQGFQSLLTEVNK	96.88	2043	20	-0.4	1022.51	176.23	501630000	187510000	1	F1:76542	04232021_Banfield_Phage_026M_300kDa_FT_10uL_1D_PR180_QE1_s09.raw	16	13	3	sp|P35237|SPB6_HUMAN			PEAKS DB
VVTISGPDGYIYDPNGISGEK	96.82	2180.06	21	-0.9	1091.04	184.73	2567400	21092000	2	F2:79855	04232021_Banfield_Phage_026M_300kDa_FilterTop_10uL_1D_PR180_QE1_s01_20210423203514.raw	7	3	4	L2_026_000M1_scaffold_30_190:L2_026_000M1_scaffold_1855_7			PEAKS DB
YYPQGTSNELTYNELADGSK	96.81	2249.01	20	-1.5	1125.51	152.59	3813000	6166400	2	F2:63346	04232021_Banfield_Phage_026M_300kDa_FilterTop_10uL_1D_PR180_QE1_s01_20210423203514.raw	6	3	3	L2_026_000M1_scaffold_1600_15			PEAKS DB
EFIKDEYYLNTLNPTGTEEAK	96.78	2474.19	21	1.3	1238.1	187.29	15370000	17488000	2	F2:81761	04232021_Banfield_Phage_026M_300kDa_FilterTop_10uL_1D_PR180_QE1_s01_20210423203514.raw	5	3	2	L2_026_000M1_scaffold_1168_14			PEAKS DB
HVVDIIENDSWMHDIVGANK	96.77	2291.1	20	0.1	764.707	196.26	4046900		1	F1:87681	04232021_Banfield_Phage_026M_300kDa_FT_10uL_1D_PR180_QE1_s09.raw	1	1	0	L2_026_000M1_scaffold_5051_5			PEAKS DB
VIEHIMEDLDTNADK	96.74	1741.82	15	-0.2	871.917	136.19	515420000	281650000	2	F2:54856	04232021_Banfield_Phage_026M_300kDa_FilterTop_10uL_1D_PR180_QE1_s01_20210423203514.raw	18	13	5	sp|P06702|S10A9_HUMAN			PEAKS DB
WQDLNDNKPVLTSTLGEK	96.69	2057.04	18	2.8	1029.53	138.26	8386000	11092000	2	F2:55919	04232021_Banfield_Phage_026M_300kDa_FilterTop_10uL_1D_PR180_QE1_s01_20210423203514.raw	4	2	2	L2_026_000M1_scaffold_1154_12			PEAKS DB
LMVNHPETQVAHLADSFAAGR	96.65	2263.12	21	0.7	1132.57	163.9	33382000	44958000	1	F1:70016	04232021_Banfield_Phage_026M_300kDa_FT_10uL_1D_PR180_QE1_s09.raw	11	2	9	L2_026_000M1_scaffold_1994_4			PEAKS DB
FYDYGANQTPADLGTC(+57.02)EETTDAETQATHVIK	96.63	3445.53	31	0.5	1149.52	186.74		4215100	2	F2:81475	04232021_Banfield_Phage_026M_300kDa_FilterTop_10uL_1D_PR180_QE1_s01_20210423203514.raw	2	0	2	L2_026_000M1_scaffold_2133_9	Carbamidomethylation	C16:Carbamidomethylation:1000.00	PEAKS DB
IKPNDSNDVNDLLDAEGYK	96.63	2119.01	19	-0.4	1060.51	157.14	431860000	335030000	2	F2:65820	04232021_Banfield_Phage_026M_300kDa_FilterTop_10uL_1D_PR180_QE1_s01_20210423203514.raw	11	8	3	L2_026_000M1_scaffold_480_20			PEAKS DB
VGDSPIPGAGAYADDTAGAAAATGNGDILMR	96.62	2874.35	31	-1.3	1438.18	193.81	0		1	F1:86223	04232021_Banfield_Phage_026M_300kDa_FT_10uL_1D_PR180_QE1_s09.raw	0	0	0	sp|P20933|ASPG_HUMAN			PEAKS DB
NEVTEVNNANHFIEGGNDLLAQSTGR	96.55	2798.32	26	0	933.781	195.85	4680800	17081000	2	F2:86537	04232021_Banfield_Phage_026M_300kDa_FilterTop_10uL_1D_PR180_QE1_s01_20210423203514.raw	2	1	1	L2_026_000M1_scaffold_1058_2			PEAKS DB
VTYFAGPDGYIHDPDGVSTDEK	96.54	2382.07	22	3.1	1192.04	151.02	4294400		1	F1:62803	04232021_Banfield_Phage_026M_300kDa_FT_10uL_1D_PR180_QE1_s09.raw	2	2	0	L2_026_000M1_scaffold_1350_10			PEAKS DB
DAYGNLTEGIVPPQISVPVAK	96.48	2167.15	21	1.5	1084.59	214.06	748320	1284600	2	F2:96675	04232021_Banfield_Phage_026M_300kDa_FilterTop_10uL_1D_PR180_QE1_s01_20210423203514.raw	4	2	2	L2_026_000M1_scaffold_24895_2			PEAKS DB
VASLIGVEGGHSIDSSLGVLR	96.46	2065.12	21	0	1033.57	197.63	74525000	50684000	2	F2:87658	04232021_Banfield_Phage_026M_300kDa_FilterTop_10uL_1D_PR180_QE1_s01_20210423203514.raw	11	8	3	sp|P16444|DPEP1_HUMAN			PEAKS DB
NDYDTYITNLYTHDLTTK	96.44	2190.01	18	6.1	1096.02	204.14	13390000	8315600	2	F2:91366	04232021_Banfield_Phage_026M_300kDa_FilterTop_10uL_1D_PR180_QE1_s01_20210423203514.raw	5	2	3	L2_026_000M1_scaffold_5656_1			PEAKS DB
AVNNGEIAYNDIHLSQMAQEVR	96.39	2471.19	22	-0.2	1236.6	175.03	20547000	14420000	1	F1:75704	04232021_Banfield_Phage_026M_300kDa_FT_10uL_1D_PR180_QE1_s09.raw	5	4	1	L2_026_000M1_scaffold_217_22:L2_026_000M1_scaffold_6218_3:L2_026_000M1_scaffold_1366_3			PEAKS DB
GTQFVSNASC(+57.02)TTNC(+57.02)LAPIAK	96.39	2139.01	20	-0.4	1070.51	135.75		307530000	2	F2:54241	04232021_Banfield_Phage_026M_300kDa_FilterTop_10uL_1D_PR180_QE1_s01_20210423203514.raw	2	0	2	L2_026_000M1_scaffold_489_14:L2_026_000M1_scaffold_8839_3:L2_026_000M1_scaffold_219_26:L2_026_000M1_scaffold_209_69	Carbamidomethylation	C10:Carbamidomethylation:1000.00;C14:Carbamidomethylation:1000.00	PEAKS DB
DVYHC(+57.02)NEGHAALINVQR	96.36	1994.94	17	0.8	665.987	97.26		9145800	2	F2:33627	04232021_Banfield_Phage_026M_300kDa_FilterTop_10uL_1D_PR180_QE1_s01_20210423203514.raw	3	0	3	L2_026_000M1_scaffold_2307_9:L2_026_000M1_scaffold_617_2:L2_026_000M1_scaffold_5678_2:L2_026_000M1_scaffold_1080_18	Carbamidomethylation	C5:Carbamidomethylation:1000.00	PEAKS DB
GDGWTTGTDTAGAEAFGTGDYVK	96.32	2275.99	23	0.3	1139	179.58	270070	604700	2	F2:77512	04232021_Banfield_Phage_026M_300kDa_FilterTop_10uL_1D_PR180_QE1_s01_20210423203514.raw	4	1	3	L2_026_000M1_scaffold_137_37			PEAKS DB
DIVMTQSPLSLPVTPGEPASISC(+57.02)R	96.32	2554.28	24	-1	1278.14	209.79	5203000	57932000	2	F2:94744	04232021_Banfield_Phage_026M_300kDa_FilterTop_10uL_1D_PR180_QE1_s01_20210423203514.raw	5	3	2	sp|P01615|KVD28_HUMAN:sp|A0A075B6P5|KV228_HUMAN	Carbamidomethylation	C23:Carbamidomethylation:1000.00	PEAKS DB
ALAGAVSGVQITTASGAPGSGTSIR	96.3	2228.18	25	0.7	1115.1	152.74	4595200	9248200	2	F2:63353	04232021_Banfield_Phage_026M_300kDa_FilterTop_10uL_1D_PR180_QE1_s01_20210423203514.raw	4	2	2	L2_026_000M1_scaffold_5794_1			PEAKS DB
LSQHGWM(+15.99)VPAYTLPSK	96.24	1829.91	16	0	915.964	155.33		253140000	2	F2:64727	04232021_Banfield_Phage_026M_300kDa_FilterTop_10uL_1D_PR180_QE1_s01_20210423203514.raw	3	0	3	L2_026_000M1_scaffold_8445_2	Oxidation (M)	M7:Oxidation (M):1000.00	PEAKS DB
DLGIDC(+57.02)DKEFADQFDFTR	96.23	2190.95	18	-0.2	1096.48	203.02	1427400		1	F1:91370	04232021_Banfield_Phage_026M_300kDa_FT_10uL_1D_PR180_QE1_s09.raw	1	1	0	L2_026_000M1_scaffold_2592_4	Carbamidomethylation	C6:Carbamidomethylation:1000.00	PEAKS DB
GGWGQTGNQSGIGDYSYLQR	96.2	2142.97	20	-1.1	1072.49	167.82		133210	2	F2:71638	04232021_Banfield_Phage_026M_300kDa_FilterTop_10uL_1D_PR180_QE1_s01_20210423203514.raw	1	0	1	L2_026_000M1_scaffold_1036_2			PEAKS DB
HGNGGPVTAENNIFYFAGSTPATVSNWNPSNNK	96.2	3461.6	33	-0.3	1154.87	205.51	0		1	F1:92703	04232021_Banfield_Phage_026M_300kDa_FT_10uL_1D_PR180_QE1_s09.raw	0	0	0	L2_026_000M1_scaffold_2572_2			PEAKS DB
YPMTNDDPTLAGTERPHTPYQYK	96.15	2694.24	23	0.3	674.567	121.16	0	7080800	2	F2:47022	04232021_Banfield_Phage_026M_300kDa_FilterTop_10uL_1D_PR180_QE1_s01_20210423203514.raw	4	0	4	L2_026_000M1_scaffold_289_61			PEAKS DB
TYEEGQFHFLPQPESPDK	96.15	2147.98	18	-1.2	1075	152.2	32010000	19900000	1	F1:63541	04232021_Banfield_Phage_026M_300kDa_FT_10uL_1D_PR180_QE1_s09.raw	5	2	3	L2_026_000M1_scaffold_473_10			PEAKS DB
SGLAFGTGSNMSPSTVTLDPTTR	96.13	2296.1	23	0.8	1149.06	189.89	2805700	8074900	2	F2:83154	04232021_Banfield_Phage_026M_300kDa_FilterTop_10uL_1D_PR180_QE1_s01_20210423203514.raw	3	1	2	L2_026_000M1_scaffold_1036_4			PEAKS DB
SHTAGSLC(+57.02)IGVDPNR	96.09	1582.75	15	-0.9	792.383	82.52	12271000	52598000	2	F2:27252	04232021_Banfield_Phage_026M_300kDa_FilterTop_10uL_1D_PR180_QE1_s01_20210423203514.raw	29	9	20	sp|P15085|CBPA1_HUMAN	Carbamidomethylation	C8:Carbamidomethylation:1000.00	PEAKS DB
STNGEIYLTHTEVPTQLGGK	96.06	2144.07	20	2	1073.05	138.49		5471300	2	F2:56064	04232021_Banfield_Phage_026M_300kDa_FilterTop_10uL_1D_PR180_QE1_s01_20210423203514.raw	1	0	1	L2_026_000M1_scaffold_1478_10			PEAKS DB
SQTAFSDDGLPVGAGLEDLGK	96.04	2076	21	-0.4	1039.01	196.71	34777000		1	F1:87805	04232021_Banfield_Phage_026M_300kDa_FT_10uL_1D_PR180_QE1_s09.raw	3	3	0	L2_026_000M1_scaffold_19889_2			PEAKS DB
TNSNYSTSTSSNSAGYGNLSR	96.02	2166.94	21	0.3	1084.48	80.92		133760	2	F2:26226	04232021_Banfield_Phage_026M_300kDa_FilterTop_10uL_1D_PR180_QE1_s01_20210423203514.raw	1	0	1	L2_026_000M1_scaffold_192_18			PEAKS DB
AATTGNNMGVADQLGGANDSR	96.02	2018.91	21	0.5	1010.46	94.07	9059300	17455000	2	F2:32094	04232021_Banfield_Phage_026M_300kDa_FilterTop_10uL_1D_PR180_QE1_s01_20210423203514.raw	7	5	2	L2_026_000M1_scaffold_51_6			PEAKS DB
LM(+15.99)NEAININYIDETEYPR	95.98	2213.03	18	-0.6	1107.52	191.36	0	87349000	2	F2:83893	04232021_Banfield_Phage_026M_300kDa_FilterTop_10uL_1D_PR180_QE1_s01_20210423203514.raw	17	0	17	L2_026_000M1_scaffold_8445_2:L2_026_000M1_scaffold_16_129	Oxidation (M)	M2:Oxidation (M):1000.00	PEAKS DB
TTPM(+15.99)TTQPPNPTFSLLQIGQR	95.94	2343.19	21	3.6	1172.61	205.41	18531000	24960000	2	F2:92047	04232021_Banfield_Phage_026M_300kDa_FilterTop_10uL_1D_PR180_QE1_s01_20210423203514.raw	4	2	2	sp|A8K7I4|CLCA1_HUMAN	Oxidation (M)	M4:Oxidation (M):1000.00	PEAKS DB
VPLQQNFQDNQFQGK	95.92	1789.87	15	-0.7	895.944	118.43	39961000	21711000	2	F2:45622	04232021_Banfield_Phage_026M_300kDa_FilterTop_10uL_1D_PR180_QE1_s01_20210423203514.raw	4	2	2	sp|P80188|NGAL_HUMAN			PEAKS DB
EVTINPDTTC(+57.02)GNDWVC(+57.02)EHR	95.85	2301.97	19	-0.1	1151.99	133.36	27297000	1156300000	2	F2:53012	04232021_Banfield_Phage_026M_300kDa_FilterTop_10uL_1D_PR180_QE1_s01_20210423203514.raw	7	2	5	sp|P19961|AMY2B_HUMAN:sp|P04746|AMYP_HUMAN:sp|P04745|AMY1_HUMAN	Carbamidomethylation	C10:Carbamidomethylation:1000.00;C16:Carbamidomethylation:1000.00	PEAKS DB
WNYDQDVDTPNLDAMAR	95.84	2022.87	17	-0.5	1012.44	189.7	9665000	53573000	2	F2:83240	04232021_Banfield_Phage_026M_300kDa_FilterTop_10uL_1D_PR180_QE1_s01_20210423203514.raw	4	1	3	sp|Q6UWV6|ENPP7_HUMAN			PEAKS DB
YVVMSAPSKDDTPM(+15.99)FVC(+57.02)GVNEK	95.83	2489.13	22	-0.1	1245.57	152.24		65546000	2	F2:62775	04232021_Banfield_Phage_026M_300kDa_FilterTop_10uL_1D_PR180_QE1_s01_20210423203514.raw	2	0	2	L2_026_000M1_scaffold_489_14:L2_026_000M1_scaffold_8839_3	Oxidation (M); Carbamidomethylation	M14:Oxidation (M):133.99;C17:Carbamidomethylation:1000.00	PEAKS DB
KVEGDLTLAAEHEFGVYASTVK	95.8	2363.2	22	0	788.741	194.99	5506000		1	F1:86896	04232021_Banfield_Phage_026M_300kDa_FT_10uL_1D_PR180_QE1_s09.raw	2	2	0	L2_026_000M1_scaffold_1879_23			PEAKS DB
SDPVTLNVLYGPDGPTISPSK	95.78	2156.1	21	-0.1	1079.06	200.07	142320000	239970000	2	F2:89071	04232021_Banfield_Phage_026M_300kDa_FilterTop_10uL_1D_PR180_QE1_s01_20210423203514.raw	7	2	5	sp|P40199|CEAM6_HUMAN			PEAKS DB
TNTDLIENGNAFTPDEIEK	95.76	2119.99	19	-0.6	1061	169.78	26719000	43461000	2	F2:72775	04232021_Banfield_Phage_026M_300kDa_FilterTop_10uL_1D_PR180_QE1_s01_20210423203514.raw	4	2	2	L2_026_000M1_scaffold_455_39			PEAKS DB
QFYVFSEPPKPSITSNNFNPVENK	95.73	2782.36	24	0.2	928.461	198.53	21433000	30555000	2	F2:88098	04232021_Banfield_Phage_026M_300kDa_FilterTop_10uL_1D_PR180_QE1_s01_20210423203514.raw	2	1	1	sp|Q14002|CEAM7_HUMAN			PEAKS DB
ETGLDPETNSYGNENVAVTEGIQK	95.59	2564.19	24	1.4	1283.1	150.38		206830	2	F2:61993	04232021_Banfield_Phage_026M_300kDa_FilterTop_10uL_1D_PR180_QE1_s01_20210423203514.raw	1	0	1	L2_026_000M1_scaffold_2199_2			PEAKS DB
VDGNSLIVGYVIGTQQATPGPAYSGR	95.59	2619.33	26	-0.1	1310.67	203.7	22793000	46504	1	F1:91687	04232021_Banfield_Phage_026M_300kDa_FT_10uL_1D_PR180_QE1_s09.raw	12	11	1	sp|P40199|CEAM6_HUMAN			PEAKS DB
AGDAAAALKPGEVLLLENLR	95.52	2020.13	20	-0.3	674.384	205.93	4385600		1	F1:93049	04232021_Banfield_Phage_026M_300kDa_FT_10uL_1D_PR180_QE1_s09.raw	2	2	0	L2_026_000M1_scaffold_1045_13			PEAKS DB
YTSSTLMLSPVDNLDETVQK	95.5	2240.09	20	-0.6	1121.05	199.17	19092000	39533000	2	F2:88557	04232021_Banfield_Phage_026M_300kDa_FilterTop_10uL_1D_PR180_QE1_s01_20210423203514.raw	7	5	2	L2_026_000M1_scaffold_1487_18			PEAKS DB
VTAANASGINDGAAALVLASGEAVEK	95.5	2398.23	26	3.3	1200.13	206.23		733020	2	F2:92611	04232021_Banfield_Phage_026M_300kDa_FilterTop_10uL_1D_PR180_QE1_s01_20210423203514.raw	1	0	1	L2_026_000M1_scaffold_16725_2			PEAKS DB
TSTGFSTAGATFHDVELMVK	95.49	2098	20	-2.6	1050.01	196.04	1422500		1	F1:87590	04232021_Banfield_Phage_026M_300kDa_FT_10uL_1D_PR180_QE1_s09.raw	1	1	0	L2_026_000M1_scaffold_1760_4:L2_026_000M1_scaffold_990_4			PEAKS DB
DC(+57.02)YYGAADAPVIVGGR	95.48	1682.77	16	-1.4	842.392	149.4		5666200	2	F2:61400	04232021_Banfield_Phage_026M_300kDa_FilterTop_10uL_1D_PR180_QE1_s01_20210423203514.raw	3	0	3	L2_026_000M1_scaffold_2665_5	Carbamidomethylation	C2:Carbamidomethylation:1000.00	PEAKS DB
FADTTGDGVVDEDDKTIIGK	95.36	2095	20	-1.2	1048.5	126.03	3517200	7014500	2	F2:49408	04232021_Banfield_Phage_026M_300kDa_FilterTop_10uL_1D_PR180_QE1_s01_20210423203514.raw	3	1	2	L2_026_000M1_scaffold_612_16			PEAKS DB
GTPAITVEQDKPTTISLSK	95.34	1985.07	19	0.4	993.542	122.4	12512000	20140000	2	F2:47623	04232021_Banfield_Phage_026M_300kDa_FilterTop_10uL_1D_PR180_QE1_s01_20210423203514.raw	5	2	3	L2_026_000M1_scaffold_4064_6			PEAKS DB
FGDQM(+15.99)NNVAVTDGDKVEAEQR	95.27	2338.05	21	0.7	780.358	93.66	3339300	5616600	2	F2:31981	04232021_Banfield_Phage_026M_300kDa_FilterTop_10uL_1D_PR180_QE1_s01_20210423203514.raw	2	1	1	L2_026_000M1_scaffold_656_36:L2_026_000M1_scaffold_492_5:L2_026_000M1_scaffold_1365_8	Oxidation (M)	M5:Oxidation (M):1000.00	PEAKS DB
IIDLGNGQVGLIPTTSMGNSSSYVQC(+57.02)AEK	95.21	3038.47	29	1.3	1013.83	208.23		617930	2	F2:93876	04232021_Banfield_Phage_026M_300kDa_FilterTop_10uL_1D_PR180_QE1_s01_20210423203514.raw	1	0	1	L2_026_000M1_scaffold_138_71	Carbamidomethylation	C26:Carbamidomethylation:1000.00	PEAKS DB
ALADNKPDEAFNQALANAAK	95.13	2071.03	20	1.6	1036.53	158.18		7631300	2	F2:66193	04232021_Banfield_Phage_026M_300kDa_FilterTop_10uL_1D_PR180_QE1_s01_20210423203514.raw	2	0	2	L2_026_000M1_scaffold_3186_1			PEAKS DB
SAPGNAQFGQGSGPIVLDDVR	95.11	2084.03	21	0.6	1043.02	168.4	17500000	17423000	2	F2:72176	04232021_Banfield_Phage_026M_300kDa_FilterTop_10uL_1D_PR180_QE1_s01_20210423203514.raw	6	4	2	sp|Q9UGM3|DMBT1_HUMAN			PEAKS DB
IPDGPTTPEIAYQMVK	95.09	1758.89	16	-0.8	880.45	173.5		163860000	2	F2:76241	04232021_Banfield_Phage_026M_300kDa_FilterTop_10uL_1D_PR180_QE1_s01_20210423203514.raw	5	0	5	L2_026_000M1_scaffold_8445_2:L2_026_000M1_scaffold_16_129			PEAKS DB
TPYNPDKDVTFYENTVPGLQAVVK	95.07	2694.35	24	-0.2	899.125	198.45	6737100	0	1	F1:89035	04232021_Banfield_Phage_026M_300kDa_FT_10uL_1D_PR180_QE1_s09.raw	1	1	0	L2_026_000M1_scaffold_3362_6			PEAKS DB
QSQEEMGHAYAMADYIIK	95.06	2083.93	18	1.8	1042.98	163.98	4951300	852130	1	F1:70109	04232021_Banfield_Phage_026M_300kDa_FT_10uL_1D_PR180_QE1_s09.raw	7	5	2	L2_026_000M1_scaffold_344_76:L2_026_000M1_scaffold_52_17:L2_026_000M1_scaffold_2938_31			PEAKS DB
QGLNPMANYSGVTYNEYMPSR	95.05	2391.06	21	-0.5	1196.54	197.47		1522100	2	F2:87286	04232021_Banfield_Phage_026M_300kDa_FilterTop_10uL_1D_PR180_QE1_s01_20210423203514.raw	1	0	1	L2_026_000M1_scaffold_1129_9			PEAKS DB
SVMNPTDAEQAMVDQDALK	95.03	2061.93	19	-1	1031.97	181.03	2610000	5991100	2	F2:78283	04232021_Banfield_Phage_026M_300kDa_FilterTop_10uL_1D_PR180_QE1_s01_20210423203514.raw	5	1	4	L2_026_000M1_scaffold_1884_2			PEAKS DB
AANLDAIHDTVHEMAR	95.02	1762.84	16	-0.6	882.428	117.13	320290000	183760000	2	F2:44871	04232021_Banfield_Phage_026M_300kDa_FilterTop_10uL_1D_PR180_QE1_s01_20210423203514.raw	16	11	5	L2_026_000M1_scaffold_2808_4:L2_026_000M1_scaffold_57_56:L2_026_000M1_scaffold_4029_6:L2_026_000M1_scaffold_17039_2:L2_026_000M1_scaffold_6043_3			PEAKS DB
EAYDM(+15.99)GVLDGVTTNPSLM(+15.99)AK	95	2142.98	20	1	1072.5	162.82		902620	2	F2:68864	04232021_Banfield_Phage_026M_300kDa_FilterTop_10uL_1D_PR180_QE1_s01_20210423203514.raw	1	0	1	L2_026_000M1_scaffold_2915_4	Oxidation (M)	M5:Oxidation (M):1000.00;M18:Oxidation (M):1000.00	PEAKS DB
WGITDGLM(+15.99)TTVHSTTATQK	94.99	2063	19	1.8	1032.51	148.09	42607000	20738000	1	F1:61233	04232021_Banfield_Phage_026M_300kDa_FT_10uL_1D_PR180_QE1_s09.raw	14	10	4	L2_026_000M1_scaffold_489_14	Oxidation (M)	M8:Oxidation (M):1000.00	PEAKS DB
HGAGPIILQSHGDPSEPISFR	94.97	2214.12	21	-0.5	739.046	131.77	10285000	249830	1	F1:52768	04232021_Banfield_Phage_026M_300kDa_FT_10uL_1D_PR180_QE1_s09.raw	4	1	3	L2_026_000M1_scaffold_733_13			PEAKS DB
SQIFSTAADNQPSVEVNVLQGER	94.95	2488.22	23	-0.5	1245.12	184.75	4733900		1	F1:81003	04232021_Banfield_Phage_026M_300kDa_FT_10uL_1D_PR180_QE1_s09.raw	2	2	0	L2_026_000M1_scaffold_459_39			PEAKS DB
IVTNAGMEAPVLYSGSENAWK	94.92	2236.08	21	1	1119.05	194.27	3146100	6253000	2	F2:85715	04232021_Banfield_Phage_026M_300kDa_FilterTop_10uL_1D_PR180_QE1_s01_20210423203514.raw	4	1	3	L2_026_000M1_scaffold_3591_1			PEAKS DB
IAEYMNHLIDIGVAGFR	94.91	1917.98	17	-1.2	959.995	222.86	2202000000		1	F1:102684	04232021_Banfield_Phage_026M_300kDa_FT_10uL_1D_PR180_QE1_s09.raw	34	34	0	sp|P19961|AMY2B_HUMAN:sp|P04746|AMYP_HUMAN:sp|P04745|AMY1_HUMAN			PEAKS DB
WGEGITEAGQTALGGDAASYAEK	94.85	2281.05	23	-1.3	1141.53	187.66	204330	228560	2	F2:81834	04232021_Banfield_Phage_026M_300kDa_FilterTop_10uL_1D_PR180_QE1_s01_20210423203514.raw	2	1	1	L2_026_000M1_scaffold_4349_2			PEAKS DB
GAGSIPSSSQSDNPANEPIYVVDGAITNK	94.82	2887.38	29	-1.5	1444.7	196.94		4729500	2	F2:87216	04232021_Banfield_Phage_026M_300kDa_FilterTop_10uL_1D_PR180_QE1_s01_20210423203514.raw	2	0	2	L2_026_000M1_scaffold_832_1			PEAKS DB
LTASAGSEQSTTGVEGPASNAK	94.79	2061.98	22	0.5	1032	74.12	834460	984680	2	F2:22685	04232021_Banfield_Phage_026M_300kDa_FilterTop_10uL_1D_PR180_QE1_s01_20210423203514.raw	6	4	2	L2_026_000M1_scaffold_4510_2			PEAKS DB
GPQNLNDQSFWVSVDDLK	94.76	2060.98	18	-0.9	1031.5	207.44	958290		1	F1:93757	04232021_Banfield_Phage_026M_300kDa_FT_10uL_1D_PR180_QE1_s09.raw	1	1	0	L2_026_000M1_scaffold_43265_1			PEAKS DB
KVEAAQFVATHDGEVC(+57.02)PAK	94.75	2056	19	1.2	686.343	95.47		62819000	2	F2:32935	04232021_Banfield_Phage_026M_300kDa_FilterTop_10uL_1D_PR180_QE1_s01_20210423203514.raw	5	0	5	L2_026_000M1_scaffold_872_1:L2_026_000M1_scaffold_36_158	Carbamidomethylation	C16:Carbamidomethylation:1000.00	PEAKS DB
IASGASDYDYNWTEVLMK	94.73	2061.94	18	-0.8	1031.97	225.81	11143000	2977300	2	F2:103264	04232021_Banfield_Phage_026M_300kDa_FilterTop_10uL_1D_PR180_QE1_s01_20210423203514.raw	5	3	2	L2_026_000M1_scaffold_2704_10			PEAKS DB
AATTGNNM(+15.99)GVADQLGGANDSR	94.73	2034.9	21	-1.2	1018.46	77.68	383350	3383000	2	F2:24718	04232021_Banfield_Phage_026M_300kDa_FilterTop_10uL_1D_PR180_QE1_s01_20210423203514.raw	7	3	4	L2_026_000M1_scaffold_51_6	Oxidation (M)	M8:Oxidation (M):1000.00	PEAKS DB
GDEIANKPVANPLSALQGK	94.72	1921.03	19	-3.3	641.347	143.91		8245300	2	F2:58926	04232021_Banfield_Phage_026M_300kDa_FilterTop_10uL_1D_PR180_QE1_s01_20210423203514.raw	2	0	2	L2_026_000M1_scaffold_1182_11			PEAKS DB
ASDHGLDYIPFAETNAEK	94.67	1976.91	18	-0.4	989.463	158.81	2863400	5472600	2	F2:66627	04232021_Banfield_Phage_026M_300kDa_FilterTop_10uL_1D_PR180_QE1_s01_20210423203514.raw	2	1	1	L2_026_000M1_scaffold_103_76			PEAKS DB
YTESAQDGTMSVLISNTSTSNK	94.65	2333.07	22	-0.4	1167.54	144.95	375520		1	F1:59350	04232021_Banfield_Phage_026M_300kDa_FT_10uL_1D_PR180_QE1_s09.raw	1	1	0	L2_026_000M1_scaffold_14145_2			PEAKS DB
QTNDMLMSIPLAPSGGYSGR	94.64	2093.99	20	-0.9	1048	205.83	3112600	13498000	2	F2:92389	04232021_Banfield_Phage_026M_300kDa_FilterTop_10uL_1D_PR180_QE1_s01_20210423203514.raw	3	1	2	L2_026_000M1_scaffold_110_14			PEAKS DB
GDSLMEGTGAQSPVGIADK	94.61	1831.86	19	-0.1	916.938	132.39	8422200	8464500	2	F2:52777	04232021_Banfield_Phage_026M_300kDa_FilterTop_10uL_1D_PR180_QE1_s01_20210423203514.raw	2	1	1	L2_026_000M1_scaffold_4786_1			PEAKS DB
NSSQIVNETNPEEIEPTNSR	94.6	2257.05	20	1	1129.53	110.13	0	1445000	2	F2:41096	04232021_Banfield_Phage_026M_300kDa_FilterTop_10uL_1D_PR180_QE1_s01_20210423203514.raw	1	0	1	L2_026_000M1_scaffold_23_76			PEAKS DB
TPFQNMTDEEEAAMK	94.6	1740.73	15	-0.2	871.374	158.85	20003000	20208000	2	F2:66407	04232021_Banfield_Phage_026M_300kDa_FilterTop_10uL_1D_PR180_QE1_s01_20210423203514.raw	2	1	1	L2_026_000M1_scaffold_375_10			PEAKS DB
HLFTTAAEAIADNEHVC(+57.02)K	94.57	2025.96	18	0.3	676.327	149.9	17889000	68371000	2	F2:61668	04232021_Banfield_Phage_026M_300kDa_FilterTop_10uL_1D_PR180_QE1_s01_20210423203514.raw	6	1	5	L2_026_000M1_scaffold_1837_2	Carbamidomethylation	C17:Carbamidomethylation:1000.00	PEAKS DB
FIELVHPEPVFVDGQVTNYK	94.51	2330.19	20	-3.9	1166.1	193.52	14281000	4669600	1	F1:86029	04232021_Banfield_Phage_026M_300kDa_FT_10uL_1D_PR180_QE1_s09.raw	4	3	1	L2_026_000M1_scaffold_914_30			PEAKS DB
WGITDGLMTTVHSTTATQK	94.49	2047	19	0.5	1024.51	188.71	1066900000	613860000	2	F2:82710	04232021_Banfield_Phage_026M_300kDa_FilterTop_10uL_1D_PR180_QE1_s01_20210423203514.raw	102	64	38	L2_026_000M1_scaffold_489_14			PEAKS DB
LVDYC(+57.02)MNTPADGLSSSASVETLK	94.47	2457.14	23	0.2	1229.58	186.91	0	1155300	2	F2:81372	04232021_Banfield_Phage_026M_300kDa_FilterTop_10uL_1D_PR180_QE1_s01_20210423203514.raw	2	0	2	L2_026_000M1_scaffold_1058_15	Carbamidomethylation	C5:Carbamidomethylation:1000.00	PEAKS DB
NFMDENFLLQTETAQK	94.39	1927.9	16	-1.7	964.955	208.7	32145000	18716000	2	F2:94202	04232021_Banfield_Phage_026M_300kDa_FilterTop_10uL_1D_PR180_QE1_s01_20210423203514.raw	4	3	1	L2_026_000M1_scaffold_507_29:L2_026_000M1_scaffold_16287_1:L2_026_000M1_scaffold_1730_4:L2_026_000M1_scaffold_11304_1			PEAKS DB
LVYYGDVTGDDMQAVSSTK	94.36	2047.94	19	-0.1	1024.98	158.06		531520	2	F2:66181	04232021_Banfield_Phage_026M_300kDa_FilterTop_10uL_1D_PR180_QE1_s01_20210423203514.raw	1	0	1	L2_026_000M1_scaffold_5994_2			PEAKS DB
ENGKPLWYLNEEGNETTSDYNAAAK	94.32	2813.28	25	1.2	938.768	150.85	2310400	1845100	1	F1:62737	04232021_Banfield_Phage_026M_300kDa_FT_10uL_1D_PR180_QE1_s09.raw	2	1	1	L2_026_000M1_scaffold_2991_11			PEAKS DB
ASIGSQGNDNIGDFLYTDR	94.31	2041.93	19	-0.6	1021.97	193.63	2378400	11896000	2	F2:85325	04232021_Banfield_Phage_026M_300kDa_FilterTop_10uL_1D_PR180_QE1_s01_20210423203514.raw	2	1	1	L2_026_000M1_scaffold_10_151			PEAKS DB
YQGMPLGIESADVNTWNK	94.3	2021.95	18	-0.9	1011.98	197.4	2177600	8193500	2	F2:87430	04232021_Banfield_Phage_026M_300kDa_FilterTop_10uL_1D_PR180_QE1_s01_20210423203514.raw	3	1	2	L2_026_000M1_scaffold_832_2			PEAKS DB
TFHEWYNEGIINSDAATRPEDANYK	94.19	2940.33	25	-1.1	981.117	152.26	7767700		1	F1:63500	04232021_Banfield_Phage_026M_300kDa_FT_10uL_1D_PR180_QE1_s09.raw	2	2	0	L2_026_000M1_scaffold_948_13			PEAKS DB
GYTIQPYSPAAGTGLSSHELNQPGC(+57.02)YR	94.18	2923.36	27	3.2	975.462	161.6		3122600	2	F2:68300	04232021_Banfield_Phage_026M_300kDa_FilterTop_10uL_1D_PR180_QE1_s01_20210423203514.raw	3	0	3	L2_026_000M1_scaffold_485_9:L2_026_000M1_scaffold_507_15:L2_026_000M1_scaffold_553_17	Carbamidomethylation	C25:Carbamidomethylation:1000.00	PEAKS DB
FDELTHDLVEMTAEPVR	94.17	2000.95	17	-1.8	1001.48	196.35	0		1	F1:87794	04232021_Banfield_Phage_026M_300kDa_FT_10uL_1D_PR180_QE1_s09.raw	0	0	0	L2_026_000M1_scaffold_2433_7:L2_026_000M1_scaffold_4412_1			PEAKS DB
HLQTYVNNLNNLVPGTEFEGK	94.13	2386.19	21	-2.4	1194.1	187.13	2502000		1	F1:82395	04232021_Banfield_Phage_026M_300kDa_FT_10uL_1D_PR180_QE1_s09.raw	1	1	0	L2_026_000M1_scaffold_288_34			PEAKS DB
ANSAIETLDNC(+57.02)PDFPSTEAR	94.13	2206.98	20	-1.6	1104.5	161.91		953750	2	F2:68250	04232021_Banfield_Phage_026M_300kDa_FilterTop_10uL_1D_PR180_QE1_s01_20210423203514.raw	2	0	2	L2_026_000M1_scaffold_76_36	Carbamidomethylation	C11:Carbamidomethylation:1000.00	PEAKS DB
GGPGLGTIQPSQADYFQTVK	94.05	2063.03	20	0.8	1032.52	182.22		7865900	2	F2:78982	04232021_Banfield_Phage_026M_300kDa_FilterTop_10uL_1D_PR180_QE1_s01_20210423203514.raw	3	0	3	L2_026_000M1_scaffold_4409_6:L2_026_000M1_scaffold_61_30:L2_026_000M1_scaffold_3050_8:L2_026_000M1_scaffold_13_143:L2_026_000M1_scaffold_309_34:L2_026_000M1_scaffold_14_124:L2_026_000M1_scaffold_14756_4:L2_026_000M1_scaffold_23023_1			PEAKS DB
EVLPTTSAHDVLTDQNIDLNK	94.04	2322.17	21	1.8	1162.09	154.66	25489000	49103000	1	F1:65025	04232021_Banfield_Phage_026M_300kDa_FT_10uL_1D_PR180_QE1_s09.raw	12	3	9	L2_026_000M1_scaffold_289_64			PEAKS DB
GNGTYEGTPELASESININAK	94.03	2164.03	21	-0.4	1083.02	147.59	14378000	11815000	1	F1:60948	04232021_Banfield_Phage_026M_300kDa_FT_10uL_1D_PR180_QE1_s09.raw	5	3	2	L2_026_000M1_scaffold_10728_2			PEAKS DB
IDPTADAATGC(+57.02)GYM(+15.99)AYK	94.01	1819.78	17	-0.8	910.894	104.06		10823000	2	F2:37668	04232021_Banfield_Phage_026M_300kDa_FilterTop_10uL_1D_PR180_QE1_s01_20210423203514.raw	2	0	2	L2_026_000M1_scaffold_3088_6	Carbamidomethylation; Oxidation (M)	C11:Carbamidomethylation:1000.00;M14:Oxidation (M):1000.00	PEAKS DB
MSGNAVSAGTSSTC(+57.02)GSYFNPGSR	93.99	2293.97	23	-0.3	1147.99	115.26	4032000	31558000	2	F2:43993	04232021_Banfield_Phage_026M_300kDa_FilterTop_10uL_1D_PR180_QE1_s01_20210423203514.raw	7	5	2	sp|P19961|AMY2B_HUMAN	Carbamidomethylation	C14:Carbamidomethylation:1000.00	PEAKS DB
DDKDQIISVTSAPQSGYSTR	93.94	2167.04	20	-2	1084.52	120.63	5639400	14174000	2	F2:46563	04232021_Banfield_Phage_026M_300kDa_FilterTop_10uL_1D_PR180_QE1_s01_20210423203514.raw	3	1	2	L2_026_000M1_scaffold_832_1			PEAKS DB
NQFQNNPPEVPTENNHVGSYR	93.93	2440.12	21	-2.2	814.377	102.09	9384400	25620000	2	F2:36446	04232021_Banfield_Phage_026M_300kDa_FilterTop_10uL_1D_PR180_QE1_s01_20210423203514.raw	2	1	1	L2_026_000M1_scaffold_548_1			PEAKS DB
GHGAGGASILTFWDAR	93.92	1614.79	16	-0.8	808.402	188.11	2821200000	13455000	1	F1:83350	04232021_Banfield_Phage_026M_300kDa_FT_10uL_1D_PR180_QE1_s09.raw	73	61	12	sp|P19961|AMY2B_HUMAN:sp|P04746|AMYP_HUMAN:sp|P04745|AMY1_HUMAN			PEAKS DB
GKPAIVQFGDNANQIAVAR	93.87	1968.05	19	-1.1	985.033	138.06	11761000	20973000	2	F2:55746	04232021_Banfield_Phage_026M_300kDa_FilterTop_10uL_1D_PR180_QE1_s01_20210423203514.raw	4	2	2	L2_026_000M1_scaffold_832_2			PEAKS DB
TDQMANIPVTNIAQGLAGR	93.85	1969.01	19	-0.1	985.51	200.26	7397100	21314000	2	F2:89257	04232021_Banfield_Phage_026M_300kDa_FilterTop_10uL_1D_PR180_QE1_s01_20210423203514.raw	4	2	2	L2_026_000M1_scaffold_2830_5			PEAKS DB
TTAAATSTTINPVVYAEYHVNPANANVNELK	93.84	3272.63	31	2.5	1091.89	205.04	11941000	14920000	2	F2:91697	04232021_Banfield_Phage_026M_300kDa_FilterTop_10uL_1D_PR180_QE1_s01_20210423203514.raw	2	1	1	L2_026_000M1_scaffold_2133_9			PEAKS DB
SYGGGSGGGFSASSLGGGFGGGSR	93.83	2021.88	24	-1.8	1011.95	153.75	61832	5279200	2	F2:63931	04232021_Banfield_Phage_026M_300kDa_FilterTop_10uL_1D_PR180_QE1_s01_20210423203514.raw	3	1	2	sp|P35527|K1C9_HUMAN			PEAKS DB
TVSASWDDPSTAPNGEALDGFK	93.82	2264.02	22	-1.9	1133.02	184.1	1681600	4419100	2	F2:79999	04232021_Banfield_Phage_026M_300kDa_FilterTop_10uL_1D_PR180_QE1_s01_20210423203514.raw	3	1	2	L2_026_000M1_scaffold_395_26			PEAKS DB
DAHDNYDGYSEGDSGNVDGFGGHANK	93.79	2697.06	26	1.7	900.029	97	339790	968580	2	F2:33595	04232021_Banfield_Phage_026M_300kDa_FilterTop_10uL_1D_PR180_QE1_s01_20210423203514.raw	3	1	2	L2_026_000M1_scaffold_1732_2			PEAKS DB
ATEIIHELANTSPDDEK	93.77	1881.9	17	-0.5	941.955	110.09	13091000	11990000	2	F2:40836	04232021_Banfield_Phage_026M_300kDa_FilterTop_10uL_1D_PR180_QE1_s01_20210423203514.raw	4	2	2	L2_026_000M1_scaffold_23599_1			PEAKS DB
KVEGVGYNQYDDSM(+15.99)SASQNR	93.74	2262.98	20	-0.2	755.334	77.25		456650	2	F2:24462	04232021_Banfield_Phage_026M_300kDa_FilterTop_10uL_1D_PR180_QE1_s01_20210423203514.raw	1	0	1	L2_026_000M1_scaffold_2293_8	Oxidation (M)	M14:Oxidation (M):1000.00	PEAKS DB
FC(+57.02)GTGTGEGQTGEGGDLIFAHK	93.72	2238	22	-1.2	747.007	127.1	332370	3334400	2	F2:50016	04232021_Banfield_Phage_026M_300kDa_FilterTop_10uL_1D_PR180_QE1_s01_20210423203514.raw	3	2	1	L2_026_000M1_scaffold_36_70	Carbamidomethylation	C2:Carbamidomethylation:1000.00	PEAKS DB
GSPVNSLFVAPAVTPVK	93.72	1681.94	17	0.5	841.978	190.74	14082000	13179000	2	F2:83661	04232021_Banfield_Phage_026M_300kDa_FilterTop_10uL_1D_PR180_QE1_s01_20210423203514.raw	4	2	2	sp|Q92484|ASM3A_HUMAN			PEAKS DB
HSYVYNPYYGQFDSTGGTVSK	93.69	2369.06	21	-0.9	1185.54	149.82	0	2142800	2	F2:61696	04232021_Banfield_Phage_026M_300kDa_FilterTop_10uL_1D_PR180_QE1_s01_20210423203514.raw	1	0	1	L2_026_000M1_scaffold_10_151			PEAKS DB
YLSDNTSTPEDYTSPVESSR	93.69	2246.98	20	2	1124.5	121.06	0	638700	2	F2:46839	04232021_Banfield_Phage_026M_300kDa_FilterTop_10uL_1D_PR180_QE1_s01_20210423203514.raw	1	0	1	L2_026_000M1_scaffold_1082_40			PEAKS DB
SGGYSGWEPNVDSPILK	93.68	1804.86	17	-0.6	903.438	190.95	5492900	8813400	2	F2:83628	04232021_Banfield_Phage_026M_300kDa_FilterTop_10uL_1D_PR180_QE1_s01_20210423203514.raw	3	1	2	L2_026_000M1_scaffold_610_72			PEAKS DB
LYHSEAFTVNFGDTEEAKK	93.67	2185.03	19	0	1093.52	123.07	275070000	0	1	F1:47982	04232021_Banfield_Phage_026M_300kDa_FT_10uL_1D_PR180_QE1_s09.raw	88	88	0	sp|P01009|A1AT_HUMAN			PEAKS DB
GLPAFGIYGHDVQEADDTSIPEDVK	93.61	2672.26	25	-0.2	891.761	191.29	15804000	4505300	1	F1:84583	04232021_Banfield_Phage_026M_300kDa_FT_10uL_1D_PR180_QE1_s09.raw	2	1	1	L2_026_000M1_scaffold_3063_6:L2_026_000M1_scaffold_3107_6			PEAKS DB
APITIGDDGAEEYGTPVK	93.6	1831.88	18	-1.4	916.948	133.74	3123300	7202400	2	F2:53352	04232021_Banfield_Phage_026M_300kDa_FilterTop_10uL_1D_PR180_QE1_s01_20210423203514.raw	2	1	1	L2_026_000M1_scaffold_648_29			PEAKS DB
TYTEGQFHYLPGIEKPDQWQTK	93.56	2665.28	22	-2.6	889.432	158.32	0		1	F1:67067	04232021_Banfield_Phage_026M_300kDa_FT_10uL_1D_PR180_QE1_s09.raw	0	0	0	L2_026_000M1_scaffold_78_76			PEAKS DB
VAAGEGGGETPDDDPFGLDTSNPK	93.52	2345.03	24	2.5	1173.53	152.09	1750000	1764500	2	F2:63100	04232021_Banfield_Phage_026M_300kDa_FilterTop_10uL_1D_PR180_QE1_s01_20210423203514.raw	4	2	2	L2_026_000M1_scaffold_8530_2			PEAKS DB
LVADLC(+57.02)YGDATPGHPAAHTEVIK	93.51	2434.2	23	-0.9	609.556	119.4	6122700	29243000	2	F2:46202	04232021_Banfield_Phage_026M_300kDa_FilterTop_10uL_1D_PR180_QE1_s01_20210423203514.raw	4	1	3	L2_026_000M1_scaffold_1834_7	Carbamidomethylation	C6:Carbamidomethylation:1000.00	PEAKS DB
EGSYSNAGNMSATTYDIPYTAK	93.5	2340.02	22	0.4	1171.02	153.97	454800	3320400	2	F2:63895	04232021_Banfield_Phage_026M_300kDa_FilterTop_10uL_1D_PR180_QE1_s01_20210423203514.raw	3	1	2	L2_026_000M1_scaffold_11933_2			PEAKS DB
DPDNGDWSAVNPNAK	93.47	1598.7	15	0.1	800.355	97.24	0	2856100	2	F2:33760	04232021_Banfield_Phage_026M_300kDa_FilterTop_10uL_1D_PR180_QE1_s01_20210423203514.raw	1	0	1	L2_026_000M1_scaffold_232_16			PEAKS DB
SGYTVNQVAIQNDTYK	93.47	1799.87	16	-0.7	900.941	114.64	7172900	7121700	2	F2:43439	04232021_Banfield_Phage_026M_300kDa_FilterTop_10uL_1D_PR180_QE1_s01_20210423203514.raw	2	1	1	L2_026_000M1_scaffold_4306_2			PEAKS DB
VYLADHDVTTELAPTER	93.41	1928.95	17	0	965.481	132.38	22527000	17692000	2	F2:52558	04232021_Banfield_Phage_026M_300kDa_FilterTop_10uL_1D_PR180_QE1_s01_20210423203514.raw	4	2	2	L2_026_000M1_scaffold_7546_3			PEAKS DB
DSNTGAISTDPENHNLM(+15.99)C(+57.02)HLR	93.39	2397.04	21	-0.1	800.022	91.89		9081500	2	F2:31003	04232021_Banfield_Phage_026M_300kDa_FilterTop_10uL_1D_PR180_QE1_s01_20210423203514.raw	2	0	2	L2_026_000M1_scaffold_11595_1	Oxidation (M); Carbamidomethylation	M17:Oxidation (M):1000.00;C18:Carbamidomethylation:1000.00	PEAKS DB
VMIHQPM(+15.99)GGAQGQASDIEITAR	93.38	2325.12	22	-0.3	776.047	110.32	2472300	8424700	2	F2:41196	04232021_Banfield_Phage_026M_300kDa_FilterTop_10uL_1D_PR180_QE1_s01_20210423203514.raw	2	1	1	L2_026_000M1_scaffold_1810_11:L2_026_000M1_scaffold_6029_2:L2_026_000M1_scaffold_481_2:L2_026_000M1_scaffold_6404_3:L2_026_000M1_scaffold_680_26:L2_026_000M1_scaffold_2889_4	Oxidation (M)	M7:Oxidation (M):43.82	PEAKS DB
YETSATSDALLQEIELQK	93.31	2038.01	18	-0.6	1020.01	206.34		538520	2	F2:92639	04232021_Banfield_Phage_026M_300kDa_FilterTop_10uL_1D_PR180_QE1_s01_20210423203514.raw	2	0	2	L2_026_000M1_scaffold_1523_1			PEAKS DB
VQSGNDHDITFPSEGLNDK	93.31	2071.94	19	-2.1	1036.98	105.87	8986400	14845000	1	F1:39090	04232021_Banfield_Phage_026M_300kDa_FT_10uL_1D_PR180_QE1_s09.raw	2	1	1	L2_026_000M1_scaffold_1590_3			PEAKS DB
GGGGGGYGSGGSSYGSGGGSYGSGGGGGGGR	93.31	2382.94	31	-0.1	1192.48	67.17	1206600	1074900	2	F2:19623	04232021_Banfield_Phage_026M_300kDa_FilterTop_10uL_1D_PR180_QE1_s01_20210423203514.raw	10	5	5	sp|P04264|K2C1_HUMAN			PEAKS DB
LYGNSIENPWVESGDSVIK	93.3	2106.03	19	0.7	1054.02	203.08	12449000	10801000	2	F2:90599	04232021_Banfield_Phage_026M_300kDa_FilterTop_10uL_1D_PR180_QE1_s01_20210423203514.raw	2	1	1	L2_026_000M1_scaffold_1694_5			PEAKS DB
AQLNLVDNAANLGQVVIIK	93.16	1992.14	19	-3.4	997.072	208.95	205270		1	F1:94630	04232021_Banfield_Phage_026M_300kDa_FT_10uL_1D_PR180_QE1_s09.raw	1	1	0	L2_026_000M1_scaffold_8530_2			PEAKS DB
DGTEIHWIINPNQDGVYQQK	93.11	2354.13	20	-3.1	1178.07	182.02	15714000	0	1	F1:79489	04232021_Banfield_Phage_026M_300kDa_FT_10uL_1D_PR180_QE1_s09.raw	3	3	0	L2_026_000M1_scaffold_456_19:L2_026_000M1_scaffold_6892_2			PEAKS DB
DIENQYETQITQIEHEVSSSGQEVQSSAK	93.08	3263.51	29	-1.7	1088.84	223.91	7979100		1	F1:102758	04232021_Banfield_Phage_026M_300kDa_FT_10uL_1D_PR180_QE1_s09.raw	3	3	0	sp|P35527|K1C9_HUMAN			PEAKS DB
VINLDKDSEPDIYNAIK	93.07	1946	17	-0.4	974.007	163.32	5756400	332700000	2	F2:69234	04232021_Banfield_Phage_026M_300kDa_FilterTop_10uL_1D_PR180_QE1_s01_20210423203514.raw	7	1	6	L2_026_000M1_scaffold_2121_6:L2_026_000M1_scaffold_1555_1:L2_026_000M1_scaffold_103_34:L2_026_000M1_scaffold_21560_1:L2_026_000M1_scaffold_1191_1			PEAKS DB
AYTENSSQTAFSPTGVQTALMMK	93.07	2462.15	23	-2.7	1232.08	200.91	3258700	5153500	2	F2:89501	04232021_Banfield_Phage_026M_300kDa_FilterTop_10uL_1D_PR180_QE1_s01_20210423203514.raw	7	2	5	L2_026_000M1_scaffold_289_63			PEAKS DB
VYESLKPLTDEDLNEHIVR	93.06	2269.16	19	0.7	757.394	156.96		15326000	2	F2:65600	04232021_Banfield_Phage_026M_300kDa_FilterTop_10uL_1D_PR180_QE1_s01_20210423203514.raw	3	0	3	L2_026_000M1_scaffold_18070_2			PEAKS DB
EEALGHNAIAAGFQGQR	93.04	1767.87	17	-0.1	884.94	99.94	63939000	82753000	2	F2:35497	04232021_Banfield_Phage_026M_300kDa_FilterTop_10uL_1D_PR180_QE1_s01_20210423203514.raw	7	3	4	L2_026_000M1_scaffold_1320_3:L2_026_000M1_scaffold_15686_2:L2_026_000M1_scaffold_11428_1			PEAKS DB
EEAIGHNAIAAGFQGQR	93.04	1767.87	17	-0.1	884.94	99.94	63939000	82753000	2	F2:35497	04232021_Banfield_Phage_026M_300kDa_FilterTop_10uL_1D_PR180_QE1_s01_20210423203514.raw	7	3	4	L2_026_000M1_scaffold_289_48			PEAKS DB
EEAIGHNALAAGFQGQR	93.04	1767.87	17	-0.1	884.94	99.94	63939000	82753000	2	F2:35497	04232021_Banfield_Phage_026M_300kDa_FilterTop_10uL_1D_PR180_QE1_s01_20210423203514.raw	7	3	4	L2_026_000M1_scaffold_3063_6:L2_026_000M1_scaffold_3107_6			PEAKS DB
FVAGAEGNPESGIYHDNSEQR	92.99	2276.01	21	0.4	759.677	96.06	4248900	3650200	2	F2:33142	04232021_Banfield_Phage_026M_300kDa_FilterTop_10uL_1D_PR180_QE1_s01_20210423203514.raw	2	1	1	L2_026_000M1_scaffold_401_56			PEAKS DB
TLHPDNM(+15.99)AAGPASYGM(+15.99)TDTMGR	92.97	2324.98	22	-0.5	776.001	90.45		3427300	2	F2:30150	04232021_Banfield_Phage_026M_300kDa_FilterTop_10uL_1D_PR180_QE1_s01_20210423203514.raw	3	0	3	L2_026_000M1_scaffold_30_68:L2_026_000M1_scaffold_5065_4:L2_026_000M1_scaffold_7_67:L2_026_000M1_scaffold_11_112:L2_026_000M1_scaffold_6605_3:L2_026_000M1_scaffold_936_51	Oxidation (M)	M7:Oxidation (M):226.10;M16:Oxidation (M):49.79	PEAKS DB
IAEYM(+15.99)NHLIDIGVAGFR	92.97	1933.97	17	-1.2	967.992	187.82	1799800000	72013000	1	F1:83044	04232021_Banfield_Phage_026M_300kDa_FT_10uL_1D_PR180_QE1_s09.raw	63	54	9	sp|P19961|AMY2B_HUMAN:sp|P04746|AMYP_HUMAN:sp|P04745|AMY1_HUMAN	Oxidation (M)	M5:Oxidation (M):1000.00	PEAKS DB
TDGVIQNQNDLQAYLDQNC(+57.02)K	92.96	2336.07	20	-0.8	1169.04	181.05		169150	2	F2:78246	04232021_Banfield_Phage_026M_300kDa_FilterTop_10uL_1D_PR180_QE1_s01_20210423203514.raw	1	0	1	L2_026_000M1_scaffold_1058_2	Carbamidomethylation	C19:Carbamidomethylation:1000.00	PEAKS DB
VAADIENATTTLNGGTLGSTK	92.91	2033.03	21	-0.3	1017.52	141.56	168180000	287520000	2	F2:58503	04232021_Banfield_Phage_026M_300kDa_FilterTop_10uL_1D_PR180_QE1_s01_20210423203514.raw	12	7	5	L2_026_000M1_scaffold_1837_2			PEAKS DB
VVVDAGDSQNLQPGQIVTAR	92.89	2066.08	20	-2.9	1034.04	137.79		2822600	2	F2:55638	04232021_Banfield_Phage_026M_300kDa_FilterTop_10uL_1D_PR180_QE1_s01_20210423203514.raw	2	0	2	L2_026_000M1_scaffold_2452_3:L2_026_000M1_scaffold_7172_2			PEAKS DB
VPTDNYAPSGADNNWGK	92.88	1804.8	17	-1.5	903.407	101.74		8142000	2	F2:36701	04232021_Banfield_Phage_026M_300kDa_FilterTop_10uL_1D_PR180_QE1_s01_20210423203514.raw	1	0	1	L2_026_000M1_scaffold_1642_13			PEAKS DB
LLISSLSESPASVSILSQADNTSK	92.87	2446.28	24	-0.3	1224.15	206.87	37208000	15596000	1	F1:93349	04232021_Banfield_Phage_026M_300kDa_FT_10uL_1D_PR180_QE1_s09.raw	5	3	2	sp|Q9Y6R7|FCGBP_HUMAN			PEAKS DB
QIIGYVIGTQQATPGPAYSGR	92.86	2176.13	21	-0.1	1089.07	172.53	309170000	194050000	2	F2:73661	04232021_Banfield_Phage_026M_300kDa_FilterTop_10uL_1D_PR180_QE1_s01_20210423203514.raw	48	28	20	sp|P06731|CEAM5_HUMAN			PEAKS DB
VFSNGADLSGVTEEAPLK	92.79	1832.92	18	1.3	917.466	161.49	2440300000	2452200000	2	F2:68334	04232021_Banfield_Phage_026M_300kDa_FilterTop_10uL_1D_PR180_QE1_s01_20210423203514.raw	18	11	7	sp|P01009|A1AT_HUMAN			PEAKS DB
LPYTNNALEPVISQQTIDYHYGK	92.73	2663.32	23	-1	888.781	187.19	4840100		1	F1:82471	04232021_Banfield_Phage_026M_300kDa_FT_10uL_1D_PR180_QE1_s09.raw	1	1	0	L2_026_000M1_scaffold_288_34			PEAKS DB
LLPLPMASAVYDEEHHR	92.72	1976.98	17	0.3	495.252	159.16	643480		1	F1:67475	04232021_Banfield_Phage_026M_300kDa_FT_10uL_1D_PR180_QE1_s09.raw	1	1	0	L2_026_000M1_scaffold_928_27			PEAKS DB
YTGMIENVQNFADDKGNEDTDFQR	92.69	2806.21	24	-1.2	936.411	188.25	2060100	4279600	2	F2:82366	04232021_Banfield_Phage_026M_300kDa_FilterTop_10uL_1D_PR180_QE1_s01_20210423203514.raw	2	1	1	L2_026_000M1_scaffold_8059_5			PEAKS DB
IGTC(+57.02)GGLQPNTPVGTFIC(+57.02)SQK	92.65	2234.08	21	1.5	1118.05	179		303070	2	F2:77260	04232021_Banfield_Phage_026M_300kDa_FilterTop_10uL_1D_PR180_QE1_s01_20210423203514.raw	3	0	3	L2_026_000M1_scaffold_1868_1	Carbamidomethylation	C4:Carbamidomethylation:1000.00;C18:Carbamidomethylation:1000.00	PEAKS DB
EGSLPANTTVVYNVDATTGK	92.63	2036.01	20	0	1019.01	136.11	5227500	14003000	2	F2:54822	04232021_Banfield_Phage_026M_300kDa_FilterTop_10uL_1D_PR180_QE1_s01_20210423203514.raw	7	4	3	L2_026_000M1_scaffold_1834_7			PEAKS DB
VGDNYDKIEQVASVSANNDPVIGK	92.61	2531.25	24	1.5	844.759	167.16		14551000	2	F2:71329	04232021_Banfield_Phage_026M_300kDa_FilterTop_10uL_1D_PR180_QE1_s01_20210423203514.raw	1	0	1	L2_026_000M1_scaffold_1225_5:L2_026_000M1_scaffold_20_138			PEAKS DB
YIPIAQGELDSDPALVQNAYK	92.59	2304.16	21	1.6	1153.09	198.18	156510	3746500	2	F2:87674	04232021_Banfield_Phage_026M_300kDa_FilterTop_10uL_1D_PR180_QE1_s01_20210423203514.raw	2	1	1	L2_026_000M1_scaffold_61_133			PEAKS DB
SQEWANDENMMYVVGATQGR	92.59	2284.98	20	-6.3	1143.49	197.7	3430100	3017100	2	F2:87384	04232021_Banfield_Phage_026M_300kDa_FilterTop_10uL_1D_PR180_QE1_s01_20210423203514.raw	4	2	2	L2_026_000M1_scaffold_700_3			PEAKS DB
HNEYVEDDEIC(+57.02)QTVTK	92.58	1978.86	16	0.5	990.437	99.27		53713	2	F2:34985	04232021_Banfield_Phage_026M_300kDa_FilterTop_10uL_1D_PR180_QE1_s01_20210423203514.raw	1	0	1	L2_026_000M1_scaffold_1700_5	Carbamidomethylation	C11:Carbamidomethylation:1000.00	PEAKS DB
LTPSDPVYNEDGSYNQDLISLSR	92.57	2582.21	23	-2	1292.11	197.64		395480	2	F2:87482	04232021_Banfield_Phage_026M_300kDa_FilterTop_10uL_1D_PR180_QE1_s01_20210423203514.raw	2	0	2	L2_026_000M1_scaffold_10_7			PEAKS DB
DASLNHPPYMPHLESR	92.57	1862.87	16	-0.6	621.965	118.06	329180000	278600000	2	F2:45462	04232021_Banfield_Phage_026M_300kDa_FilterTop_10uL_1D_PR180_QE1_s01_20210423203514.raw	17	6	11	sp|O43451|MGA_HUMAN			PEAKS DB
DNDSATGTPSNDAYQEIR	92.52	1952.83	18	0.2	977.425	94.38		5013500	2	F2:32106	04232021_Banfield_Phage_026M_300kDa_FilterTop_10uL_1D_PR180_QE1_s01_20210423203514.raw	2	0	2	L2_026_000M1_scaffold_10998_2			PEAKS DB
EFQAGNLDVC(+57.02)DVPVAQIDAAK	92.52	2259.08	21	-2.6	1130.55	197.77		367750	2	F2:87681	04232021_Banfield_Phage_026M_300kDa_FilterTop_10uL_1D_PR180_QE1_s01_20210423203514.raw	1	0	1	L2_026_000M1_scaffold_395_10	Carbamidomethylation	C10:Carbamidomethylation:1000.00	PEAKS DB
MVAVGQNPEHIIEEDGK	92.51	1864.9	17	-0.4	933.456	126.43	21617000	40213000	2	F2:49645	04232021_Banfield_Phage_026M_300kDa_FilterTop_10uL_1D_PR180_QE1_s01_20210423203514.raw	4	1	3	L2_026_000M1_scaffold_5515_2			PEAKS DB
ITGADYYLAGPNSVNSVTMEGK	92.47	2286.08	22	-1	1144.05	181.3	12803000	10850000	2	F2:78556	04232021_Banfield_Phage_026M_300kDa_FilterTop_10uL_1D_PR180_QE1_s01_20210423203514.raw	7	3	4	L2_026_000M1_scaffold_4258_3			PEAKS DB
DAEFEVSKDEAATPLK	92.45	1748.85	16	0	875.431	111.97	45781000	42440000	2	F2:42030	04232021_Banfield_Phage_026M_300kDa_FilterTop_10uL_1D_PR180_QE1_s01_20210423203514.raw	4	2	2	L2_026_000M1_scaffold_4258_3			PEAKS DB
VLTMSDSDGYVYDPAGIDR	92.43	2072.94	19	-1.4	1037.47	185.81		807990	2	F2:80809	04232021_Banfield_Phage_026M_300kDa_FilterTop_10uL_1D_PR180_QE1_s01_20210423203514.raw	2	0	2	L2_026_000M1_scaffold_1514_9			PEAKS DB
APISAENYTEDEAK	92.4	1536.69	14	-1.6	769.353	81.91	117590	393360	2	F2:26864	04232021_Banfield_Phage_026M_300kDa_FilterTop_10uL_1D_PR180_QE1_s01_20210423203514.raw	2	1	1	L2_026_000M1_scaffold_5846_1			PEAKS DB
GDTATNTLKPATVESGATVR	92.39	1988.02	20	-1.1	663.679	82.34		1295200	2	F2:27172	04232021_Banfield_Phage_026M_300kDa_FilterTop_10uL_1D_PR180_QE1_s01_20210423203514.raw	2	0	2	L2_026_000M1_scaffold_70_71:L2_026_000M1_scaffold_1696_2:L2_026_000M1_scaffold_1231_21:L2_026_000M1_scaffold_313_1:L2_026_000M1_scaffold_668_1:L2_026_000M1_scaffold_3238_2:L2_026_000M1_scaffold_970_19			PEAKS DB
TVHMMPMQVQVQVNR	92.39	1796.88	15	-1.7	599.968	144.97	285110000	93501000	2	F2:60907	04232021_Banfield_Phage_026M_300kDa_FilterTop_10uL_1D_PR180_QE1_s01_20210423203514.raw	50	32	18	sp|Q02817|MUC2_HUMAN			PEAKS DB
TYEGLATSAYAPEQLQPVTK	92.38	2166.08	20	2.7	1084.05	167.59		494550	2	F2:71434	04232021_Banfield_Phage_026M_300kDa_FilterTop_10uL_1D_PR180_QE1_s01_20210423203514.raw	1	0	1	L2_026_000M1_scaffold_70_8			PEAKS DB
TPVSWNFSTIPSETWK	92.36	1878.92	16	-0.2	940.465	214.45	2914400	1138600	2	F2:96919	04232021_Banfield_Phage_026M_300kDa_FilterTop_10uL_1D_PR180_QE1_s01_20210423203514.raw	2	1	1	L2_026_000M1_scaffold_29562_2			PEAKS DB
EEFC(+57.02)GLLSSPTGPLSSC(+57.02)HK	92.36	2104.96	19	0	1053.49	172.96		41927000	2	F2:74472	04232021_Banfield_Phage_026M_300kDa_FilterTop_10uL_1D_PR180_QE1_s01_20210423203514.raw	2	0	2	sp|Q9Y6R7|FCGBP_HUMAN	Carbamidomethylation	C4:Carbamidomethylation:1000.00;C17:Carbamidomethylation:1000.00	PEAKS DB
DGDNVGTSGFTPSGYPK	92.31	1697.75	17	-1.7	849.882	114.18	15211000	23924000	2	F2:43531	04232021_Banfield_Phage_026M_300kDa_FilterTop_10uL_1D_PR180_QE1_s01_20210423203514.raw	2	1	1	L2_026_000M1_scaffold_138_71			PEAKS DB
VPC(+57.02)STVPVTTEVSYAGC(+57.02)TK	92.29	2054.97	19	0.5	1028.49	122.65		268030	2	F2:47614	04232021_Banfield_Phage_026M_300kDa_FilterTop_10uL_1D_PR180_QE1_s01_20210423203514.raw	1	0	1	sp|Q02817|MUC2_HUMAN	Carbamidomethylation	C3:Carbamidomethylation:1000.00;C17:Carbamidomethylation:1000.00	PEAKS DB
ATHYEEGIWDTPEAK	92.27	1745.79	15	-0.4	873.902	106.45	46939000	20007000	2	F2:39000	04232021_Banfield_Phage_026M_300kDa_FilterTop_10uL_1D_PR180_QE1_s01_20210423203514.raw	4	2	2	L2_026_000M1_scaffold_157_7:L2_026_000M1_scaffold_2817_1			PEAKS DB
HGC(+57.02)LETYC(+57.02)SATGVAR	92.23	1680.73	15	-1.8	841.373	81.63		3669300	2	F2:26668	04232021_Banfield_Phage_026M_300kDa_FilterTop_10uL_1D_PR180_QE1_s01_20210423203514.raw	2	0	2	L2_026_000M1_scaffold_1451_12:L2_026_000M1_scaffold_70_21	Carbamidomethylation	C3:Carbamidomethylation:1000.00;C8:Carbamidomethylation:1000.00	PEAKS DB
HPDGSAVQGWSSLTGLTGATPYGTGNK	92.22	2658.27	27	-0.3	887.096	197.08	2047100	4225900	2	F2:87340	04232021_Banfield_Phage_026M_300kDa_FilterTop_10uL_1D_PR180_QE1_s01_20210423203514.raw	2	1	1	L2_026_000M1_scaffold_4298_3			PEAKS DB
TPDGYNSIEDQTFTISAK	92.22	1985.92	18	-2	993.966	167.42		0	2	F2:71394	04232021_Banfield_Phage_026M_300kDa_FilterTop_10uL_1D_PR180_QE1_s01_20210423203514.raw	0	0	0	L2_026_000M1_scaffold_4349_2			PEAKS DB
GNWDEQFDKENTEER	92.22	1895.79	15	0.2	948.904	95.49	37065000	108670000	2	F2:33253	04232021_Banfield_Phage_026M_300kDa_FilterTop_10uL_1D_PR180_QE1_s01_20210423203514.raw	7	2	5	sp|P35237|SPB6_HUMAN			PEAKS DB
TGDDEAMAASLTDIGTINDK	92.2	2036.92	20	-4.3	1019.46	189.98		78836	2	F2:83126	04232021_Banfield_Phage_026M_300kDa_FilterTop_10uL_1D_PR180_QE1_s01_20210423203514.raw	1	0	1	L2_026_000M1_scaffold_1008_60			PEAKS DB
DGEEADSLLLAVYTGPGPVK	92.19	2030.02	20	7.7	1016.03	221.53	813560		1	F1:101360	04232021_Banfield_Phage_026M_300kDa_FT_10uL_1D_PR180_QE1_s09.raw	6	6	0	sp|P98073|ENTK_HUMAN			PEAKS DB
TYGADLASVDFQHASEDAR	92.18	2051.92	19	2	1026.97	146.17	5354800	0	1	F1:60020	04232021_Banfield_Phage_026M_300kDa_FT_10uL_1D_PR180_QE1_s09.raw	2	2	0	sp|P30740|ILEU_HUMAN			PEAKS DB
AVSGQEGQDGLFASAVWDKDEK	92.17	2336.09	22	-1.9	779.703	154.75	1934400		1	F1:65046	04232021_Banfield_Phage_026M_300kDa_FT_10uL_1D_PR180_QE1_s09.raw	1	1	0	L2_026_000M1_scaffold_892_3			PEAKS DB
TIYPAAGGSDDWAYDQGIR	92.17	2054.93	19	-0.5	1028.47	171.05	69341000	79387000	2	F2:73462	04232021_Banfield_Phage_026M_300kDa_FilterTop_10uL_1D_PR180_QE1_s01_20210423203514.raw	10	3	7	sp|P15086|CBPB1_HUMAN			PEAKS DB
NYATNTNHVVNINWEALK	92.16	2100.04	18	0.2	1051.03	160.42	12747000	4244400	1	F1:68180	04232021_Banfield_Phage_026M_300kDa_FT_10uL_1D_PR180_QE1_s09.raw	5	4	1	L2_026_000M1_scaffold_19341_1			PEAKS DB
KLEDVIGPSMQGGEYPDVIHLATGR	92.16	2681.35	25	0.5	894.79	199.99	1600100		1	F1:89798	04232021_Banfield_Phage_026M_300kDa_FT_10uL_1D_PR180_QE1_s09.raw	3	3	0	L2_026_000M1_scaffold_2711_7			PEAKS DB
MITLDTGHFHPTESVADK	92.14	1997.95	18	1	999.984	127	78814000	52652000	2	F2:49832	04232021_Banfield_Phage_026M_300kDa_FilterTop_10uL_1D_PR180_QE1_s01_20210423203514.raw	7	4	3	L2_026_000M1_scaffold_548_12:L2_026_000M1_scaffold_19294_2:L2_026_000M1_scaffold_21997_2			PEAKS DB
PSQLNLADANSGSGIFAPTIR	92.13	2128.09	21	1.9	1065.05	197.63	526150	2805900	2	F2:87496	04232021_Banfield_Phage_026M_300kDa_FilterTop_10uL_1D_PR180_QE1_s01_20210423203514.raw	3	1	2	L2_026_000M1_scaffold_1773_3			PEAKS DB
GSVAGSIGAVFQKPDGFAGR	92.12	1919.99	20	-1.5	960.998	164.75	5084900		1	F1:70561	04232021_Banfield_Phage_026M_300kDa_FT_10uL_1D_PR180_QE1_s09.raw	2	2	0	L2_026_000M1_scaffold_1700_6			PEAKS DB
VGAWVLEDGLTGTQLNNGMK	92.12	2102.05	20	-0.3	1052.03	209.58	23596000	15066000	2	F2:94638	04232021_Banfield_Phage_026M_300kDa_FilterTop_10uL_1D_PR180_QE1_s01_20210423203514.raw	8	4	4	L2_026_000M1_scaffold_455_41			PEAKS DB
FSHSGNQLDGPITALR	92.12	1711.86	16	-0.6	856.939	118.48	479360000	1049500000	2	F2:45640	04232021_Banfield_Phage_026M_300kDa_FilterTop_10uL_1D_PR180_QE1_s01_20210423203514.raw	16	9	7	sp|O60844|ZG16_HUMAN			PEAKS DB
KDTEEEDFHVDQVTTVK	92.12	2018.94	17	1.2	1010.48	98.3	13268000	26336000	2	F2:34303	04232021_Banfield_Phage_026M_300kDa_FilterTop_10uL_1D_PR180_QE1_s01_20210423203514.raw	6	3	3	sp|P01009|A1AT_HUMAN			PEAKS DB
EWYTETTFNHNASGATLGEGYNHR	92.11	2754.21	24	-0.6	919.075	144.22	7102900		1	F1:58976	04232021_Banfield_Phage_026M_300kDa_FT_10uL_1D_PR180_QE1_s09.raw	1	1	0	L2_026_000M1_scaffold_6701_1			PEAKS DB
EQDANGNGDPNDEIPLTGSAK	92.06	2140.95	21	-0.4	1071.48	96.51	2722900	1648300	2	F2:33365	04232021_Banfield_Phage_026M_300kDa_FilterTop_10uL_1D_PR180_QE1_s01_20210423203514.raw	5	1	4	L2_026_000M1_scaffold_1621_3			PEAKS DB
HMDQAYQFMVDNGYNSVK	92.06	2145.92	18	-2.3	1073.97	157.86	6870300		1	F1:66815	04232021_Banfield_Phage_026M_300kDa_FT_10uL_1D_PR180_QE1_s09.raw	1	1	0	L2_026_000M1_scaffold_289_63			PEAKS DB
ALDGMVAGVQTTSGSGQPGSGSSVVVR	92.05	2503.23	27	-1.3	835.417	152.47		2033600	2	F2:63039	04232021_Banfield_Phage_026M_300kDa_FilterTop_10uL_1D_PR180_QE1_s01_20210423203514.raw	2	0	2	L2_026_000M1_scaffold_4862_3			PEAKS DB
SISNSAEDPFIAIHAESK	92.04	1914.93	18	-0.2	958.473	150.15	4894100000	4000100000	2	F2:63255	04232021_Banfield_Phage_026M_300kDa_FilterTop_10uL_1D_PR180_QE1_s01_20210423203514.raw	131	69	62	sp|P19961|AMY2B_HUMAN:sp|P04746|AMYP_HUMAN:sp|P04745|AMY1_HUMAN			PEAKS DB
QTPDPIWGAETDASHTAAIDR	92.03	2251.05	21	-6.9	1126.52	153.24	43414000	93799000	2	F2:63556	04232021_Banfield_Phage_026M_300kDa_FilterTop_10uL_1D_PR180_QE1_s01_20210423203514.raw	5	2	3	L2_026_000M1_scaffold_1168_14			PEAKS DB
PLQTMVNYATHYPEEAR	92.02	2018.95	17	-1	1010.48	162.49	30329000	27175000	2	F2:68669	04232021_Banfield_Phage_026M_300kDa_FilterTop_10uL_1D_PR180_QE1_s01_20210423203514.raw	8	3	5	L2_026_000M1_scaffold_12_125			PEAKS DB
FSTRPDANTYLGVIAYNDEGTGNDPDEDGSAIGK	92.01	3558.6	34	2.2	1187.21	194.6	759410	242100	2	F2:85856	04232021_Banfield_Phage_026M_300kDa_FilterTop_10uL_1D_PR180_QE1_s01_20210423203514.raw	3	1	2	L2_026_000M1_scaffold_455_39			PEAKS DB
VTLQPYNVAQLQSSVDLSGSK	92.01	2233.16	21	1	1117.59	198.89	200510000	52374000	2	F2:88443	04232021_Banfield_Phage_026M_300kDa_FilterTop_10uL_1D_PR180_QE1_s01_20210423203514.raw	35	9	26	sp|Q9Y6R7|FCGBP_HUMAN			PEAKS DB
LPSTNVYGLGEHVHQQYR	92	2097.04	18	1.7	1049.53	105.94	239230000	160780000	1	F1:39265	04232021_Banfield_Phage_026M_300kDa_FT_10uL_1D_PR180_QE1_s09.raw	12	7	5	sp|O43451|MGA_HUMAN			PEAKS DB
TFGEHSVNVLLGHETYQNK	91.97	2172.06	19	0.6	725.028	126.98	3286900		1	F1:50015	04232021_Banfield_Phage_026M_300kDa_FT_10uL_1D_PR180_QE1_s09.raw	1	1	0	L2_026_000M1_scaffold_5794_1			PEAKS DB
YVDGPDYGGTFQM(+15.99)NPGK	91.96	1860.8	17	-0.2	931.407	107.47		3568500	2	F2:39511	04232021_Banfield_Phage_026M_300kDa_FilterTop_10uL_1D_PR180_QE1_s01_20210423203514.raw	1	0	1	L2_026_000M1_scaffold_3473_3	Oxidation (M)	M13:Oxidation (M):1000.00	PEAKS DB
EGSYHGYAITDYYQVDR	91.92	2035.89	17	-0.4	1018.95	145.98	5594300	1887600	1	F1:59880	04232021_Banfield_Phage_026M_300kDa_FT_10uL_1D_PR180_QE1_s09.raw	3	2	1	L2_026_000M1_scaffold_289_64:L2_026_000M1_scaffold_477_29			PEAKS DB
LPDFQNEYAQGSYGVYNVK	91.9	2191.02	19	-2.2	1096.52	191.62	76350	104690	2	F2:84063	04232021_Banfield_Phage_026M_300kDa_FilterTop_10uL_1D_PR180_QE1_s01_20210423203514.raw	2	1	1	L2_026_000M1_scaffold_3326_1:L2_026_000M1_scaffold_66_89:L2_026_000M1_scaffold_24697_1			PEAKS DB
TQSAFSEGGLPVGAGLEDLGK	91.9	2032.01	21	-0.8	1017.01	195.37	2064900	1617900	1	F1:87122	04232021_Banfield_Phage_026M_300kDa_FT_10uL_1D_PR180_QE1_s09.raw	2	1	1	L2_026_000M1_scaffold_37_114:L2_026_000M1_scaffold_11_110:L2_026_000M1_scaffold_6131_3			PEAKS DB
AADLDAIHDTVHEMAK	91.89	1735.82	16	-2.4	868.915	115.99	36191000	26694000	1	F1:44262	04232021_Banfield_Phage_026M_300kDa_FT_10uL_1D_PR180_QE1_s09.raw	7	3	4	L2_026_000M1_scaffold_1519_18			PEAKS DB
DSNQYVDQYAGEHYTVK	91.89	2015.89	17	-1.6	1008.95	112.37	6547100	10130000	2	F2:42063	04232021_Banfield_Phage_026M_300kDa_FilterTop_10uL_1D_PR180_QE1_s01_20210423203514.raw	3	1	2	L2_026_000M1_scaffold_3401_1			PEAKS DB
EVASITVNDVPVEGTLTNLNGANNVVK	91.87	2766.44	27	-1.4	1384.23	205.95		56939	2	F2:92446	04232021_Banfield_Phage_026M_300kDa_FilterTop_10uL_1D_PR180_QE1_s01_20210423203514.raw	1	0	1	L2_026_000M1_scaffold_7255_1			PEAKS DB
TLHPDNM(+15.99)AAGPASYGM(+15.99)TDTM(+15.99)GR	91.83	2340.98	22	0.1	781.333	78.43		11096000	2	F2:24965	04232021_Banfield_Phage_026M_300kDa_FilterTop_10uL_1D_PR180_QE1_s01_20210423203514.raw	2	0	2	L2_026_000M1_scaffold_30_68:L2_026_000M1_scaffold_5065_4:L2_026_000M1_scaffold_7_67:L2_026_000M1_scaffold_11_112:L2_026_000M1_scaffold_6605_3:L2_026_000M1_scaffold_936_51	Oxidation (M)	M7:Oxidation (M):1000.00;M16:Oxidation (M):1000.00;M20:Oxidation (M):1000.00	PEAKS DB
STGMNDQAAWLEANK	91.82	1634.74	15	0.3	818.375	127.79	6269200	14433000	2	F2:50350	04232021_Banfield_Phage_026M_300kDa_FilterTop_10uL_1D_PR180_QE1_s01_20210423203514.raw	2	1	1	L2_026_000M1_scaffold_10_151			PEAKS DB
PGMTPTSISNSDLTWETSK	91.81	2050.95	19	2.7	1026.49	168.4		1897600	2	F2:71931	04232021_Banfield_Phage_026M_300kDa_FilterTop_10uL_1D_PR180_QE1_s01_20210423203514.raw	1	0	1	L2_026_000M1_scaffold_2991_11			PEAKS DB
FLHNPDAAQGFVGC(+57.02)ALSSTIQR	91.8	2388.16	22	0	797.062	200.07	20750000	15030000	2	F2:88870	04232021_Banfield_Phage_026M_300kDa_FilterTop_10uL_1D_PR180_QE1_s01_20210423203514.raw	7	2	5	sp|Q13228|SBP1_HUMAN	Carbamidomethylation	C14:Carbamidomethylation:1000.00	PEAKS DB
GSHDFQLTEDVNGER	91.79	1702.75	15	-0.4	852.384	95.78	2770000	1202700	1	F1:33206	04232021_Banfield_Phage_026M_300kDa_FT_10uL_1D_PR180_QE1_s09.raw	3	2	1	L2_026_000M1_scaffold_12461_1:L2_026_000M1_scaffold_2778_9:L2_026_000M1_scaffold_4055_2			PEAKS DB
HKVYAC(+57.02)EVTHQGLSSPVTK	91.79	2140.07	19	0	536.026	80.91	2331500		1	F1:26326	04232021_Banfield_Phage_026M_300kDa_FT_10uL_1D_PR180_QE1_s09.raw	1	1	0	sp|P01834|IGKC_HUMAN	Carbamidomethylation	C6:Carbamidomethylation:1000.00	PEAKS DB
GAGVTGEEDDKLYQSGMLLK	91.78	2110.03	20	1.4	1056.02	148.7	5486600	3068200	1	F1:61494	04232021_Banfield_Phage_026M_300kDa_FT_10uL_1D_PR180_QE1_s09.raw	3	2	1	L2_026_000M1_scaffold_22862_1			PEAKS DB
TLHPDNMAAGPASYGM(+15.99)TDTMGR	91.78	2308.99	22	-0.7	770.669	108.73	1246000	5900600	2	F2:40267	04232021_Banfield_Phage_026M_300kDa_FilterTop_10uL_1D_PR180_QE1_s01_20210423203514.raw	2	1	1	L2_026_000M1_scaffold_30_68:L2_026_000M1_scaffold_5065_4:L2_026_000M1_scaffold_7_67:L2_026_000M1_scaffold_11_112:L2_026_000M1_scaffold_6605_3:L2_026_000M1_scaffold_936_51	Oxidation (M)	M16:Oxidation (M):49.79	PEAKS DB
AVVINSGNANAATGTQGIEDAK	91.76	2100.04	22	0.9	1051.03	97.57	2260200	1719400	1	F1:34244	04232021_Banfield_Phage_026M_300kDa_FT_10uL_1D_PR180_QE1_s09.raw	4	2	2	L2_026_000M1_scaffold_1994_5			PEAKS DB
LTMFDVSDPTKPVEVNQK	91.76	2047.03	18	-0.5	1024.52	162.33	3671400	2516300	2	F2:68584	04232021_Banfield_Phage_026M_300kDa_FilterTop_10uL_1D_PR180_QE1_s01_20210423203514.raw	3	2	1	L2_026_000M1_scaffold_2069_18			PEAKS DB
LMSAEDQQLTC(+57.02)ENTAR	91.76	1865.82	16	-0.3	933.919	91.75		491640	2	F2:30883	04232021_Banfield_Phage_026M_300kDa_FilterTop_10uL_1D_PR180_QE1_s01_20210423203514.raw	1	0	1	L2_026_000M1_scaffold_691_13	Carbamidomethylation	C11:Carbamidomethylation:1000.00	PEAKS DB
YSDGVVYLDANPSYYDGAPK	91.75	2192.99	20	-0.5	1097.5	182.08	5245700	6316200	2	F2:78722	04232021_Banfield_Phage_026M_300kDa_FilterTop_10uL_1D_PR180_QE1_s01_20210423203514.raw	2	1	1	L2_026_000M1_scaffold_185_72			PEAKS DB
NSGNDIVAPYADEFPGSTFYPGK	91.73	2445.11	23	1.6	1223.57	209.36	3075700	1273700	2	F2:94466	04232021_Banfield_Phage_026M_300kDa_FilterTop_10uL_1D_PR180_QE1_s01_20210423203514.raw	2	1	1	L2_026_000M1_scaffold_27_152			PEAKS DB
NQANNTSMPNETLTGAADYYQK	91.69	2430.08	22	7.1	1216.05	143.71	0	115810	2	F2:58710	04232021_Banfield_Phage_026M_300kDa_FilterTop_10uL_1D_PR180_QE1_s01_20210423203514.raw	1	0	1	L2_026_000M1_scaffold_205_68			PEAKS DB
ANGVSVVDVEDKTPWQEAC(+57.02)K	91.66	2231.05	20	0	1116.53	149.39	1189500	0	1	F1:61892	04232021_Banfield_Phage_026M_300kDa_FT_10uL_1D_PR180_QE1_s09.raw	1	1	0	L2_026_000M1_scaffold_6163_2	Carbamidomethylation	C19:Carbamidomethylation:1000.00	PEAKS DB
DGTAGHNDYVYVAEIAPTGGAK	91.64	2205.03	22	-0.2	1103.52	133.16	2870000		1	F1:53632	04232021_Banfield_Phage_026M_300kDa_FT_10uL_1D_PR180_QE1_s09.raw	2	2	0	L2_026_000M1_scaffold_10802_3			PEAKS DB
IPVVAGTGSNSTATATQMSK	91.61	1919.96	20	0.4	960.989	95.19	544490		1	F1:32835	04232021_Banfield_Phage_026M_300kDa_FT_10uL_1D_PR180_QE1_s09.raw	2	2	0	L2_026_000M1_scaffold_11763_2			PEAKS DB
AC(+57.02)GVNVPFAENLAAQYAATR	91.6	2122.03	20	-2	1062.02	210.19		2741300	2	F2:94905	04232021_Banfield_Phage_026M_300kDa_FilterTop_10uL_1D_PR180_QE1_s01_20210423203514.raw	2	0	2	L2_026_000M1_scaffold_615_21	Carbamidomethylation	C2:Carbamidomethylation:1000.00	PEAKS DB
VM(+15.99)YTELVPEITQEPDYDK	91.59	2185.01	18	0.7	1093.51	196.2		31065000	2	F2:86538	04232021_Banfield_Phage_026M_300kDa_FilterTop_10uL_1D_PR180_QE1_s01_20210423203514.raw	2	0	2	L2_026_000M1_scaffold_6162_1	Oxidation (M)	M2:Oxidation (M):1000.00	PEAKS DB
AIYQASGSTIDWTYSQGIK	91.59	2088.02	19	-0.7	1045.01	180.73	144140000	11580000	1	F1:78771	04232021_Banfield_Phage_026M_300kDa_FT_10uL_1D_PR180_QE1_s09.raw	50	32	18	sp|P15085|CBPA1_HUMAN			PEAKS DB
VDGDDAMSGQLVNEGAGAGK	91.58	1889.84	20	-0.3	945.928	106.09		92345	2	F2:38718	04232021_Banfield_Phage_026M_300kDa_FilterTop_10uL_1D_PR180_QE1_s01_20210423203514.raw	2	0	2	L2_026_000M1_scaffold_1642_11			PEAKS DB
YPHPDGAPAGSTLGTVTSLAVNANSEK	91.57	2653.3	27	-2	885.438	179.59	25240000	13900000	2	F2:77668	04232021_Banfield_Phage_026M_300kDa_FilterTop_10uL_1D_PR180_QE1_s01_20210423203514.raw	5	3	2	L2_026_000M1_scaffold_162_69			PEAKS DB
HNVMISTEWAAPNVLR	91.56	1836.93	16	-2.1	919.471	176.9	18874000		1	F1:76848	04232021_Banfield_Phage_026M_300kDa_FT_10uL_1D_PR180_QE1_s09.raw	11	11	0	sp|Q13228|SBP1_HUMAN			PEAKS DB
YMNGAATNPEFDVVAR	91.55	1753.81	16	-0.5	877.912	139.22	52029000	82245000	2	F2:56394	04232021_Banfield_Phage_026M_300kDa_FilterTop_10uL_1D_PR180_QE1_s01_20210423203514.raw	4	2	2	L2_026_000M1_scaffold_2164_9			PEAKS DB
IYDDAEASQYIAGAAYHNYGGNR	91.53	2518.11	23	-2.5	840.377	159.42	10112000	2420200	1	F1:67803	04232021_Banfield_Phage_026M_300kDa_FT_10uL_1D_PR180_QE1_s09.raw	6	2	4	L2_026_000M1_scaffold_1036_4			PEAKS DB
TGDQIC(+57.02)TLGHEFGSVTGR	91.52	1933.9	18	1.1	967.956	158.8		23627000	2	F2:66491	04232021_Banfield_Phage_026M_300kDa_FilterTop_10uL_1D_PR180_QE1_s01_20210423203514.raw	2	0	2	L2_026_000M1_scaffold_12007_2:L2_026_000M1_scaffold_20_147	Carbamidomethylation	C6:Carbamidomethylation:1000.00	PEAKS DB
EAYDM(+15.99)GVLDGVTTNPSLMAK	91.52	2126.99	20	1.3	1064.5	187.22		685910	2	F2:81478	04232021_Banfield_Phage_026M_300kDa_FilterTop_10uL_1D_PR180_QE1_s01_20210423203514.raw	1	0	1	L2_026_000M1_scaffold_2915_4	Oxidation (M)	M5:Oxidation (M):143.78	PEAKS DB
WAGHWLGDNTAAWDQLK	91.51	1967.93	17	-0.4	984.971	193.65	26364000		1	F1:86046	04232021_Banfield_Phage_026M_300kDa_FT_10uL_1D_PR180_QE1_s09.raw	2	2	0	sp|O43451|MGA_HUMAN			PEAKS DB
LPTYTLNGEQVQMGSFSGYK	91.49	2219.06	20	0.9	1110.54	189.73	0		1	F1:83935	04232021_Banfield_Phage_026M_300kDa_FT_10uL_1D_PR180_QE1_s09.raw	0	0	0	L2_026_000M1_scaffold_347_3			PEAKS DB
GTSSHQYNPAVILAQR	91.47	1740.89	16	0.1	871.453	112.11	3740500	5924200	2	F2:42027	04232021_Banfield_Phage_026M_300kDa_FilterTop_10uL_1D_PR180_QE1_s01_20210423203514.raw	3	1	2	L2_026_000M1_scaffold_2332_17			PEAKS DB
GPQAHLVHGVQEQSFVAH	91.45	1939.97	18	0.5	970.99	94.62	41494000	133000000	2	F2:32409	04232021_Banfield_Phage_026M_300kDa_FilterTop_10uL_1D_PR180_QE1_s01_20210423203514.raw	13	7	6	sp|P09923|PPBI_HUMAN			PEAKS DB
SGAENKPAELEAYAVVK	91.43	1774.91	17	0	888.462	114.98	49276000	45376000	2	F2:43508	04232021_Banfield_Phage_026M_300kDa_FilterTop_10uL_1D_PR180_QE1_s01_20210423203514.raw	6	4	2	L2_026_000M1_scaffold_16365_2			PEAKS DB
AAQLPYDVQHADIDYM(+15.99)DER	91.41	2265	19	-0.3	1133.51	151.81	21615000	25754000	2	F2:62835	04232021_Banfield_Phage_026M_300kDa_FilterTop_10uL_1D_PR180_QE1_s01_20210423203514.raw	3	1	2	sp|O43451|MGA_HUMAN	Oxidation (M)	M16:Oxidation (M):1000.00	PEAKS DB
AGAPGTTAALALLNDQVK	91.4	1709.93	18	-0.2	855.973	197.92	14895000	17071000	2	F2:87629	04232021_Banfield_Phage_026M_300kDa_FilterTop_10uL_1D_PR180_QE1_s01_20210423203514.raw	4	2	2	L2_026_000M1_scaffold_828_11:L2_026_000M1_scaffold_384_5:L2_026_000M1_scaffold_121_121			PEAKS DB
QNQGVQLGNQYSNDLSNALR	91.39	2218.07	20	0	1110.04	187.83	4931100	27952000	2	F2:81732	04232021_Banfield_Phage_026M_300kDa_FilterTop_10uL_1D_PR180_QE1_s01_20210423203514.raw	4	2	2	L2_026_000M1_scaffold_1058_2			PEAKS DB
IYQGTVANLTDGDSSTALDFNTQPDNTTR	91.37	3114.44	29	0.7	1039.15	192.23		1191000	2	F2:84340	04232021_Banfield_Phage_026M_300kDa_FilterTop_10uL_1D_PR180_QE1_s01_20210423203514.raw	1	0	1	L2_026_000M1_scaffold_18103_1			PEAKS DB
SNVATSQAAVSNAEAALNTAR	91.37	2045.01	21	-1.3	1023.51	162.49		901650	2	F2:68688	04232021_Banfield_Phage_026M_300kDa_FilterTop_10uL_1D_PR180_QE1_s01_20210423203514.raw	2	0	2	L2_026_000M1_scaffold_9252_2:L2_026_000M1_scaffold_9_116			PEAKS DB
DIVM(+15.99)TQSPLSLPVTPGEPASISC(+57.02)R	91.35	2570.27	24	4.7	1286.15	199.7	457250	7016900	2	F2:88957	04232021_Banfield_Phage_026M_300kDa_FilterTop_10uL_1D_PR180_QE1_s01_20210423203514.raw	3	1	2	sp|P01615|KVD28_HUMAN:sp|A0A075B6P5|KV228_HUMAN	Oxidation (M); Carbamidomethylation	M4:Oxidation (M):1000.00;C23:Carbamidomethylation:1000.00	PEAKS DB
NEITDLSGVSDSGAPVANTDIK	91.28	2202.07	22	0.3	1102.04	167.52	1154000	15131000	2	F2:71294	04232021_Banfield_Phage_026M_300kDa_FilterTop_10uL_1D_PR180_QE1_s01_20210423203514.raw	5	3	2	L2_026_000M1_scaffold_289_61			PEAKS DB
SGNAVSAGTSSTC(+57.02)GSYFNPGSR	91.28	2162.93	22	0.2	1082.47	102.1	0	9347900	2	F2:36652	04232021_Banfield_Phage_026M_300kDa_FilterTop_10uL_1D_PR180_QE1_s01_20210423203514.raw	2	0	2	sp|P19961|AMY2B_HUMAN	Carbamidomethylation	C13:Carbamidomethylation:1000.00	PEAKS DB
YVESC(+57.02)TPFTDGNGGYEIK	91.24	2035.88	18	0.2	1018.95	155.73	1842700	10668000	2	F2:64824	04232021_Banfield_Phage_026M_300kDa_FilterTop_10uL_1D_PR180_QE1_s01_20210423203514.raw	3	1	2	L2_026_000M1_scaffold_1168_14	Carbamidomethylation	C5:Carbamidomethylation:1000.00	PEAKS DB
NGDTITTSGFVASAIPEALNK	91.24	2105.06	21	1.6	1053.54	196.26	899460	80022	1	F1:87671	04232021_Banfield_Phage_026M_300kDa_FT_10uL_1D_PR180_QE1_s09.raw	2	1	1	L2_026_000M1_scaffold_12803_1			PEAKS DB
AASDPSDLEAGEAVYVFHSPVSTR	91.2	2504.18	24	-3.1	835.732	180.75	1449600	1502300	1	F1:78827	04232021_Banfield_Phage_026M_300kDa_FT_10uL_1D_PR180_QE1_s09.raw	2	1	1	L2_026_000M1_scaffold_536_25			PEAKS DB
YHVSTPNVVTGQMESYSSSK	91.19	2200.01	20	1.2	1101.01	123.37	373860		1	F1:48216	04232021_Banfield_Phage_026M_300kDa_FT_10uL_1D_PR180_QE1_s09.raw	2	2	0	L2_026_000M1_scaffold_18362_1			PEAKS DB
YMNGAATNPDFDVVAR	91.18	1739.79	16	-0.6	870.904	137.54	81627000	107590000	2	F2:55570	04232021_Banfield_Phage_026M_300kDa_FilterTop_10uL_1D_PR180_QE1_s01_20210423203514.raw	4	2	2	L2_026_000M1_scaffold_9_37:L2_026_000M1_scaffold_5167_4			PEAKS DB
IPDGPTTPEIAYQM(+15.99)VK	91.17	1774.88	16	-0.4	888.447	136.89		593740000	2	F2:54790	04232021_Banfield_Phage_026M_300kDa_FilterTop_10uL_1D_PR180_QE1_s01_20210423203514.raw	3	0	3	L2_026_000M1_scaffold_8445_2:L2_026_000M1_scaffold_16_129	Oxidation (M)	M14:Oxidation (M):1000.00	PEAKS DB
SLTVTGVNANGDPVTNTWEADK	91.14	2288.09	22	-3.8	1145.05	168.07		0	2	F2:71788	04232021_Banfield_Phage_026M_300kDa_FilterTop_10uL_1D_PR180_QE1_s01_20210423203514.raw	0	0	0	L2_026_000M1_scaffold_61_82			PEAKS DB
TWAAEHVVGVAQGAPEEILQGLR	91.12	2430.27	23	0	811.096	221.47	1637800		1	F1:101520	04232021_Banfield_Phage_026M_300kDa_FT_10uL_1D_PR180_QE1_s09.raw	3	3	0	L2_026_000M1_scaffold_840_5			PEAKS DB
AVMDGTDSYNISENVSNK	91.1	1942.86	18	-1.9	972.434	119.01	4254300	5046900	2	F2:45679	04232021_Banfield_Phage_026M_300kDa_FilterTop_10uL_1D_PR180_QE1_s01_20210423203514.raw	3	2	1	L2_026_000M1_scaffold_4074_2			PEAKS DB
SQTAFSENGLPVGAGLDDLGK	91.09	2075.02	21	0.2	1038.52	189.3	1229600	994290	1	F1:83579	04232021_Banfield_Phage_026M_300kDa_FT_10uL_1D_PR180_QE1_s09.raw	2	1	1	L2_026_000M1_scaffold_185_83			PEAKS DB
HGYNIGLSGFTPAGTPK	91.08	1715.86	17	0.6	858.939	131.86	461060		1	F1:52891	04232021_Banfield_Phage_026M_300kDa_FT_10uL_1D_PR180_QE1_s09.raw	1	1	0	L2_026_000M1_scaffold_1366_3			PEAKS DB
DISGLTHGVGWC(+57.02)APQQGTC(+57.02)K	91.08	2170.99	20	0.2	1086.5	146.14	7000900		1	F1:60023	04232021_Banfield_Phage_026M_300kDa_FT_10uL_1D_PR180_QE1_s09.raw	3	3	0	L2_026_000M1_scaffold_19889_2:L2_026_000M1_scaffold_21432_3:L2_026_000M1_scaffold_6605_4	Carbamidomethylation	C12:Carbamidomethylation:1000.00;C19:Carbamidomethylation:1000.00	PEAKS DB
ASVGDIYADNAIMSEYTK	91.08	1946.89	18	-0.4	974.453	196.08	3207900	5033000	2	F2:86648	04232021_Banfield_Phage_026M_300kDa_FilterTop_10uL_1D_PR180_QE1_s01_20210423203514.raw	2	1	1	L2_026_000M1_scaffold_226_17			PEAKS DB
YTALPAGTYQVVSPEDAER	91.06	2066	19	-0.2	1034	156.96	3312200	4938700	2	F2:65771	04232021_Banfield_Phage_026M_300kDa_FilterTop_10uL_1D_PR180_QE1_s01_20210423203514.raw	3	1	2	L2_026_000M1_scaffold_137_35			PEAKS DB
LPYANNALEPVISQQTIDFHYGK	91.06	2617.32	23	-1.3	873.445	199.26	29276000	1336800	1	F1:89554	04232021_Banfield_Phage_026M_300kDa_FT_10uL_1D_PR180_QE1_s09.raw	6	2	4	L2_026_000M1_scaffold_1780_2:L2_026_000M1_scaffold_307_76:L2_026_000M1_scaffold_2916_10:L2_026_000M1_scaffold_163_43			PEAKS DB
GIASM(+15.99)HC(+57.02)SANTNM(+15.99)EGTDSAIFFGLSGTGK	91.06	2992.3	29	-5.2	998.436	181.56		0	2	F2:78537	04232021_Banfield_Phage_026M_300kDa_FilterTop_10uL_1D_PR180_QE1_s01_20210423203514.raw	0	0	0	L2_026_000M1_scaffold_2121_6:L2_026_000M1_scaffold_24_110	Oxidation (M); Carbamidomethylation	M5:Oxidation (M):1000.00;C7:Carbamidomethylation:1000.00;M13:Oxidation (M):1000.00	PEAKS DB
FGFVTVDPVSGSGDQAVNFSGEK	91.05	2343.1	23	-0.4	1172.56	197.29	6905900	26804000	1	F1:88253	04232021_Banfield_Phage_026M_300kDa_FT_10uL_1D_PR180_QE1_s09.raw	5	2	3	L2_026_000M1_scaffold_227_88			PEAKS DB
GSHDFQLTEDTNGER	91.03	1704.73	15	-0.4	853.374	81.73	3285900	1154200	2	F2:26761	04232021_Banfield_Phage_026M_300kDa_FilterTop_10uL_1D_PR180_QE1_s01_20210423203514.raw	4	2	2	L2_026_000M1_scaffold_700_3:L2_026_000M1_scaffold_201_22			PEAKS DB
IGIITGTASQGDEEITQANK	91.01	2045.03	20	0	1023.52	127.35	1072700	2205800	1	F1:50241	04232021_Banfield_Phage_026M_300kDa_FT_10uL_1D_PR180_QE1_s09.raw	3	1	2	L2_026_000M1_scaffold_9510_3			PEAKS DB
VFDNNLYYNVSNYPTDANAVK	91	2420.13	21	0.7	1211.07	189.82	20514000	24236000	2	F2:83106	04232021_Banfield_Phage_026M_300kDa_FilterTop_10uL_1D_PR180_QE1_s01_20210423203514.raw	7	2	5	L2_026_000M1_scaffold_2572_2			PEAKS DB
DGQLAGQTGDYEGYNFK	90.99	1861.81	17	-0.2	931.913	134.93	2521700	10244000	2	F2:54146	04232021_Banfield_Phage_026M_300kDa_FilterTop_10uL_1D_PR180_QE1_s01_20210423203514.raw	2	1	1	L2_026_000M1_scaffold_51_6			PEAKS DB
TLHPDNVAAGPASYGLTDSLGR	90.96	2211.09	22	-0.2	738.038	155.36	9190800	5053500	2	F2:64495	04232021_Banfield_Phage_026M_300kDa_FilterTop_10uL_1D_PR180_QE1_s01_20210423203514.raw	3	1	2	L2_026_000M1_scaffold_1552_2:L2_026_000M1_scaffold_505_37			PEAKS DB
RVGLINSGGESHGESDLHDAVVTAVVNK	90.95	2859.45	28	0.3	715.869	144.55	3320600		1	F1:59084	04232021_Banfield_Phage_026M_300kDa_FT_10uL_1D_PR180_QE1_s09.raw	2	2	0	L2_026_000M1_scaffold_21262_2			PEAKS DB
FYQGNPIGAAEDVNVVR	90.94	1847.92	17	-0.3	924.965	169.55	2787200	5402200	2	F2:72584	04232021_Banfield_Phage_026M_300kDa_FilterTop_10uL_1D_PR180_QE1_s01_20210423203514.raw	5	2	3	L2_026_000M1_scaffold_1696_21			PEAKS DB
HTC(+57.02)GGTLIASNFVLTAAHC(+57.02)ISNTR	90.94	2600.26	24	-1.2	867.759	203.12	3730000		1	F1:91423	04232021_Banfield_Phage_026M_300kDa_FT_10uL_1D_PR180_QE1_s09.raw	5	5	0	sp|Q99895|CTRC_HUMAN	Carbamidomethylation	C3:Carbamidomethylation:1000.00;C19:Carbamidomethylation:1000.00	PEAKS DB
YSLM(+15.99)GQNADEFPQSAM(+15.99)LGDNAVR	90.93	2545.12	23	-3.7	1273.56	166.85		758410	2	F2:71073	04232021_Banfield_Phage_026M_300kDa_FilterTop_10uL_1D_PR180_QE1_s01_20210423203514.raw	1	0	1	L2_026_000M1_scaffold_63_26:L2_026_000M1_scaffold_2774_12	Oxidation (M)	M4:Oxidation (M):1000.00;M16:Oxidation (M):1000.00	PEAKS DB
VQWKVDNALQSGNSQESVTEQDSK	90.92	2676.26	24	-0.9	893.094	115.05	4293200	1583900	1	F1:43963	04232021_Banfield_Phage_026M_300kDa_FT_10uL_1D_PR180_QE1_s09.raw	3	1	2	sp|P01834|IGKC_HUMAN			PEAKS DB
VDNALQSGNSQESVTEQDSKDSTYSLSSTLTLSK	90.91	3618.7	34	2.2	1207.24	190.67	31907		1	F1:84509	04232021_Banfield_Phage_026M_300kDa_FT_10uL_1D_PR180_QE1_s09.raw	1	1	0	sp|P01834|IGKC_HUMAN			PEAKS DB
HGYNIGLSGFTPAGTAK	90.9	1689.85	17	0.1	845.931	128.65	22242000	24911000	1	F1:50997	04232021_Banfield_Phage_026M_300kDa_FT_10uL_1D_PR180_QE1_s09.raw	4	2	2	L2_026_000M1_scaffold_217_22:L2_026_000M1_scaffold_6218_3:L2_026_000M1_scaffold_321_33			PEAKS DB
DKLNETFNQETEETTLQNM(+15.99)HAR	90.9	2664.21	22	1	889.078	110.21		1467500	2	F2:40982	04232021_Banfield_Phage_026M_300kDa_FilterTop_10uL_1D_PR180_QE1_s01_20210423203514.raw	3	0	3	L2_026_000M1_scaffold_3088_3	Oxidation (M)	M19:Oxidation (M):1000.00	PEAKS DB
TLHPDNVAAGPASYGLTDSMGR	90.89	2229.05	22	-3.2	744.021	137.98	8893900		1	F1:55954	04232021_Banfield_Phage_026M_300kDa_FT_10uL_1D_PR180_QE1_s09.raw	7	7	0	L2_026_000M1_scaffold_185_84			PEAKS DB
IIGYVISNQQITPGPAYSNR	90.85	2190.14	20	1.2	1096.08	161.88	3058600		1	F1:68957	04232021_Banfield_Phage_026M_300kDa_FT_10uL_1D_PR180_QE1_s09.raw	1	1	0	sp|P31997|CEAM8_HUMAN			PEAKS DB
DFPAVPYSGWDFNDGK	90.84	1813.79	16	-0.2	605.605	214.9	10502000000	6620100000	2	F2:97589	04232021_Banfield_Phage_026M_300kDa_FilterTop_10uL_1D_PR180_QE1_s01_20210423203514.raw	23	14	9	sp|P19961|AMY2B_HUMAN:sp|P04746|AMYP_HUMAN:sp|P04745|AMY1_HUMAN			PEAKS DB
GLTALTADDVKDDVTLLDGTK	90.82	2160.12	21	-0.7	1081.06	200.32	10922000	10239000	1	F1:89970	04232021_Banfield_Phage_026M_300kDa_FT_10uL_1D_PR180_QE1_s09.raw	13	2	11	L2_026_000M1_scaffold_110_13			PEAKS DB
AEQNVMHMPAYQWVVLK	90.82	2043.01	17	2.4	1022.51	195.57	13029000	2160000	1	F1:87351	04232021_Banfield_Phage_026M_300kDa_FT_10uL_1D_PR180_QE1_s09.raw	3	2	1	L2_026_000M1_scaffold_140_61			PEAKS DB
STAGASGAELANIINEAALR	90.75	1928	20	0.5	965.006	208.64	1500100		1	F1:94430	04232021_Banfield_Phage_026M_300kDa_FT_10uL_1D_PR180_QE1_s09.raw	2	2	0	L2_026_000M1_scaffold_20346_1			PEAKS DB
ALNLDAIHDTVHEM(+15.99)AK	90.74	1792.88	16	1.6	897.448	109.39	212710000	305550000	2	F2:40901	04232021_Banfield_Phage_026M_300kDa_FilterTop_10uL_1D_PR180_QE1_s01_20210423203514.raw	20	10	10	L2_026_000M1_scaffold_1159_11:L2_026_000M1_scaffold_19_174:L2_026_000M1_scaffold_226_56:L2_026_000M1_scaffold_61_38	Oxidation (M)	M14:Oxidation (M):1000.00	PEAKS DB
TPLDENGNYKPLNPEYK	90.74	1990.96	17	1.8	996.491	103.49	3233500		1	F1:37719	04232021_Banfield_Phage_026M_300kDa_FT_10uL_1D_PR180_QE1_s09.raw	1	1	0	L2_026_000M1_scaffold_1650_12			PEAKS DB
YM(+15.99)NGAATNPEFDVVAR	90.73	1769.8	16	-0.7	885.909	118.66	4760800	5647600	2	F2:45828	04232021_Banfield_Phage_026M_300kDa_FilterTop_10uL_1D_PR180_QE1_s01_20210423203514.raw	2	1	1	L2_026_000M1_scaffold_2164_9	Oxidation (M)	M2:Oxidation (M):1000.00	PEAKS DB
IYVDAVINHMC(+57.02)GNAVSAGTSSTC(+57.02)GSYFNPGSR	90.68	3391.5	32	2.8	1131.51	194.99	168610		1	F1:86939	04232021_Banfield_Phage_026M_300kDa_FT_10uL_1D_PR180_QE1_s09.raw	1	1	0	sp|P04746|AMYP_HUMAN:sp|P04745|AMY1_HUMAN	Carbamidomethylation	C11:Carbamidomethylation:1000.00;C23:Carbamidomethylation:1000.00	PEAKS DB
LDGAVEDVEQQALVNATQYDGITVDSK	90.67	2877.39	27	3.3	960.14	217.84	1915700		1	F1:99275	04232021_Banfield_Phage_026M_300kDa_FT_10uL_1D_PR180_QE1_s09.raw	3	3	0	L2_026_000M1_scaffold_1837_2			PEAKS DB
HGTPIPVTQEEYNALMAK	90.66	1997.99	18	1.4	1000	162.33	96861000	2282700	2	F2:68644	04232021_Banfield_Phage_026M_300kDa_FilterTop_10uL_1D_PR180_QE1_s01_20210423203514.raw	2	1	1	L2_026_000M1_scaffold_1154_12			PEAKS DB
IAGVNVTSNDGAPGSGAQIR	90.66	1882.95	20	-0.1	942.482	105.67	5225800	12856000	2	F2:38583	04232021_Banfield_Phage_026M_300kDa_FilterTop_10uL_1D_PR180_QE1_s01_20210423203514.raw	3	1	2	L2_026_000M1_scaffold_289_61			PEAKS DB
GIGAGAGNPPALVDETADIR	90.65	1892.96	20	1.5	947.488	163.02		8284200	2	F2:69003	04232021_Banfield_Phage_026M_300kDa_FilterTop_10uL_1D_PR180_QE1_s01_20210423203514.raw	1	0	1	L2_026_000M1_scaffold_1433_15:L2_026_000M1_scaffold_22539_2			PEAKS DB
TLHPDNM(+15.99)AAGPASYGMTDTMGR	90.65	2308.99	22	-0.7	770.669	108.73	5008000	9794500	2	F2:40547	04232021_Banfield_Phage_026M_300kDa_FilterTop_10uL_1D_PR180_QE1_s01_20210423203514.raw	4	2	2	L2_026_000M1_scaffold_30_68:L2_026_000M1_scaffold_5065_4:L2_026_000M1_scaffold_7_67:L2_026_000M1_scaffold_11_112:L2_026_000M1_scaffold_6605_3:L2_026_000M1_scaffold_936_51	Oxidation (M)	M7:Oxidation (M):145.92	PEAKS DB
NADGTTITNNSPIEVTGHNIDK	90.64	2310.11	22	1.5	1156.06	111.4	50050	19137000	2	F2:41535	04232021_Banfield_Phage_026M_300kDa_FilterTop_10uL_1D_PR180_QE1_s01_20210423203514.raw	3	1	2	L2_026_000M1_scaffold_5846_1			PEAKS DB
QIVGYAIGTQQATPGPANSGR	90.63	2085.06	21	-0.2	1043.54	118.95	249990000	191040000	2	F2:45603	04232021_Banfield_Phage_026M_300kDa_FilterTop_10uL_1D_PR180_QE1_s01_20210423203514.raw	7	4	3	sp|P13688|CEAM1_HUMAN			PEAKS DB
WNITPNDDNAYQNNLDATLLK	90.61	2432.16	21	0	1217.09	208.7	239370	2611300	2	F2:94027	04232021_Banfield_Phage_026M_300kDa_FilterTop_10uL_1D_PR180_QE1_s01_20210423203514.raw	3	1	2	L2_026_000M1_scaffold_28572_2			PEAKS DB
GLAAGVDVTSASGQPGDSPR	90.61	1840.89	20	0	921.453	99.14	1232000	5603100	2	F2:34810	04232021_Banfield_Phage_026M_300kDa_FilterTop_10uL_1D_PR180_QE1_s01_20210423203514.raw	3	1	2	L2_026_000M1_scaffold_61_134			PEAKS DB
AYIDNGYLNSYDDVIGSPQHDTNNSQR	90.6	3055.35	27	2.3	1019.46	185.2	226640	92192	2	F2:80462	04232021_Banfield_Phage_026M_300kDa_FilterTop_10uL_1D_PR180_QE1_s01_20210423203514.raw	2	1	1	L2_026_000M1_scaffold_1700_1			PEAKS DB
TFHTGGIASAEDITQGLPR	90.6	1969.99	19	1	986.001	154.15	4816800		1	F1:64702	04232021_Banfield_Phage_026M_300kDa_FT_10uL_1D_PR180_QE1_s09.raw	1	1	0	L2_026_000M1_scaffold_58_49			PEAKS DB
LISTADNVLSALMVNGEDGTK	90.59	2147.08	21	-2.1	1074.54	224.04	13129000		1	F1:102873	04232021_Banfield_Phage_026M_300kDa_FT_10uL_1D_PR180_QE1_s09.raw	3	3	0	L2_026_000M1_scaffold_473_10:L2_026_000M1_scaffold_78_76			PEAKS DB
ELGYDAIHDTVHEMAK	90.55	1827.85	16	1.1	914.931	132.71	2004600	2036000	1	F1:53358	04232021_Banfield_Phage_026M_300kDa_FT_10uL_1D_PR180_QE1_s09.raw	3	2	1	L2_026_000M1_scaffold_6556_1			PEAKS DB
AANAGGVATSALEMSQNSER	90.54	1962.91	20	0.2	982.461	124.26	4630900	1098500	1	F1:48498	04232021_Banfield_Phage_026M_300kDa_FT_10uL_1D_PR180_QE1_s09.raw	4	2	2	L2_026_000M1_scaffold_624_11			PEAKS DB
VPGLVVSQTAGGPSGSTR	90.53	1668.88	18	0.1	835.447	96.57	2245200	11269000	2	F2:33348	04232021_Banfield_Phage_026M_300kDa_FilterTop_10uL_1D_PR180_QE1_s01_20210423203514.raw	4	1	3	L2_026_000M1_scaffold_16648_2			PEAKS DB
ANDHAAHEDLVDYKDYGLTFR	90.53	2449.13	21	-0.7	613.289	149.45	313150		1	F1:61901	04232021_Banfield_Phage_026M_300kDa_FT_10uL_1D_PR180_QE1_s09.raw	1	1	0	L2_026_000M1_scaffold_5846_1			PEAKS DB
QEPSQGTTTFAVTSILR	90.53	1834.94	17	-0.5	612.654	193.81	4063000000	2056300000	2	F2:83937	04232021_Banfield_Phage_026M_300kDa_FilterTop_10uL_1D_PR180_QE1_s01_20210423203514.raw	87	53	34	sp|P01876|IGHA1_HUMAN			PEAKS DB
VYSQQNAAHSIIDYAVANDDAINK	90.52	2619.26	24	-0.9	874.092	184.52	2604900	1790100	1	F1:80890	04232021_Banfield_Phage_026M_300kDa_FT_10uL_1D_PR180_QE1_s09.raw	2	1	1	L2_026_000M1_scaffold_2753_1			PEAKS DB
TINDDHTINAVIGTEALR	90.51	1952	18	-0.6	977.005	158.74		795230	2	F2:66458	04232021_Banfield_Phage_026M_300kDa_FilterTop_10uL_1D_PR180_QE1_s01_20210423203514.raw	1	0	1	L2_026_000M1_scaffold_192_31			PEAKS DB
VVENDSHNITTNDKGEVVR	90.5	2125.04	19	0.4	532.268	67.17		1344900	2	F2:19573	04232021_Banfield_Phage_026M_300kDa_FilterTop_10uL_1D_PR180_QE1_s01_20210423203514.raw	1	0	1	L2_026_000M1_scaffold_5656_1			PEAKS DB
EVAM(+15.99)QIAAM(+15.99)NPIAIDEDGVSEEVK	90.48	2590.21	24	-1	1296.11	185.78		9154200	2	F2:80790	04232021_Banfield_Phage_026M_300kDa_FilterTop_10uL_1D_PR180_QE1_s01_20210423203514.raw	2	0	2	L2_026_000M1_scaffold_15020_2	Oxidation (M)	M4:Oxidation (M):1000.00;M9:Oxidation (M):1000.00	PEAKS DB
EGNTWNSYDVNVAAVKPSVSDTK	90.44	2480.18	23	-0.9	827.734	147.85	1912000	3797800	1	F1:60992	04232021_Banfield_Phage_026M_300kDa_FT_10uL_1D_PR180_QE1_s09.raw	2	1	1	L2_026_000M1_scaffold_189_1			PEAKS DB
SDTEYAGGVAVTPNVIIK	90.44	1832.95	18	0.3	917.484	163.57	9410200	5466000	2	F2:69193	04232021_Banfield_Phage_026M_300kDa_FilterTop_10uL_1D_PR180_QE1_s01_20210423203514.raw	3	1	2	L2_026_000M1_scaffold_7205_1			PEAKS DB
SNRPTDEANGC(+57.02)GYEVNEVLR	90.41	2279.02	20	0.1	760.682	111.56	0	4013800	2	F2:41698	04232021_Banfield_Phage_026M_300kDa_FilterTop_10uL_1D_PR180_QE1_s01_20210423203514.raw	1	0	1	L2_026_000M1_scaffold_4597_8	Carbamidomethylation	C11:Carbamidomethylation:1000.00	PEAKS DB
GTATGAETTDFNDQDWK	90.4	1855.79	17	-0.5	928.9	114.01	52433	2959200	2	F2:43218	04232021_Banfield_Phage_026M_300kDa_FilterTop_10uL_1D_PR180_QE1_s01_20210423203514.raw	2	1	1	L2_026_000M1_scaffold_1551_7			PEAKS DB
IAAQVENGVLNINLPK	90.4	1691.96	16	0.1	846.986	191.51	0	338800000	2	F2:84681	04232021_Banfield_Phage_026M_300kDa_FilterTop_10uL_1D_PR180_QE1_s01_20210423203514.raw	21	0	21	L2_026_000M1_scaffold_2344_8			PEAKS DB
LTNSDITSFQPQYSPDGK	90.39	1996.94	18	-4.7	999.471	147.64	1443100	1013600	2	F2:60654	04232021_Banfield_Phage_026M_300kDa_FilterTop_10uL_1D_PR180_QE1_s01_20210423203514.raw	2	1	1	L2_026_000M1_scaffold_1068_18			PEAKS DB
EALSFFDDTQHAWVTEPGK	90.38	2177.01	19	-4.3	1089.51	194.4	2028500	1357600	1	F1:86565	04232021_Banfield_Phage_026M_300kDa_FT_10uL_1D_PR180_QE1_s09.raw	2	1	1	L2_026_000M1_scaffold_36_143			PEAKS DB
NFPPSQDASGDLYTTSSQLTLPATQC(+57.02)PDGK	90.38	3195.47	30	-1.3	1066.16	201.29	2134500	71411000	2	F2:89884	04232021_Banfield_Phage_026M_300kDa_FilterTop_10uL_1D_PR180_QE1_s01_20210423203514.raw	9	1	8	sp|P01877|IGHA2_HUMAN	Carbamidomethylation	C26:Carbamidomethylation:1000.00	PEAKS DB
LETADENGVEYEDNDSR	90.37	1954.8	17	2	978.411	80.21		160900	2	F2:25840	04232021_Banfield_Phage_026M_300kDa_FilterTop_10uL_1D_PR180_QE1_s01_20210423203514.raw	1	0	1	L2_026_000M1_scaffold_2532_3			PEAKS DB
DDNTANNIANQVLAINK	90.37	1826.91	17	-0.1	914.463	191.68	703190	4935100	2	F2:84188	04232021_Banfield_Phage_026M_300kDa_FilterTop_10uL_1D_PR180_QE1_s01_20210423203514.raw	4	1	3	L2_026_000M1_scaffold_2897_3			PEAKS DB
FNDTVLGEHNTTQNQVSSDQR	90.35	2389.09	21	-2.2	1195.55	91.69	1973200	5076800	2	F2:30871	04232021_Banfield_Phage_026M_300kDa_FilterTop_10uL_1D_PR180_QE1_s01_20210423203514.raw	3	1	2	L2_026_000M1_scaffold_0_157			PEAKS DB
IPQYILDHAGSVNMGDSSDK	90.35	2146	20	2.2	1074.01	152.65	3778400	4113100	2	F2:63203	04232021_Banfield_Phage_026M_300kDa_FilterTop_10uL_1D_PR180_QE1_s01_20210423203514.raw	2	1	1	L2_026_000M1_scaffold_19890_1			PEAKS DB
TVTAEELQFTAIPNMNELGTK	90.3	2306.15	21	-0.4	1154.08	207.44	6112600	109630	1	F1:93640	04232021_Banfield_Phage_026M_300kDa_FT_10uL_1D_PR180_QE1_s09.raw	3	2	1	L2_026_000M1_scaffold_1487_18			PEAKS DB
LM(+15.99)VNHPETQVAHLADSFAAGR	90.3	2279.11	21	0.7	570.786	154.44	3506400	0	1	F1:64860	04232021_Banfield_Phage_026M_300kDa_FT_10uL_1D_PR180_QE1_s09.raw	2	2	0	L2_026_000M1_scaffold_1994_4	Oxidation (M)	M2:Oxidation (M):1000.00	PEAKS DB
EYLMDENNTNLQHSTVDYAGIWNK	90.28	2854.29	24	-1.2	952.435	199.62		5894500	2	F2:88647	04232021_Banfield_Phage_026M_300kDa_FilterTop_10uL_1D_PR180_QE1_s01_20210423203514.raw	1	0	1	L2_026_000M1_scaffold_71_93			PEAKS DB
YSQNAPLNMYDEVNTK	90.28	1885.85	16	0.3	943.933	139.2		3357200	2	F2:56415	04232021_Banfield_Phage_026M_300kDa_FilterTop_10uL_1D_PR180_QE1_s01_20210423203514.raw	1	0	1	L2_026_000M1_scaffold_723_8:L2_026_000M1_scaffold_42_121:L2_026_000M1_scaffold_55_27:L2_026_000M1_scaffold_7883_1:L2_026_000M1_scaffold_66_85:L2_026_000M1_scaffold_232_54:L2_026_000M1_scaffold_9775_2:L2_026_000M1_scaffold_24075_1			PEAKS DB
NVNGDEMTSVESGTNSGHYWSSTQR	90.27	2742.16	25	-0.7	915.059	119.08	0	1314500	1	F1:45962	04232021_Banfield_Phage_026M_300kDa_FT_10uL_1D_PR180_QE1_s09.raw	1	0	1	L2_026_000M1_scaffold_817_1			PEAKS DB
NVNSDGSNNAVIEFVNTDLPVM(+15.99)R	90.26	2520.19	23	0.8	1261.1	210.23		547000	2	F2:94906	04232021_Banfield_Phage_026M_300kDa_FilterTop_10uL_1D_PR180_QE1_s01_20210423203514.raw	1	0	1	L2_026_000M1_scaffold_1642_13	Oxidation (M)	M22:Oxidation (M):1000.00	PEAKS DB
SPAEYGFGQYLTGGTEIPVR	90.26	2141.04	20	2.6	1071.53	208.79		0	2	F2:94161	04232021_Banfield_Phage_026M_300kDa_FilterTop_10uL_1D_PR180_QE1_s01_20210423203514.raw	0	0	0	L2_026_000M1_scaffold_24243_3			PEAKS DB
LASYADC(+57.02)YVNDAFGTAHR	90.25	2029.9	18	-0.1	677.639	165.56		41307000	2	F2:71498	04232021_Banfield_Phage_026M_300kDa_FilterTop_10uL_1D_PR180_QE1_s01_20210423203514.raw	3	0	3	L2_026_000M1_scaffold_1281_14:L2_026_000M1_scaffold_2562_10:L2_026_000M1_scaffold_2062_5:L2_026_000M1_scaffold_20_64:L2_026_000M1_scaffold_966_21:L2_026_000M1_scaffold_742_7:L2_026_000M1_scaffold_50_71	Carbamidomethylation	C7:Carbamidomethylation:1000.00	PEAKS DB
ESGTDDFNVWIGLHDPK	90.22	1928.89	17	-1.1	965.451	187.31	123480000		1	F1:83430	04232021_Banfield_Phage_026M_300kDa_FT_10uL_1D_PR180_QE1_s09.raw	29	29	0	sp|P05451|REG1A_HUMAN			PEAKS DB
GFGGVQVSPPNENVAIHNPFR	90.22	2235.12	21	-0.4	1118.57	182.85	340700000	189290000	1	F1:80028	04232021_Banfield_Phage_026M_300kDa_FT_10uL_1D_PR180_QE1_s09.raw	5	3	2	sp|P19961|AMY2B_HUMAN:sp|P04745|AMY1_HUMAN			PEAKS DB
THLANLPIYFEYQEDGIDNTDAIK	90.21	2779.33	24	-0.5	927.452	205.55	11316000		1	F1:92750	04232021_Banfield_Phage_026M_300kDa_FT_10uL_1D_PR180_QE1_s09.raw	5	5	0	L2_026_000M1_scaffold_175_65			PEAKS DB
VGNPVTDQADFVTLADGVLTPK	90.21	2256.16	22	0	1129.09	202.39	0		1	F1:91006	04232021_Banfield_Phage_026M_300kDa_FT_10uL_1D_PR180_QE1_s09.raw	0	0	0	L2_026_000M1_scaffold_2133_9			PEAKS DB
NYVNTELDTAIGELNASPSER	90.21	2292.09	21	0.8	1147.05	206.67	306130		1	F1:93324	04232021_Banfield_Phage_026M_300kDa_FT_10uL_1D_PR180_QE1_s09.raw	1	1	0	L2_026_000M1_scaffold_3160_7			PEAKS DB
DVGLTDDDLKDQYQYTK	90.17	2015.93	17	1	1008.97	127.25	2652000	60961	1	F1:50223	04232021_Banfield_Phage_026M_300kDa_FT_10uL_1D_PR180_QE1_s09.raw	3	2	1	L2_026_000M1_scaffold_2551_5			PEAKS DB
AYQNDEVAQIIYDASNK	90.15	1940.91	17	1.1	971.464	195.84	3314000	1284400	1	F1:87464	04232021_Banfield_Phage_026M_300kDa_FT_10uL_1D_PR180_QE1_s09.raw	3	2	1	L2_026_000M1_scaffold_6073_2			PEAKS DB
QPLALPQGMSEYEFANHIQALAAK	90.14	2626.32	24	-1.8	876.446	208.28	280350		1	F1:94239	04232021_Banfield_Phage_026M_300kDa_FT_10uL_1D_PR180_QE1_s09.raw	1	1	0	L2_026_000M1_scaffold_243_66			PEAKS DB
VMIHQPMGGAQGQASDIEITAR	90.12	2309.13	22	0.3	1155.57	124.05	18424000	24308000	1	F1:48456	04232021_Banfield_Phage_026M_300kDa_FT_10uL_1D_PR180_QE1_s09.raw	3	2	1	L2_026_000M1_scaffold_1810_11:L2_026_000M1_scaffold_6029_2:L2_026_000M1_scaffold_481_2:L2_026_000M1_scaffold_6404_3:L2_026_000M1_scaffold_680_26:L2_026_000M1_scaffold_2889_4			PEAKS DB
SMEAESGYLGGGTGWYR	90.12	1819.78	17	-0.6	910.899	170.6	1655700	1200900	2	F2:73218	04232021_Banfield_Phage_026M_300kDa_FilterTop_10uL_1D_PR180_QE1_s01_20210423203514.raw	3	1	2	L2_026_000M1_scaffold_4510_2			PEAKS DB
AVPLSEVNDPTFAEEMLGK	90.11	2046	19	0.6	1024.01	206.74	10852000	6781900	1	F1:93415	04232021_Banfield_Phage_026M_300kDa_FT_10uL_1D_PR180_QE1_s09.raw	4	2	2	L2_026_000M1_scaffold_1468_10			PEAKS DB
LHEDPTATTVFDGYK	90.11	1692.8	15	-1.5	847.406	117.57	64658000	20189000	2	F2:44982	04232021_Banfield_Phage_026M_300kDa_FilterTop_10uL_1D_PR180_QE1_s01_20210423203514.raw	5	3	2	L2_026_000M1_scaffold_2572_2			PEAKS DB
NPAVFLLDEPLSNLDAK	90.08	1854.97	17	0.1	928.494	224.02	22260000		1	F1:102747	04232021_Banfield_Phage_026M_300kDa_FT_10uL_1D_PR180_QE1_s09.raw	9	9	0	L2_026_000M1_scaffold_103_154:L2_026_000M1_scaffold_654_19:L2_026_000M1_scaffold_104_20			PEAKS DB
AGWGQNGNDNIPNSNWR	90.08	1898.84	17	2.3	950.43	134.41	1084100	3134100	2	F2:53636	04232021_Banfield_Phage_026M_300kDa_FilterTop_10uL_1D_PR180_QE1_s01_20210423203514.raw	4	2	2	L2_026_000M1_scaffold_1058_2			PEAKS DB
DAQTADWEYSSWGASNR	90.08	1942.81	17	0.3	972.412	162.49	75119	2594500	2	F2:68668	04232021_Banfield_Phage_026M_300kDa_FilterTop_10uL_1D_PR180_QE1_s01_20210423203514.raw	2	1	1	L2_026_000M1_scaffold_871_8			PEAKS DB
NPSNPAVVSEIDGEVTM(+15.99)GK	90.04	1958.93	19	-1.3	980.469	158.56		1365200	2	F2:66615	04232021_Banfield_Phage_026M_300kDa_FilterTop_10uL_1D_PR180_QE1_s01_20210423203514.raw	1	0	1	L2_026_000M1_scaffold_2452_3:L2_026_000M1_scaffold_1632_25:L2_026_000M1_scaffold_5102_2:L2_026_000M1_scaffold_7172_2:L2_026_000M1_scaffold_23307_1:L2_026_000M1_scaffold_22635_1	Oxidation (M)	M17:Oxidation (M):1000.00	PEAKS DB
NQVGSAMLEYAQGTGEWDAVK	90.02	2253.04	21	-4.4	1127.52	198.84	0		1	F1:89193	04232021_Banfield_Phage_026M_300kDa_FT_10uL_1D_PR180_QE1_s09.raw	0	0	0	L2_026_000M1_scaffold_3619_3			PEAKS DB
GQATWNQSAPLIQVDGVER	90.01	2068.03	19	-0.2	1035.02	173.15	138760	124200	2	F2:74582	04232021_Banfield_Phage_026M_300kDa_FilterTop_10uL_1D_PR180_QE1_s01_20210423203514.raw	2	1	1	L2_026_000M1_scaffold_1732_7			PEAKS DB
AENYYTLYGYTAENQIR	89.99	2067.95	17	-0.7	1034.98	178.57	15423000	6958100	1	F1:77699	04232021_Banfield_Phage_026M_300kDa_FT_10uL_1D_PR180_QE1_s09.raw	6	4	2	L2_026_000M1_scaffold_112_45			PEAKS DB
EVEDEEGSLFVGVDTIHVHK	89.98	2238.08	20	-0.9	1120.05	154.47	98010000		1	F1:64875	04232021_Banfield_Phage_026M_300kDa_FT_10uL_1D_PR180_QE1_s09.raw	30	30	0	sp|Q99895|CTRC_HUMAN			PEAKS DB
VTFTGMTSFPVGSEPEPNNR	89.97	2166.01	20	-0.6	1084.01	187.06	7066000	18916000	2	F2:81441	04232021_Banfield_Phage_026M_300kDa_FilterTop_10uL_1D_PR180_QE1_s01_20210423203514.raw	5	3	2	L2_026_000M1_scaffold_3395_2			PEAKS DB
DKFQAINEANEVLSDPEKR	89.96	2202.09	19	3.8	735.041	156.3		162140	2	F2:65258	04232021_Banfield_Phage_026M_300kDa_FilterTop_10uL_1D_PR180_QE1_s01_20210423203514.raw	2	0	2	L2_026_000M1_scaffold_20_134:L2_026_000M1_scaffold_1225_1			PEAKS DB
DILHSDDFVNEQKPLEEDGR	89.94	2355.1	20	0.9	786.041	148.03	1845700	30921	1	F1:61056	04232021_Banfield_Phage_026M_300kDa_FT_10uL_1D_PR180_QE1_s09.raw	2	1	1	L2_026_000M1_scaffold_5245_7			PEAKS DB
GINEIRPLAAEVGLLPR	89.93	1817.05	17	-0.7	606.691	196.64	9531300		1	F1:87924	04232021_Banfield_Phage_026M_300kDa_FT_10uL_1D_PR180_QE1_s09.raw	1	1	0	L2_026_000M1_scaffold_58_28			PEAKS DB
GINEIRPLAAEVGILPR	89.93	1817.05	17	-0.7	606.691	196.64	9531300		1	F1:87924	04232021_Banfield_Phage_026M_300kDa_FT_10uL_1D_PR180_QE1_s09.raw	1	1	0	L2_026_000M1_scaffold_933_25:L2_026_000M1_scaffold_1587_6			PEAKS DB
AAGGNPVELDQVTSTAVAYDKDGK	89.91	2405.17	24	-0.9	802.73	148.17	1386500	1186900	1	F1:61183	04232021_Banfield_Phage_026M_300kDa_FT_10uL_1D_PR180_QE1_s09.raw	2	1	1	L2_026_000M1_scaffold_5051_5			PEAKS DB
IPLDENSNDVTAFLAK	89.9	1745.88	16	-0.3	873.949	198.22	861700	19586000	2	F2:87977	04232021_Banfield_Phage_026M_300kDa_FilterTop_10uL_1D_PR180_QE1_s01_20210423203514.raw	3	1	2	L2_026_000M1_scaffold_778_9:L2_026_000M1_scaffold_751_19			PEAKS DB
AAYSC(+57.02)GKPALGVGPGNVPC(+57.02)YIEK	89.89	2407.17	23	1.6	1204.59	146.47	10789000		1	F1:60223	04232021_Banfield_Phage_026M_300kDa_FT_10uL_1D_PR180_QE1_s09.raw	1	1	0	L2_026_000M1_scaffold_28213_2	Carbamidomethylation	C5:Carbamidomethylation:1000.00;C19:Carbamidomethylation:1000.00	PEAKS DB
LMAGSITADEFVSSMQDAAK	89.89	2070.96	20	0.5	1036.49	207.6	1834200		1	F1:93824	04232021_Banfield_Phage_026M_300kDa_FT_10uL_1D_PR180_QE1_s09.raw	2	2	0	L2_026_000M1_scaffold_3429_3			PEAKS DB
AVYPEGDGNWANYNTFGSAEAATSDDYK	89.89	3012.27	28	0.9	1005.1	197.87		5423400	2	F2:87602	04232021_Banfield_Phage_026M_300kDa_FilterTop_10uL_1D_PR180_QE1_s01_20210423203514.raw	2	0	2	sp|Q8WWA0|ITLN1_HUMAN			PEAKS DB
KDSHVVPVTGFVTAGHVVQK	89.88	2104.14	20	0.2	702.388	100.99	71853000	0	1	F1:36373	04232021_Banfield_Phage_026M_300kDa_FT_10uL_1D_PR180_QE1_s09.raw	7	7	0	L2_026_000M1_scaffold_5740_4			PEAKS DB
EGAAAEALIANGAVIIGQHADSTGAPAATQK	89.87	2902.48	31	-0.7	968.499	195.89	1329300	250660	1	F1:87410	04232021_Banfield_Phage_026M_300kDa_FT_10uL_1D_PR180_QE1_s09.raw	2	1	1	L2_026_000M1_scaffold_336_33			PEAKS DB
TGEVSGLYEC(+57.02)GESDR	89.85	1657.69	15	0.4	829.852	91.82		544690	2	F2:30937	04232021_Banfield_Phage_026M_300kDa_FilterTop_10uL_1D_PR180_QE1_s01_20210423203514.raw	1	0	1	L2_026_000M1_scaffold_3088_3	Carbamidomethylation	C10:Carbamidomethylation:1000.00	PEAKS DB
YYQPANGSEATDDDRYDAMK	89.84	2308.95	20	-2.4	1155.48	95.47	8389900	6853700	2	F2:32821	04232021_Banfield_Phage_026M_300kDa_FilterTop_10uL_1D_PR180_QE1_s01_20210423203514.raw	3	2	1	L2_026_000M1_scaffold_14205_4			PEAKS DB
DYLSSPGNWVTSHSTSASYGR	89.84	2271.02	21	0.6	1136.52	167.56		2406800	2	F2:71478	04232021_Banfield_Phage_026M_300kDa_FilterTop_10uL_1D_PR180_QE1_s01_20210423203514.raw	1	0	1	L2_026_000M1_scaffold_4298_3			PEAKS DB
ALNLDAIHDTVHEMAR	89.83	1804.89	16	0.5	903.452	168.34	32406000	6781700	2	F2:71938	04232021_Banfield_Phage_026M_300kDa_FilterTop_10uL_1D_PR180_QE1_s01_20210423203514.raw	5	3	2	L2_026_000M1_scaffold_4438_7			PEAKS DB
LSYLPSLALAPQGSLTSVDK	89.81	2059.12	20	0.6	1030.57	214.9	256010	198500	2	F2:97123	04232021_Banfield_Phage_026M_300kDa_FilterTop_10uL_1D_PR180_QE1_s01_20210423203514.raw	2	1	1	L2_026_000M1_scaffold_495_12			PEAKS DB
AVSAGTSSTC(+57.02)GSYFNPGSR	89.81	1904.83	19	-0.2	953.423	96.92	54614000	449890000	2	F2:33460	04232021_Banfield_Phage_026M_300kDa_FilterTop_10uL_1D_PR180_QE1_s01_20210423203514.raw	9	2	7	sp|P19961|AMY2B_HUMAN:sp|P04746|AMYP_HUMAN:sp|P04745|AMY1_HUMAN	Carbamidomethylation	C10:Carbamidomethylation:1000.00	PEAKS DB
QSGTYQGEEIAELENK	89.8	1794.83	16	0.1	898.421	122.55	6231900	7618600	2	F2:47579	04232021_Banfield_Phage_026M_300kDa_FilterTop_10uL_1D_PR180_QE1_s01_20210423203514.raw	2	1	1	L2_026_000M1_scaffold_28951_2			PEAKS DB
HQYDVDTETVVGFLK	89.78	1749.86	15	-0.4	875.936	183.37	79019000		1	F1:80285	04232021_Banfield_Phage_026M_300kDa_FT_10uL_1D_PR180_QE1_s09.raw	9	9	0	L2_026_000M1_scaffold_2164_9			PEAKS DB
GFYSSGYNYNEKPGMTPTSISNSDLTWETSK	89.78	3460.54	31	0	1154.52	185.98	0		1	F1:81726	04232021_Banfield_Phage_026M_300kDa_FT_10uL_1D_PR180_QE1_s09.raw	0	0	0	L2_026_000M1_scaffold_2991_11			PEAKS DB
MTNLLENGGAATYVAGLQAK	89.77	2021.03	20	-0.5	1011.52	192.92	4532500	184630	1	F1:85823	04232021_Banfield_Phage_026M_300kDa_FT_10uL_1D_PR180_QE1_s09.raw	5	3	2	L2_026_000M1_scaffold_980_10			PEAKS DB
AGAENKPEELANYAVVK	89.72	1801.92	17	-0.8	901.967	111.41	22173000	2651800	2	F2:41640	04232021_Banfield_Phage_026M_300kDa_FilterTop_10uL_1D_PR180_QE1_s01_20210423203514.raw	3	2	1	L2_026_000M1_scaffold_11066_3:L2_026_000M1_scaffold_265_20:L2_026_000M1_scaffold_719_14			PEAKS DB
YMGGASLLDHPLELNEK	89.72	1885.92	17	-5	943.965	164.83	453900		1	F1:70633	04232021_Banfield_Phage_026M_300kDa_FT_10uL_1D_PR180_QE1_s09.raw	1	1	0	L2_026_000M1_scaffold_1696_28			PEAKS DB
C(+57.02)AFVGTDAPEAGHMQGDMIGK	89.69	2190.95	21	-1.2	1096.48	131.96		5305400	2	F2:52476	04232021_Banfield_Phage_026M_300kDa_FilterTop_10uL_1D_PR180_QE1_s01_20210423203514.raw	1	0	1	L2_026_000M1_scaffold_4074_2	Carbamidomethylation	C1:Carbamidomethylation:1000.00	PEAKS DB
GAAPTSWEQFDYIQTDK	89.66	1955.89	17	-4.3	978.948	195.38	2637000	7467400	2	F2:86265	04232021_Banfield_Phage_026M_300kDa_FilterTop_10uL_1D_PR180_QE1_s01_20210423203514.raw	2	1	1	L2_026_000M1_scaffold_3775_1			PEAKS DB
LYGNSIDNSWVQPGADEVVVDK	89.62	2404.15	22	0	1203.08	185.74	2755000		1	F1:81507	04232021_Banfield_Phage_026M_300kDa_FT_10uL_1D_PR180_QE1_s09.raw	1	1	0	L2_026_000M1_scaffold_2592_4			PEAKS DB
GYDYVAGQNHIPYYDSPYVNDPHDVSIK	89.62	3225.47	28	-3.4	1076.16	173.57	1673900	8201600	1	F1:74798	04232021_Banfield_Phage_026M_300kDa_FT_10uL_1D_PR180_QE1_s09.raw	3	2	1	L2_026_000M1_scaffold_4597_8			PEAKS DB
MWNETGSGYDASNPYAGR	89.6	1974.82	18	-2	988.414	128.78		666040	2	F2:50794	04232021_Banfield_Phage_026M_300kDa_FilterTop_10uL_1D_PR180_QE1_s01_20210423203514.raw	2	0	2	L2_026_000M1_scaffold_1732_4			PEAKS DB
VTMTEDTSTDTAYMELSSLR	89.6	2250	20	-1.5	1126.01	204.21	107060	0	2	F2:91405	04232021_Banfield_Phage_026M_300kDa_FilterTop_10uL_1D_PR180_QE1_s01_20210423203514.raw	1	1	0	sp|A0A0C4DH33|HV124_HUMAN			PEAKS DB
QAAITLIDAGADIIAQHQNTPGPQQAAEER	89.58	3126.57	30	-1.8	782.648	203.14	1317700		1	F1:91390	04232021_Banfield_Phage_026M_300kDa_FT_10uL_1D_PR180_QE1_s09.raw	1	1	0	L2_026_000M1_scaffold_214_50			PEAKS DB
TYGGHGEQMAVYASTAK	89.58	1769.8	17	-0.4	885.909	81.91	15090000	8760800	2	F2:26886	04232021_Banfield_Phage_026M_300kDa_FilterTop_10uL_1D_PR180_QE1_s01_20210423203514.raw	5	3	2	L2_026_000M1_scaffold_70_30:L2_026_000M1_scaffold_922_32:L2_026_000M1_scaffold_1867_6:L2_026_000M1_scaffold_755_13			PEAKS DB
QNGNDVNDWVGPPNNNGVIK	89.58	2150.01	20	-0.9	1076.01	142.54	28166000	4273500	1	F1:58638	04232021_Banfield_Phage_026M_300kDa_FT_10uL_1D_PR180_QE1_s09.raw	11	4	7	sp|P19961|AMY2B_HUMAN:sp|P04746|AMYP_HUMAN			PEAKS DB
EAGLPDGVVNFIPGQGSVIGK	89.56	2053.08	21	-0.4	1027.55	214.47	1377500	912050	2	F2:96883	04232021_Banfield_Phage_026M_300kDa_FilterTop_10uL_1D_PR180_QE1_s01_20210423203514.raw	2	1	1	L2_026_000M1_scaffold_49_175:L2_026_000M1_scaffold_283_5			PEAKS DB
AADAAAAAAGAEPQDVPAGSVLEDIAR	89.54	2506.23	27	1	1254.12	193.98	8549700		1	F1:86208	04232021_Banfield_Phage_026M_300kDa_FT_10uL_1D_PR180_QE1_s09.raw	2	2	0	L2_026_000M1_scaffold_10165_7			PEAKS DB
VPVPTGSTTILVAVVK	89.54	1579.95	16	-1.6	790.983	186.43	268260000		1	F1:83534	04232021_Banfield_Phage_026M_300kDa_FT_10uL_1D_PR180_QE1_s09.raw	48	48	0	L2_026_000M1_scaffold_25686_1			PEAKS DB
EVFTVENPEAVNIPMTEDVSESYK	89.53	2726.26	24	-0.4	1364.14	208.21	594430	0	2	F2:93834	04232021_Banfield_Phage_026M_300kDa_FilterTop_10uL_1D_PR180_QE1_s01_20210423203514.raw	2	2	0	L2_026_000M1_scaffold_2830_4			PEAKS DB
AVVDNESNWDEAYEAHQK	89.51	2103.91	18	1.3	1052.97	107.21	5680800	5403400	2	F2:39318	04232021_Banfield_Phage_026M_300kDa_FilterTop_10uL_1D_PR180_QE1_s01_20210423203514.raw	2	1	1	L2_026_000M1_scaffold_21224_1			PEAKS DB
NDYNSNVVQAYFDQK	89.5	1803.81	15	-0.7	902.91	173.14	860310	2796500	2	F2:74476	04232021_Banfield_Phage_026M_300kDa_FilterTop_10uL_1D_PR180_QE1_s01_20210423203514.raw	4	2	2	L2_026_000M1_scaffold_4597_8			PEAKS DB
GLIHGTEAVHPEVSSTGR	89.48	1845.93	18	-0.3	462.49	81.88	3276200	2025600	2	F2:26831	04232021_Banfield_Phage_026M_300kDa_FilterTop_10uL_1D_PR180_QE1_s01_20210423203514.raw	4	2	2	L2_026_000M1_scaffold_1082_32			PEAKS DB
GLPAFGIYGHDVQDLDDNTIPADVAEK	89.47	2869.38	27	-0.2	957.466	205.99	26295000		1	F1:92977	04232021_Banfield_Phage_026M_300kDa_FT_10uL_1D_PR180_QE1_s09.raw	3	3	0	L2_026_000M1_scaffold_289_48			PEAKS DB
TPQQNEAFTYMQK	89.46	1584.72	13	-0.4	793.369	101.84	10356000	17818000	2	F2:36614	04232021_Banfield_Phage_026M_300kDa_FilterTop_10uL_1D_PR180_QE1_s01_20210423203514.raw	3	1	2	L2_026_000M1_scaffold_289_64			PEAKS DB
LLGPDTGFDSIGEFTTAK	89.45	1867.92	18	-0.8	934.967	208.83	89620000	88449000	2	F2:94035	04232021_Banfield_Phage_026M_300kDa_FilterTop_10uL_1D_PR180_QE1_s01_20210423203514.raw	8	4	4	L2_026_000M1_scaffold_507_29:L2_026_000M1_scaffold_1730_4:L2_026_000M1_scaffold_11304_1:L2_026_000M1_scaffold_9_67			PEAKS DB
IDANVTNSPAEMELVAVDGK	89.43	2072.01	20	-0.3	1037.01	187.62	5931000	19714000	2	F2:81660	04232021_Banfield_Phage_026M_300kDa_FilterTop_10uL_1D_PR180_QE1_s01_20210423203514.raw	5	3	2	L2_026_000M1_scaffold_1_40			PEAKS DB
ASLTGADGNDTDDTSPTYK	89.43	1927.83	19	-0.1	964.921	80.12		188100	2	F2:25756	04232021_Banfield_Phage_026M_300kDa_FilterTop_10uL_1D_PR180_QE1_s01_20210423203514.raw	1	0	1	L2_026_000M1_scaffold_9_47:L2_026_000M1_scaffold_485_10			PEAKS DB
SQTAFSEDGLPIGAGLDDLGK	89.41	2090.02	21	-1.4	1046.01	209.53	5451900	4920600	2	F2:94658	04232021_Banfield_Phage_026M_300kDa_FilterTop_10uL_1D_PR180_QE1_s01_20210423203514.raw	3	1	2	L2_026_000M1_scaffold_1552_1:L2_026_000M1_scaffold_505_38			PEAKS DB
LEDVIGPSMQGGEYPDVIHLATGR	89.41	2553.25	24	0.8	852.092	207.03	4008100		1	F1:93538	04232021_Banfield_Phage_026M_300kDa_FT_10uL_1D_PR180_QE1_s09.raw	1	1	0	L2_026_000M1_scaffold_2711_7			PEAKS DB
IDVEGQPTIDAVADNVTETTR	89.39	2243.09	21	1	1122.55	188.7		7383800	2	F2:82501	04232021_Banfield_Phage_026M_300kDa_FilterTop_10uL_1D_PR180_QE1_s01_20210423203514.raw	3	0	3	L2_026_000M1_scaffold_1582_8			PEAKS DB
LTTDDSGEAVNPVLAER	89.39	1785.87	17	-1.4	893.943	116.69	11562000	12091000	2	F2:44544	04232021_Banfield_Phage_026M_300kDa_FilterTop_10uL_1D_PR180_QE1_s01_20210423203514.raw	3	2	1	L2_026_000M1_scaffold_1884_2			PEAKS DB
TGSGDIENYNDATQVR	89.39	1738.78	16	0.3	870.395	85.93	20956000000	29515000000	2	F2:27141	04232021_Banfield_Phage_026M_300kDa_FilterTop_10uL_1D_PR180_QE1_s01_20210423203514.raw	66	39	27	sp|P19961|AMY2B_HUMAN:sp|P04746|AMYP_HUMAN:sp|P04745|AMY1_HUMAN			PEAKS DB
YM(+15.99)NGAATNPDFDVVAR	89.38	1755.79	16	-0.9	878.901	115.99	5467600	11914000	2	F2:44188	04232021_Banfield_Phage_026M_300kDa_FilterTop_10uL_1D_PR180_QE1_s01_20210423203514.raw	2	1	1	L2_026_000M1_scaffold_9_37:L2_026_000M1_scaffold_5167_4	Oxidation (M)	M2:Oxidation (M):1000.00	PEAKS DB
HIGPETDVPAGDIGVGGR	89.36	1745.87	18	-1.4	873.941	108.39	30351000	82212000	2	F2:40035	04232021_Banfield_Phage_026M_300kDa_FilterTop_10uL_1D_PR180_QE1_s01_20210423203514.raw	6	4	2	L2_026_000M1_scaffold_1514_9:L2_026_000M1_scaffold_495_23:L2_026_000M1_scaffold_30_172:L2_026_000M1_scaffold_1835_6			PEAKS DB
AAAPLAAVPAVVGGDLSGWK	89.36	1849.01	20	-0.8	617.343	214.63	141640000	10360	1	F1:98188	04232021_Banfield_Phage_026M_300kDa_FT_10uL_1D_PR180_QE1_s09.raw	11	10	1	L2_026_000M1_scaffold_71_1			PEAKS DB
SEVYNEGVEYFNNQPIYAK	89.34	2263.04	19	-0.7	1132.53	177.2	5635400	0	1	F1:76704	04232021_Banfield_Phage_026M_300kDa_FT_10uL_1D_PR180_QE1_s09.raw	2	2	0	L2_026_000M1_scaffold_1157_36			PEAKS DB
TIDIQGGNLGSETALGVAVAQAM(+15.99)K	89.34	2359.21	24	1.9	1180.61	204.24		1524100	2	F2:91370	04232021_Banfield_Phage_026M_300kDa_FilterTop_10uL_1D_PR180_QE1_s01_20210423203514.raw	2	0	2	L2_026_000M1_scaffold_8509_3	Oxidation (M)	M23:Oxidation (M):1000.00	PEAKS DB
C(+57.02)GNAVSAGTSSTC(+57.02)GSYFNPGSR	89.34	2235.93	22	0	1118.97	105.08		915890	2	F2:38052	04232021_Banfield_Phage_026M_300kDa_FilterTop_10uL_1D_PR180_QE1_s01_20210423203514.raw	2	0	2	sp|P04746|AMYP_HUMAN:sp|P04745|AMY1_HUMAN	Carbamidomethylation	C1:Carbamidomethylation:1000.00;C13:Carbamidomethylation:1000.00	PEAKS DB
LPSDYIYGIGEQVHK	89.33	1717.87	15	0.1	859.941	162.89	38478000	50183000	2	F2:68886	04232021_Banfield_Phage_026M_300kDa_FilterTop_10uL_1D_PR180_QE1_s01_20210423203514.raw	6	4	2	sp|P14410|SUIS_HUMAN			PEAKS DB
FSEEAIGHNALAAGFQGQR	89.31	2001.97	19	-0.8	1001.99	150.95	2937000	16223000	2	F2:62253	04232021_Banfield_Phage_026M_300kDa_FilterTop_10uL_1D_PR180_QE1_s01_20210423203514.raw	5	1	4	L2_026_000M1_scaffold_3063_6:L2_026_000M1_scaffold_3107_6			PEAKS DB
ADDVEQGDFWTGYYQK	89.29	1920.82	16	0.3	961.416	183.47	6047100	8376400	2	F2:79516	04232021_Banfield_Phage_026M_300kDa_FilterTop_10uL_1D_PR180_QE1_s01_20210423203514.raw	5	2	3	L2_026_000M1_scaffold_455_39			PEAKS DB
APMHTNYFAFENADAAK	89.27	1896.85	17	7.8	949.438	124.65	4263800	9121200	1	F1:48848	04232021_Banfield_Phage_026M_300kDa_FT_10uL_1D_PR180_QE1_s09.raw	3	1	2	L2_026_000M1_scaffold_548_1			PEAKS DB
VPGVFAAGDIADPHYR	89.26	1683.84	16	0.4	562.286	153.43		15939000	2	F2:63512	04232021_Banfield_Phage_026M_300kDa_FilterTop_10uL_1D_PR180_QE1_s01_20210423203514.raw	1	0	1	L2_026_000M1_scaffold_6376_4			PEAKS DB
VIQASQALYNNASDDEK	89.25	1864.88	17	0.1	933.447	98.93	13144000	28012000	2	F2:34679	04232021_Banfield_Phage_026M_300kDa_FilterTop_10uL_1D_PR180_QE1_s01_20210423203514.raw	5	2	3	L2_026_000M1_scaffold_2991_10			PEAKS DB
VEAAQFVATHDGEVC(+57.02)PAK	89.24	1927.91	18	-4.9	964.957	107.35		12948000	2	F2:39396	04232021_Banfield_Phage_026M_300kDa_FilterTop_10uL_1D_PR180_QE1_s01_20210423203514.raw	3	0	3	L2_026_000M1_scaffold_872_1:L2_026_000M1_scaffold_36_158	Carbamidomethylation	C15:Carbamidomethylation:1000.00	PEAKS DB
EAFPEAFHYANNPR	89.24	1661.76	14	-0.4	831.886	121.78	69487000	119890000	2	F2:46953	04232021_Banfield_Phage_026M_300kDa_FilterTop_10uL_1D_PR180_QE1_s01_20210423203514.raw	4	2	2	sp|Q6UWV6|ENPP7_HUMAN			PEAKS DB
LNDEFDGAADGHNPGAITK	89.23	1940.89	19	-0.7	971.45	96.04	21504000	21863000	1	F1:33352	04232021_Banfield_Phage_026M_300kDa_FT_10uL_1D_PR180_QE1_s09.raw	8	4	4	L2_026_000M1_scaffold_36_210			PEAKS DB
VHQDATYLPLELNC(+57.02)ER	89.22	1956.94	16	-0.8	979.475	137.53	0	46314	1	F1:55760	04232021_Banfield_Phage_026M_300kDa_FT_10uL_1D_PR180_QE1_s09.raw	1	0	1	L2_026_000M1_scaffold_2704_10	Carbamidomethylation	C14:Carbamidomethylation:1000.00	PEAKS DB
SYGNPNLVDTYWSQADNDIK	89.21	2299.04	20	0.7	1150.53	196.23	311850	0	1	F1:87727	04232021_Banfield_Phage_026M_300kDa_FT_10uL_1D_PR180_QE1_s09.raw	2	2	0	L2_026_000M1_scaffold_16595_2			PEAKS DB
SEAPTLFQVNGPVGLANWK	89.18	2027.05	19	1.9	1014.53	216.43	99091000		1	F1:99086	04232021_Banfield_Phage_026M_300kDa_FT_10uL_1D_PR180_QE1_s09.raw	14	14	0	L2_026_000M1_scaffold_628_17:L2_026_000M1_scaffold_2238_3			PEAKS DB
TSETTVDSEHSSIYEVVK	89.16	2009.94	18	-1.3	1005.98	101.35	18723000	10326000	1	F1:36449	04232021_Banfield_Phage_026M_300kDa_FT_10uL_1D_PR180_QE1_s09.raw	4	2	2	L2_026_000M1_scaffold_9003_1			PEAKS DB
VGSNTTSGHENHIVEIQINGR	89.13	2261.11	21	0.5	754.713	90.36	2279800	0	1	F1:30419	04232021_Banfield_Phage_026M_300kDa_FT_10uL_1D_PR180_QE1_s09.raw	2	2	0	L2_026_000M1_scaffold_2643_1			PEAKS DB
IENNHLTDLDLTGLTSLR	89.12	2024.05	18	-1.2	1013.03	195.53	1250100		1	F1:87263	04232021_Banfield_Phage_026M_300kDa_FT_10uL_1D_PR180_QE1_s09.raw	2	2	0	L2_026_000M1_scaffold_3609_7			PEAKS DB
IC(+57.02)LTQHDYAGAATAAAEALK	89.12	2074.02	20	4.7	692.349	186.14		4795100	2	F2:81142	04232021_Banfield_Phage_026M_300kDa_FilterTop_10uL_1D_PR180_QE1_s01_20210423203514.raw	2	0	2	L2_026_000M1_scaffold_4862_2	Carbamidomethylation	C2:Carbamidomethylation:1000.00	PEAKS DB
VQSGFEGDLTLPSQTLNDK	89.11	2048.01	19	0.2	1025.01	184.35	184870	1742100	2	F2:80084	04232021_Banfield_Phage_026M_300kDa_FilterTop_10uL_1D_PR180_QE1_s01_20210423203514.raw	2	1	1	L2_026_000M1_scaffold_1074_16			PEAKS DB
DNADYSLDPNFKPEEYNQLFVTVK	89.1	2845.34	24	-0.6	949.455	216.21	6078300		1	F1:98351	04232021_Banfield_Phage_026M_300kDa_FT_10uL_1D_PR180_QE1_s09.raw	1	1	0	L2_026_000M1_scaffold_1168_14			PEAKS DB
GTM(+15.99)WGSPYTDGSTTAGSTPK	89.09	2016.87	20	-1.3	1009.44	107.01	2701100	3699400	2	F2:39121	04232021_Banfield_Phage_026M_300kDa_FilterTop_10uL_1D_PR180_QE1_s01_20210423203514.raw	2	1	1	L2_026_000M1_scaffold_12533_1	Oxidation (M)	M3:Oxidation (M):1000.00	PEAKS DB
FSPDGTQVLVSGSPESLGGIGK	89.08	2131.08	22	-1.2	1066.55	189.65	527670	2578500	2	F2:82816	04232021_Banfield_Phage_026M_300kDa_FilterTop_10uL_1D_PR180_QE1_s01_20210423203514.raw	3	2	1	L2_026_000M1_scaffold_1068_6			PEAKS DB
AEEQVADAVSYDDAVAALK	89.08	1963.94	19	-0.4	982.976	186.99		47709000	2	F2:81368	04232021_Banfield_Phage_026M_300kDa_FilterTop_10uL_1D_PR180_QE1_s01_20210423203514.raw	3	0	3	L2_026_000M1_scaffold_5068_3			PEAKS DB
TLHPDNMAAGPASYGM(+15.99)TDTM(+15.99)GR	89.06	2324.98	22	-0.3	776.001	94.42		14079000	2	F2:32168	04232021_Banfield_Phage_026M_300kDa_FilterTop_10uL_1D_PR180_QE1_s01_20210423203514.raw	2	0	2	L2_026_000M1_scaffold_30_68:L2_026_000M1_scaffold_5065_4:L2_026_000M1_scaffold_7_67:L2_026_000M1_scaffold_11_112:L2_026_000M1_scaffold_6605_3:L2_026_000M1_scaffold_936_51	Oxidation (M)	M16:Oxidation (M):208.83;M20:Oxidation (M):226.10	PEAKS DB
GSVTFHC(+57.02)ALGPEVANVAK	89.06	1855.92	18	0.2	928.97	133.17		9489000	2	F2:53254	04232021_Banfield_Phage_026M_300kDa_FilterTop_10uL_1D_PR180_QE1_s01_20210423203514.raw	2	0	2	sp|P01833|PIGR_HUMAN	Carbamidomethylation	C7:Carbamidomethylation:1000.00	PEAKS DB
NDEGADLTQDPMAM(+15.99)QR	89.05	1806.75	16	-2	904.381	98.1		1224900	2	F2:34166	04232021_Banfield_Phage_026M_300kDa_FilterTop_10uL_1D_PR180_QE1_s01_20210423203514.raw	1	0	1	L2_026_000M1_scaffold_1104_22:L2_026_000M1_scaffold_30_17	Oxidation (M)	M14:Oxidation (M):15.73	PEAKS DB
TYGGHGEQM(+15.99)AVYASTAK	89.02	1785.8	17	-0.2	596.274	64.89	662970	8330300	2	F2:18510	04232021_Banfield_Phage_026M_300kDa_FilterTop_10uL_1D_PR180_QE1_s01_20210423203514.raw	8	1	7	L2_026_000M1_scaffold_70_30:L2_026_000M1_scaffold_922_32:L2_026_000M1_scaffold_1867_6:L2_026_000M1_scaffold_755_13	Oxidation (M)	M9:Oxidation (M):1000.00	PEAKS DB
GTTNGTITGIDGDFSLSNVK	89.02	1995.97	20	0.6	998.995	195.47	50091000	31129000	2	F2:86208	04232021_Banfield_Phage_026M_300kDa_FilterTop_10uL_1D_PR180_QE1_s01_20210423203514.raw	10	4	6				PEAKS DB
GTTNGTITGLDGDFSLSNVK	89.02	1995.97	20	0.6	998.995	195.47	50091000	31129000	2	F2:86208	04232021_Banfield_Phage_026M_300kDa_FilterTop_10uL_1D_PR180_QE1_s01_20210423203514.raw	10	4	6				PEAKS DB
DGNPVASFTVDSYNTIVSPK	88.95	2110.02	20	3.1	1056.02	215.1	424860		1	F1:97567	04232021_Banfield_Phage_026M_300kDa_FT_10uL_1D_PR180_QE1_s09.raw	1	1	0	L2_026_000M1_scaffold_10728_2			PEAKS DB
ALNLDAIHDTVHEMAK	88.94	1776.88	16	-0.2	889.448	162.82	809470000	483660000	2	F2:68749	04232021_Banfield_Phage_026M_300kDa_FilterTop_10uL_1D_PR180_QE1_s01_20210423203514.raw	32	10	22	L2_026_000M1_scaffold_1159_11:L2_026_000M1_scaffold_19_174:L2_026_000M1_scaffold_226_56:L2_026_000M1_scaffold_61_38			PEAKS DB
NALEDAEM(+15.99)SPEEVDYINVHGTSTPVGDISEAK	88.93	3432.55	32	-0.2	1145.19	193.87		0	2	F2:85336	04232021_Banfield_Phage_026M_300kDa_FilterTop_10uL_1D_PR180_QE1_s01_20210423203514.raw	0	0	0	L2_026_000M1_scaffold_314_22	Oxidation (M)	M8:Oxidation (M):1000.00	PEAKS DB
GWVYNFSEVGDETPNAPAIPATHGAIK	88.91	2840.38	27	-1.1	947.799	193.37	7445900		1	F1:85899	04232021_Banfield_Phage_026M_300kDa_FT_10uL_1D_PR180_QE1_s09.raw	1	1	0	L2_026_000M1_scaffold_64_91			PEAKS DB
YANVILGHDSIDHVINSPEPFLSTTIGR	88.9	3064.56	28	0.4	767.148	216.45	5832700		1	F1:98460	04232021_Banfield_Phage_026M_300kDa_FT_10uL_1D_PR180_QE1_s09.raw	4	4	0	L2_026_000M1_scaffold_7435_3:L2_026_000M1_scaffold_1365_16			PEAKS DB
FKPEQDQDWQDLAAEYTK	88.89	2211.01	18	-0.8	1106.51	182.34	59480000	98313000	1	F1:79781	04232021_Banfield_Phage_026M_300kDa_FT_10uL_1D_PR180_QE1_s09.raw	4	2	2	L2_026_000M1_scaffold_628_17:L2_026_000M1_scaffold_2238_3			PEAKS DB
SEAGTQNITVSTNAPTWEAK	88.88	2104.01	20	-1.2	1053.01	123.31	289750		1	F1:48084	04232021_Banfield_Phage_026M_300kDa_FT_10uL_1D_PR180_QE1_s09.raw	1	1	0	L2_026_000M1_scaffold_299_45			PEAKS DB
FNGSGGGEAQDGDGGDLIFAHK	88.88	2147.95	22	-0.8	716.99	118.23	15275000	7620300	2	F2:45315	04232021_Banfield_Phage_026M_300kDa_FilterTop_10uL_1D_PR180_QE1_s01_20210423203514.raw	2	1	1	L2_026_000M1_scaffold_9818_2:L2_026_000M1_scaffold_17671_1			PEAKS DB
LYGSEAFATDFQDSAAAK	88.88	1890.86	18	-0.9	946.438	181.02	576860000	305800000	2	F2:77942	04232021_Banfield_Phage_026M_300kDa_FilterTop_10uL_1D_PR180_QE1_s01_20210423203514.raw	12	7	5	sp|P01011|AACT_HUMAN			PEAKS DB
WEMPFDPQDTHQSR	88.82	1772.76	14	-0.6	887.386	156.33	546960000	430610000	2	F2:65173	04232021_Banfield_Phage_026M_300kDa_FilterTop_10uL_1D_PR180_QE1_s01_20210423203514.raw	5	2	3	sp|P01011|AACT_HUMAN			PEAKS DB
HVGPDMDVPAGDIGVGGR	88.81	1747.83	18	-2.1	874.921	126.63	24796000	25283000	2	F2:49638	04232021_Banfield_Phage_026M_300kDa_FilterTop_10uL_1D_PR180_QE1_s01_20210423203514.raw	4	2	2	L2_026_000M1_scaffold_1279_14			PEAKS DB
SLDEEGEYDVTPITQEIIDGR	88.8	2378.11	21	0.5	1190.06	214.2		0	2	F2:96799	04232021_Banfield_Phage_026M_300kDa_FilterTop_10uL_1D_PR180_QE1_s01_20210423203514.raw	0	0	0	L2_026_000M1_scaffold_4335_1			PEAKS DB
LAEHVELSDTIQVAC(+57.02)LPEK	88.78	2151.09	19	4.4	1076.56	212.44	134390000		1	F1:96170	04232021_Banfield_Phage_026M_300kDa_FT_10uL_1D_PR180_QE1_s09.raw	70	70	0	sp|Q99895|CTRC_HUMAN	Carbamidomethylation	C15:Carbamidomethylation:1000.00	PEAKS DB
AEGIC(+57.02)HPIVLGNDETIEK	88.76	1993.98	18	0.6	997.997	121.61		17527000	2	F2:47123	04232021_Banfield_Phage_026M_300kDa_FilterTop_10uL_1D_PR180_QE1_s01_20210423203514.raw	3	0	3	L2_026_000M1_scaffold_1514_7	Carbamidomethylation	C5:Carbamidomethylation:1000.00	PEAKS DB
ASM(+15.99)ISPDFVGHTVAVHNGNK	88.76	2096.01	20	2.5	1049.02	100.72		27800000	2	F2:35832	04232021_Banfield_Phage_026M_300kDa_FilterTop_10uL_1D_PR180_QE1_s01_20210423203514.raw	2	0	2	L2_026_000M1_scaffold_1574_32:L2_026_000M1_scaffold_1632_15:L2_026_000M1_scaffold_5504_5	Oxidation (M)	M3:Oxidation (M):1000.00	PEAKS DB
KIELVSQDDQC(+57.02)KPELATNAATK	88.76	2458.24	22	-0.8	820.419	99.09		1125100	2	F2:34833	04232021_Banfield_Phage_026M_300kDa_FilterTop_10uL_1D_PR180_QE1_s01_20210423203514.raw	2	0	2	L2_026_000M1_scaffold_172_9	Carbamidomethylation	C11:Carbamidomethylation:1000.00	PEAKS DB
FGTC(+57.02)QGSGDPHYVSFDGR	88.76	1985.83	18	-0.6	993.923	111.59		14037000	2	F2:41767	04232021_Banfield_Phage_026M_300kDa_FilterTop_10uL_1D_PR180_QE1_s01_20210423203514.raw	1	0	1	sp|Q9Y6R7|FCGBP_HUMAN	Carbamidomethylation	C4:Carbamidomethylation:1000.00	PEAKS DB
DPDNGDWTAVNPNAK	88.75	1612.71	15	-0.6	807.363	99.66		0	2	F2:35203	04232021_Banfield_Phage_026M_300kDa_FilterTop_10uL_1D_PR180_QE1_s01_20210423203514.raw	0	0	0	L2_026_000M1_scaffold_16528_2			PEAKS DB
GILASVAHTQAEYEDIR	88.75	1871.94	17	-1.1	936.975	154.36	2711100		1	F1:64781	04232021_Banfield_Phage_026M_300kDa_FT_10uL_1D_PR180_QE1_s09.raw	2	2	0	L2_026_000M1_scaffold_846_25			PEAKS DB
TNLYWPGTAEPLLVSSPEHPK	88.72	2335.18	21	-0.1	779.402	190.2	5213200	1796300	1	F1:84198	04232021_Banfield_Phage_026M_300kDa_FT_10uL_1D_PR180_QE1_s09.raw	2	1	1	sp|P51688|SPHM_HUMAN			PEAKS DB
SYGDGIGDQVNSAYYNNR	88.71	1991.86	18	-1.3	996.937	130.13		249960	2	F2:51529	04232021_Banfield_Phage_026M_300kDa_FilterTop_10uL_1D_PR180_QE1_s01_20210423203514.raw	1	0	1	L2_026_000M1_scaffold_914_32			PEAKS DB
GNAANSLQGSSIQPGDLK	88.68	1755.88	18	0.5	878.945	105.99		4760600	2	F2:38722	04232021_Banfield_Phage_026M_300kDa_FilterTop_10uL_1D_PR180_QE1_s01_20210423203514.raw	2	0	2	L2_026_000M1_scaffold_76_35			PEAKS DB
SLSVDEADKADLEDAIAK	88.66	1888.93	18	-0.3	945.47	152.48	60374000	53012000	2	F2:63026	04232021_Banfield_Phage_026M_300kDa_FilterTop_10uL_1D_PR180_QE1_s01_20210423203514.raw	4	2	2	L2_026_000M1_scaffold_9003_1			PEAKS DB
SGDFQSISTVNHAGPMYR	88.65	1965.9	18	-0.8	983.957	118.41	3296500	6531000	2	F2:45426	04232021_Banfield_Phage_026M_300kDa_FilterTop_10uL_1D_PR180_QE1_s01_20210423203514.raw	2	1	1	L2_026_000M1_scaffold_31_156			PEAKS DB
DIPASAEIAVPTGLTALR	88.65	1793.99	18	-1.1	898.001	208.91	6336300	9692700	2	F2:94076	04232021_Banfield_Phage_026M_300kDa_FilterTop_10uL_1D_PR180_QE1_s01_20210423203514.raw	2	1	1	L2_026_000M1_scaffold_6701_1			PEAKS DB
NSLSDLYKDDEVMNEYQK	88.63	2189.98	18	-0.6	1096	163.05	6006800	735400	1	F1:69519	04232021_Banfield_Phage_026M_300kDa_FT_10uL_1D_PR180_QE1_s09.raw	5	2	3	L2_026_000M1_scaffold_332_22			PEAKS DB
DYTQEDTVSNANADGGFK	88.62	1930.82	18	0.1	966.416	101.21	2573400	1881100	2	F2:36218	04232021_Banfield_Phage_026M_300kDa_FilterTop_10uL_1D_PR180_QE1_s01_20210423203514.raw	2	1	1	L2_026_000M1_scaffold_10056_4			PEAKS DB
EGDMEAFFNDPSGNTDTNWR	88.61	2301.92	20	1.4	1151.97	204.2		568180	2	F2:91404	04232021_Banfield_Phage_026M_300kDa_FilterTop_10uL_1D_PR180_QE1_s01_20210423203514.raw	1	0	1	L2_026_000M1_scaffold_31_157			PEAKS DB
WADDGEGNAVTVPGQAESWDK	88.6	2230.98	21	-1.9	1116.49	158.41	0		1	F1:67122	04232021_Banfield_Phage_026M_300kDa_FT_10uL_1D_PR180_QE1_s09.raw	0	0	0	L2_026_000M1_scaffold_2489_6			PEAKS DB
GSATQFTDDDYYWTMGK	88.6	1984.81	17	-0.6	993.414	193.68	9753600	9955500	2	F2:85277	04232021_Banfield_Phage_026M_300kDa_FilterTop_10uL_1D_PR180_QE1_s01_20210423203514.raw	2	1	1	L2_026_000M1_scaffold_2704_10			PEAKS DB
DIEANDTQLHYGSGYDHNFAIDK	88.58	2622.16	23	-0.1	656.548	149.7	20903000	15008000	2	F2:61641	04232021_Banfield_Phage_026M_300kDa_FilterTop_10uL_1D_PR180_QE1_s01_20210423203514.raw	4	2	2	L2_026_000M1_scaffold_10315_1			PEAKS DB
AVTLSGPDGYIYDPEGVVTEEK	88.57	2338.12	22	5.3	1170.07	199.67	3216000	3495100	2	F2:88424	04232021_Banfield_Phage_026M_300kDa_FilterTop_10uL_1D_PR180_QE1_s01_20210423203514.raw	3	1	2	L2_026_000M1_scaffold_7105_3			PEAKS DB
VSAGTAVLVDAGSGPVAAAEDK	88.53	1984.01	22	-0.2	993.013	154.75	20927000	50847000	2	F2:64345	04232021_Banfield_Phage_026M_300kDa_FilterTop_10uL_1D_PR180_QE1_s01_20210423203514.raw	15	4	11	L2_026_000M1_scaffold_2572_2			PEAKS DB
YSSFGDLVQVLGTPGK	88.52	1666.86	16	-5.1	834.431	208.89	418500		1	F1:94604	04232021_Banfield_Phage_026M_300kDa_FT_10uL_1D_PR180_QE1_s09.raw	1	1	0	sp|Q5JS37|NHLC3_HUMAN			PEAKS DB
MEENPVTLKPGMVISDEPAMYR	88.51	2506.19	22	4.8	836.408	180.17	574130	0	1	F1:78445	04232021_Banfield_Phage_026M_300kDa_FT_10uL_1D_PR180_QE1_s09.raw	1	1	0	L2_026_000M1_scaffold_229_9			PEAKS DB
C(+57.02)ETDFVAQNADFIK	88.49	1656.75	14	-1.1	829.379	164.71		5235800	2	F2:69893	04232021_Banfield_Phage_026M_300kDa_FilterTop_10uL_1D_PR180_QE1_s01_20210423203514.raw	1	0	1	L2_026_000M1_scaffold_15020_2	Carbamidomethylation	C1:Carbamidomethylation:1000.00	PEAKS DB
GQVPENEANVVITTLK	88.48	1710.92	16	0.6	571.313	168.34	317510000	188070000	2	F2:71864	04232021_Banfield_Phage_026M_300kDa_FilterTop_10uL_1D_PR180_QE1_s01_20210423203514.raw	6	3	3	sp|P12830|CADH1_HUMAN			PEAKS DB
NEAELASFQESPTFNDTELSK	88.47	2356.07	21	1.6	1179.04	187.66	0	641400	2	F2:81912	04232021_Banfield_Phage_026M_300kDa_FilterTop_10uL_1D_PR180_QE1_s01_20210423203514.raw	1	0	1	L2_026_000M1_scaffold_3131_1			PEAKS DB
SAQYQIKPQYLVYVSETENK	88.43	2387.2	20	1	1194.61	163.16	2740700	0	1	F1:69655	04232021_Banfield_Phage_026M_300kDa_FT_10uL_1D_PR180_QE1_s09.raw	1	1	0	L2_026_000M1_scaffold_140_61			PEAKS DB
NTDYTFTPDIQHSDVEGFK	88.43	2212.99	19	1.8	1107.5	167.85	11518000	19020000	2	F2:71594	04232021_Banfield_Phage_026M_300kDa_FilterTop_10uL_1D_PR180_QE1_s01_20210423203514.raw	4	2	2	L2_026_000M1_scaffold_5879_1			PEAKS DB
GITINTSHVEYETANR	88.42	1803.88	16	0.1	902.945	99.76		111100000	2	F2:35451	04232021_Banfield_Phage_026M_300kDa_FilterTop_10uL_1D_PR180_QE1_s01_20210423203514.raw	2	0	2	L2_026_000M1_scaffold_14281_1			PEAKS DB
GEIAVINNAGSTAPNTVTYNK	88.4	2133.07	21	-0.3	1067.54	123.99	51813000	124190000	2	F2:48610	04232021_Banfield_Phage_026M_300kDa_FilterTop_10uL_1D_PR180_QE1_s01_20210423203514.raw	4	2	2	L2_026_000M1_scaffold_2133_9			PEAKS DB
TVTDTNDNPPIFNPTTYK	88.4	2036.97	18	2.3	1019.49	159.52	906950	2265000	2	F2:67022	04232021_Banfield_Phage_026M_300kDa_FilterTop_10uL_1D_PR180_QE1_s01_20210423203514.raw	2	1	1	sp|P12830|CADH1_HUMAN			PEAKS DB
LYEGGNGSELVVPSVDYTK	88.39	2025.99	19	0.2	1014	168.39		47768	2	F2:71991	04232021_Banfield_Phage_026M_300kDa_FilterTop_10uL_1D_PR180_QE1_s01_20210423203514.raw	1	0	1	L2_026_000M1_scaffold_19879_1			PEAKS DB
DHM(+15.99)VVSSELDFGNSWK	88.39	1865.83	16	-7.3	933.913	154.68	1011400		1	F1:65006	04232021_Banfield_Phage_026M_300kDa_FT_10uL_1D_PR180_QE1_s09.raw	2	2	0	sp|Q02817|MUC2_HUMAN	Oxidation (M)	M3:Oxidation (M):1000.00	PEAKS DB
FRPSEPHFTLDGNSFYK	88.34	2040.97	17	-0.9	681.33	151.39	29964000		1	F1:63243	04232021_Banfield_Phage_026M_300kDa_FT_10uL_1D_PR180_QE1_s09.raw	5	5	0	sp|P27487|DPP4_HUMAN			PEAKS DB
EDGSSVGNITGSSDVLPVEEQLK	88.33	2359.14	23	-0.4	1180.58	187.76		0	2	F2:81890	04232021_Banfield_Phage_026M_300kDa_FilterTop_10uL_1D_PR180_QE1_s01_20210423203514.raw	0	0	0	L2_026_000M1_scaffold_1790_2			PEAKS DB
DDVPNNMDQMQEVNAGTQNQK	88.33	2375.01	21	0.2	1188.51	110.1		1060600	2	F2:40803	04232021_Banfield_Phage_026M_300kDa_FilterTop_10uL_1D_PR180_QE1_s01_20210423203514.raw	2	0	2	L2_026_000M1_scaffold_393_12			PEAKS DB
DGIHWDINHEPIQFK	88.32	1847.9	15	-2.1	924.953	164.73	3342400		1	F1:70546	04232021_Banfield_Phage_026M_300kDa_FT_10uL_1D_PR180_QE1_s09.raw	3	3	0	L2_026_000M1_scaffold_6442_1			PEAKS DB
YTGTYGINTVGTSDEANK	88.28	1889.86	18	1.9	945.941	98.78	477620	1230500	2	F2:34603	04232021_Banfield_Phage_026M_300kDa_FilterTop_10uL_1D_PR180_QE1_s01_20210423203514.raw	2	1	1	L2_026_000M1_scaffold_9111_1			PEAKS DB
VYNFSAGPAVLPEEVLK	88.27	1831.97	17	-0.4	916.993	211.28	11126000	6434000	2	F2:95397	04232021_Banfield_Phage_026M_300kDa_FilterTop_10uL_1D_PR180_QE1_s01_20210423203514.raw	2	1	1	L2_026_000M1_scaffold_5009_3:L2_026_000M1_scaffold_56_89:L2_026_000M1_scaffold_2196_3:L2_026_000M1_scaffold_8418_2			PEAKS DB
VAGVDMSQTSSAPGASMQIR	88.24	1991.94	20	-1.2	996.976	131.25	1572300	2586800	2	F2:52234	04232021_Banfield_Phage_026M_300kDa_FilterTop_10uL_1D_PR180_QE1_s01_20210423203514.raw	3	1	2	L2_026_000M1_scaffold_2199_2			PEAKS DB
VTGGSQNNQYYVSLGHIDQNSLYK	88.24	2684.28	24	-0.8	895.768	158.37	2812300	2472400	1	F1:67090	04232021_Banfield_Phage_026M_300kDa_FT_10uL_1D_PR180_QE1_s09.raw	3	1	2	L2_026_000M1_scaffold_2830_5			PEAKS DB
ELNLDAIHDTVHEMAK	88.24	1834.89	16	1.6	918.453	168.34	18590000	3441300	2	F2:71963	04232021_Banfield_Phage_026M_300kDa_FilterTop_10uL_1D_PR180_QE1_s01_20210423203514.raw	7	5	2	L2_026_000M1_scaffold_287_56			PEAKS DB
VMETTDPSQPEGASFSSLPDTWVR	88.23	2636.21	24	-1.3	1319.11	205.5		0	2	F2:92171	04232021_Banfield_Phage_026M_300kDa_FilterTop_10uL_1D_PR180_QE1_s01_20210423203514.raw	0	0	0	L2_026_000M1_scaffold_227_35			PEAKS DB
NLWTVTGYNGLDPEAAEK	88.22	1976.95	18	-0.1	989.481	203.91	2783400	10469000	2	F2:91382	04232021_Banfield_Phage_026M_300kDa_FilterTop_10uL_1D_PR180_QE1_s01_20210423203514.raw	3	2	1	L2_026_000M1_scaffold_110_14			PEAKS DB
EGYEQIAAIFTETADQEK	88.22	2041.95	18	-0.8	1021.98	221.68	38955000		1	F1:101474	04232021_Banfield_Phage_026M_300kDa_FT_10uL_1D_PR180_QE1_s09.raw	14	14	0	L2_026_000M1_scaffold_1797_16:L2_026_000M1_scaffold_432_23:L2_026_000M1_scaffold_217_43			PEAKS DB
NADLQVLKPEPELVYEDLR	88.19	2240.17	19	-0.5	747.73	206.36	12454000	10951000	2	F2:92737	04232021_Banfield_Phage_026M_300kDa_FilterTop_10uL_1D_PR180_QE1_s01_20210423203514.raw	4	2	2	sp|P01833|PIGR_HUMAN			PEAKS DB
DVNDWVGPPNDNGVTK	88.18	1725.8	16	-0.1	863.905	128.64	3243600000	3213000000	2	F2:51594	04232021_Banfield_Phage_026M_300kDa_FilterTop_10uL_1D_PR180_QE1_s01_20210423203514.raw	11	3	8	sp|P04745|AMY1_HUMAN			PEAKS DB
AAAAGENEEWTQMYK	88.17	1697.74	15	-0.6	849.875	125.98	140460	2778100	2	F2:49404	04232021_Banfield_Phage_026M_300kDa_FilterTop_10uL_1D_PR180_QE1_s01_20210423203514.raw	2	1	1	L2_026_000M1_scaffold_19349_2			PEAKS DB
IAGGFTDTSLTNPYGDGK	88.16	1812.85	18	0.3	907.434	148.82	44174000	24586000	1	F1:61693	04232021_Banfield_Phage_026M_300kDa_FT_10uL_1D_PR180_QE1_s09.raw	3	2	1	L2_026_000M1_scaffold_157_7:L2_026_000M1_scaffold_2711_7:L2_026_000M1_scaffold_7315_3			PEAKS DB
KDEEISTAEKDEVNGLDQK	88.16	2147.02	19	2.7	537.764	91.47		995230	2	F2:30732	04232021_Banfield_Phage_026M_300kDa_FilterTop_10uL_1D_PR180_QE1_s01_20210423203514.raw	2	0	2	L2_026_000M1_scaffold_2485_5			PEAKS DB
VFDAEDTVILQQVASGK	88.16	1818.94	17	0.7	910.476	204.7	5336100	4499200	2	F2:91578	04232021_Banfield_Phage_026M_300kDa_FilterTop_10uL_1D_PR180_QE1_s01_20210423203514.raw	4	2	2	L2_026_000M1_scaffold_2753_1			PEAKS DB
YGLPYNLTDNPVAETAK	88.14	1864.92	17	0	933.468	194.87	6301300	25468000	2	F2:85934	04232021_Banfield_Phage_026M_300kDa_FilterTop_10uL_1D_PR180_QE1_s01_20210423203514.raw	3	1	2	L2_026_000M1_scaffold_2830_5			PEAKS DB
AVLPNPQDLGENYEGETSIGC(+57.02)R	88.13	2418.11	22	-2.7	1210.06	186.66		4181000	2	F2:81380	04232021_Banfield_Phage_026M_300kDa_FilterTop_10uL_1D_PR180_QE1_s01_20210423203514.raw	4	0	4	L2_026_000M1_scaffold_1104_16:L2_026_000M1_scaffold_30_21	Carbamidomethylation	C21:Carbamidomethylation:1000.00	PEAKS DB
DVVM(+15.99)TQSPLSLPVTLGQPASISC(+57.02)R	88.13	2571.3	24	-2.1	1286.66	210.2		0	2	F2:94892	04232021_Banfield_Phage_026M_300kDa_FilterTop_10uL_1D_PR180_QE1_s01_20210423203514.raw	0	0	0	sp|P06310|KV230_HUMAN:sp|A0A075B6S6|KVD30_HUMAN	Oxidation (M); Carbamidomethylation	M4:Oxidation (M):1000.00;C23:Carbamidomethylation:1000.00	PEAKS DB
IPGLVTLNDGTLVASSDAR	88.12	1898.01	19	-1.8	950.011	186.93	2760200	571420	1	F1:82230	04232021_Banfield_Phage_026M_300kDa_FT_10uL_1D_PR180_QE1_s09.raw	2	1	1	L2_026_000M1_scaffold_18681_2			PEAKS DB
VMAYVPDAVWYDYETGSQVR	88.12	2348.08	20	7.8	1175.06	216.97	8602200	147380	1	F1:98687	04232021_Banfield_Phage_026M_300kDa_FT_10uL_1D_PR180_QE1_s09.raw	2	1	1	sp|O43451|MGA_HUMAN			PEAKS DB
ATVAQQPYEMGYQVVEAAVK	88.09	2181.08	20	-1	728.032	207.41	7583100	0	1	F1:93663	04232021_Banfield_Phage_026M_300kDa_FT_10uL_1D_PR180_QE1_s09.raw	2	2	0	L2_026_000M1_scaffold_4952_2			PEAKS DB
STNTAFAELADGEETIETDVDTGR	88.08	2541.14	24	-1.3	848.051	224.67	4525500		1	F1:103667	04232021_Banfield_Phage_026M_300kDa_FT_10uL_1D_PR180_QE1_s09.raw	8	8	0	L2_026_000M1_scaffold_2556_11			PEAKS DB
NGTGDWTNMTESDR	88.08	1582.63	14	0	792.323	98.57	9698800	8704600	2	F2:34469	04232021_Banfield_Phage_026M_300kDa_FilterTop_10uL_1D_PR180_QE1_s01_20210423203514.raw	2	1	1	L2_026_000M1_scaffold_2572_2			PEAKS DB
PSSVTIQSTSVSSNPATTWTPDEYGSFNFSGNK	88.07	3492.6	33	-1.1	1165.2	209.22	18688000		1	F1:94784	04232021_Banfield_Phage_026M_300kDa_FT_10uL_1D_PR180_QE1_s09.raw	16	16	0	L2_026_000M1_scaffold_11837_6			PEAKS DB
TQSGFSTNDTHYTAASYLGR	88.03	2175.98	20	0.2	726.335	126.15	558160	3836500	2	F2:49393	04232021_Banfield_Phage_026M_300kDa_FilterTop_10uL_1D_PR180_QE1_s01_20210423203514.raw	2	1	1	L2_026_000M1_scaffold_1696_20			PEAKS DB
IFQMDHTTSLSDVVVGNK	88.03	1989.98	18	3.4	996.002	155.69	51650		1	F1:65624	04232021_Banfield_Phage_026M_300kDa_FT_10uL_1D_PR180_QE1_s09.raw	1	1	0	L2_026_000M1_scaffold_24518_1			PEAKS DB
DYVFLPVLDGPDGTHNVTVR	88.03	2213.11	20	-1.4	738.71	214.65	1686400	0	2	F2:97028	04232021_Banfield_Phage_026M_300kDa_FilterTop_10uL_1D_PR180_QE1_s01_20210423203514.raw	1	1	0	L2_026_000M1_scaffold_3996_2			PEAKS DB
NENPNASLPYSDEDIELFR	88.02	2222.01	19	0.4	1112.01	205.99		88882	2	F2:92447	04232021_Banfield_Phage_026M_300kDa_FilterTop_10uL_1D_PR180_QE1_s01_20210423203514.raw	1	0	1	L2_026_000M1_scaffold_25152_1			PEAKS DB
GNWSTAGQNWESVTNANGMK	88.01	2150.94	20	0.5	1076.48	167.88	0	1220700	2	F2:71621	04232021_Banfield_Phage_026M_300kDa_FilterTop_10uL_1D_PR180_QE1_s01_20210423203514.raw	1	0	1	L2_026_000M1_scaffold_26759_1			PEAKS DB
NVPC(+57.02)TVIEAGPC(+57.02)VVTQVK	88.01	1970	18	-1.1	986.004	163.14		35628000	2	F2:69213	04232021_Banfield_Phage_026M_300kDa_FilterTop_10uL_1D_PR180_QE1_s01_20210423203514.raw	2	0	2	L2_026_000M1_scaffold_5504_1	Carbamidomethylation	C4:Carbamidomethylation:1000.00;C12:Carbamidomethylation:1000.00	PEAKS DB
DSTIHVEENGQSSESR	88	1773.78	16	0.2	592.266	55.17	7598500	6069800	2	F2:14652	04232021_Banfield_Phage_026M_300kDa_FilterTop_10uL_1D_PR180_QE1_s01_20210423203514.raw	23	11	12	sp|P55259|GP2_HUMAN			PEAKS DB
NC(+57.02)ELTNEGGDIYYSYLR	87.97	2065.91	17	0.4	1033.96	196.54		53745	2	F2:86868	04232021_Banfield_Phage_026M_300kDa_FilterTop_10uL_1D_PR180_QE1_s01_20210423203514.raw	1	0	1	L2_026_000M1_scaffold_2830_4	Carbamidomethylation	C2:Carbamidomethylation:1000.00	PEAKS DB
VVEHEC(+57.02)TPSILGM(+15.99)VDK	87.93	1828.87	16	1.2	915.443	108.76		15442000	2	F2:40242	04232021_Banfield_Phage_026M_300kDa_FilterTop_10uL_1D_PR180_QE1_s01_20210423203514.raw	3	0	3	L2_026_000M1_scaffold_1632_1	Carbamidomethylation; Oxidation (M)	C6:Carbamidomethylation:1000.00;M13:Oxidation (M):1000.00	PEAKS DB
AVM(+15.99)DGTDSYNISENVSNK	87.92	1958.85	18	-0.8	980.433	94.27	171110	169320	2	F2:32155	04232021_Banfield_Phage_026M_300kDa_FilterTop_10uL_1D_PR180_QE1_s01_20210423203514.raw	3	2	1	L2_026_000M1_scaffold_4074_2	Oxidation (M)	M3:Oxidation (M):1000.00	PEAKS DB
IPDGPTTPEVAYQMVK	87.92	1744.87	16	-0.5	873.442	154.42	2171000	6576200	1	F1:64852	04232021_Banfield_Phage_026M_300kDa_FT_10uL_1D_PR180_QE1_s09.raw	2	1	1				PEAKS DB
DTQATFHYEPVPTSDK	87.91	1834.84	16	-0.5	918.426	96.89	4670500	1017500	1	F1:33904	04232021_Banfield_Phage_026M_300kDa_FT_10uL_1D_PR180_QE1_s09.raw	3	2	1	L2_026_000M1_scaffold_49_88			PEAKS DB
DVALVNASGNGEIHNLTESGYSDGNAK	87.89	2731.27	27	-1	911.429	150.85	581930		1	F1:62738	04232021_Banfield_Phage_026M_300kDa_FT_10uL_1D_PR180_QE1_s09.raw	1	1	0	L2_026_000M1_scaffold_1068_18			PEAKS DB
LEQSQVTNVTDALAGAVPGVTLTSNDGAPGAK	87.88	3080.56	32	-2.3	1027.86	215.77	646440	607000	1	F1:97966	04232021_Banfield_Phage_026M_300kDa_FT_10uL_1D_PR180_QE1_s09.raw	2	1	1	L2_026_000M1_scaffold_10_151			PEAKS DB
GETEFDASYNGYPNADGK	87.87	1933.8	18	1.4	967.907	118.18	0	1918500	2	F2:45334	04232021_Banfield_Phage_026M_300kDa_FilterTop_10uL_1D_PR180_QE1_s01_20210423203514.raw	4	0	4	L2_026_000M1_scaffold_311_10			PEAKS DB
AMSAPGNAQFGQGSGPIVLDDVR	87.85	2286.11	23	-1.5	1144.06	180.16	1238000	0	1	F1:78482	04232021_Banfield_Phage_026M_300kDa_FT_10uL_1D_PR180_QE1_s09.raw	2	2	0	sp|Q9UGM3|DMBT1_HUMAN			PEAKS DB
LYDPAEISDLNNSINNLR	87.83	2060.02	18	0.3	1031.02	206.15		12005000	2	F2:92740	04232021_Banfield_Phage_026M_300kDa_FilterTop_10uL_1D_PR180_QE1_s01_20210423203514.raw	2	0	2	L2_026_000M1_scaffold_10570_2			PEAKS DB
GFEVTPAAQGAPTPETEFVLK	87.83	2188.11	21	2.7	1095.06	189.59	741100	676370	1	F1:83805	04232021_Banfield_Phage_026M_300kDa_FT_10uL_1D_PR180_QE1_s09.raw	3	2	1	L2_026_000M1_scaffold_127_26			PEAKS DB
FAC(+57.02)SATETSPWVDGAK	87.81	1725.77	16	-4.3	863.887	123.58		3725800	2	F2:48040	04232021_Banfield_Phage_026M_300kDa_FilterTop_10uL_1D_PR180_QE1_s01_20210423203514.raw	1	0	1	L2_026_000M1_scaffold_19925_1	Carbamidomethylation	C3:Carbamidomethylation:1000.00	PEAKS DB
TTDNAADVTTNDLGDATGR	87.81	1906.85	19	-3.3	954.429	99.69	2428800	4698400	2	F2:35280	04232021_Banfield_Phage_026M_300kDa_FilterTop_10uL_1D_PR180_QE1_s01_20210423203514.raw	3	1	2	L2_026_000M1_scaffold_3091_3			PEAKS DB
FGTNEEYQQLISK	87.81	1555.75	13	0	778.883	138.04		12809000	2	F2:55801	04232021_Banfield_Phage_026M_300kDa_FilterTop_10uL_1D_PR180_QE1_s01_20210423203514.raw	1	0	1	L2_026_000M1_scaffold_631_47			PEAKS DB
TSPSYETSYTADDVAGK	87.8	1790.78	17	-1.9	896.398	94.36	3065300	1153800	2	F2:32159	04232021_Banfield_Phage_026M_300kDa_FilterTop_10uL_1D_PR180_QE1_s01_20210423203514.raw	3	2	1	L2_026_000M1_scaffold_13152_2			PEAKS DB
AGAEGGQIIENPILSNFK	87.8	1856.96	18	0.5	929.489	205.83		7088200	2	F2:92651	04232021_Banfield_Phage_026M_300kDa_FilterTop_10uL_1D_PR180_QE1_s01_20210423203514.raw	1	0	1	L2_026_000M1_scaffold_2452_3:L2_026_000M1_scaffold_1632_25:L2_026_000M1_scaffold_5102_2:L2_026_000M1_scaffold_7172_2:L2_026_000M1_scaffold_18900_1			PEAKS DB
GTLQAPDGSVSGSAEC(+57.02)AADEIPVSSIR	87.79	2673.26	27	2.4	1337.64	185.94		1272700	2	F2:80879	04232021_Banfield_Phage_026M_300kDa_FilterTop_10uL_1D_PR180_QE1_s01_20210423203514.raw	1	0	1	L2_026_000M1_scaffold_725_5	Carbamidomethylation	C16:Carbamidomethylation:1000.00	PEAKS DB
YTDAAADVAMPLTDLGIDPDK	87.78	2191.04	21	3.6	1096.53	216.45	886500		1	F1:98481	04232021_Banfield_Phage_026M_300kDa_FT_10uL_1D_PR180_QE1_s09.raw	3	3	0	L2_026_000M1_scaffold_456_19			PEAKS DB
QVNTAIHYGPSAAAHEQQYYK	87.77	2375.13	21	0.1	792.717	93.99	84414000	44772000	1	F1:32110	04232021_Banfield_Phage_026M_300kDa_FT_10uL_1D_PR180_QE1_s09.raw	5	3	2	L2_026_000M1_scaffold_16648_1			PEAKS DB
IGDSVSADALNLTQSVPADK	87.77	2000.01	20	-5.7	1001	172.46	9996400		1	F1:74450	04232021_Banfield_Phage_026M_300kDa_FT_10uL_1D_PR180_QE1_s09.raw	2	2	0	L2_026_000M1_scaffold_4510_2			PEAKS DB
GNDVNDWVGPPNNNGVIK	87.76	1907.91	18	0.9	954.965	142.64	67170000	55861000	2	F2:59136	04232021_Banfield_Phage_026M_300kDa_FilterTop_10uL_1D_PR180_QE1_s01_20210423203514.raw	9	5	4	sp|P19961|AMY2B_HUMAN:sp|P04746|AMYP_HUMAN			PEAKS DB
MYPLLADGDPVWNDNR	87.73	1874.86	16	-0.7	938.438	206.79	1675900	3273300	2	F2:92897	04232021_Banfield_Phage_026M_300kDa_FilterTop_10uL_1D_PR180_QE1_s01_20210423203514.raw	2	1	1	L2_026_000M1_scaffold_1884_2			PEAKS DB
NEASENSVWWTSDEYK	87.73	1943.82	16	-1	972.915	164.03	22904000	12499000	2	F2:69482	04232021_Banfield_Phage_026M_300kDa_FilterTop_10uL_1D_PR180_QE1_s01_20210423203514.raw	6	3	3	L2_026_000M1_scaffold_735_13			PEAKS DB
GYGNEGHDSANSEYADVSER	87.71	2155.87	20	-0.1	719.63	79.42	1495100	2287500	2	F2:25366	04232021_Banfield_Phage_026M_300kDa_FilterTop_10uL_1D_PR180_QE1_s01_20210423203514.raw	4	2	2	L2_026_000M1_scaffold_4974_1			PEAKS DB
IIPAADVSEQISTAGTEASGTSNM(+15.99)K	87.66	2493.19	25	-0.2	1247.6	149.4	12682000		1	F1:61825	04232021_Banfield_Phage_026M_300kDa_FT_10uL_1D_PR180_QE1_s09.raw	3	3	0	L2_026_000M1_scaffold_30752_1	Oxidation (M)	M24:Oxidation (M):1000.00	PEAKS DB
MYNEGILDPNFATQTDDDYIAK	87.66	2533.13	22	0.8	1267.57	205.95	690740	1844300	2	F2:92444	04232021_Banfield_Phage_026M_300kDa_FilterTop_10uL_1D_PR180_QE1_s01_20210423203514.raw	5	3	2	L2_026_000M1_scaffold_852_19:L2_026_000M1_scaffold_10314_3			PEAKS DB
HNFYAGPSILSEYTIK	87.65	1838.92	16	-0.8	920.467	185.89	24304000		1	F1:81803	04232021_Banfield_Phage_026M_300kDa_FT_10uL_1D_PR180_QE1_s09.raw	2	2	0	L2_026_000M1_scaffold_21_33:L2_026_000M1_scaffold_31_168:L2_026_000M1_scaffold_0_185			PEAKS DB
EVLHNPSYDVLFAEETKPGLEGFEK	87.65	2847.4	25	0.6	712.857	195.34	74437000		1	F1:87327	04232021_Banfield_Phage_026M_300kDa_FT_10uL_1D_PR180_QE1_s09.raw	2	2	0	L2_026_000M1_scaffold_735_13:L2_026_000M1_scaffold_42_28			PEAKS DB
DRFDSDEAYQNALIQHEAALK	87.65	2433.16	21	0.5	609.297	165	7104800	4574100	2	F2:70100	04232021_Banfield_Phage_026M_300kDa_FilterTop_10uL_1D_PR180_QE1_s01_20210423203514.raw	6	1	5	L2_026_000M1_scaffold_804_12			PEAKS DB
SYTDTTGNYSSTDTSALDK	87.64	2025.87	19	-0.9	1013.94	94.57	894630	1678400	1	F1:32437	04232021_Banfield_Phage_026M_300kDa_FT_10uL_1D_PR180_QE1_s09.raw	2	1	1	L2_026_000M1_scaffold_16433_1			PEAKS DB
QPSNSSTGELDTTALNYNK	87.64	2038.94	19	-0.7	1020.48	104.35	3580500	2814400	1	F1:38021	04232021_Banfield_Phage_026M_300kDa_FT_10uL_1D_PR180_QE1_s09.raw	2	1	1	L2_026_000M1_scaffold_2332_5			PEAKS DB
FYFGDAGNAQGATFDDSK	87.64	1909.81	18	-1.7	955.912	154.16	1329100	3174400	1	F1:64652	04232021_Banfield_Phage_026M_300kDa_FT_10uL_1D_PR180_QE1_s09.raw	2	1	1	L2_026_000M1_scaffold_4510_2			PEAKS DB
GEYLMDEHNGALLNK	87.64	1702.8	15	-0.7	852.406	113.59	41341000	58300000	2	F2:42645	04232021_Banfield_Phage_026M_300kDa_FilterTop_10uL_1D_PR180_QE1_s01_20210423203514.raw	5	2	3	L2_026_000M1_scaffold_71_1			PEAKS DB
AETEC(+57.02)QNTEYQQLLDIK	87.63	2081.96	17	-1	1041.98	174.01	0	0	2	F2:75059	04232021_Banfield_Phage_026M_300kDa_FilterTop_10uL_1D_PR180_QE1_s01_20210423203514.raw	0	0	0	sp|P13645|K1C10_HUMAN	Carbamidomethylation	C5:Carbamidomethylation:1000.00	PEAKS DB
TLSDDNQELIGWDPQPTGYDK	87.62	2391.09	21	-1.1	1196.55	190.91	1643900	1632500	2	F2:83672	04232021_Banfield_Phage_026M_300kDa_FilterTop_10uL_1D_PR180_QE1_s01_20210423203514.raw	5	2	3	L2_026_000M1_scaffold_10_149			PEAKS DB
LASYTNPITPAQANDQDFTQNQQLVLDNK	87.62	3246.58	29	1.6	1083.2	191.43	9624800	4749900	2	F2:84024	04232021_Banfield_Phage_026M_300kDa_FilterTop_10uL_1D_PR180_QE1_s01_20210423203514.raw	2	1	1	L2_026_000M1_scaffold_157_7:L2_026_000M1_scaffold_2817_1			PEAKS DB
ESVGDIYAGNDIMSEYTK	87.62	1990.88	18	0.1	996.449	193.9	6437500	10777000	2	F2:85462	04232021_Banfield_Phage_026M_300kDa_FilterTop_10uL_1D_PR180_QE1_s01_20210423203514.raw	3	1	2	L2_026_000M1_scaffold_65_120			PEAKS DB
SAYYQMLEDGYSEEEAR	87.61	2039.84	17	-0.2	1020.93	187.13	0	114630	2	F2:81522	04232021_Banfield_Phage_026M_300kDa_FilterTop_10uL_1D_PR180_QE1_s01_20210423203514.raw	1	0	1	L2_026_000M1_scaffold_192_31			PEAKS DB
PSQLPLHDAGPWGGIYAPTIR	87.61	2245.16	21	-1.9	749.394	203.67	3337000	1643600	2	F2:90980	04232021_Banfield_Phage_026M_300kDa_FilterTop_10uL_1D_PR180_QE1_s01_20210423203514.raw	2	1	1	L2_026_000M1_scaffold_36_18			PEAKS DB
TLLGQGADILTQHTNTSAVASAAEAAGK	87.61	2695.38	28	-0.8	899.466	190.46	2028400	0	1	F1:84286	04232021_Banfield_Phage_026M_300kDa_FT_10uL_1D_PR180_QE1_s09.raw	1	1	0	L2_026_000M1_scaffold_462_4			PEAKS DB
ATLLDGSYHPVDSSEM(+15.99)AFK	87.61	2082.96	19	0.9	1042.49	146.46	5717000		1	F1:60181	04232021_Banfield_Phage_026M_300kDa_FT_10uL_1D_PR180_QE1_s09.raw	2	2	0	L2_026_000M1_scaffold_6955_4:L2_026_000M1_scaffold_2712_4:L2_026_000M1_scaffold_13532_1	Oxidation (M)	M16:Oxidation (M):1000.00	PEAKS DB
NDNKPC(+57.02)SEEAWADLK	87.59	1775.78	15	0.3	592.934	101.17	1599100	139210000	2	F2:36209	04232021_Banfield_Phage_026M_300kDa_FilterTop_10uL_1D_PR180_QE1_s01_20210423203514.raw	6	2	4	L2_026_000M1_scaffold_2121_6:L2_026_000M1_scaffold_24_110:L2_026_000M1_scaffold_42_28	Carbamidomethylation	C6:Carbamidomethylation:1000.00	PEAKS DB
ITGNVTNTAGEPIIGATVLEK	87.59	2097.13	21	0.3	1049.57	164.25	2779600		1	F1:70213	04232021_Banfield_Phage_026M_300kDa_FT_10uL_1D_PR180_QE1_s09.raw	1	1	0	L2_026_000M1_scaffold_232_16			PEAKS DB
SNVNVNANTIDSNGNTPYTK	87.59	2121.99	20	3.2	1062.01	98.09		590280	2	F2:34285	04232021_Banfield_Phage_026M_300kDa_FilterTop_10uL_1D_PR180_QE1_s01_20210423203514.raw	1	0	1	L2_026_000M1_scaffold_2572_3			PEAKS DB
MGGALSNTPAADLGAIVIK	87.58	1797.97	19	-3.4	899.987	209.51	7723800	5273700	2	F2:94580	04232021_Banfield_Phage_026M_300kDa_FilterTop_10uL_1D_PR180_QE1_s01_20210423203514.raw	4	3	1	L2_026_000M1_scaffold_1831_22:L2_026_000M1_scaffold_17883_1			PEAKS DB
DTSSSGYQYGNEDSPLFK	87.58	1993.85	18	0.4	997.935	151.34	15824000	7217700	2	F2:62686	04232021_Banfield_Phage_026M_300kDa_FilterTop_10uL_1D_PR180_QE1_s01_20210423203514.raw	2	1	1	L2_026_000M1_scaffold_7030_3			PEAKS DB
TYPNVSTDNVINSQSPVALK	87.55	2146.09	20	-2.6	1074.05	163.99	335850	5624700	2	F2:69673	04232021_Banfield_Phage_026M_300kDa_FilterTop_10uL_1D_PR180_QE1_s01_20210423203514.raw	10	2	8	L2_026_000M1_scaffold_2830_4			PEAKS DB
TMYNGNMGGDFADEVQTDGEGR	87.54	2362.94	22	2.8	1182.48	166.14	0	3238900	2	F2:70677	04232021_Banfield_Phage_026M_300kDa_FilterTop_10uL_1D_PR180_QE1_s01_20210423203514.raw	3	0	3	L2_026_000M1_scaffold_1834_7			PEAKS DB
LIDGTGAEPVENSLVLVDDNGK	87.54	2254.13	22	-0.6	1128.07	192.37	442750	693430	2	F2:84447	04232021_Banfield_Phage_026M_300kDa_FilterTop_10uL_1D_PR180_QE1_s01_20210423203514.raw	4	1	3	L2_026_000M1_scaffold_82_9			PEAKS DB
SC(+57.02)MVGHEALPLAFTQK	87.53	1787.87	16	0.1	894.942	149.66	0	28501000	2	F2:61612	04232021_Banfield_Phage_026M_300kDa_FilterTop_10uL_1D_PR180_QE1_s01_20210423203514.raw	4	0	4	sp|P01876|IGHA1_HUMAN:sp|P01877|IGHA2_HUMAN	Carbamidomethylation	C2:Carbamidomethylation:1000.00	PEAKS DB
SATPVVINSYNDDTDLNDSK	87.51	2166.99	20	-0.3	1084.5	126.31	0	298060	2	F2:49514	04232021_Banfield_Phage_026M_300kDa_FilterTop_10uL_1D_PR180_QE1_s01_20210423203514.raw	1	0	1	L2_026_000M1_scaffold_621_31			PEAKS DB
GSTVNTNVTATVANDSDAAK	87.5	1934.92	20	-0.1	968.466	94.41	5714700	8260700	2	F2:32000	04232021_Banfield_Phage_026M_300kDa_FilterTop_10uL_1D_PR180_QE1_s01_20210423203514.raw	8	6	2	L2_026_000M1_scaffold_4510_2			PEAKS DB
LMNEAININYIDETEYPR	87.5	2197.04	18	2.6	1099.53	203.25	0	135230	2	F2:90836	04232021_Banfield_Phage_026M_300kDa_FilterTop_10uL_1D_PR180_QE1_s01_20210423203514.raw	2	0	2	L2_026_000M1_scaffold_8445_2:L2_026_000M1_scaffold_16_129			PEAKS DB
VETEGGLEFADQHVIGVAK	87.47	1998.01	19	-0.5	1000.01	151.46	113470000	95198000	1	F1:63013	04232021_Banfield_Phage_026M_300kDa_FT_10uL_1D_PR180_QE1_s09.raw	18	6	12	L2_026_000M1_scaffold_1159_11			PEAKS DB
GTMWGSPYTDGSTTAGSTPK	87.47	2000.88	20	0.2	1001.45	123.59	11318000	10518000	1	F1:48279	04232021_Banfield_Phage_026M_300kDa_FT_10uL_1D_PR180_QE1_s09.raw	3	1	2	L2_026_000M1_scaffold_12533_1			PEAKS DB
QSEELQTVIPEDPNIPYDIK	87.45	2327.15	20	0.4	1164.58	203.61		2640700	2	F2:91139	04232021_Banfield_Phage_026M_300kDa_FilterTop_10uL_1D_PR180_QE1_s01_20210423203514.raw	1	0	1	L2_026_000M1_scaffold_2864_2			PEAKS DB
AAGLDAIHDTVHEMAR	87.42	1705.82	16	0.3	853.918	119.27	10527000	8664000	1	F1:46038	04232021_Banfield_Phage_026M_300kDa_FT_10uL_1D_PR180_QE1_s09.raw	5	3	2	L2_026_000M1_scaffold_47_53:L2_026_000M1_scaffold_20287_3			PEAKS DB
AVNAGGVATSGLEMSQNSQK	87.41	1947.93	20	1.3	974.975	102.61	2536000	470820	1	F1:37175	04232021_Banfield_Phage_026M_300kDa_FT_10uL_1D_PR180_QE1_s09.raw	3	2	1	L2_026_000M1_scaffold_1835_6			PEAKS DB
MDVSGLSYAQLVQEGK	87.41	1723.85	16	-1.6	862.928	188.06	6960500	13038000	2	F2:81935	04232021_Banfield_Phage_026M_300kDa_FilterTop_10uL_1D_PR180_QE1_s01_20210423203514.raw	2	1	1	L2_026_000M1_scaffold_4597_7			PEAKS DB
YDTMHGQFDGTIEADVENSK	87.4	2255.96	20	2.2	1128.99	192.8	105980000	10850000	1	F1:85651	04232021_Banfield_Phage_026M_300kDa_FT_10uL_1D_PR180_QE1_s09.raw	64	56	8	L2_026_000M1_scaffold_489_14			PEAKS DB
M(+15.99)LENEDKTELIDC(+57.02)FYK	87.37	2062.92	16	0.5	1032.47	168.34		277620	2	F2:71945	04232021_Banfield_Phage_026M_300kDa_FilterTop_10uL_1D_PR180_QE1_s01_20210423203514.raw	1	0	1	L2_026_000M1_scaffold_8808_3	Oxidation (M); Carbamidomethylation	M1:Oxidation (M):1000.00;C13:Carbamidomethylation:1000.00	PEAKS DB
ANPTVTLFPPSSEELQANK	87.37	2042.03	19	0	1022.02	173.02	105950000	218210000	2	F2:73430	04232021_Banfield_Phage_026M_300kDa_FilterTop_10uL_1D_PR180_QE1_s01_20210423203514.raw	49	21	28	sp|B9A064|IGLL5_HUMAN:sp|P0CG04|IGLC1_HUMAN			PEAKS DB
TITADVDNAEC(+57.02)DLNGVR	87.35	1861.85	17	-0.7	931.93	170.32	713340	33838000	2	F2:72836	04232021_Banfield_Phage_026M_300kDa_FilterTop_10uL_1D_PR180_QE1_s01_20210423203514.raw	5	2	3	L2_026_000M1_scaffold_2133_9	Carbamidomethylation	C11:Carbamidomethylation:1000.00	PEAKS DB
HQYDVDTETVIGFLK	87.35	1763.87	15	0.3	882.944	194.64	41230000		1	F1:86841	04232021_Banfield_Phage_026M_300kDa_FT_10uL_1D_PR180_QE1_s09.raw	6	6	0	L2_026_000M1_scaffold_9_37:L2_026_000M1_scaffold_5167_4			PEAKS DB
EDGHDPSPGNPGQDGSYVFNNK	87.34	2329.98	22	1	777.669	95.92	3029600	2960300	1	F1:33247	04232021_Banfield_Phage_026M_300kDa_FT_10uL_1D_PR180_QE1_s09.raw	2	1	1	L2_026_000M1_scaffold_227_40			PEAKS DB
APNDEEYAVAMEDLR	87.34	1721.76	15	-0.7	861.885	164.13	447210		1	F1:70212	04232021_Banfield_Phage_026M_300kDa_FT_10uL_1D_PR180_QE1_s09.raw	1	1	0	L2_026_000M1_scaffold_387_49			PEAKS DB
IPIDDLTMVVYDPDK	87.34	1732.86	15	-0.9	867.436	214.92	154060000	75912000	2	F2:97136	04232021_Banfield_Phage_026M_300kDa_FilterTop_10uL_1D_PR180_QE1_s01_20210423203514.raw	27	15	12	sp|Q9BYE9|CDHR2_HUMAN			PEAKS DB
PVSGNSNALGSQSLDDR	87.33	1715.81	17	-0.6	858.91	81.88	184800	521800	2	F2:26844	04232021_Banfield_Phage_026M_300kDa_FilterTop_10uL_1D_PR180_QE1_s01_20210423203514.raw	2	1	1	L2_026_000M1_scaffold_5794_1			PEAKS DB
VVTVTNSNGSVTALDVLK	87.32	1815.99	18	-0.6	909.004	171.67	118480000	104960000	2	F2:73858	04232021_Banfield_Phage_026M_300kDa_FilterTop_10uL_1D_PR180_QE1_s01_20210423203514.raw	14	8	6	L2_026_000M1_scaffold_2051_2			PEAKS DB
AHGFDGLVLVPNC(+57.02)DK	87.32	1640.8	15	3	821.409	138.73	2274800		1	F1:56252	04232021_Banfield_Phage_026M_300kDa_FT_10uL_1D_PR180_QE1_s09.raw	2	2	0	L2_026_000M1_scaffold_21616_2	Carbamidomethylation	C13:Carbamidomethylation:1000.00	PEAKS DB
EAPEVC(+57.02)PAC(+57.02)LHPQAYFEVK	87.31	2244.03	19	-0.6	749.018	183.32		8011100	2	F2:79373	04232021_Banfield_Phage_026M_300kDa_FilterTop_10uL_1D_PR180_QE1_s01_20210423203514.raw	1	0	1	L2_026_000M1_scaffold_1797_16:L2_026_000M1_scaffold_432_23:L2_026_000M1_scaffold_1740_3:L2_026_000M1_scaffold_330_22	Carbamidomethylation	C6:Carbamidomethylation:1000.00;C9:Carbamidomethylation:1000.00	PEAKS DB
DPVDYNDIATDSELK	87.3	1693.77	15	-3	847.889	153.71	1533000	4644700	2	F2:63972	04232021_Banfield_Phage_026M_300kDa_FilterTop_10uL_1D_PR180_QE1_s01_20210423203514.raw	2	1	1	L2_026_000M1_scaffold_1487_19			PEAKS DB
GNNETSESAHAALK	87.29	1427.66	14	0	714.839	49.44	4809400	23462000	2	F2:13388	04232021_Banfield_Phage_026M_300kDa_FilterTop_10uL_1D_PR180_QE1_s01_20210423203514.raw	29	7	22	L2_026_000M1_scaffold_1837_2			PEAKS DB
SGQTEFEQVATANWDSAK	87.29	1967.89	18	0.5	984.951	181.12	242020	905460	2	F2:78247	04232021_Banfield_Phage_026M_300kDa_FilterTop_10uL_1D_PR180_QE1_s01_20210423203514.raw	2	1	1	L2_026_000M1_scaffold_2186_8:L2_026_000M1_scaffold_12300_2			PEAKS DB
VSTVELSDAVFGITPNEK	87.28	1904.97	18	-1.2	953.493	199.27	30248000		1	F1:89500	04232021_Banfield_Phage_026M_300kDa_FT_10uL_1D_PR180_QE1_s09.raw	3	3	0	L2_026_000M1_scaffold_185_34			PEAKS DB
AYTVENYLQDC(+57.02)GVSPSQFK	87.27	2205	19	-1	1103.51	202.14		6290600	2	F2:90467	04232021_Banfield_Phage_026M_300kDa_FilterTop_10uL_1D_PR180_QE1_s01_20210423203514.raw	5	0	5	L2_026_000M1_scaffold_2293_8	Carbamidomethylation	C11:Carbamidomethylation:1000.00	PEAKS DB
NKPAQYNNYSGSAQESFQR	87.25	2187.99	19	-0.4	730.338	81.38	484510	675620	2	F2:26504	04232021_Banfield_Phage_026M_300kDa_FilterTop_10uL_1D_PR180_QE1_s01_20210423203514.raw	2	1	1	L2_026_000M1_scaffold_222_3			PEAKS DB
AHFSISNSAEDPFIAIH	87.25	1854.89	17	0.2	928.452	182.7	56015000	12837000	1	F1:79891	04232021_Banfield_Phage_026M_300kDa_FT_10uL_1D_PR180_QE1_s09.raw	6	2	4	sp|P19961|AMY2B_HUMAN:sp|P04746|AMYP_HUMAN:sp|P04745|AMY1_HUMAN			PEAKS DB
AEIGEHDADISKEEILAK	87.24	1966.98	18	-0.2	656.669	105.59		13276000	2	F2:38534	04232021_Banfield_Phage_026M_300kDa_FilterTop_10uL_1D_PR180_QE1_s01_20210423203514.raw	2	0	2	L2_026_000M1_scaffold_3844_1:L2_026_000M1_scaffold_293_17			PEAKS DB
IVLQDAAGNEYGADMVK	87.22	1792.87	17	-0.3	897.44	153.71	4364300	3702200	2	F2:63833	04232021_Banfield_Phage_026M_300kDa_FilterTop_10uL_1D_PR180_QE1_s01_20210423203514.raw	2	1	1	L2_026_000M1_scaffold_19401_1			PEAKS DB
TSDVVVAGEFDQGSDEENIQVLK	87.21	2478.18	23	0	1240.1	186.98	86897		1	F1:82303	04232021_Banfield_Phage_026M_300kDa_FT_10uL_1D_PR180_QE1_s09.raw	1	1	0	sp|Q6GPI1|CTRB2_HUMAN:sp|P17538|CTRB1_HUMAN			PEAKS DB
SGLAFGTGSNM(+15.99)SPSTVTLDPTTR	87.2	2312.1	23	-3.4	1157.05	158.47	0		1	F1:67160	04232021_Banfield_Phage_026M_300kDa_FT_10uL_1D_PR180_QE1_s09.raw	0	0	0	L2_026_000M1_scaffold_1036_4	Oxidation (M)	M11:Oxidation (M):1000.00	PEAKS DB
VTLYDGSYHEVDSSEM(+15.99)AFK	87.2	2192.96	19	-0.8	1097.48	143.46	875810		1	F1:58527	04232021_Banfield_Phage_026M_300kDa_FT_10uL_1D_PR180_QE1_s09.raw	1	1	0	L2_026_000M1_scaffold_21733_1	Oxidation (M)	M16:Oxidation (M):1000.00	PEAKS DB
EGLFPETIYTDSNDQYVEK	87.19	2247.02	19	-3.4	1124.51	199.76	1656900	2176600	2	F2:88705	04232021_Banfield_Phage_026M_300kDa_FilterTop_10uL_1D_PR180_QE1_s01_20210423203514.raw	2	1	1	L2_026_000M1_scaffold_16595_2			PEAKS DB
SHPIDNENYEPLYNNHLSLR	87.19	2424.15	20	1.1	809.057	130.12	1241700		1	F1:51867	04232021_Banfield_Phage_026M_300kDa_FT_10uL_1D_PR180_QE1_s09.raw	1	1	0	L2_026_000M1_scaffold_29781_1			PEAKS DB
LIQNMDATTEPC(+57.02)TDFFK	87.18	2029.91	17	2.9	1015.97	192.38		1792200	2	F2:84590	04232021_Banfield_Phage_026M_300kDa_FilterTop_10uL_1D_PR180_QE1_s01_20210423203514.raw	1	0	1	sp|P08473|NEP_HUMAN	Carbamidomethylation	C12:Carbamidomethylation:1000.00	PEAKS DB
YPVIMHQYSGPGSQEVADK	87.17	2104.99	19	-1.4	702.669	122.49	3016800	1662700	1	F1:47631	04232021_Banfield_Phage_026M_300kDa_FT_10uL_1D_PR180_QE1_s09.raw	7	3	4	L2_026_000M1_scaffold_1913_9			PEAKS DB
EALGEENVGVAALPTINIGGK	87.13	2051.09	21	-0.9	1026.55	196.14	0		1	F1:87651	04232021_Banfield_Phage_026M_300kDa_FT_10uL_1D_PR180_QE1_s09.raw	0	0	0	L2_026_000M1_scaffold_4613_1			PEAKS DB
VFIADETSAPVTNQYELTIENFK	87.12	2628.3	23	0.9	1315.16	217.63	10337000	329960	1	F1:99072	04232021_Banfield_Phage_026M_300kDa_FT_10uL_1D_PR180_QE1_s09.raw	6	5	1	L2_026_000M1_scaffold_2133_9			PEAKS DB
ATLSFELVDQHNNASK	87.07	1772.87	16	-2.2	887.44	119.58	39456000	33785000	1	F1:46253	04232021_Banfield_Phage_026M_300kDa_FT_10uL_1D_PR180_QE1_s09.raw	8	5	3	L2_026_000M1_scaffold_1168_14			PEAKS DB
DAVTGEFADVPGAPGADAGAQAWAK	87.07	2371.11	25	6	1186.57	194.89	251870	4656700	2	F2:85928	04232021_Banfield_Phage_026M_300kDa_FilterTop_10uL_1D_PR180_QE1_s01_20210423203514.raw	5	1	4	L2_026_000M1_scaffold_75_75			PEAKS DB
YMGLPTPEDNLDHYR	87.07	1819.82	15	-0.5	910.917	168.08	67714000	89025000	2	F2:71811	04232021_Banfield_Phage_026M_300kDa_FilterTop_10uL_1D_PR180_QE1_s01_20210423203514.raw	7	4	3	sp|P27487|DPP4_HUMAN			PEAKS DB
KPDYLVVSHMEPDHGANIAR	87.06	2248.11	20	-0.5	563.034	101.1	916530		1	F1:36478	04232021_Banfield_Phage_026M_300kDa_FT_10uL_1D_PR180_QE1_s09.raw	1	1	0	L2_026_000M1_scaffold_1335_6			PEAKS DB
YYPLGEVFYPGPEC(+57.02)ER	87.06	1974.88	16	-2.1	988.446	207.48	428070	6505000	2	F2:93450	04232021_Banfield_Phage_026M_300kDa_FilterTop_10uL_1D_PR180_QE1_s01_20210423203514.raw	3	1	2	sp|Q9Y6R7|FCGBP_HUMAN	Carbamidomethylation	C14:Carbamidomethylation:1000.00	PEAKS DB
YTSSTLM(+15.99)LSPVDNLDETVQK	87.05	2256.08	20	-2.7	1129.05	181.38	0	0	2	F2:78435	04232021_Banfield_Phage_026M_300kDa_FilterTop_10uL_1D_PR180_QE1_s01_20210423203514.raw	0	0	0	L2_026_000M1_scaffold_1487_18	Oxidation (M)	M7:Oxidation (M):1000.00	PEAKS DB
IC(+57.02)AEDTENNFM(+15.99)PSPGIIK	87.05	2050.93	18	2.5	1026.48	147.3		0	2	F2:60441	04232021_Banfield_Phage_026M_300kDa_FilterTop_10uL_1D_PR180_QE1_s01_20210423203514.raw	0	0	0	L2_026_000M1_scaffold_2864_4:L2_026_000M1_scaffold_28968_1:L2_026_000M1_scaffold_28967_1	Carbamidomethylation; Oxidation (M)	C2:Carbamidomethylation:1000.00;M11:Oxidation (M):1000.00	PEAKS DB
AADGTPC(+57.02)C(+57.02)DWIGPAGSGHFVK	87.05	2201.96	21	0.5	1101.99	139.4		15558000	2	F2:56570	04232021_Banfield_Phage_026M_300kDa_FilterTop_10uL_1D_PR180_QE1_s01_20210423203514.raw	1	0	1	L2_026_000M1_scaffold_4193_1	Carbamidomethylation	C7:Carbamidomethylation:1000.00;C8:Carbamidomethylation:1000.00	PEAKS DB
ATLSGSDPTDPTDPDAIR	87.04	1827.85	18	-1	914.931	98.51	2655400	3547100	1	F1:35002	04232021_Banfield_Phage_026M_300kDa_FT_10uL_1D_PR180_QE1_s09.raw	2	1	1	L2_026_000M1_scaffold_254_85			PEAKS DB
GQSDDYNNWTGSATPR	87.04	1767.74	16	-1	884.879	95.65	918900	1308000	1	F1:33105	04232021_Banfield_Phage_026M_300kDa_FT_10uL_1D_PR180_QE1_s09.raw	2	1	1	L2_026_000M1_scaffold_29959_1			PEAKS DB
TGDAETPDTPVDGDNANFGK	87.03	2019.87	20	-1.8	1010.94	95.91	812780	805890	2	F2:32930	04232021_Banfield_Phage_026M_300kDa_FilterTop_10uL_1D_PR180_QE1_s01_20210423203514.raw	2	1	1	L2_026_000M1_scaffold_1726_3			PEAKS DB
EQFHATYPYFYDYGANQTPADLGTC(+57.02)EETTDAETQATHVIK	87.03	4582.02	40	2.1	1146.51	198.9	0		1	F1:89222	04232021_Banfield_Phage_026M_300kDa_FT_10uL_1D_PR180_QE1_s09.raw	0	0	0	L2_026_000M1_scaffold_2133_9	Carbamidomethylation	C25:Carbamidomethylation:1000.00	PEAKS DB
SSGNDIVAPYADEFPGSTFVAGK	87.02	2328.09	23	-0.9	1165.05	207.15	750180	13505000	2	F2:93350	04232021_Banfield_Phage_026M_300kDa_FilterTop_10uL_1D_PR180_QE1_s01_20210423203514.raw	3	2	1	L2_026_000M1_scaffold_30_190			PEAKS DB
YVDGPDYGGIFQMNPGK	87.01	1856.84	17	-1.1	929.426	186.94	2308400	1379500	1	F1:82169	04232021_Banfield_Phage_026M_300kDa_FT_10uL_1D_PR180_QE1_s09.raw	2	1	1	L2_026_000M1_scaffold_2102_10:L2_026_000M1_scaffold_2327_7			PEAKS DB
AVDPATMTEASSTYVLDDK	86.98	2012.92	19	-2.3	1007.47	176.82	0	0	2	F2:76331	04232021_Banfield_Phage_026M_300kDa_FilterTop_10uL_1D_PR180_QE1_s01_20210423203514.raw	0	0	0	L2_026_000M1_scaffold_192_30			PEAKS DB
DGSVIETGIDGIAYPNPR	86.97	1872.92	18	-3.7	937.465	192.6	0	2193200	2	F2:84737	04232021_Banfield_Phage_026M_300kDa_FilterTop_10uL_1D_PR180_QE1_s01_20210423203514.raw	2	0	2	L2_026_000M1_scaffold_393_12			PEAKS DB
NDGEDYTVTVPQSGIYR	86.95	1912.88	17	-0.7	957.447	147.69	9356100	10137000	2	F2:60688	04232021_Banfield_Phage_026M_300kDa_FilterTop_10uL_1D_PR180_QE1_s01_20210423203514.raw	2	1	1	L2_026_000M1_scaffold_6479_5			PEAKS DB
FGILDGLM(+15.99)TTVHSTTATQK	86.95	2036.02	19	-0.3	1019.02	191.73	8028100	397020000	2	F2:85189	04232021_Banfield_Phage_026M_300kDa_FilterTop_10uL_1D_PR180_QE1_s01_20210423203514.raw	26	5	21	L2_026_000M1_scaffold_8839_3:L2_026_000M1_scaffold_219_26	Oxidation (M)	M8:Oxidation (M):1000.00	PEAKS DB
DESAQEILQAYATNMNNR	86.93	2066.93	18	1.9	1034.48	207.45		160160	2	F2:93397	04232021_Banfield_Phage_026M_300kDa_FilterTop_10uL_1D_PR180_QE1_s01_20210423203514.raw	3	0	3	L2_026_000M1_scaffold_1312_6			PEAKS DB
FSSQTQVITDNGGTVTDGDGK	86.93	2125.98	21	-0.8	1063.99	99.54	6628300	9726100	2	F2:35460	04232021_Banfield_Phage_026M_300kDa_FilterTop_10uL_1D_PR180_QE1_s01_20210423203514.raw	2	1	1	L2_026_000M1_scaffold_6701_1			PEAKS DB
NSSYVSATATPSGLTSWGK	86.92	1912.92	19	-2.3	957.463	157.92		208830	2	F2:66103	04232021_Banfield_Phage_026M_300kDa_FilterTop_10uL_1D_PR180_QE1_s01_20210423203514.raw	1	0	1	L2_026_000M1_scaffold_26830_1			PEAKS DB
SGMTVLSSHTTHGLSDEELASGDFTEALK	86.91	3019.41	29	-2.8	1007.47	185.76	0		1	F1:81590	04232021_Banfield_Phage_026M_300kDa_FT_10uL_1D_PR180_QE1_s09.raw	0	0	0	L2_026_000M1_scaffold_36_69			PEAKS DB
AETGASLEEVQAVAQK	86.9	1629.82	16	0.5	815.918	117.23	0	1455500	2	F2:44814	04232021_Banfield_Phage_026M_300kDa_FilterTop_10uL_1D_PR180_QE1_s01_20210423203514.raw	1	0	1	L2_026_000M1_scaffold_22383_1			PEAKS DB
KVEGVGYNQYDDSMSASQNR	86.9	2246.99	20	1.5	750.004	91.43		969660	2	F2:30699	04232021_Banfield_Phage_026M_300kDa_FilterTop_10uL_1D_PR180_QE1_s01_20210423203514.raw	1	0	1	L2_026_000M1_scaffold_2293_8			PEAKS DB
DAAAGENYEWTTMYDEFAK	86.89	2210.91	19	-1.6	1106.46	226.56	20962		1	F1:104319	04232021_Banfield_Phage_026M_300kDa_FT_10uL_1D_PR180_QE1_s09.raw	2	2	0	L2_026_000M1_scaffold_337_41			PEAKS DB
VTGLAEYGADAAVHMPPDTLHLALAQAK	86.88	2859.46	28	1.3	715.873	199.91	969670		1	F1:89744	04232021_Banfield_Phage_026M_300kDa_FT_10uL_1D_PR180_QE1_s09.raw	2	2	0	L2_026_000M1_scaffold_91_53			PEAKS DB
VPTGPTTLDAEVDDAK	86.87	1627.79	16	-3.8	814.901	114.37		133350	2	F2:43285	04232021_Banfield_Phage_026M_300kDa_FilterTop_10uL_1D_PR180_QE1_s01_20210423203514.raw	1	0	1	L2_026_000M1_scaffold_26191_2			PEAKS DB
DTVASGAPINAILLR	86.87	1509.85	15	0.1	755.933	198.53		54103000	2	F2:87913	04232021_Banfield_Phage_026M_300kDa_FilterTop_10uL_1D_PR180_QE1_s01_20210423203514.raw	2	0	2	L2_026_000M1_scaffold_273_16			PEAKS DB
FGEDMSGSQNTISGSVATIK	86.86	2027.95	20	0.4	1014.98	153.73	0	0	2	F2:63818	04232021_Banfield_Phage_026M_300kDa_FilterTop_10uL_1D_PR180_QE1_s01_20210423203514.raw	0	0	0	L2_026_000M1_scaffold_1578_7			PEAKS DB
TDTGIYTMDTSDTDK	86.86	1662.69	15	-0.3	832.354	93.09	5969500	11921000	2	F2:31735	04232021_Banfield_Phage_026M_300kDa_FilterTop_10uL_1D_PR180_QE1_s01_20210423203514.raw	3	1	2	L2_026_000M1_scaffold_19341_1			PEAKS DB
C(+57.02)FSNNMSSPWVTDNK	86.84	1785.75	15	-2.1	893.878	138.49		1187000	2	F2:56056	04232021_Banfield_Phage_026M_300kDa_FilterTop_10uL_1D_PR180_QE1_s01_20210423203514.raw	1	0	1	L2_026_000M1_scaffold_1600_15	Carbamidomethylation	C1:Carbamidomethylation:1000.00	PEAKS DB
HTPEIEQNIAYLTGK	86.83	1712.87	15	-2.7	857.442	149.46	138650000	66214000	1	F1:62353	04232021_Banfield_Phage_026M_300kDa_FT_10uL_1D_PR180_QE1_s09.raw	10	6	4	L2_026_000M1_scaffold_1994_4			PEAKS DB
IGHALGEYSTQFSK	86.82	1536.76	14	1.9	769.387	98.67	933190	5680400	2	F2:34541	04232021_Banfield_Phage_026M_300kDa_FilterTop_10uL_1D_PR180_QE1_s01_20210423203514.raw	3	1	2	L2_026_000M1_scaffold_227_31			PEAKS DB
EMETTFNNAQEGIEEMAAK	86.82	2141.92	19	-0.3	1071.97	193.22		353020	2	F2:84950	04232021_Banfield_Phage_026M_300kDa_FilterTop_10uL_1D_PR180_QE1_s01_20210423203514.raw	1	0	1	L2_026_000M1_scaffold_7159_1:L2_026_000M1_scaffold_268_46:L2_026_000M1_scaffold_8920_4			PEAKS DB
EMGNMTIPNNPVLQGFHADPEILYSHQTK	86.82	3280.56	29	-4.7	821.144	205.92	466500		1	F1:92879	04232021_Banfield_Phage_026M_300kDa_FT_10uL_1D_PR180_QE1_s09.raw	1	1	0	L2_026_000M1_scaffold_922_1			PEAKS DB
IAGVNVQNSGGEPGGGASIR	86.8	1838.92	20	-0.1	920.469	98.6		20863000	2	F2:34678	04232021_Banfield_Phage_026M_300kDa_FilterTop_10uL_1D_PR180_QE1_s01_20210423203514.raw	2	0	2	L2_026_000M1_scaffold_10087_1			PEAKS DB
ITAEGQGVGDMFTEPDWNR	86.8	2121.94	19	0.7	1061.98	197.26		303540	2	F2:87230	04232021_Banfield_Phage_026M_300kDa_FilterTop_10uL_1D_PR180_QE1_s01_20210423203514.raw	1	0	1	L2_026_000M1_scaffold_10570_2:L2_026_000M1_scaffold_52_35:L2_026_000M1_scaffold_3027_4			PEAKS DB
MPDVAPEPLPLSAK	86.77	1463.77	14	0.1	732.892	157.31	7475600	11365000	2	F2:65770	04232021_Banfield_Phage_026M_300kDa_FilterTop_10uL_1D_PR180_QE1_s01_20210423203514.raw	2	1	1	L2_026_000M1_scaffold_12803_1			PEAKS DB
DIVMTQTPLSSPVTLGQPASISC(+57.02)R	86.72	2557.29	24	-0.2	1279.65	203.91		10355000	2	F2:91045	04232021_Banfield_Phage_026M_300kDa_FilterTop_10uL_1D_PR180_QE1_s01_20210423203514.raw	2	0	2	sp|A0A0C4DH68|KV224_HUMAN	Carbamidomethylation	C23:Carbamidomethylation:1000.00	PEAKS DB
KPLDFETAAVSNIVFK	86.71	1777.96	16	-0.9	889.987	196.33	4612700		1	F1:87725	04232021_Banfield_Phage_026M_300kDa_FT_10uL_1D_PR180_QE1_s09.raw	2	2	0	sp|Q12864|CAD17_HUMAN			PEAKS DB
SDVIPEVNSANVTAADGVVK	86.68	1984.01	20	-0.5	993.012	162.08	8876800	20118000	2	F2:68517	04232021_Banfield_Phage_026M_300kDa_FilterTop_10uL_1D_PR180_QE1_s01_20210423203514.raw	3	1	2	L2_026_000M1_scaffold_75_75			PEAKS DB
AYFADGSELDAENMK	86.66	1659.71	15	-0.4	830.861	139.03	9181200	36431000	2	F2:56393	04232021_Banfield_Phage_026M_300kDa_FilterTop_10uL_1D_PR180_QE1_s01_20210423203514.raw	6	4	2	L2_026_000M1_scaffold_1168_14			PEAKS DB
MVAQQSANWDQTEGQSK	86.66	1906.85	17	-1.7	954.43	80.45	279880	355730	1	F1:26031	04232021_Banfield_Phage_026M_300kDa_FT_10uL_1D_PR180_QE1_s09.raw	3	1	2	L2_026_000M1_scaffold_26149_1			PEAKS DB
VTQSVQALTPISDSINGEGHPGVK	86.66	2433.25	24	-1.1	812.09	133.36	4488000	1147300	1	F1:53713	04232021_Banfield_Phage_026M_300kDa_FT_10uL_1D_PR180_QE1_s09.raw	2	1	1	L2_026_000M1_scaffold_4974_1			PEAKS DB
AEEGGSNSGVTESDLENLKK	86.65	2062.97	20	-0.7	1032.49	97.32	2815200	3805400	2	F2:33803	04232021_Banfield_Phage_026M_300kDa_FilterTop_10uL_1D_PR180_QE1_s01_20210423203514.raw	2	1	1	L2_026_000M1_scaffold_3775_1			PEAKS DB
EFLGNDLTNNYVMLMNDPSR	86.65	2342.07	20	-1.8	1172.04	222.86	231330		1	F1:102174	04232021_Banfield_Phage_026M_300kDa_FT_10uL_1D_PR180_QE1_s09.raw	1	1	0	L2_026_000M1_scaffold_928_31			PEAKS DB
NVMDGADLMANTESYK	86.62	1757.76	16	-1.3	879.886	162.37	1460500	2040100	2	F2:68541	04232021_Banfield_Phage_026M_300kDa_FilterTop_10uL_1D_PR180_QE1_s01_20210423203514.raw	2	1	1	L2_026_000M1_scaffold_15046_1			PEAKS DB
DDNGNIIFHELSASQK	86.62	1786.85	16	-2	894.43	156.32	6434000	14586000	1	F1:65981	04232021_Banfield_Phage_026M_300kDa_FT_10uL_1D_PR180_QE1_s09.raw	6	3	3	L2_026_000M1_scaffold_832_1			PEAKS DB
TGSDPLNFANTDWR	86.61	1592.72	14	-0.6	797.368	189.09	6428500	16007000	2	F2:82579	04232021_Banfield_Phage_026M_300kDa_FilterTop_10uL_1D_PR180_QE1_s01_20210423203514.raw	2	1	1	L2_026_000M1_scaffold_2830_5			PEAKS DB
NTSVPFGISTPDQPNISSTR	86.61	2117.04	20	2.6	1059.53	167.85		4175200	2	F2:71748	04232021_Banfield_Phage_026M_300kDa_FilterTop_10uL_1D_PR180_QE1_s01_20210423203514.raw	2	0	2	L2_026_000M1_scaffold_4764_3			PEAKS DB
NTGTEAPDYLATVDVDPK	86.61	1904.9	18	-0.5	953.457	159.96	107190000	139240000	2	F2:67562	04232021_Banfield_Phage_026M_300kDa_FilterTop_10uL_1D_PR180_QE1_s01_20210423203514.raw	5	2	3	sp|Q13228|SBP1_HUMAN			PEAKS DB
IGGADDMNTLMTEGAK	86.6	1622.73	16	-0.6	812.371	137.9	14328000	28472000	2	F2:55680	04232021_Banfield_Phage_026M_300kDa_FilterTop_10uL_1D_PR180_QE1_s01_20210423203514.raw	2	1	1	L2_026_000M1_scaffold_5656_1			PEAKS DB
QPLYGTEQYHYGIVGTDGTTVTPGGR	86.59	2766.32	26	-0.4	923.115	151.74	2012000	101420	1	F1:63247	04232021_Banfield_Phage_026M_300kDa_FT_10uL_1D_PR180_QE1_s09.raw	2	1	1	L2_026_000M1_scaffold_2222_21			PEAKS DB
DEEISTAEKDEVNGLDQK	86.59	2018.93	18	-0.4	1010.47	107.91		3339700	2	F2:39706	04232021_Banfield_Phage_026M_300kDa_FilterTop_10uL_1D_PR180_QE1_s01_20210423203514.raw	1	0	1	L2_026_000M1_scaffold_2485_5			PEAKS DB
VTSSTGTDTYSSIAAGIGSLK	86.57	2015.01	21	0.3	1008.51	193.01		1988500	2	F2:84812	04232021_Banfield_Phage_026M_300kDa_FilterTop_10uL_1D_PR180_QE1_s01_20210423203514.raw	1	0	1	L2_026_000M1_scaffold_1968_1:L2_026_000M1_scaffold_4_62:L2_026_000M1_scaffold_30_253:L2_026_000M1_scaffold_2_165			PEAKS DB
VATYDLKPEMSAYEVC(+57.02)DK	86.56	2117.96	18	-3.5	1059.99	152.39	2257300	83902	2	F2:63058	04232021_Banfield_Phage_026M_300kDa_FilterTop_10uL_1D_PR180_QE1_s01_20210423203514.raw	2	1	1	L2_026_000M1_scaffold_4053_6	Carbamidomethylation	C16:Carbamidomethylation:1000.00	PEAKS DB
DPAGHFHQVWYDNPQSISLK	86.55	2338.11	20	-2.7	780.376	154.61	641710		1	F1:64986	04232021_Banfield_Phage_026M_300kDa_FT_10uL_1D_PR180_QE1_s09.raw	1	1	0	sp|Q01459|DIAC_HUMAN			PEAKS DB
AASLC(+57.02)GLC(+57.02)GNYNQDPADDLK	86.54	2180.95	20	-0.3	1091.48	160.76		0	2	F2:67699	04232021_Banfield_Phage_026M_300kDa_FilterTop_10uL_1D_PR180_QE1_s01_20210423203514.raw	0	0	0	sp|Q9Y6R7|FCGBP_HUMAN	Carbamidomethylation	C5:Carbamidomethylation:1000.00;C8:Carbamidomethylation:1000.00	PEAKS DB
KDDEYIAYLDESQEK	86.53	1844.83	15	0.3	923.423	132.18	1319100	2053800	2	F2:52667	04232021_Banfield_Phage_026M_300kDa_FilterTop_10uL_1D_PR180_QE1_s01_20210423203514.raw	3	1	2	L2_026_000M1_scaffold_2592_1			PEAKS DB
FTDDENALAIMTLNR	86.51	1722.82	15	0.8	862.42	205.83	210600	926250	2	F2:92294	04232021_Banfield_Phage_026M_300kDa_FilterTop_10uL_1D_PR180_QE1_s01_20210423203514.raw	2	1	1	L2_026_000M1_scaffold_1913_9			PEAKS DB
VISENTSDQAELYQK	86.5	1723.83	15	-1.4	862.919	82.28	18463000	15501000	2	F2:27123	04232021_Banfield_Phage_026M_300kDa_FilterTop_10uL_1D_PR180_QE1_s01_20210423203514.raw	28	13	15	L2_026_000M1_scaffold_104_26			PEAKS DB
MDVIGNNIANVNTVAFK	86.5	1818.93	17	2.3	910.474	195.88		3614400	2	F2:86465	04232021_Banfield_Phage_026M_300kDa_FilterTop_10uL_1D_PR180_QE1_s01_20210423203514.raw	2	0	2	L2_026_000M1_scaffold_528_30			PEAKS DB
TEDYLVC(+57.02)EIQNDATLGSR	86.5	2082.95	18	-2.4	1042.48	206.22		137250	2	F2:92596	04232021_Banfield_Phage_026M_300kDa_FilterTop_10uL_1D_PR180_QE1_s01_20210423203514.raw	1	0	1	L2_026_000M1_scaffold_778_9	Carbamidomethylation	C7:Carbamidomethylation:1000.00	PEAKS DB
TFEANHQSVYVDYVK	86.48	1798.85	15	-0.6	900.433	105.06	7637600		1	F1:38565	04232021_Banfield_Phage_026M_300kDa_FT_10uL_1D_PR180_QE1_s09.raw	2	2	0	L2_026_000M1_scaffold_125_69			PEAKS DB
SAGNGPTSQTGSFATGYAPIK	86.47	2010.96	21	-0.2	1006.49	125.5	0	298330	2	F2:49112	04232021_Banfield_Phage_026M_300kDa_FilterTop_10uL_1D_PR180_QE1_s01_20210423203514.raw	1	0	1	L2_026_000M1_scaffold_1732_6			PEAKS DB
NGMLMSTSPYTSPVMGNNSK	86.47	2114.94	20	0.6	1058.48	153.08	812940	100320	1	F1:64099	04232021_Banfield_Phage_026M_300kDa_FT_10uL_1D_PR180_QE1_s09.raw	2	1	1	L2_026_000M1_scaffold_299_44			PEAKS DB
HGASC(+57.02)PVGLGVSC(+57.02)SADR	86.46	1728.77	17	0.6	577.263	81.02		3424500	2	F2:26247	04232021_Banfield_Phage_026M_300kDa_FilterTop_10uL_1D_PR180_QE1_s01_20210423203514.raw	1	0	1	L2_026_000M1_scaffold_723_8:L2_026_000M1_scaffold_42_121:L2_026_000M1_scaffold_55_27:L2_026_000M1_scaffold_66_85:L2_026_000M1_scaffold_232_54:L2_026_000M1_scaffold_9775_2:L2_026_000M1_scaffold_24075_1:L2_026_000M1_scaffold_10_146:L2_026_000M1_scaffold_7_38	Carbamidomethylation	C5:Carbamidomethylation:1000.00;C13:Carbamidomethylation:1000.00	PEAKS DB
FFPAFVNESNGAVNTEEGVR	86.46	2183.03	20	-0.9	1092.52	194.77	276810	0	2	F2:85853	04232021_Banfield_Phage_026M_300kDa_FilterTop_10uL_1D_PR180_QE1_s01_20210423203514.raw	1	1	0	L2_026_000M1_scaffold_813_16			PEAKS DB
VDKDPTHLAYFNNNGTPVNVDYK	86.44	2620.26	23	0.7	874.427	146.45	2896600	6512400	1	F1:60161	04232021_Banfield_Phage_026M_300kDa_FT_10uL_1D_PR180_QE1_s09.raw	3	1	2	L2_026_000M1_scaffold_3775_1			PEAKS DB
IQIADTESSPQESDWQTVK	86.42	2161.02	19	3.1	1081.52	141.53	0		1	F1:57628	04232021_Banfield_Phage_026M_300kDa_FT_10uL_1D_PR180_QE1_s09.raw	0	0	0	L2_026_000M1_scaffold_3401_2			PEAKS DB
IIAATIENAQPILQIDNAR	86.42	2063.14	19	0.2	1032.58	199.37	0	1978000	2	F2:88531	04232021_Banfield_Phage_026M_300kDa_FilterTop_10uL_1D_PR180_QE1_s01_20210423203514.raw	2	0	2	sp|P08779|K1C16_HUMAN			PEAKS DB
QLGPDTGYDAIGDAEVAAPLAR	86.41	2199.08	22	2.2	1100.55	196.44		376010	2	F2:86791	04232021_Banfield_Phage_026M_300kDa_FilterTop_10uL_1D_PR180_QE1_s01_20210423203514.raw	2	0	2	L2_026_000M1_scaffold_193_13			PEAKS DB
TPGTEDITTTAWSGDR	86.39	1706.77	16	-1.7	854.393	120.86	8138900	7782400	1	F1:46940	04232021_Banfield_Phage_026M_300kDa_FT_10uL_1D_PR180_QE1_s09.raw	3	2	1	L2_026_000M1_scaffold_1172_7			PEAKS DB
SGSFYHTC(+57.02)GGSLIAPDWVVTAGHC(+57.02)ISR	86.38	2934.35	27	1	734.596	193.52	1335700		1	F1:86098	04232021_Banfield_Phage_026M_300kDa_FT_10uL_1D_PR180_QE1_s09.raw	1	1	0	sp|P09093|CEL3A_HUMAN	Carbamidomethylation	C8:Carbamidomethylation:1000.00;C24:Carbamidomethylation:1000.00	PEAKS DB
LSQHGWMVPAYTLPSK	86.37	1813.92	16	2.1	907.968	168.62		40384000	2	F2:72040	04232021_Banfield_Phage_026M_300kDa_FilterTop_10uL_1D_PR180_QE1_s01_20210423203514.raw	3	0	3	L2_026_000M1_scaffold_8445_2			PEAKS DB
QEGQVLTLDAPDDNATFR	86.35	1988.94	18	-0.3	995.479	163.03	1333800	4006900	2	F2:68942	04232021_Banfield_Phage_026M_300kDa_FilterTop_10uL_1D_PR180_QE1_s01_20210423203514.raw	2	1	1	L2_026_000M1_scaffold_1581_4			PEAKS DB
DSQGTLNASMSEIAADAAK	86.34	1878.86	19	-1.4	940.437	181.5	3234500	10584000	2	F2:78553	04232021_Banfield_Phage_026M_300kDa_FilterTop_10uL_1D_PR180_QE1_s01_20210423203514.raw	6	3	3	L2_026_000M1_scaffold_4974_1			PEAKS DB
ALNDKEPWVTGVDVGNYPQPR	86.32	2354.17	21	3	785.731	172.96	5261400	7604600	2	F2:74654	04232021_Banfield_Phage_026M_300kDa_FilterTop_10uL_1D_PR180_QE1_s01_20210423203514.raw	3	1	2	L2_026_000M1_scaffold_1058_2			PEAKS DB
EGSEVIKNDYEGDDNEIK	86.29	2052.91	18	-0.4	1027.46	91.33	1475900	3442000	2	F2:30636	04232021_Banfield_Phage_026M_300kDa_FilterTop_10uL_1D_PR180_QE1_s01_20210423203514.raw	4	2	2	L2_026_000M1_scaffold_10728_2			PEAKS DB
GVDDDGNGYVDDVYGYNFAK	86.28	2181.91	20	-1.6	1091.96	184.8	118870	360860	1	F1:81056	04232021_Banfield_Phage_026M_300kDa_FT_10uL_1D_PR180_QE1_s09.raw	5	2	3	L2_026_000M1_scaffold_4064_6			PEAKS DB
TLHPDNM(+15.99)AAGPASYGMTDTM(+15.99)GR	86.27	2324.98	22	0.6	776.002	91.86		11751000	2	F2:31000	04232021_Banfield_Phage_026M_300kDa_FilterTop_10uL_1D_PR180_QE1_s01_20210423203514.raw	2	0	2	L2_026_000M1_scaffold_30_68:L2_026_000M1_scaffold_5065_4:L2_026_000M1_scaffold_7_67:L2_026_000M1_scaffold_11_112:L2_026_000M1_scaffold_6605_3:L2_026_000M1_scaffold_936_51	Oxidation (M)	M7:Oxidation (M):208.83;M20:Oxidation (M):42.68	PEAKS DB
M(+15.99)DNDIPLVVPEVNAADAK	86.27	1925.94	18	-1.7	963.976	174.07		5910200	2	F2:75182	04232021_Banfield_Phage_026M_300kDa_FilterTop_10uL_1D_PR180_QE1_s01_20210423203514.raw	1	0	1	L2_026_000M1_scaffold_727_13	Oxidation (M)	M1:Oxidation (M):1000.00	PEAKS DB
FGAEYDSSAADYQYGK	86.24	1770.74	16	0.2	886.376	117.75	1766700	3056400	2	F2:45073	04232021_Banfield_Phage_026M_300kDa_FilterTop_10uL_1D_PR180_QE1_s01_20210423203514.raw	3	2	1	L2_026_000M1_scaffold_4831_1			PEAKS DB
TYAGHENAPAVPIVLETTEPDVLSNNPR	86.24	3003.49	28	-0.6	1002.17	186.15	0	0	1	F1:81828	04232021_Banfield_Phage_026M_300kDa_FT_10uL_1D_PR180_QE1_s09.raw	0	0	0	L2_026_000M1_scaffold_5794_2			PEAKS DB
SPAAGTGLSSHELNQPGC(+57.02)YR	86.23	2100.96	20	-5.7	701.325	91.92		0	2	F2:31019	04232021_Banfield_Phage_026M_300kDa_FilterTop_10uL_1D_PR180_QE1_s01_20210423203514.raw	0	0	0	L2_026_000M1_scaffold_485_9:L2_026_000M1_scaffold_507_15:L2_026_000M1_scaffold_553_17	Carbamidomethylation	C18:Carbamidomethylation:1000.00	PEAKS DB
TPPVAIQLLEVAK	86.19	1377.82	13	0.1	689.919	197.04	423570	19141000	1	F1:88230	04232021_Banfield_Phage_026M_300kDa_FT_10uL_1D_PR180_QE1_s09.raw	4	1	3	L2_026_000M1_scaffold_12446_4			PEAKS DB
LSPENAAIYASLPEGVAR	86.19	1856.96	18	0.7	929.49	188.04		35329000	2	F2:81887	04232021_Banfield_Phage_026M_300kDa_FilterTop_10uL_1D_PR180_QE1_s01_20210423203514.raw	3	0	3	L2_026_000M1_scaffold_61_47			PEAKS DB
FSISNSAEDPFIAIHAESK	86.19	2062	19	-0.4	1032.01	185.12	122280000	39994000	1	F1:81306	04232021_Banfield_Phage_026M_300kDa_FT_10uL_1D_PR180_QE1_s09.raw	15	5	10	sp|P19961|AMY2B_HUMAN:sp|P04746|AMYP_HUMAN:sp|P04745|AMY1_HUMAN			PEAKS DB
VPGMNITADGNPSGNATVR	86.18	1869.9	19	-0.1	935.957	111.22		0	2	F2:41561	04232021_Banfield_Phage_026M_300kDa_FilterTop_10uL_1D_PR180_QE1_s01_20210423203514.raw	0	0	0	L2_026_000M1_scaffold_3631_1			PEAKS DB
AATASAAGAAGLVPAPAAGK	86.17	1621.88	20	-0.2	811.946	103.62	1855100	7483400	2	F2:37762	04232021_Banfield_Phage_026M_300kDa_FilterTop_10uL_1D_PR180_QE1_s01_20210423203514.raw	3	1	2	L2_026_000M1_scaffold_227_86			PEAKS DB
HIGQFTDVPAGDIGVGAR	86.17	1808.92	18	0.3	905.466	130.23	20333000		1	F1:51886	04232021_Banfield_Phage_026M_300kDa_FT_10uL_1D_PR180_QE1_s09.raw	2	2	0	L2_026_000M1_scaffold_4957_3			PEAKS DB
NGSSNASSNADDGANDWAADFNK	86.15	2326.93	23	-1.5	1164.47	127.61	235350		1	F1:50481	04232021_Banfield_Phage_026M_300kDa_FT_10uL_1D_PR180_QE1_s09.raw	1	1	0	L2_026_000M1_scaffold_24005_2			PEAKS DB
KEGYEQIAGVFMETAEQEK	86.15	2186.02	19	0.8	1094.02	196.04	10854000		1	F1:87649	04232021_Banfield_Phage_026M_300kDa_FT_10uL_1D_PR180_QE1_s09.raw	2	2	0	L2_026_000M1_scaffold_96_78:L2_026_000M1_scaffold_560_16			PEAKS DB
YTGMIENVQNFADDK	86.13	1743.78	15	-0.1	872.896	171.64	12405000	29149000	2	F2:73758	04232021_Banfield_Phage_026M_300kDa_FilterTop_10uL_1D_PR180_QE1_s01_20210423203514.raw	2	1	1	L2_026_000M1_scaffold_8059_5			PEAKS DB
LNGGNTTSEGTQAVNSIR	86.1	1817.89	18	0	909.951	91.78	8013300	15777000	2	F2:30860	04232021_Banfield_Phage_026M_300kDa_FilterTop_10uL_1D_PR180_QE1_s01_20210423203514.raw	4	2	2	L2_026_000M1_scaffold_289_60			PEAKS DB
SEVYDVDLDDNQYSR	86.1	1816.78	15	-2.2	909.393	138.3	82890	3251600	2	F2:56068	04232021_Banfield_Phage_026M_300kDa_FilterTop_10uL_1D_PR180_QE1_s01_20210423203514.raw	3	1	2	L2_026_000M1_scaffold_3775_1			PEAKS DB
AGWDTHGLPVELGVEK	86.1	1706.86	16	-0.7	854.438	173.57		1142300	2	F2:74831	04232021_Banfield_Phage_026M_300kDa_FilterTop_10uL_1D_PR180_QE1_s01_20210423203514.raw	2	0	2	L2_026_000M1_scaffold_485_9:L2_026_000M1_scaffold_507_15:L2_026_000M1_scaffold_450_4			PEAKS DB
VFQSLPHENKPLTLSNYQTNK	86.1	2457.27	21	-1	820.095	123.45	2821100	1527000	2	F2:47918	04232021_Banfield_Phage_026M_300kDa_FilterTop_10uL_1D_PR180_QE1_s01_20210423203514.raw	2	1	1	sp|P04080|CYTB_HUMAN			PEAKS DB
LYGVEGGTAPEPSGELLK	86.09	1815.93	18	0.3	908.97	161.06	8649300	13536000	2	F2:67834	04232021_Banfield_Phage_026M_300kDa_FilterTop_10uL_1D_PR180_QE1_s01_20210423203514.raw	2	1	1	L2_026_000M1_scaffold_14145_2			PEAKS DB
SLISNPGC(+57.02)YPTATTLGLYPALK	86.09	2336.21	22	-1.4	1169.11	208.4	0	0	1	F1:94312	04232021_Banfield_Phage_026M_300kDa_FT_10uL_1D_PR180_QE1_s09.raw	0	0	0	L2_026_000M1_scaffold_1994_4	Carbamidomethylation	C8:Carbamidomethylation:1000.00	PEAKS DB
NVESANVQTVSGLNTYR	86.09	1850.91	17	0.3	926.464	124.18		13911000	2	F2:48405	04232021_Banfield_Phage_026M_300kDa_FilterTop_10uL_1D_PR180_QE1_s01_20210423203514.raw	1	0	1	L2_026_000M1_scaffold_5504_2			PEAKS DB
HM(+15.99)DAAYEYLTPDEQK	86.07	1825.78	15	-0.9	913.898	99.26		0	2	F2:34969	04232021_Banfield_Phage_026M_300kDa_FilterTop_10uL_1D_PR180_QE1_s01_20210423203514.raw	0	0	0	L2_026_000M1_scaffold_110_13	Oxidation (M)	M2:Oxidation (M):1000.00	PEAKS DB
SDAPTLFQVNGPVGLANWK	86.06	2013.03	19	-0.9	1007.52	220.01	30625000		1	F1:100634	04232021_Banfield_Phage_026M_300kDa_FT_10uL_1D_PR180_QE1_s09.raw	6	6	0	L2_026_000M1_scaffold_175_65			PEAKS DB
AMGTANTDWQDLIYR	86.06	1753.81	15	-1.1	877.911	204.94	3932200	7303300	2	F2:91899	04232021_Banfield_Phage_026M_300kDa_FilterTop_10uL_1D_PR180_QE1_s01_20210423203514.raw	2	1	1	L2_026_000M1_scaffold_289_61			PEAKS DB
LLEGEDAHLSSQQASGQSYSSR	86.05	2349.08	22	-0.1	784.035	92.9	908870	2649700	2	F2:31411	04232021_Banfield_Phage_026M_300kDa_FilterTop_10uL_1D_PR180_QE1_s01_20210423203514.raw	2	1	1	sp|P08779|K1C16_HUMAN			PEAKS DB
TNIDEFESHIVSGQGNEK	86.03	2002.92	18	-4.5	1002.46	126.62	1305500	1211300	1	F1:49878	04232021_Banfield_Phage_026M_300kDa_FT_10uL_1D_PR180_QE1_s09.raw	3	2	1	L2_026_000M1_scaffold_11817_1			PEAKS DB
LADEYSFGGPIDASTASYLK	86.03	2104	20	-0.1	1053.01	203.93	551700	725910	2	F2:91232	04232021_Banfield_Phage_026M_300kDa_FilterTop_10uL_1D_PR180_QE1_s01_20210423203514.raw	2	1	1	L2_026_000M1_scaffold_174_21			PEAKS DB
FAEMLGEDLEPNMK	86.02	1622.73	14	-0.6	812.373	187.63	107750000	154170000	2	F2:81559	04232021_Banfield_Phage_026M_300kDa_FilterTop_10uL_1D_PR180_QE1_s01_20210423203514.raw	5	1	4	L2_026_000M1_scaffold_1879_23:L2_026_000M1_scaffold_8160_2			PEAKS DB
VSTDGGMVVPGEWFVENSK	85.99	2036.95	19	1.6	1019.48	212.89	2724700	3547000	2	F2:96196	04232021_Banfield_Phage_026M_300kDa_FilterTop_10uL_1D_PR180_QE1_s01_20210423203514.raw	5	1	4	L2_026_000M1_scaffold_4597_7			PEAKS DB
NALVQAENQPVAEVTETQVIVPDPDIAPR	85.99	3112.6	29	0	1038.54	208.69		0	2	F2:94108	04232021_Banfield_Phage_026M_300kDa_FilterTop_10uL_1D_PR180_QE1_s01_20210423203514.raw	0	0	0	L2_026_000M1_scaffold_5272_2			PEAKS DB
FTPDVLGDGAVNYFTEK	85.99	1871.89	17	-1.5	936.953	210.57	62694000	68249000	2	F2:95138	04232021_Banfield_Phage_026M_300kDa_FilterTop_10uL_1D_PR180_QE1_s01_20210423203514.raw	5	2	3	L2_026_000M1_scaffold_71_1			PEAKS DB
GDGPVQGIINFEQK	85.99	1500.76	14	0	751.386	168.41	20659000	24091000	2	F2:72118	04232021_Banfield_Phage_026M_300kDa_FilterTop_10uL_1D_PR180_QE1_s01_20210423203514.raw	4	1	3	sp|P00441|SODC_HUMAN			PEAKS DB
ANPFSDVPAGHWAYDSVNK	85.98	2073.95	19	-4.7	1037.98	164.04	2171500	1127100	1	F1:70151	04232021_Banfield_Phage_026M_300kDa_FT_10uL_1D_PR180_QE1_s09.raw	3	1	2	L2_026_000M1_scaffold_11465_1:L2_026_000M1_scaffold_11465_3:L2_026_000M1_scaffold_1816_1:L2_026_000M1_scaffold_8059_1:L2_026_000M1_scaffold_17525_1			PEAKS DB
SLDPSRPVTFVSNSNYAADK	85.96	2167.05	20	-1.6	1084.53	129.64	9777100	15402000	1	F1:51625	04232021_Banfield_Phage_026M_300kDa_FT_10uL_1D_PR180_QE1_s09.raw	3	1	2	sp|P08236|BGLR_HUMAN			PEAKS DB
SDGEPGEPILVTHDLSAPSR	85.94	2076.01	20	1.2	693.012	133.89	22042000	23786000	2	F2:53423	04232021_Banfield_Phage_026M_300kDa_FilterTop_10uL_1D_PR180_QE1_s01_20210423203514.raw	4	2	2	L2_026_000M1_scaffold_804_12			PEAKS DB
QVAESPVGLIATTDDDFVYNK	85.91	2281.11	21	0.1	1141.56	206.98	1590600		1	F1:93423	04232021_Banfield_Phage_026M_300kDa_FT_10uL_1D_PR180_QE1_s09.raw	1	1	0	L2_026_000M1_scaffold_4597_8			PEAKS DB
EAAPELYASVPEDYWK	85.89	1866.87	16	-0.9	934.44	201.6	8121900	8134200	2	F2:89841	04232021_Banfield_Phage_026M_300kDa_FilterTop_10uL_1D_PR180_QE1_s01_20210423203514.raw	3	2	1	L2_026_000M1_scaffold_948_13			PEAKS DB
ALESAAALLNESPYC(+57.02)K	85.88	1735.85	16	-0.7	868.929	178.86	13539000	75074000	2	F2:78691	04232021_Banfield_Phage_026M_300kDa_FilterTop_10uL_1D_PR180_QE1_s01_20210423203514.raw	15	4	11	L2_026_000M1_scaffold_2164_9	Carbamidomethylation	C15:Carbamidomethylation:1000.00	PEAKS DB
AVSFSSIVVPVDATAGK	85.88	1646.89	17	-0.8	824.451	191.99	194790000	407250000	2	F2:84422	04232021_Banfield_Phage_026M_300kDa_FilterTop_10uL_1D_PR180_QE1_s01_20210423203514.raw	7	4	3	L2_026_000M1_scaffold_3538_6			PEAKS DB
DESAQEILQAYATNM(+15.99)NNR	85.85	2082.93	18	-0.4	1042.47	187.5		10618000	2	F2:81920	04232021_Banfield_Phage_026M_300kDa_FilterTop_10uL_1D_PR180_QE1_s01_20210423203514.raw	2	0	2	L2_026_000M1_scaffold_1312_6	Oxidation (M)	M15:Oxidation (M):1000.00	PEAKS DB
WIENPAVLDNLEVTDNEDGSR	85.85	2385.11	21	-2.6	1193.56	205.12	0	1156800	2	F2:91835	04232021_Banfield_Phage_026M_300kDa_FilterTop_10uL_1D_PR180_QE1_s01_20210423203514.raw	3	0	3	L2_026_000M1_scaffold_9728_1			PEAKS DB
DDGSPLVSDETLAAGAER	85.83	1801.83	18	-3.3	901.921	142.81	6168500	384200	2	F2:58269	04232021_Banfield_Phage_026M_300kDa_FilterTop_10uL_1D_PR180_QE1_s01_20210423203514.raw	5	2	3	L2_026_000M1_scaffold_9258_6			PEAKS DB
AVLDVFEEGTEASAATAVK	85.82	1906.95	19	-2.8	636.656	223.07	517500000	241900000	2	F2:101711	04232021_Banfield_Phage_026M_300kDa_FilterTop_10uL_1D_PR180_QE1_s01_20210423203514.raw	107	61	46	sp|P01011|AACT_HUMAN			PEAKS DB
NLAATNAGEAPLYTPDQIR	85.81	2014.01	19	-1	1008.01	152.91		681840	2	F2:63342	04232021_Banfield_Phage_026M_300kDa_FilterTop_10uL_1D_PR180_QE1_s01_20210423203514.raw	1	0	1	L2_026_000M1_scaffold_36_212			PEAKS DB
YTEWEDVTDNFSIPQEPVK	85.81	2296.05	19	0.8	1149.03	206.22	67927		1	F1:93085	04232021_Banfield_Phage_026M_300kDa_FT_10uL_1D_PR180_QE1_s09.raw	1	1	0	L2_026_000M1_scaffold_914_30			PEAKS DB
VNGTADSAIDIETPTNEQTVK	85.8	2202.07	21	-0.6	1102.04	119.22	2517900	751800	2	F2:45680	04232021_Banfield_Phage_026M_300kDa_FilterTop_10uL_1D_PR180_QE1_s01_20210423203514.raw	5	2	3	L2_026_000M1_scaffold_7858_1			PEAKS DB
HNNNNGAPLQYTLLGSLNGTDFSK	85.79	2574.25	24	-0.4	859.089	196.73	2472000		1	F1:88054	04232021_Banfield_Phage_026M_300kDa_FT_10uL_1D_PR180_QE1_s09.raw	1	1	0	L2_026_000M1_scaffold_105_46			PEAKS DB
IITHPNFNGNTLDNDIMLIK	85.79	2282.17	20	-3.4	1142.09	195.34	10590000	8212700	1	F1:87155	04232021_Banfield_Phage_026M_300kDa_FT_10uL_1D_PR180_QE1_s09.raw	4	2	2				PEAKS DB
LGNPSQYDAFAINMVK	85.76	1766.87	16	1.8	884.442	192.5	13499000	0	1	F1:85639	04232021_Banfield_Phage_026M_300kDa_FT_10uL_1D_PR180_QE1_s09.raw	3	3	0	L2_026_000M1_scaffold_2332_5			PEAKS DB
DVPGINASNAIMMGHVR	85.75	1780.87	17	-1.8	891.441	153.17	7306100	0	1	F1:64029	04232021_Banfield_Phage_026M_300kDa_FT_10uL_1D_PR180_QE1_s09.raw	2	2	0	L2_026_000M1_scaffold_1487_17			PEAKS DB
TPVSWNFTTMPSEEWK	85.75	1938.88	16	-1	970.447	204.98	4165200		1	F1:92283	04232021_Banfield_Phage_026M_300kDa_FT_10uL_1D_PR180_QE1_s09.raw	1	1	0	L2_026_000M1_scaffold_3619_3:L2_026_000M1_scaffold_24093_1			PEAKS DB
EVLQDTNNSTVDFTPAATPSLFNK	85.74	2608.27	24	0.8	1305.14	194.9	4309200		1	F1:86772	04232021_Banfield_Phage_026M_300kDa_FT_10uL_1D_PR180_QE1_s09.raw	2	2	0	L2_026_000M1_scaffold_19490_2:L2_026_000M1_scaffold_1071_14			PEAKS DB
TPELALTYSNEGLSGGSR	85.74	1850.9	18	-0.7	926.457	154.32	1252900	1473500	2	F2:63952	04232021_Banfield_Phage_026M_300kDa_FilterTop_10uL_1D_PR180_QE1_s01_20210423203514.raw	2	1	1	L2_026_000M1_scaffold_303_48			PEAKS DB
THM(+15.99)NYSLLATPAEGLSGR	85.72	1932.94	18	2.4	967.478	128.78	645930		1	F1:51166	04232021_Banfield_Phage_026M_300kDa_FT_10uL_1D_PR180_QE1_s09.raw	1	1	0	L2_026_000M1_scaffold_24971_1	Oxidation (M)	M3:Oxidation (M):1000.00	PEAKS DB
GIGAGAGNPPALVDDTADIR	85.71	1878.94	20	5.2	940.484	157.67	2120700	3690900	2	F2:65695	04232021_Banfield_Phage_026M_300kDa_FilterTop_10uL_1D_PR180_QE1_s01_20210423203514.raw	3	1	2	L2_026_000M1_scaffold_1172_7			PEAKS DB
GITYTNFGPGMSMGHTVAVK	85.7	2066.99	20	3.4	1034.51	152.77	5222400	3203400	1	F1:63871	04232021_Banfield_Phage_026M_300kDa_FT_10uL_1D_PR180_QE1_s09.raw	2	1	1	L2_026_000M1_scaffold_1733_3:L2_026_000M1_scaffold_11066_3:L2_026_000M1_scaffold_265_20:L2_026_000M1_scaffold_719_14:L2_026_000M1_scaffold_593_37:L2_026_000M1_scaffold_192_12			PEAKS DB
GLTYTNFGPGMSMGHTVAVK	85.7	2066.99	20	3.4	1034.51	152.77	5222400	3203400	1	F1:63871	04232021_Banfield_Phage_026M_300kDa_FT_10uL_1D_PR180_QE1_s09.raw	2	1	1				PEAKS DB
DGAYGPASLHIVNTK	85.69	1541.78	15	-0.9	771.899	113.58	156490000	159440000	2	F2:43087	04232021_Banfield_Phage_026M_300kDa_FilterTop_10uL_1D_PR180_QE1_s01_20210423203514.raw	6	3	3	L2_026_000M1_scaffold_10176_2			PEAKS DB
LPQQIILGSETASTVSSR	85.67	1886.01	18	-3	944.01	149.47	0	172070	1	F1:61936	04232021_Banfield_Phage_026M_300kDa_FT_10uL_1D_PR180_QE1_s09.raw	1	0	1	L2_026_000M1_scaffold_846_24:L2_026_000M1_scaffold_345_37:L2_026_000M1_scaffold_92_131			PEAKS DB
DGNSFTQGSLQEQNGWFK	85.66	2041.91	18	-2.2	1021.96	184.03	1329400	804750	1	F1:80531	04232021_Banfield_Phage_026M_300kDa_FT_10uL_1D_PR180_QE1_s09.raw	2	1	1	L2_026_000M1_scaffold_279_30			PEAKS DB
FGDQM(+15.99)NNVAVTDGDK	85.66	1625.7	15	-0.4	813.856	76.63	5646800	25205000	2	F2:24275	04232021_Banfield_Phage_026M_300kDa_FilterTop_10uL_1D_PR180_QE1_s01_20210423203514.raw	6	4	2	L2_026_000M1_scaffold_656_36:L2_026_000M1_scaffold_492_5:L2_026_000M1_scaffold_1365_8:L2_026_000M1_scaffold_61_23:L2_026_000M1_scaffold_3270_1	Oxidation (M)	M5:Oxidation (M):1000.00	PEAKS DB
HMSGNAVSAGTSSTC(+57.02)GSYFNPGSR	85.65	2431.03	24	-1.6	811.349	98.67		2176800	2	F2:34554	04232021_Banfield_Phage_026M_300kDa_FilterTop_10uL_1D_PR180_QE1_s01_20210423203514.raw	1	0	1	sp|P19961|AMY2B_HUMAN	Carbamidomethylation	C15:Carbamidomethylation:1000.00	PEAKS DB
GPGQDMFDSTQIIGR	85.65	1620.76	15	-0.5	811.385	162.95	21766000	96821	1	F1:69331	04232021_Banfield_Phage_026M_300kDa_FT_10uL_1D_PR180_QE1_s09.raw	4	2	2	sp|Q9NR71|ASAH2_HUMAN			PEAKS DB
YYEALLADPGNAQFHLTDPR	85.64	2290.1	20	1.1	1146.06	189.43	10541000	3723800	1	F1:83696	04232021_Banfield_Phage_026M_300kDa_FT_10uL_1D_PR180_QE1_s09.raw	4	3	1	L2_026_000M1_scaffold_612_17			PEAKS DB
LAIEGVNQAYTQSSYLTNK	85.63	2099.05	19	0.9	1050.53	171.75		23377000	2	F2:73711	04232021_Banfield_Phage_026M_300kDa_FilterTop_10uL_1D_PR180_QE1_s01_20210423203514.raw	3	0	3	L2_026_000M1_scaffold_1312_6			PEAKS DB
QWHGVDPQTGDGLYVADVSK	85.61	2171.03	20	-0.1	1086.52	154.07	4585800	6394800	2	F2:64012	04232021_Banfield_Phage_026M_300kDa_FilterTop_10uL_1D_PR180_QE1_s01_20210423203514.raw	3	2	1	L2_026_000M1_scaffold_1129_9			PEAKS DB
TSEYFLSTSPVNVTNR	85.61	1813.88	16	-0.6	907.949	163.71	17990000	37695000	2	F2:69395	04232021_Banfield_Phage_026M_300kDa_FilterTop_10uL_1D_PR180_QE1_s01_20210423203514.raw	4	2	2	L2_026_000M1_scaffold_140_61			PEAKS DB
AIPVEKPEDVIGTPYIPC(+57.02)DLDR	85.6	2496.26	22	-0.4	1249.14	199.05	385450	11627000	2	F2:88360	04232021_Banfield_Phage_026M_300kDa_FilterTop_10uL_1D_PR180_QE1_s01_20210423203514.raw	3	2	1	L2_026_000M1_scaffold_138_71	Carbamidomethylation	C18:Carbamidomethylation:1000.00	PEAKS DB
AGTVDYVNLNTSTMETAK	85.6	1913.9	18	1.1	957.96	139.22		3055500	2	F2:56439	04232021_Banfield_Phage_026M_300kDa_FilterTop_10uL_1D_PR180_QE1_s01_20210423203514.raw	1	0	1	L2_026_000M1_scaffold_4831_1			PEAKS DB
VLGEHINGENNSWNNGNITGSDHR	85.59	2633.2	24	0.7	878.74	100.12	262560	0	1	F1:35830	04232021_Banfield_Phage_026M_300kDa_FT_10uL_1D_PR180_QE1_s09.raw	1	1	0	L2_026_000M1_scaffold_8_110			PEAKS DB
VDALGHVERPIPTMLNYK	85.58	2052.08	18	0.6	685.035	150.9	11722000	2953800	1	F1:62871	04232021_Banfield_Phage_026M_300kDa_FT_10uL_1D_PR180_QE1_s09.raw	3	2	1	L2_026_000M1_scaffold_21_33			PEAKS DB
GVMAVGC(+57.02)GLGQESSAPTATK	85.58	1919.91	20	1.3	960.962	110.66		1008400	2	F2:41143	04232021_Banfield_Phage_026M_300kDa_FilterTop_10uL_1D_PR180_QE1_s01_20210423203514.raw	1	0	1	L2_026_000M1_scaffold_4156_6	Carbamidomethylation	C7:Carbamidomethylation:1000.00	PEAKS DB
GATGGNASWMVNHDVYEQLGSPELK	85.57	2659.23	25	-2.5	887.416	185.31	6326900	2835500	1	F1:81233	04232021_Banfield_Phage_026M_300kDa_FT_10uL_1D_PR180_QE1_s09.raw	2	1	1	L2_026_000M1_scaffold_16595_2			PEAKS DB
FVYDYYVEAVDPTIAK	85.54	1891.92	16	5.7	946.975	214.06	4744600	3306400	2	F2:96614	04232021_Banfield_Phage_026M_300kDa_FilterTop_10uL_1D_PR180_QE1_s01_20210423203514.raw	6	4	2	L2_026_000M1_scaffold_3775_3			PEAKS DB
PIQALGTEYFVLTPPGTSAR	85.54	2117.12	20	-0.4	1059.56	207.18	3298000		1	F1:93600	04232021_Banfield_Phage_026M_300kDa_FT_10uL_1D_PR180_QE1_s09.raw	3	3	0	sp|Q9Y6R7|FCGBP_HUMAN			PEAKS DB
SEAPLPTTDAPAAFDPTLLK	85.53	2054.06	20	1	1028.04	204.33	1774500	12247000	2	F2:91572	04232021_Banfield_Phage_026M_300kDa_FilterTop_10uL_1D_PR180_QE1_s01_20210423203514.raw	2	1	1	L2_026_000M1_scaffold_1837_2			PEAKS DB
GDNEDETTGIEIIK	85.53	1532.72	14	-0.7	767.367	109.13	25190000	19365000	1	F1:41045	04232021_Banfield_Phage_026M_300kDa_FT_10uL_1D_PR180_QE1_s09.raw	4	2	2	L2_026_000M1_scaffold_3331_8			PEAKS DB
AENAPSLGNSAFGSAGSK	85.51	1663.78	18	1.5	832.899	97.96	803730	3740800	2	F2:34212	04232021_Banfield_Phage_026M_300kDa_FilterTop_10uL_1D_PR180_QE1_s01_20210423203514.raw	2	1	1	L2_026_000M1_scaffold_451_12			PEAKS DB
LLGADTGFDSIGEFTTAK	85.5	1841.9	18	-0.6	921.959	207.73	9575000	6321100	2	F2:93462	04232021_Banfield_Phage_026M_300kDa_FilterTop_10uL_1D_PR180_QE1_s01_20210423203514.raw	3	1	2	L2_026_000M1_scaffold_16287_1:L2_026_000M1_scaffold_485_27			PEAKS DB
NNTSLENPFSDVAFIAK	85.49	1865.92	17	-0.7	933.965	225.5	19458000	24525000	2	F2:103191	04232021_Banfield_Phage_026M_300kDa_FilterTop_10uL_1D_PR180_QE1_s01_20210423203514.raw	6	3	3	L2_026_000M1_scaffold_140_61			PEAKS DB
YTAAAFNDDEDQTR	85.49	1615.67	14	0.2	808.845	81.68	405510	336780	2	F2:26695	04232021_Banfield_Phage_026M_300kDa_FilterTop_10uL_1D_PR180_QE1_s01_20210423203514.raw	2	1	1	L2_026_000M1_scaffold_22862_1:L2_026_000M1_scaffold_10094_2			PEAKS DB
FTDEELTQDQVVALMK	85.48	1865.91	16	0.3	933.962	195.34	1531100	0	1	F1:87131	04232021_Banfield_Phage_026M_300kDa_FT_10uL_1D_PR180_QE1_s09.raw	1	1	0	L2_026_000M1_scaffold_2562_1			PEAKS DB
LQHLENELTHDIITK	85.46	1802.95	15	-0.4	902.483	127.74	17758000000	5299900000	2	F2:52342	04232021_Banfield_Phage_026M_300kDa_FilterTop_10uL_1D_PR180_QE1_s01_20210423203514.raw	138	89	49	sp|P01009|A1AT_HUMAN			PEAKS DB
IPIDDLTM(+15.99)VVYDPDK	85.46	1748.85	15	-2	875.433	202.24	17551000	46586000	2	F2:91129	04232021_Banfield_Phage_026M_300kDa_FilterTop_10uL_1D_PR180_QE1_s01_20210423203514.raw	4	2	2	sp|Q9BYE9|CDHR2_HUMAN	Oxidation (M)	M8:Oxidation (M):1000.00	PEAKS DB
GVGSDATLYNNPNVQYILDHK	85.43	2317.13	21	0.8	773.386	187.81	12302000	7935400	1	F1:82969	04232021_Banfield_Phage_026M_300kDa_FT_10uL_1D_PR180_QE1_s09.raw	3	1	2	L2_026_000M1_scaffold_617_10			PEAKS DB
LNHNELLTYPNSYDQVM(+15.99)FGTVK	85.42	2598.24	22	0.9	867.089	192.3	2994000	5771500	2	F2:84299	04232021_Banfield_Phage_026M_300kDa_FilterTop_10uL_1D_PR180_QE1_s01_20210423203514.raw	2	1	1	L2_026_000M1_scaffold_21262_2:L2_026_000M1_scaffold_3448_10:L2_026_000M1_scaffold_610_41	Oxidation (M)	M17:Oxidation (M):1000.00	PEAKS DB
GLEWMGGFDPEDGETIYAQK	85.42	2241.99	20	-5.1	1122	218.01	563110		1	F1:99308	04232021_Banfield_Phage_026M_300kDa_FT_10uL_1D_PR180_QE1_s09.raw	5	5	0	sp|A0A0C4DH33|HV124_HUMAN			PEAKS DB
IYYNMTGTDAEAVVPTEQR	85.41	2157	19	-1.8	1079.51	160.37		0	2	F2:67497	04232021_Banfield_Phage_026M_300kDa_FilterTop_10uL_1D_PR180_QE1_s01_20210423203514.raw	0	0	0	L2_026_000M1_scaffold_451_13			PEAKS DB
EYNDGTAADATLQLNK	85.4	1722.81	16	0.1	862.41	107.01	46055000	94524000	2	F2:39723	04232021_Banfield_Phage_026M_300kDa_FilterTop_10uL_1D_PR180_QE1_s01_20210423203514.raw	9	5	4	L2_026_000M1_scaffold_71_1			PEAKS DB
GYEDGAVAITDLGPEVADGTAEK	85.39	2277.06	23	0.8	1139.54	193.68	0	375280	2	F2:85056	04232021_Banfield_Phage_026M_300kDa_FilterTop_10uL_1D_PR180_QE1_s01_20210423203514.raw	1	0	1	L2_026_000M1_scaffold_336_33			PEAKS DB
LHNNNPLIDHFDLTNDAAVTK	85.37	2361.17	21	-1.1	788.063	152.91	184580		1	F1:63987	04232021_Banfield_Phage_026M_300kDa_FT_10uL_1D_PR180_QE1_s09.raw	1	1	0	L2_026_000M1_scaffold_24237_1			PEAKS DB
GVGTLNNNDPLYIIDGVPTK	85.37	2099.09	20	0.6	1050.55	206.99		584810	2	F2:93003	04232021_Banfield_Phage_026M_300kDa_FilterTop_10uL_1D_PR180_QE1_s01_20210423203514.raw	2	0	2	L2_026_000M1_scaffold_3631_1			PEAKS DB
ELVDDLPNGLTLTDFGGAK	85.37	1973.99	19	-2.5	988.002	225.76	314670	3004700	2	F2:103866	04232021_Banfield_Phage_026M_300kDa_FilterTop_10uL_1D_PR180_QE1_s01_20210423203514.raw	6	1	5	L2_026_000M1_scaffold_813_17			PEAKS DB
AAPSVTLFPPSSEELQANK	85.37	1985.01	19	-0.3	993.512	172.96	455830000	814790000	2	F2:76522	04232021_Banfield_Phage_026M_300kDa_FilterTop_10uL_1D_PR180_QE1_s01_20210423203514.raw	18	9	9	sp|P0DOY3|IGLC3_HUMAN:sp|P0DOY2|IGLC2_HUMAN			PEAKS DB
GEFAQNGFANNLAHTEGVLSMAR	85.35	2433.15	23	-1.6	812.056	195.34	1815300		1	F1:87108	04232021_Banfield_Phage_026M_300kDa_FT_10uL_1D_PR180_QE1_s09.raw	1	1	0	L2_026_000M1_scaffold_3690_4			PEAKS DB
HSYTASYDIYDLNK	85.35	1688.77	14	-1.7	845.39	121.61	44357000	40489000	1	F1:47400	04232021_Banfield_Phage_026M_300kDa_FT_10uL_1D_PR180_QE1_s09.raw	8	5	3	sp|P27487|DPP4_HUMAN			PEAKS DB
TSTNDETWQPVWGEEK	85.34	1905.84	16	-0.3	953.926	154.69	9585000	15725000	2	F2:64383	04232021_Banfield_Phage_026M_300kDa_FilterTop_10uL_1D_PR180_QE1_s01_20210423203514.raw	2	1	1	L2_026_000M1_scaffold_289_63			PEAKS DB
TMFENLEELGTSHAK	85.33	1705.8	15	-0.6	853.906	173.02	81709	11571000	2	F2:74457	04232021_Banfield_Phage_026M_300kDa_FilterTop_10uL_1D_PR180_QE1_s01_20210423203514.raw	3	1	2	L2_026_000M1_scaffold_1149_3			PEAKS DB
GTGITAVEDGNDVILYNVTK	85.32	2078.05	20	1.1	1040.04	189.52	798740	3906800	1	F1:83773	04232021_Banfield_Phage_026M_300kDa_FT_10uL_1D_PR180_QE1_s09.raw	3	1	2	L2_026_000M1_scaffold_2133_9			PEAKS DB
GNVNSSELTNVPEGYK	85.32	1706.81	16	0.4	854.413	108.48	3205000	5557600	2	F2:39993	04232021_Banfield_Phage_026M_300kDa_FilterTop_10uL_1D_PR180_QE1_s01_20210423203514.raw	2	1	1	L2_026_000M1_scaffold_5604_1:L2_026_000M1_scaffold_11783_1:L2_026_000M1_scaffold_2305_1			PEAKS DB
DVVMTQSPLSLPVTLGQPASISC(+57.02)R	85.31	2555.31	24	1.2	1278.66	217.96	1016200	2316800	1	F1:99252	04232021_Banfield_Phage_026M_300kDa_FT_10uL_1D_PR180_QE1_s09.raw	4	2	2	sp|P06310|KV230_HUMAN:sp|A0A075B6S6|KVD30_HUMAN	Carbamidomethylation	C23:Carbamidomethylation:1000.00	PEAKS DB
KDMENAAILYDEIDR	85.25	1794.85	15	-2.3	898.428	162.74	876450	1240200	2	F2:68796	04232021_Banfield_Phage_026M_300kDa_FilterTop_10uL_1D_PR180_QE1_s01_20210423203514.raw	3	1	2	L2_026_000M1_scaffold_21_33			PEAKS DB
YTDLHLSHVAQMTR	85.24	1670.82	14	0.3	418.712	100.16	9132300	13238000	2	F2:35366	04232021_Banfield_Phage_026M_300kDa_FilterTop_10uL_1D_PR180_QE1_s01_20210423203514.raw	5	2	3	L2_026_000M1_scaffold_138_71			PEAKS DB
AGAENRPAELSEYPVVK	85.22	1828.93	17	0.3	610.651	100.8		63014000	2	F2:35757	04232021_Banfield_Phage_026M_300kDa_FilterTop_10uL_1D_PR180_QE1_s01_20210423203514.raw	2	0	2	L2_026_000M1_scaffold_1733_3			PEAKS DB
EGYEQIAAIFTETADQEKEHAK	85.22	2507.18	22	-0.4	627.802	195.99	3687000		1	F1:87499	04232021_Banfield_Phage_026M_300kDa_FT_10uL_1D_PR180_QE1_s09.raw	2	2	0	L2_026_000M1_scaffold_1797_16:L2_026_000M1_scaffold_432_23:L2_026_000M1_scaffold_217_43			PEAKS DB
AVEGFLHTTFPYDVNMENMSAEAK	85.22	2700.22	24	-3.6	901.077	205.99	65846		1	F1:92954	04232021_Banfield_Phage_026M_300kDa_FT_10uL_1D_PR180_QE1_s09.raw	1	1	0	L2_026_000M1_scaffold_2035_2			PEAKS DB
QIAILADDFVNPGAANEVR	85.21	2012.03	19	-1.6	1007.02	196.89	1002400	2739600	1	F1:88062	04232021_Banfield_Phage_026M_300kDa_FT_10uL_1D_PR180_QE1_s09.raw	3	1	2	L2_026_000M1_scaffold_5307_1			PEAKS DB
DVLGTDDPDAVQAQLSSWDK	85.21	2159	20	2.8	1080.51	208.79		0	2	F2:94160	04232021_Banfield_Phage_026M_300kDa_FilterTop_10uL_1D_PR180_QE1_s01_20210423203514.raw	0	0	0	L2_026_000M1_scaffold_54_115			PEAKS DB
C(+57.02)ANYVNGNMENAVGR	85.21	1667.71	15	0.1	834.865	94.62	143030	1438100	2	F2:32347	04232021_Banfield_Phage_026M_300kDa_FilterTop_10uL_1D_PR180_QE1_s01_20210423203514.raw	3	1	2	sp|P08473|NEP_HUMAN	Carbamidomethylation	C1:Carbamidomethylation:1000.00	PEAKS DB
VGAPGTTAALAMLNDQVK	85.2	1755.92	18	-0.2	878.967	194.24	3435200	7900300	2	F2:85589	04232021_Banfield_Phage_026M_300kDa_FilterTop_10uL_1D_PR180_QE1_s01_20210423203514.raw	4	2	2	L2_026_000M1_scaffold_10939_2:L2_026_000M1_scaffold_6805_5			PEAKS DB
NQNNC(+57.02)LVLSDPEESEFEEAK	85.2	2351.02	20	-0.6	1176.52	165.95		23641	2	F2:70573	04232021_Banfield_Phage_026M_300kDa_FilterTop_10uL_1D_PR180_QE1_s01_20210423203514.raw	1	0	1	L2_026_000M1_scaffold_140_61	Carbamidomethylation	C5:Carbamidomethylation:1000.00	PEAKS DB
FAVMEPLESDQLHDITIAAYK	85.14	2390.18	21	-0.6	1196.1	207.04	6813100		1	F1:93554	04232021_Banfield_Phage_026M_300kDa_FT_10uL_1D_PR180_QE1_s09.raw	2	2	0	L2_026_000M1_scaffold_4597_8			PEAKS DB
LGAAENC(+57.02)VGLPMSTSK	85.13	1633.78	16	-0.9	817.897	116.1	2747200	19015000	2	F2:44298	04232021_Banfield_Phage_026M_300kDa_FilterTop_10uL_1D_PR180_QE1_s01_20210423203514.raw	3	2	1	L2_026_000M1_scaffold_125_12	Carbamidomethylation	C7:Carbamidomethylation:1000.00	PEAKS DB
VDEILTELAGVDPTSDK	85.12	1800.9	17	-0.2	901.457	207.43	4640300	15017000	2	F2:93266	04232021_Banfield_Phage_026M_300kDa_FilterTop_10uL_1D_PR180_QE1_s01_20210423203514.raw	4	2	2	L2_026_000M1_scaffold_4989_1			PEAKS DB
GGNESTEVVDIASGEPVR	85.11	1814.86	18	-2.6	908.437	136.48		354080	2	F2:54893	04232021_Banfield_Phage_026M_300kDa_FilterTop_10uL_1D_PR180_QE1_s01_20210423203514.raw	1	0	1	L2_026_000M1_scaffold_11700_1			PEAKS DB
GDTFSC(+57.02)M(+15.99)VGHEALPLAFTQK	85.1	2224.03	20	-2.7	1113.02	188.75		16309000	2	F2:82465	04232021_Banfield_Phage_026M_300kDa_FilterTop_10uL_1D_PR180_QE1_s01_20210423203514.raw	3	0	3	sp|P01876|IGHA1_HUMAN	Carbamidomethylation; Oxidation (M)	C6:Carbamidomethylation:1000.00;M7:Oxidation (M):1000.00	PEAKS DB
TIIDGNTDNLGVDTVLSDTK	85.09	2090.04	20	0.6	1046.03	196.01		7157400	2	F2:86647	04232021_Banfield_Phage_026M_300kDa_FilterTop_10uL_1D_PR180_QE1_s01_20210423203514.raw	3	0	3	L2_026_000M1_scaffold_2051_2			PEAKS DB
YSSLDTPMQITLNDNTGK	85.09	1996.94	18	-2.3	999.476	171.55	92848	0	2	F2:73693	04232021_Banfield_Phage_026M_300kDa_FilterTop_10uL_1D_PR180_QE1_s01_20210423203514.raw	1	1	0	L2_026_000M1_scaffold_389_24			PEAKS DB
TDAEVIEQC(+57.02)PWATTGR	85.09	1832.84	16	-1.2	917.424	151.7		3332700	2	F2:62869	04232021_Banfield_Phage_026M_300kDa_FilterTop_10uL_1D_PR180_QE1_s01_20210423203514.raw	2	0	2	L2_026_000M1_scaffold_4409_6:L2_026_000M1_scaffold_61_30	Carbamidomethylation	C9:Carbamidomethylation:1000.00	PEAKS DB
DIPSHDWFNNLDNYVQTNHDK	85.07	2571.14	21	2.7	858.057	194.36	993090		1	F1:86608	04232021_Banfield_Phage_026M_300kDa_FT_10uL_1D_PR180_QE1_s09.raw	1	1	0	L2_026_000M1_scaffold_17_4			PEAKS DB
AGATISENSPIQPTDYK	85.05	1790.87	17	-0.3	896.441	111.52	35852000	81562000	2	F2:41840	04232021_Banfield_Phage_026M_300kDa_FilterTop_10uL_1D_PR180_QE1_s01_20210423203514.raw	3	1	2	L2_026_000M1_scaffold_1834_7			PEAKS DB
VIEHIM(+15.99)EDLDTNADK	85.05	1757.81	15	-1.5	879.913	94.62	27700000	31082000	2	F2:32441	04232021_Banfield_Phage_026M_300kDa_FilterTop_10uL_1D_PR180_QE1_s01_20210423203514.raw	12	6	6	sp|P06702|S10A9_HUMAN	Oxidation (M)	M6:Oxidation (M):1000.00	PEAKS DB
C(+57.02)YGANDVLEGVAIMK	85.04	1638.77	15	-0.8	820.394	188.41	2236100		1	F1:83117	04232021_Banfield_Phage_026M_300kDa_FT_10uL_1D_PR180_QE1_s09.raw	1	1	0	L2_026_000M1_scaffold_185_84	Carbamidomethylation	C1:Carbamidomethylation:1000.00	PEAKS DB
TATAEQAQEIHAFIR	85.04	1684.85	15	-0.7	843.433	115.7	52995000	16764000	1	F1:44074	04232021_Banfield_Phage_026M_300kDa_FT_10uL_1D_PR180_QE1_s09.raw	6	4	2	L2_026_000M1_scaffold_922_28			PEAKS DB
YGAMQTDDGSWAGTVQITGK	85.03	2084.95	20	0.2	1043.48	173.15	73340	0	1	F1:74729	04232021_Banfield_Phage_026M_300kDa_FT_10uL_1D_PR180_QE1_s09.raw	1	1	0	L2_026_000M1_scaffold_10176_2			PEAKS DB
ATGEYFTLGGPEGNSNK	85.03	1740.8	17	-0.6	871.404	123.36	42997000	48378000	2	F2:47994	04232021_Banfield_Phage_026M_300kDa_FilterTop_10uL_1D_PR180_QE1_s01_20210423203514.raw	2	1	1	L2_026_000M1_scaffold_1834_7			PEAKS DB
FANGNPDNDQIAGMAEYK	85.03	1953.85	18	-1.6	977.932	130.55	1041400	2061300	2	F2:51637	04232021_Banfield_Phage_026M_300kDa_FilterTop_10uL_1D_PR180_QE1_s01_20210423203514.raw	2	1	1	L2_026_000M1_scaffold_61_113			PEAKS DB
HIGPDVDIPAGDLGVGAR	85.03	1757.91	18	-0.2	879.96	152.36	19365000	17247000	1	F1:63671	04232021_Banfield_Phage_026M_300kDa_FT_10uL_1D_PR180_QE1_s09.raw	9	3	6	L2_026_000M1_scaffold_7105_3			PEAKS DB
SGTAGNEVPTLQVPEDATSK	85.02	1999.97	20	-3.2	1000.99	127.13	3286900	3774700	2	F2:50533	04232021_Banfield_Phage_026M_300kDa_FilterTop_10uL_1D_PR180_QE1_s01_20210423203514.raw	5	2	3	L2_026_000M1_scaffold_3326_2:L2_026_000M1_scaffold_66_88			PEAKS DB
ANDM(+15.99)GVIC(+57.02)GVTTNPSLIAK	85.01	1975.97	19	-0.3	988.992	148.86	11291000		1	F1:61617	04232021_Banfield_Phage_026M_300kDa_FT_10uL_1D_PR180_QE1_s09.raw	1	1	0	L2_026_000M1_scaffold_11176_2:L2_026_000M1_scaffold_1727_10:L2_026_000M1_scaffold_8192_3:L2_026_000M1_scaffold_3691_6:L2_026_000M1_scaffold_387_48	Oxidation (M); Carbamidomethylation	M4:Oxidation (M):1000.00;C8:Carbamidomethylation:1000.00	PEAKS DB
LDEALMNQADASADDK	85.01	1705.75	16	4.4	853.884	106.36	1968300	5100500	2	F2:38825	04232021_Banfield_Phage_026M_300kDa_FilterTop_10uL_1D_PR180_QE1_s01_20210423203514.raw	3	1	2	L2_026_000M1_scaffold_456_19			PEAKS DB
NDEGADLTQDPMALQR	85	1772.8	16	0.3	887.408	132.15	9192600	4958500	2	F2:52404	04232021_Banfield_Phage_026M_300kDa_FilterTop_10uL_1D_PR180_QE1_s01_20210423203514.raw	2	1	1	L2_026_000M1_scaffold_673_20:L2_026_000M1_scaffold_89_50			PEAKS DB
AIPGVVYTNPEIAGVGETEESLQK	84.98	2500.27	24	1.7	1251.14	198.33		848620	2	F2:87923	04232021_Banfield_Phage_026M_300kDa_FilterTop_10uL_1D_PR180_QE1_s01_20210423203514.raw	2	0	2	L2_026_000M1_scaffold_217_30			PEAKS DB
ENNHIEGNHYYAILEATSTGAISTHK	84.98	2869.36	26	1.6	574.881	151.2	17511000		1	F1:62907	04232021_Banfield_Phage_026M_300kDa_FT_10uL_1D_PR180_QE1_s09.raw	3	3	0	L2_026_000M1_scaffold_71_1			PEAKS DB
M(+15.99)NPGQFYALPQSPQTLK	84.97	1934.96	17	0.2	968.486	162.3		2548700	2	F2:68482	04232021_Banfield_Phage_026M_300kDa_FilterTop_10uL_1D_PR180_QE1_s01_20210423203514.raw	1	0	1	L2_026_000M1_scaffold_2604_6:L2_026_000M1_scaffold_696_23:L2_026_000M1_scaffold_9188_2:L2_026_000M1_scaffold_942_11:L2_026_000M1_scaffold_14_136:L2_026_000M1_scaffold_309_46:L2_026_000M1_scaffold_9_102:L2_026_000M1_scaffold_9191_2:L2_026_000M1_scaffold_928_23	Oxidation (M)	M1:Oxidation (M):1000.00	PEAKS DB
VM(+15.99)AYVPDAVWYDYETGSQVR	84.97	2364.07	20	0.5	1183.04	208.76	0	92796	2	F2:94144	04232021_Banfield_Phage_026M_300kDa_FilterTop_10uL_1D_PR180_QE1_s01_20210423203514.raw	1	0	1	sp|O43451|MGA_HUMAN	Oxidation (M)	M2:Oxidation (M):1000.00	PEAKS DB
STFSEENGYELIFDDAQQK	84.96	2219.99	19	-0.5	1111	202.7	542820		1	F1:91155	04232021_Banfield_Phage_026M_300kDa_FT_10uL_1D_PR180_QE1_s09.raw	2	2	0	L2_026_000M1_scaffold_4335_1			PEAKS DB
FQNGNDVNDWVGPPNNNGVIK	84.95	2297.08	21	0.6	1149.55	162.11		952230	2	F2:68385	04232021_Banfield_Phage_026M_300kDa_FilterTop_10uL_1D_PR180_QE1_s01_20210423203514.raw	2	0	2	sp|P19961|AMY2B_HUMAN:sp|P04746|AMYP_HUMAN			PEAKS DB
DVNDNPPTLDVASLR	84.95	1624.81	15	-0.2	813.41	162.46	256550000	339590000	2	F2:68913	04232021_Banfield_Phage_026M_300kDa_FilterTop_10uL_1D_PR180_QE1_s01_20210423203514.raw	5	3	2	sp|Q9BYE9|CDHR2_HUMAN			PEAKS DB
GM(+15.99)DISVSDEGTDENLGYSC(+57.02)VK	84.94	2290.96	21	-1.2	1146.48	132.99		1284100	2	F2:53077	04232021_Banfield_Phage_026M_300kDa_FilterTop_10uL_1D_PR180_QE1_s01_20210423203514.raw	3	0	3	L2_026_000M1_scaffold_1642_13	Oxidation (M); Carbamidomethylation	M2:Oxidation (M):1000.00;C19:Carbamidomethylation:1000.00	PEAKS DB
VLTMSDSDGYVYDPDGIDR	84.94	2116.93	19	1.4	1059.47	179.35	1428700	95922	2	F2:77423	04232021_Banfield_Phage_026M_300kDa_FilterTop_10uL_1D_PR180_QE1_s01_20210423203514.raw	2	1	1	L2_026_000M1_scaffold_30_172			PEAKS DB
GM(+15.99)EELTSDIPNVSEEATK	84.92	1964.89	18	0.5	983.452	149.91		258520	2	F2:61754	04232021_Banfield_Phage_026M_300kDa_FilterTop_10uL_1D_PR180_QE1_s01_20210423203514.raw	2	0	2	L2_026_000M1_scaffold_2452_2:L2_026_000M1_scaffold_7172_4:L2_026_000M1_scaffold_1632_26:L2_026_000M1_scaffold_283_44:L2_026_000M1_scaffold_49_188:L2_026_000M1_scaffold_3000_2:L2_026_000M1_scaffold_9545_1:L2_026_000M1_scaffold_11013_1:L2_026_000M1_scaffold_10529_1	Oxidation (M)	M2:Oxidation (M):1000.00	PEAKS DB
DGFVSTIQYISLPNAK	84.89	1751.91	16	-3.1	876.959	212.12		0	2	F2:95810	04232021_Banfield_Phage_026M_300kDa_FilterTop_10uL_1D_PR180_QE1_s01_20210423203514.raw	0	0	0	L2_026_000M1_scaffold_8509_3			PEAKS DB
WNLVNPNKPSIDYATGNVEYTK	84.87	2522.24	22	-3.6	841.752	169.28	479050	83365	1	F1:72724	04232021_Banfield_Phage_026M_300kDa_FT_10uL_1D_PR180_QE1_s09.raw	2	1	1	L2_026_000M1_scaffold_61_134			PEAKS DB
TGFNQDYNASISGATER	84.86	1829.82	17	-1.9	915.914	112.17		0	2	F2:42094	04232021_Banfield_Phage_026M_300kDa_FilterTop_10uL_1D_PR180_QE1_s01_20210423203514.raw	0	0	0	L2_026_000M1_scaffold_1696_20			PEAKS DB
LDYEAEELPISVKPDK	84.86	1844.94	16	-0.3	923.477	155.15	8061900	3019700	2	F2:64613	04232021_Banfield_Phage_026M_300kDa_FilterTop_10uL_1D_PR180_QE1_s01_20210423203514.raw	4	2	2	L2_026_000M1_scaffold_436_41			PEAKS DB
VTPGVGTSAPSDAIILFDGK	84.86	1944.02	20	-0.7	973.017	204.7	3091200	6758800	2	F2:91736	04232021_Banfield_Phage_026M_300kDa_FilterTop_10uL_1D_PR180_QE1_s01_20210423203514.raw	4	2	2	L2_026_000M1_scaffold_55_11			PEAKS DB
VVSTNYNQHAMVFFK	84.86	1783.87	15	1.8	892.945	130.43	7636800		1	F1:52072	04232021_Banfield_Phage_026M_300kDa_FT_10uL_1D_PR180_QE1_s09.raw	2	2	0	sp|P80188|NGAL_HUMAN			PEAKS DB
YTEGSYAENELAILQER	84.85	1984.94	17	0.2	993.476	198.77	1096300	2374000	2	F2:88054	04232021_Banfield_Phage_026M_300kDa_FilterTop_10uL_1D_PR180_QE1_s01_20210423203514.raw	4	2	2	L2_026_000M1_scaffold_4298_2			PEAKS DB
IQNSGDYFSGLTDEELLSR	84.84	2143.01	19	-1.4	1072.51	208.46		119160	2	F2:93974	04232021_Banfield_Phage_026M_300kDa_FilterTop_10uL_1D_PR180_QE1_s01_20210423203514.raw	1	0	1	L2_026_000M1_scaffold_1225_10:L2_026_000M1_scaffold_20_143			PEAKS DB
IQNSGDYFSGITDEELLSR	84.84	2143.01	19	-1.4	1072.51	208.46		119160	2	F2:93974	04232021_Banfield_Phage_026M_300kDa_FilterTop_10uL_1D_PR180_QE1_s01_20210423203514.raw	1	0	1	L2_026_000M1_scaffold_1485_12:L2_026_000M1_scaffold_575_62:L2_026_000M1_scaffold_381_7			PEAKS DB
YSYVDWVIPQTDAK	84.84	1683.81	14	0.8	842.915	205.52		9439500	2	F2:92311	04232021_Banfield_Phage_026M_300kDa_FilterTop_10uL_1D_PR180_QE1_s01_20210423203514.raw	1	0	1	L2_026_000M1_scaffold_885_19			PEAKS DB
SYLPVYQINNQGDSR	84.82	1752.84	15	-0.2	877.429	138	32049000	17291000	2	F2:55670	04232021_Banfield_Phage_026M_300kDa_FilterTop_10uL_1D_PR180_QE1_s01_20210423203514.raw	3	1	2	L2_026_000M1_scaffold_1058_2			PEAKS DB
TSASGESLYDVAAVLTTR	84.82	1839.92	18	-2.9	920.965	208.98	162720		1	F1:94659	04232021_Banfield_Phage_026M_300kDa_FT_10uL_1D_PR180_QE1_s09.raw	1	1	0	L2_026_000M1_scaffold_2743_1			PEAKS DB
SLTGQSGPNGNGDIDDVDEGR	84.8	2101.91	21	-0.3	1051.96	96.48		2558800	2	F2:33200	04232021_Banfield_Phage_026M_300kDa_FilterTop_10uL_1D_PR180_QE1_s01_20210423203514.raw	2	0	2	L2_026_000M1_scaffold_1642_13			PEAKS DB
TANSDVIVITSGIPR	84.8	1541.84	15	0.1	771.928	162.6	635870	138810000	2	F2:68710	04232021_Banfield_Phage_026M_300kDa_FilterTop_10uL_1D_PR180_QE1_s01_20210423203514.raw	6	1	5	L2_026_000M1_scaffold_950_8			PEAKS DB
TVTHEEVDKEELGGAYAHSSK	84.79	2286.08	21	-0.3	763.033	78.8		1624500	2	F2:25064	04232021_Banfield_Phage_026M_300kDa_FilterTop_10uL_1D_PR180_QE1_s01_20210423203514.raw	3	0	3	L2_026_000M1_scaffold_2864_2			PEAKS DB
SGNEAQISIDSNSQPDYR	84.78	1979.88	18	1.7	990.95	99.8		829200	2	F2:35290	04232021_Banfield_Phage_026M_300kDa_FilterTop_10uL_1D_PR180_QE1_s01_20210423203514.raw	2	0	2	L2_026_000M1_scaffold_1968_5			PEAKS DB
NHNSDGYEHQDPAFFGQNSLLVK	84.78	2616.2	23	0.8	873.074	150.96	6249600		1	F1:62723	04232021_Banfield_Phage_026M_300kDa_FT_10uL_1D_PR180_QE1_s09.raw	1	1	0	sp|P14410|SUIS_HUMAN			PEAKS DB
SDLVNEEATGQFHVYPELPK	84.76	2272.1	20	-0.9	1137.06	188.73		38501000	2	F2:82426	04232021_Banfield_Phage_026M_300kDa_FilterTop_10uL_1D_PR180_QE1_s01_20210423203514.raw	16	0	16	sp|P40199|CEAM6_HUMAN:sp|P13688|CEAM1_HUMAN			PEAKS DB
ITNAGVLESHPHDVAITSEAPNYSRPE	84.74	2903.4	27	-1	968.808	129.54		9007000	2	F2:51173	04232021_Banfield_Phage_026M_300kDa_FilterTop_10uL_1D_PR180_QE1_s01_20210423203514.raw	2	0	2	L2_026_000M1_scaffold_1497_8			PEAKS DB
GPSEDFNGSNWNMTK	84.73	1682.7	15	4.4	842.361	126.83	1937900	4266400	2	F2:50046	04232021_Banfield_Phage_026M_300kDa_FilterTop_10uL_1D_PR180_QE1_s01_20210423203514.raw	4	2	2	L2_026_000M1_scaffold_1700_2			PEAKS DB
VDNSDEPEIFGYYGK	84.73	1731.76	15	1.1	866.89	171.57	3783700	3459500	2	F2:73897	04232021_Banfield_Phage_026M_300kDa_FilterTop_10uL_1D_PR180_QE1_s01_20210423203514.raw	2	1	1	L2_026_000M1_scaffold_393_13			PEAKS DB
ADFSGMSQTDLSLSK	84.73	1585.73	15	-0.2	793.872	152.45	107820000	82942000	2	F2:63302	04232021_Banfield_Phage_026M_300kDa_FilterTop_10uL_1D_PR180_QE1_s01_20210423203514.raw	37	14	23	sp|P35237|SPB6_HUMAN			PEAKS DB
LNQADSM(+15.99)IFTTENQLK	84.71	1867.9	16	-0.7	934.956	137.38		13599000	2	F2:55496	04232021_Banfield_Phage_026M_300kDa_FilterTop_10uL_1D_PR180_QE1_s01_20210423203514.raw	2	0	2	L2_026_000M1_scaffold_1104_22	Oxidation (M)	M7:Oxidation (M):1000.00	PEAKS DB
APFSTTEEDGTIIGVPDK	84.69	1875.91	18	-3	938.96	162.89		0	2	F2:68907	04232021_Banfield_Phage_026M_300kDa_FilterTop_10uL_1D_PR180_QE1_s01_20210423203514.raw	0	0	0	L2_026_000M1_scaffold_122_19			PEAKS DB
LSEAYLNAAEAAVQTGDNAK	84.69	2034.99	20	1.8	1018.5	188.75		1281000	2	F2:82408	04232021_Banfield_Phage_026M_300kDa_FilterTop_10uL_1D_PR180_QE1_s01_20210423203514.raw	1	0	1	L2_026_000M1_scaffold_5994_2			PEAKS DB
GSGASLGGLSIDDINLSETR	84.69	1960.97	20	0.2	981.492	195.96	2000600	191340	1	F1:87538	04232021_Banfield_Phage_026M_300kDa_FT_10uL_1D_PR180_QE1_s09.raw	2	1	1	sp|Q16820|MEP1B_HUMAN			PEAKS DB
DANNVLPHEIDQITLLK	84.68	1932.03	17	-3.2	967.02	208.73		4278700	2	F2:94126	04232021_Banfield_Phage_026M_300kDa_FilterTop_10uL_1D_PR180_QE1_s01_20210423203514.raw	3	0	3	L2_026_000M1_scaffold_839_8			PEAKS DB
STYTQSAVHVYDVSR	84.67	1711.82	15	0.7	856.916	99.09	2712100	4050600	2	F2:34851	04232021_Banfield_Phage_026M_300kDa_FilterTop_10uL_1D_PR180_QE1_s01_20210423203514.raw	4	2	2	L2_026_000M1_scaffold_451_13			PEAKS DB
APTAQEIEDM(+15.99)LFANK	84.66	1692.8	15	-0.7	847.408	206.36		5037700	2	F2:92636	04232021_Banfield_Phage_026M_300kDa_FilterTop_10uL_1D_PR180_QE1_s01_20210423203514.raw	2	0	2	L2_026_000M1_scaffold_710_26:L2_026_000M1_scaffold_24_153	Oxidation (M)	M10:Oxidation (M):1000.00	PEAKS DB
WVNESGTPVTSVNPQDNNK	84.64	2084.98	19	2.3	1043.5	99.24	1196300	879580	1	F1:35265	04232021_Banfield_Phage_026M_300kDa_FT_10uL_1D_PR180_QE1_s09.raw	3	1	2	L2_026_000M1_scaffold_16531_1			PEAKS DB
GTTGDTDSIASSMPNNTTVNGGQHALLNK	84.63	2900.36	29	0.1	967.793	134.08	0	744070	2	F2:53619	04232021_Banfield_Phage_026M_300kDa_FilterTop_10uL_1D_PR180_QE1_s01_20210423203514.raw	1	0	1	L2_026_000M1_scaffold_154_1			PEAKS DB
ALQSGTSHFLGQNFAK	84.63	1704.86	16	-1.4	853.435	111.78		6617700	2	F2:41782	04232021_Banfield_Phage_026M_300kDa_FilterTop_10uL_1D_PR180_QE1_s01_20210423203514.raw	2	0	2	L2_026_000M1_scaffold_2334_4:L2_026_000M1_scaffold_15510_2:L2_026_000M1_scaffold_1349_7:L2_026_000M1_scaffold_34_12:L2_026_000M1_scaffold_114_73:L2_026_000M1_scaffold_0_202:L2_026_000M1_scaffold_171_19:L2_026_000M1_scaffold_1148_14			PEAKS DB
GAQAAYNQLQAFGLDC(+57.02)TITSK	84.63	2256.08	21	-4	1129.05	204.15		0	2	F2:91369	04232021_Banfield_Phage_026M_300kDa_FilterTop_10uL_1D_PR180_QE1_s01_20210423203514.raw	0	0	0	L2_026_000M1_scaffold_4989_1	Carbamidomethylation	C16:Carbamidomethylation:1000.00	PEAKS DB
VGEEEQQVSLVEKPIALR	84.6	2023.09	18	-1.7	675.371	134.21	5610400	2443000	1	F1:54152	04232021_Banfield_Phage_026M_300kDa_FT_10uL_1D_PR180_QE1_s09.raw	9	2	7	code15_L2_026_000M1_scaffold_35_221			PEAKS DB
ELTPPVISLALPSQGLK	84.6	1762.02	17	-0.8	882.019	208.98	15272000	679260	1	F1:94774	04232021_Banfield_Phage_026M_300kDa_FT_10uL_1D_PR180_QE1_s09.raw	4	2	2	L2_026_000M1_scaffold_5879_1			PEAKS DB
DKFQAINEANEVLSDPEK	84.59	2045.99	18	-0.2	1024	167.59		90272	2	F2:71453	04232021_Banfield_Phage_026M_300kDa_FilterTop_10uL_1D_PR180_QE1_s01_20210423203514.raw	1	0	1	L2_026_000M1_scaffold_20_134:L2_026_000M1_scaffold_1225_1			PEAKS DB
LSYANVGSDEDPYNLAFK	84.59	2001.93	18	-0.1	1001.97	197.35	1476700	7298300	2	F2:87418	04232021_Banfield_Phage_026M_300kDa_FilterTop_10uL_1D_PR180_QE1_s01_20210423203514.raw	2	1	1	L2_026_000M1_scaffold_3326_1:L2_026_000M1_scaffold_66_89			PEAKS DB
LGDDYYPLHLGAYDR	84.58	1766.83	15	0.5	884.421	163.64	6790600		1	F1:69890	04232021_Banfield_Phage_026M_300kDa_FT_10uL_1D_PR180_QE1_s09.raw	2	2	0	L2_026_000M1_scaffold_545_25:L2_026_000M1_scaffold_104_71			PEAKS DB
SSQSLVHSDGNTYLSWLQQR	84.58	2305.11	20	-0.6	1153.56	187.64	34695000	4558000	1	F1:82597	04232021_Banfield_Phage_026M_300kDa_FT_10uL_1D_PR180_QE1_s09.raw	7	4	3	sp|A0A0C4DH68|KV224_HUMAN			PEAKS DB
TTEWSATALMPNSYPGSDEVYK	84.57	2446.1	22	-3.8	1224.05	203.97	306610	0	2	F2:91260	04232021_Banfield_Phage_026M_300kDa_FilterTop_10uL_1D_PR180_QE1_s01_20210423203514.raw	1	1	0	L2_026_000M1_scaffold_580_6			PEAKS DB
GTEYESFGGNNVNHTTILPFTR	84.56	2453.16	22	-0.8	818.727	176.65	4606300		1	F1:76587	04232021_Banfield_Phage_026M_300kDa_FT_10uL_1D_PR180_QE1_s09.raw	2	2	0	L2_026_000M1_scaffold_289_63			PEAKS DB
TQTEAM(+15.99)SAALGGVDSM(+15.99)TVSPFDK	84.55	2374.07	23	-1.5	1188.04	154.46		208780	2	F2:64193	04232021_Banfield_Phage_026M_300kDa_FilterTop_10uL_1D_PR180_QE1_s01_20210423203514.raw	1	0	1	L2_026_000M1_scaffold_615_15	Oxidation (M)	M6:Oxidation (M):1000.00;M16:Oxidation (M):1000.00	PEAKS DB
YFDDPSTITEEEVLR	84.55	1812.84	15	1.6	907.43	192.75		10548000	2	F2:84534	04232021_Banfield_Phage_026M_300kDa_FilterTop_10uL_1D_PR180_QE1_s01_20210423203514.raw	1	0	1	L2_026_000M1_scaffold_7819_3			PEAKS DB
WEM(+15.99)PFDPQDTHQSR	84.55	1788.75	14	0.2	597.258	101.98	185680000	151510000	2	F2:36528	04232021_Banfield_Phage_026M_300kDa_FilterTop_10uL_1D_PR180_QE1_s01_20210423203514.raw	6	2	4	sp|P01011|AACT_HUMAN	Oxidation (M)	M3:Oxidation (M):1000.00	PEAKS DB
VALPIPQTEIDANPNIVQNPR	84.54	2298.23	21	-0.4	1150.12	193.92	0	977040	2	F2:85299	04232021_Banfield_Phage_026M_300kDa_FilterTop_10uL_1D_PR180_QE1_s01_20210423203514.raw	1	0	1	L2_026_000M1_scaffold_1734_1			PEAKS DB
TFSNHLYSDFLSVNPK	84.53	1867.91	16	-0.4	623.644	183.17	6377400	2375100	1	F1:80127	04232021_Banfield_Phage_026M_300kDa_FT_10uL_1D_PR180_QE1_s09.raw	3	1	2	L2_026_000M1_scaffold_5740_4			PEAKS DB
HTC(+57.02)GGTLIASNFVLTAAH	84.53	1868.92	18	-2.1	935.466	156.21	41908000	711170	1	F1:66116	04232021_Banfield_Phage_026M_300kDa_FT_10uL_1D_PR180_QE1_s09.raw	16	11	5	sp|Q99895|CTRC_HUMAN	Carbamidomethylation	C3:Carbamidomethylation:1000.00	PEAKS DB
IYTADTDGM(+15.99)NWPSQSTR	84.52	1957.85	17	0	979.931	107.72	0	83443	2	F2:39604	04232021_Banfield_Phage_026M_300kDa_FilterTop_10uL_1D_PR180_QE1_s01_20210423203514.raw	1	0	1	L2_026_000M1_scaffold_373_13	Oxidation (M)	M9:Oxidation (M):1000.00	PEAKS DB
SSVYANAFPSTPVNPLR	84.52	1818.93	17	-0.6	910.47	185.57	92284000	174820000	2	F2:81233	04232021_Banfield_Phage_026M_300kDa_FilterTop_10uL_1D_PR180_QE1_s01_20210423203514.raw	6	4	2	sp|O43451|MGA_HUMAN			PEAKS DB
VGYVSADGGNTTWLALPGDAR	84.5	2119.03	21	-1.6	1060.52	195.01	135880		1	F1:86952	04232021_Banfield_Phage_026M_300kDa_FT_10uL_1D_PR180_QE1_s09.raw	1	1	0	L2_026_000M1_scaffold_436_39			PEAKS DB
FAAHWLGDNTATWDDLR	84.5	1987.92	17	0	663.646	193.75	7711300		1	F1:86192	04232021_Banfield_Phage_026M_300kDa_FT_10uL_1D_PR180_QE1_s09.raw	2	2	0	sp|O43451|MGA_HUMAN			PEAKS DB
ATTHGDEAFWIQTR	84.49	1631.77	14	-0.5	816.891	106.43	7296500		1	F1:39343	04232021_Banfield_Phage_026M_300kDa_FT_10uL_1D_PR180_QE1_s09.raw	2	2	0	L2_026_000M1_scaffold_27922_2			PEAKS DB
ANSAIQLAQPSDFDWEK	84.48	1918.91	17	-2.3	960.458	196.68	4210900	7130900	2	F2:86969	04232021_Banfield_Phage_026M_300kDa_FilterTop_10uL_1D_PR180_QE1_s01_20210423203514.raw	2	1	1	L2_026_000M1_scaffold_147_73			PEAKS DB
QAPVVEELAEAGYEVGK	84.48	1787.89	17	1.4	894.956	196.11	672920	0	1	F1:87634	04232021_Banfield_Phage_026M_300kDa_FT_10uL_1D_PR180_QE1_s09.raw	1	1	0	L2_026_000M1_scaffold_2568_8			PEAKS DB
SAADFQNLSPDDIEAMSILK	84.47	2164.04	20	-0.4	1083.02	225.67	1547500		1	F1:103818	04232021_Banfield_Phage_026M_300kDa_FT_10uL_1D_PR180_QE1_s09.raw	6	6	0	L2_026_000M1_scaffold_2830_5			PEAKS DB
VGTSSLNTSLNYADIR	84.47	1709.86	16	-0.9	855.936	155.94		10925000	2	F2:65137	04232021_Banfield_Phage_026M_300kDa_FilterTop_10uL_1D_PR180_QE1_s01_20210423203514.raw	1	0	1	L2_026_000M1_scaffold_4298_2			PEAKS DB
NEVTVAQIPTSGTNFEWVR	84.47	2147.06	19	0.8	1074.54	204.46	909050	1743600	2	F2:91486	04232021_Banfield_Phage_026M_300kDa_FilterTop_10uL_1D_PR180_QE1_s01_20210423203514.raw	2	1	1	L2_026_000M1_scaffold_8530_2			PEAKS DB
VSQWGVGETQGSNGVEFTK	84.46	2008.95	19	-0.1	1005.48	137.64		3582200	2	F2:55502	04232021_Banfield_Phage_026M_300kDa_FilterTop_10uL_1D_PR180_QE1_s01_20210423203514.raw	2	0	2	L2_026_000M1_scaffold_1008_55			PEAKS DB
YESGSNYLDASNYEDVKPVDIK	84.46	2505.15	22	-0.8	836.058	168.62	1680300		1	F1:72430	04232021_Banfield_Phage_026M_300kDa_FT_10uL_1D_PR180_QE1_s09.raw	1	1	0	L2_026_000M1_scaffold_10636_1			PEAKS DB
MNALLGPDTGFDMINTAK	84.45	1907.91	18	-2.7	954.961	210.2	5612400	8176000	2	F2:94800	04232021_Banfield_Phage_026M_300kDa_FilterTop_10uL_1D_PR180_QE1_s01_20210423203514.raw	3	1	2	L2_026_000M1_scaffold_147_66			PEAKS DB
VNMIITNVQNSSTLNETEK	84.45	2134.06	19	-1.1	1068.03	153.43	1803300	6724600	2	F2:63558	04232021_Banfield_Phage_026M_300kDa_FilterTop_10uL_1D_PR180_QE1_s01_20210423203514.raw	4	2	2	L2_026_000M1_scaffold_2830_4			PEAKS DB
DGTEIHWIVNPNQDGVYQQK	84.44	2340.11	20	-0.7	1171.06	163.65	1946500		1	F1:69835	04232021_Banfield_Phage_026M_300kDa_FT_10uL_1D_PR180_QE1_s09.raw	1	1	0	L2_026_000M1_scaffold_1694_5			PEAKS DB
NEASEDSVWWTSDEYK	84.44	1944.8	16	-0.5	973.408	163.43	3138700	1033200	1	F1:69759	04232021_Banfield_Phage_026M_300kDa_FT_10uL_1D_PR180_QE1_s09.raw	2	1	1	L2_026_000M1_scaffold_55_68			PEAKS DB
VFQDFVNDPADTDAYFR	84.43	2018.9	17	2.5	1010.46	199.92	0		1	F1:89762	04232021_Banfield_Phage_026M_300kDa_FT_10uL_1D_PR180_QE1_s09.raw	0	0	0	L2_026_000M1_scaffold_1459_6			PEAKS DB
LYDNTSVSGADNSIDDTK	84.43	1913.85	18	0.7	957.932	96.44		0	2	F2:33327	04232021_Banfield_Phage_026M_300kDa_FilterTop_10uL_1D_PR180_QE1_s01_20210423203514.raw	0	0	0	L2_026_000M1_scaffold_7635_3:L2_026_000M1_scaffold_23960_1			PEAKS DB
TSSMGGNQTNNLIVPAATWR	84.42	2117.03	20	0	1059.52	171.59		26287	2	F2:73721	04232021_Banfield_Phage_026M_300kDa_FilterTop_10uL_1D_PR180_QE1_s01_20210423203514.raw	1	0	1	L2_026_000M1_scaffold_1154_9			PEAKS DB
FGDQMNNVAVTDGDK	84.41	1609.7	15	-0.6	805.859	95.14	88776000	98571000	2	F2:32917	04232021_Banfield_Phage_026M_300kDa_FilterTop_10uL_1D_PR180_QE1_s01_20210423203514.raw	5	3	2	L2_026_000M1_scaffold_656_36:L2_026_000M1_scaffold_492_5:L2_026_000M1_scaffold_1365_8:L2_026_000M1_scaffold_61_23:L2_026_000M1_scaffold_3270_1			PEAKS DB
ITVSDGTHYFSYEVPAK	84.4	1912.92	17	-1.6	957.466	153.01	10777000		1	F1:64030	04232021_Banfield_Phage_026M_300kDa_FT_10uL_1D_PR180_QE1_s09.raw	2	2	0	L2_026_000M1_scaffold_1036_4			PEAKS DB
TQSAFSDDGLAVGAGLEDLGK	84.4	2049.99	21	2.4	1026	200.04	918800	0	1	F1:89812	04232021_Banfield_Phage_026M_300kDa_FT_10uL_1D_PR180_QE1_s09.raw	2	2	0	L2_026_000M1_scaffold_936_50			PEAKS DB
QLGSGYANEGGYYGITQDIK	84.39	2133	20	1.4	1067.51	163.12	1842800	5773700	1	F1:69612	04232021_Banfield_Phage_026M_300kDa_FT_10uL_1D_PR180_QE1_s09.raw	8	2	6	L2_026_000M1_scaffold_4597_7			PEAKS DB
ASDVPNAPIPDLFPPGQITDLK	84.39	2304.2	22	0.3	1153.11	222.22	6631000		1	F1:101804	04232021_Banfield_Phage_026M_300kDa_FT_10uL_1D_PR180_QE1_s09.raw	10	10	0	sp|A8K7I4|CLCA1_HUMAN			PEAKS DB
LPDGSYLENSQLEPDIK	84.36	1916.94	17	-2.8	959.473	171.82	1790600	8425300	1	F1:74049	04232021_Banfield_Phage_026M_300kDa_FT_10uL_1D_PR180_QE1_s09.raw	4	3	1	L2_026_000M1_scaffold_2042_14			PEAKS DB
NLNNISPNPFFDEALGAHGFVK	84.36	2400.19	22	-1.9	801.068	208.7	548830		1	F1:94489	04232021_Banfield_Phage_026M_300kDa_FT_10uL_1D_PR180_QE1_s09.raw	1	1	0	L2_026_000M1_scaffold_351_44			PEAKS DB
GGYENVAAVYC(+57.02)GGQGGDQGTR	84.34	2114.91	21	1.2	1058.46	110.56		91285	2	F2:41161	04232021_Banfield_Phage_026M_300kDa_FilterTop_10uL_1D_PR180_QE1_s01_20210423203514.raw	1	0	1	L2_026_000M1_scaffold_226_17	Carbamidomethylation	C11:Carbamidomethylation:1000.00	PEAKS DB
LLNTM(+15.99)DPTAPGTM(+15.99)ISNDTEK	84.34	2180	20	-0.1	1091.01	108.74		4852700	2	F2:40047	04232021_Banfield_Phage_026M_300kDa_FilterTop_10uL_1D_PR180_QE1_s01_20210423203514.raw	2	0	2	L2_026_000M1_scaffold_4172_1	Oxidation (M)	M5:Oxidation (M):1000.00;M13:Oxidation (M):1000.00	PEAKS DB
LETLHGVVFDGLTK	84.33	1527.83	14	0.1	764.922	165.41	45594000	52799000	2	F2:70395	04232021_Banfield_Phage_026M_300kDa_FilterTop_10uL_1D_PR180_QE1_s01_20210423203514.raw	9	3	6	L2_026_000M1_scaffold_7493_8			PEAKS DB
SGSQETVVSYNTETK	84.32	1628.75	15	0.6	815.384	74.47	207360	532550	2	F2:22953	04232021_Banfield_Phage_026M_300kDa_FilterTop_10uL_1D_PR180_QE1_s01_20210423203514.raw	2	1	1	L2_026_000M1_scaffold_2539_2			PEAKS DB
DSTNPLITIANQYVADGK	84.32	1918.96	18	-3	960.486	220.2	16959000	557930	1	F1:101165	04232021_Banfield_Phage_026M_300kDa_FT_10uL_1D_PR180_QE1_s09.raw	8	5	3	L2_026_000M1_scaffold_628_17			PEAKS DB
AGTYHMSTVHTYSPNGTIATAK	84.31	2307.1	22	1.2	577.782	94.55		1149100	2	F2:32326	04232021_Banfield_Phage_026M_300kDa_FilterTop_10uL_1D_PR180_QE1_s01_20210423203514.raw	2	0	2	L2_026_000M1_scaffold_2643_1			PEAKS DB
GNTAAQMAQILSFNK	84.3	1592.8	15	-0.2	797.406	199.37	40178000	31186000	2	F2:88736	04232021_Banfield_Phage_026M_300kDa_FilterTop_10uL_1D_PR180_QE1_s01_20210423203514.raw	4	2	2	sp|P35237|SPB6_HUMAN			PEAKS DB
EYDAGQHVADVVHIK	84.29	1679.83	15	-1	840.92	98.39	13226000	4917400	1	F1:34793	04232021_Banfield_Phage_026M_300kDa_FT_10uL_1D_PR180_QE1_s09.raw	5	3	2	L2_026_000M1_scaffold_28791_2			PEAKS DB
GVLGYTEDAVVSSDFLGDTR	84.28	2100	20	-0.9	1051.01	226.19	2039900		1	F1:104160	04232021_Banfield_Phage_026M_300kDa_FT_10uL_1D_PR180_QE1_s09.raw	11	11	0	L2_026_000M1_scaffold_489_14			PEAKS DB
RPDNQHVILKPGDFK	84.28	1762.95	15	-0.1	441.744	87.42	33589000	58303000	2	F2:30236	04232021_Banfield_Phage_026M_300kDa_FilterTop_10uL_1D_PR180_QE1_s01_20210423203514.raw	19	6	13	sp|Q02817|MUC2_HUMAN			PEAKS DB
NGAFSLVGGGDSVAC(+57.02)VNK	84.27	1750.83	18	1.4	876.424	153.64		17228000	2	F2:63654	04232021_Banfield_Phage_026M_300kDa_FilterTop_10uL_1D_PR180_QE1_s01_20210423203514.raw	4	0	4	L2_026_000M1_scaffold_1281_14:L2_026_000M1_scaffold_2562_10:L2_026_000M1_scaffold_2062_5:L2_026_000M1_scaffold_20_64:L2_026_000M1_scaffold_966_21:L2_026_000M1_scaffold_742_7:L2_026_000M1_scaffold_50_71:L2_026_000M1_scaffold_15700_3:L2_026_000M1_scaffold_73_11	Carbamidomethylation	C15:Carbamidomethylation:1000.00	PEAKS DB
GFGGVQVSPPNENVAIYNPFR	84.26	2261.12	21	-0.5	754.715	216.24	233570000	25070000	1	F1:98366	04232021_Banfield_Phage_026M_300kDa_FT_10uL_1D_PR180_QE1_s09.raw	7	4	3	sp|P04746|AMYP_HUMAN			PEAKS DB
EQNLDAVHDTVHEMAK	84.24	1835.85	16	0.1	918.931	95.4	7606400	8517700	1	F1:32945	04232021_Banfield_Phage_026M_300kDa_FT_10uL_1D_PR180_QE1_s09.raw	6	3	3	L2_026_000M1_scaffold_12_64			PEAKS DB
HPLSDGGQFTGVSDIIEK	84.22	1898.94	18	0.2	950.476	148.85	5535800	6741200	1	F1:61437	04232021_Banfield_Phage_026M_300kDa_FT_10uL_1D_PR180_QE1_s09.raw	6	1	5	L2_026_000M1_scaffold_928_31			PEAKS DB
VNATESEVNPVVAVIR	84.19	1695.92	16	-1.1	848.964	160.63		280840	2	F2:67634	04232021_Banfield_Phage_026M_300kDa_FilterTop_10uL_1D_PR180_QE1_s01_20210423203514.raw	1	0	1	L2_026_000M1_scaffold_32_4			PEAKS DB
STMTFPIYGSHSSAVASSQTTM(+15.99)ILSYDGPK	84.17	3179.48	30	1.3	1060.84	193.44	4495100		1	F1:86086	04232021_Banfield_Phage_026M_300kDa_FT_10uL_1D_PR180_QE1_s09.raw	1	1	0	L2_026_000M1_scaffold_11837_6	Oxidation (M)	M22:Oxidation (M):119.08	PEAKS DB
DVNDWVGPPNNNGVIK	84.17	1736.85	16	-1	869.431	154.85	112630000	114450000	2	F2:64407	04232021_Banfield_Phage_026M_300kDa_FilterTop_10uL_1D_PR180_QE1_s01_20210423203514.raw	4	2	2	sp|P19961|AMY2B_HUMAN:sp|P04746|AMYP_HUMAN			PEAKS DB
ITGTVTDAMGPVIGANVLEK	84.13	1985.05	20	-1.7	993.531	199.14	1140900	1715700	2	F2:88281	04232021_Banfield_Phage_026M_300kDa_FilterTop_10uL_1D_PR180_QE1_s01_20210423203514.raw	2	1	1	L2_026_000M1_scaffold_1058_2			PEAKS DB
TVDLLGQQAEYYLNHTC(+57.02)K	84.12	2152.03	18	0.2	718.349	199.19		6526500	2	F2:88414	04232021_Banfield_Phage_026M_300kDa_FilterTop_10uL_1D_PR180_QE1_s01_20210423203514.raw	1	0	1	L2_026_000M1_scaffold_3448_10	Carbamidomethylation	C17:Carbamidomethylation:1000.00	PEAKS DB
HSSGAVEHLGDNLTGEGAGDDEQIR	84.11	2563.15	25	-2	855.39	107.13	456340	0	2	F2:39276	04232021_Banfield_Phage_026M_300kDa_FilterTop_10uL_1D_PR180_QE1_s01_20210423203514.raw	1	1	0	L2_026_000M1_scaffold_13575_2			PEAKS DB
SQNVSNIIQLGGTILK	84.11	1683.95	16	-2.3	842.981	215.13		2760300	2	F2:97214	04232021_Banfield_Phage_026M_300kDa_FilterTop_10uL_1D_PR180_QE1_s01_20210423203514.raw	2	0	2	L2_026_000M1_scaffold_3571_4:L2_026_000M1_scaffold_585_7:L2_026_000M1_scaffold_3069_9:L2_026_000M1_scaffold_30_249			PEAKS DB
DTANWLEINPDTGAISTR	84.1	1972.95	18	-0.6	987.481	202.59	62331000	93966000	2	F2:90775	04232021_Banfield_Phage_026M_300kDa_FilterTop_10uL_1D_PR180_QE1_s01_20210423203514.raw	6	2	4	sp|P12830|CADH1_HUMAN			PEAKS DB
AYDQGEQYPGSTYYGPK	84.09	1922.83	17	-0.4	962.423	109.93	2690200	3027400	2	F2:40943	04232021_Banfield_Phage_026M_300kDa_FilterTop_10uL_1D_PR180_QE1_s01_20210423203514.raw	3	2	1	L2_026_000M1_scaffold_10841_1			PEAKS DB
ETEGGLEFADQHVIGVAK	84.08	1898.94	18	-0.3	950.476	153.68	48363000	40705000	2	F2:63829	04232021_Banfield_Phage_026M_300kDa_FilterTop_10uL_1D_PR180_QE1_s01_20210423203514.raw	5	2	3	L2_026_000M1_scaffold_1159_11			PEAKS DB
SGQPDEWGETYNLSTWDK	84.06	2111.91	18	-1.2	1056.96	198.63	0	1603900	2	F2:88013	04232021_Banfield_Phage_026M_300kDa_FilterTop_10uL_1D_PR180_QE1_s01_20210423203514.raw	1	0	1	L2_026_000M1_scaffold_1696_21			PEAKS DB
FAEM(+15.99)LGEDLEPNMK	84.06	1638.73	14	-0.2	820.371	159.38	13840000	19169000	2	F2:66462	04232021_Banfield_Phage_026M_300kDa_FilterTop_10uL_1D_PR180_QE1_s01_20210423203514.raw	2	1	1	L2_026_000M1_scaffold_1879_23:L2_026_000M1_scaffold_8160_2	Oxidation (M)	M4:Oxidation (M):128.00	PEAKS DB
SEYEGNIPDLAIIGK	84.06	1617.83	15	-0.4	809.919	196.62		10089000	2	F2:86715	04232021_Banfield_Phage_026M_300kDa_FilterTop_10uL_1D_PR180_QE1_s01_20210423203514.raw	1	0	1	L2_026_000M1_scaffold_227_31			PEAKS DB
VSYPIYHIENIVKPISK	84.06	1999.11	17	1.1	500.786	162.04	33567000	269230	1	F1:69505	04232021_Banfield_Phage_026M_300kDa_FT_10uL_1D_PR180_QE1_s09.raw	11	9	2	L2_026_000M1_scaffold_735_13:L2_026_000M1_scaffold_476_3			PEAKS DB
GEPIVSGDSMDELEYAGNMNAK	84.06	2326.01	22	-0.3	1164.01	187.22		0	2	F2:81590	04232021_Banfield_Phage_026M_300kDa_FilterTop_10uL_1D_PR180_QE1_s01_20210423203514.raw	0	0	0	L2_026_000M1_scaffold_813_17			PEAKS DB
AQIPYDVQYSDIDYMER	84.06	2104.94	17	-0.5	1053.48	197.06	1210000	11610000	2	F2:87203	04232021_Banfield_Phage_026M_300kDa_FilterTop_10uL_1D_PR180_QE1_s01_20210423203514.raw	3	1	2	sp|O43451|MGA_HUMAN			PEAKS DB
HDPNAAPGDLSSATATAAIAR	84.04	2005.98	21	-3.9	1003.99	110.68	4582200	909730	2	F2:41119	04232021_Banfield_Phage_026M_300kDa_FilterTop_10uL_1D_PR180_QE1_s01_20210423203514.raw	2	1	1	L2_026_000M1_scaffold_76_63			PEAKS DB
GNDVDFKPGNVVDGDDATYWTTDDGTK	84.03	2901.26	27	0.3	968.093	185.06	0	976610	2	F2:80442	04232021_Banfield_Phage_026M_300kDa_FilterTop_10uL_1D_PR180_QE1_s01_20210423203514.raw	3	0	3	L2_026_000M1_scaffold_2572_3			PEAKS DB
AVNSGEIAYNDIHLSQM(+15.99)AQEVR	84.02	2460.17	22	-1	821.063	149.64		831140	2	F2:61622	04232021_Banfield_Phage_026M_300kDa_FilterTop_10uL_1D_PR180_QE1_s01_20210423203514.raw	2	0	2	L2_026_000M1_scaffold_321_33	Oxidation (M)	M17:Oxidation (M):1000.00	PEAKS DB
EAFQEWIDGKDDADK	84.02	1765.78	15	-1.5	883.896	133.03	1892200		1	F1:53543	04232021_Banfield_Phage_026M_300kDa_FT_10uL_1D_PR180_QE1_s09.raw	2	2	0	L2_026_000M1_scaffold_786_2			PEAKS DB
AYWDDGAQVLAPHDTAIIDEVNK	84.01	2540.22	23	0.5	847.747	203.24		2384500	2	F2:90852	04232021_Banfield_Phage_026M_300kDa_FilterTop_10uL_1D_PR180_QE1_s01_20210423203514.raw	1	0	1	L2_026_000M1_scaffold_8808_3			PEAKS DB
NQVAHFIEEGVEPEPTPEVDWTK	83.98	2650.26	23	-0.8	884.425	189.91	0		1	F1:84041	04232021_Banfield_Phage_026M_300kDa_FT_10uL_1D_PR180_QE1_s09.raw	0	0	0	L2_026_000M1_scaffold_0_54			PEAKS DB
VTDASNEPIIGATVQAVHQPSGSR	83.98	2433.22	24	0.6	812.083	128.42	2194800	0	1	F1:51034	04232021_Banfield_Phage_026M_300kDa_FT_10uL_1D_PR180_QE1_s09.raw	2	2	0	L2_026_000M1_scaffold_288_71			PEAKS DB
PLAASTGSNSYPDNIGDMR	83.98	1964.89	19	0.9	983.453	130.13		595810	2	F2:51479	04232021_Banfield_Phage_026M_300kDa_FilterTop_10uL_1D_PR180_QE1_s01_20210423203514.raw	1	0	1	L2_026_000M1_scaffold_5794_1			PEAKS DB
SYLEAFNSNGNNLQLK	83.98	1810.88	16	-0.2	906.449	173.45	45280000	65154000	2	F2:75209	04232021_Banfield_Phage_026M_300kDa_FilterTop_10uL_1D_PR180_QE1_s01_20210423203514.raw	14	3	11	sp|Q86UP6|CUZD1_HUMAN			PEAKS DB
VVTISGPDGYIYDPDGVSGDK	83.97	2153.02	21	3.2	1077.52	175.26	342890		1	F1:75825	04232021_Banfield_Phage_026M_300kDa_FT_10uL_1D_PR180_QE1_s09.raw	1	1	0	L2_026_000M1_scaffold_1279_14			PEAKS DB
GTQFYGEGNSNTYAYK	83.93	1798.78	16	0.8	900.398	103.05		4768100	2	F2:37105	04232021_Banfield_Phage_026M_300kDa_FilterTop_10uL_1D_PR180_QE1_s01_20210423203514.raw	1	0	1	L2_026_000M1_scaffold_8509_3			PEAKS DB
ESQLAVIKDDEALQSLDAVK	83.91	2171.13	20	0.1	724.718	193.74	2482600	1481200	2	F2:85241	04232021_Banfield_Phage_026M_300kDa_FilterTop_10uL_1D_PR180_QE1_s01_20210423203514.raw	3	2	1	L2_026_000M1_scaffold_1637_3			PEAKS DB
GATTAGNALTLYNTTIKPETYSLGDEIK	83.9	2941.49	28	0.5	981.505	203.57	177700		1	F1:91673	04232021_Banfield_Phage_026M_300kDa_FT_10uL_1D_PR180_QE1_s09.raw	1	1	0	L2_026_000M1_scaffold_313_69			PEAKS DB
HEDLAANMWVNQAELNGQK	83.9	2167.01	19	-1.9	723.343	152.19	1690000	145010	1	F1:63486	04232021_Banfield_Phage_026M_300kDa_FT_10uL_1D_PR180_QE1_s09.raw	2	1	1	L2_026_000M1_scaffold_4064_6			PEAKS DB
GQVTELGAVNVMTGVYTGR	83.9	1950.98	19	1	976.5	191.37	26017000		1	F1:85416	04232021_Banfield_Phage_026M_300kDa_FT_10uL_1D_PR180_QE1_s09.raw	11	11	0	L2_026_000M1_scaffold_735_13:L2_026_000M1_scaffold_42_28:L2_026_000M1_scaffold_103_34			PEAKS DB
NALGGTSINTLALNQENR	83.9	1884.97	18	-1	943.489	141.87	2174500	2918100	2	F2:57720	04232021_Banfield_Phage_026M_300kDa_FilterTop_10uL_1D_PR180_QE1_s01_20210423203514.raw	2	1	1	L2_026_000M1_scaffold_928_31			PEAKS DB
HVDPNVQITMASTDRPDK	83.89	2022.98	18	0.8	675.334	91.89	2853600	2606500	2	F2:30949	04232021_Banfield_Phage_026M_300kDa_FilterTop_10uL_1D_PR180_QE1_s01_20210423203514.raw	2	1	1	L2_026_000M1_scaffold_206_33			PEAKS DB
ITAGMGGGTGTGAAPVVAEVAK	83.89	1913.99	22	-0.9	958	124.81	400600		1	F1:48924	04232021_Banfield_Phage_026M_300kDa_FT_10uL_1D_PR180_QE1_s09.raw	1	1	0	L2_026_000M1_scaffold_25611_1			PEAKS DB
STSVSSNPATTWTPDEYGSFNFSGNK	83.88	2780.22	26	-1.9	1391.11	200.84	0	911070	2	F2:89414	04232021_Banfield_Phage_026M_300kDa_FilterTop_10uL_1D_PR180_QE1_s01_20210423203514.raw	2	0	2	L2_026_000M1_scaffold_11837_6			PEAKS DB
QEAYDNWETTDDHGMLIYGIAK	83.88	2569.14	22	-1.1	857.387	192.75	13117000		1	F1:85528	04232021_Banfield_Phage_026M_300kDa_FT_10uL_1D_PR180_QE1_s09.raw	1	1	0	L2_026_000M1_scaffold_1466_13			PEAKS DB
ANSAQDFQDEVWLQR	83.87	1805.83	15	-4.7	903.92	172.79	289110	471460	2	F2:74323	04232021_Banfield_Phage_026M_300kDa_FilterTop_10uL_1D_PR180_QE1_s01_20210423203514.raw	2	1	1	L2_026_000M1_scaffold_610_2			PEAKS DB
FTANGAEATSGVAIAGDPGAK	83.86	1903.93	21	5.1	952.976	109.42	4947000	11908000	2	F2:41082	04232021_Banfield_Phage_026M_300kDa_FilterTop_10uL_1D_PR180_QE1_s01_20210423203514.raw	3	1	2	L2_026_000M1_scaffold_168_22			PEAKS DB
TYEELKENHVNDYQNIFNR	83.86	2425.13	19	-0.1	809.384	145.04	4648600		1	F1:59342	04232021_Banfield_Phage_026M_300kDa_FT_10uL_1D_PR180_QE1_s09.raw	3	3	0	L2_026_000M1_scaffold_6701_1			PEAKS DB
LITVTDQNDNKPEFTQEVFK	83.85	2365.18	20	1.7	1183.6	155.04	23144000	2204700	1	F1:65197	04232021_Banfield_Phage_026M_300kDa_FT_10uL_1D_PR180_QE1_s09.raw	5	2	3	sp|P12830|CADH1_HUMAN			PEAKS DB
LPVGSAFWTPQPNLK	83.84	1653.89	15	-0.4	827.951	187.83	1542100	2194800	1	F1:82718	04232021_Banfield_Phage_026M_300kDa_FT_10uL_1D_PR180_QE1_s09.raw	2	1	1	L2_026_000M1_scaffold_3762_1			PEAKS DB
NIENDEQVTVLALQVSK	83.83	1898.99	17	0.8	950.505	185.64	21138000	15720000	1	F1:81610	04232021_Banfield_Phage_026M_300kDa_FT_10uL_1D_PR180_QE1_s09.raw	15	8	7	L2_026_000M1_scaffold_1837_2			PEAKS DB
GTNTEIDFPMSGDGEDGLMTAR	83.83	2312.99	22	-0.5	1157.5	198.72		366840	2	F2:88139	04232021_Banfield_Phage_026M_300kDa_FilterTop_10uL_1D_PR180_QE1_s01_20210423203514.raw	1	0	1	L2_026_000M1_scaffold_4691_5			PEAKS DB
DTQNSLGGFPGVAPLAQYGDEK	83.82	2263.08	22	-0.2	1132.54	203.91		637340	2	F2:91192	04232021_Banfield_Phage_026M_300kDa_FilterTop_10uL_1D_PR180_QE1_s01_20210423203514.raw	1	0	1	L2_026_000M1_scaffold_28877_1:L2_026_000M1_scaffold_28889_1			PEAKS DB
VEPLMYTIGSIPGIAAANK	83.82	1944.04	19	0.9	973.028	223.57	6841800		1	F1:102714	04232021_Banfield_Phage_026M_300kDa_FT_10uL_1D_PR180_QE1_s09.raw	5	5	0	L2_026_000M1_scaffold_612_17			PEAKS DB
VVVAEQNLGQFAGYLR	83.81	1762.94	16	0.3	882.476	206.57	330360	471560	2	F2:92716	04232021_Banfield_Phage_026M_300kDa_FilterTop_10uL_1D_PR180_QE1_s01_20210423203514.raw	2	1	1	L2_026_000M1_scaffold_11595_1:L2_026_000M1_scaffold_24_101:L2_026_000M1_scaffold_735_16			PEAKS DB
DGAITQLTFINQPILDK	83.81	1886.01	17	-2.9	944.012	215.17	1264900	840260	2	F2:97239	04232021_Banfield_Phage_026M_300kDa_FilterTop_10uL_1D_PR180_QE1_s01_20210423203514.raw	2	1	1	L2_026_000M1_scaffold_170_52			PEAKS DB
ELVESGTLTPETQPDSFTADGK	83.81	2321.09	22	-1.5	1161.55	151.14	1003800	1316800	1	F1:62904	04232021_Banfield_Phage_026M_300kDa_FT_10uL_1D_PR180_QE1_s09.raw	2	1	1	L2_026_000M1_scaffold_336_33			PEAKS DB
AEEGGSNSGVTESDLENLK	83.81	1934.87	19	4.8	968.447	116.58	0	264280	2	F2:44450	04232021_Banfield_Phage_026M_300kDa_FilterTop_10uL_1D_PR180_QE1_s01_20210423203514.raw	1	0	1	L2_026_000M1_scaffold_3775_1			PEAKS DB
DVTAGADALPIVTHPYK	83.79	1766.92	17	0.4	884.468	153.17	11775000	9499100	2	F2:63504	04232021_Banfield_Phage_026M_300kDa_FilterTop_10uL_1D_PR180_QE1_s01_20210423203514.raw	3	2	1	L2_026_000M1_scaffold_1487_17			PEAKS DB
YEVPVPLNIPTTPISTYEDR	83.79	2303.17	20	-1.2	768.729	223.02	5067500	359590	2	F2:101638	04232021_Banfield_Phage_026M_300kDa_FilterTop_10uL_1D_PR180_QE1_s01_20210423203514.raw	3	2	1	sp|P14410|SUIS_HUMAN			PEAKS DB
TPFQNMTDEEEAQM(+15.99)K	83.78	1813.75	15	-0.1	907.882	105.82		53696	2	F2:38597	04232021_Banfield_Phage_026M_300kDa_FilterTop_10uL_1D_PR180_QE1_s01_20210423203514.raw	1	0	1	L2_026_000M1_scaffold_1170_12	Oxidation (M)	M14:Oxidation (M):120.06	PEAKS DB
NYQAIVTHFGDLGALK	83.77	1745.91	16	2.4	873.964	189.78	8207100		1	F1:83967	04232021_Banfield_Phage_026M_300kDa_FT_10uL_1D_PR180_QE1_s09.raw	2	2	0	L2_026_000M1_scaffold_24027_2:L2_026_000M1_scaffold_7805_4:L2_026_000M1_scaffold_6888_2:L2_026_000M1_scaffold_951_11			PEAKS DB
GTTNGTITDFDGNFLLNANK	83.77	2112.01	20	-1	1057.01	196.27	4020300	412550	1	F1:87693	04232021_Banfield_Phage_026M_300kDa_FT_10uL_1D_PR180_QE1_s09.raw	2	1	1	L2_026_000M1_scaffold_289_61			PEAKS DB
VMYTELVPEITQEPDYDK	83.77	2169.02	18	0.6	1085.52	205.39		4842800	2	F2:91988	04232021_Banfield_Phage_026M_300kDa_FilterTop_10uL_1D_PR180_QE1_s01_20210423203514.raw	3	0	3	L2_026_000M1_scaffold_6162_1			PEAKS DB
AAANATGYDVVLGTSSK	83.77	1623.81	17	0.5	812.913	109.33	5078400	4575300	2	F2:40624	04232021_Banfield_Phage_026M_300kDa_FilterTop_10uL_1D_PR180_QE1_s01_20210423203514.raw	2	1	1	L2_026_000M1_scaffold_7205_1			PEAKS DB
TYDYNLQQLVSYAR	83.76	1732.84	14	-1.5	867.427	208.71	1753800	2864800	2	F2:94257	04232021_Banfield_Phage_026M_300kDa_FilterTop_10uL_1D_PR180_QE1_s01_20210423203514.raw	2	1	1	L2_026_000M1_scaffold_10_151			PEAKS DB
AGLEPIGTYSLAALQNER	83.76	1901.98	18	0.1	952	205.12	7608700	20247000	2	F2:91843	04232021_Banfield_Phage_026M_300kDa_FilterTop_10uL_1D_PR180_QE1_s01_20210423203514.raw	4	2	2	L2_026_000M1_scaffold_1058_3			PEAKS DB
TANSDVVVITSGIPR	83.76	1527.83	15	-0.4	764.92	146.06	32653000	10603000	2	F2:59923	04232021_Banfield_Phage_026M_300kDa_FilterTop_10uL_1D_PR180_QE1_s01_20210423203514.raw	10	7	3	L2_026_000M1_scaffold_152_57:L2_026_000M1_scaffold_1279_9			PEAKS DB
ADYPEGDGNWANYNTFGSAEAATSDDYK	83.76	3028.23	28	-0.5	1010.42	195.35		5478000	2	F2:86303	04232021_Banfield_Phage_026M_300kDa_FilterTop_10uL_1D_PR180_QE1_s01_20210423203514.raw	1	0	1	sp|Q8WWU7|ITLN2_HUMAN			PEAKS DB
VYYLNFKPEQDEAWQNLAK	83.74	2355.15	19	2.5	1178.59	195.99	15331000		1	F1:87517	04232021_Banfield_Phage_026M_300kDa_FT_10uL_1D_PR180_QE1_s09.raw	2	2	0	L2_026_000M1_scaffold_175_65			PEAKS DB
MYNDGGTFTAVIPAQDR	83.74	1854.86	17	-1.1	928.435	162.35	392500	2848200	2	F2:68479	04232021_Banfield_Phage_026M_300kDa_FilterTop_10uL_1D_PR180_QE1_s01_20210423203514.raw	2	1	1	L2_026_000M1_scaffold_3538_5			PEAKS DB
LTDGMYDYGSVAMAGDK	83.73	1792.76	17	-4	897.386	149.35	277400	331590	1	F1:61814	04232021_Banfield_Phage_026M_300kDa_FT_10uL_1D_PR180_QE1_s09.raw	2	1	1	L2_026_000M1_scaffold_1822_4			PEAKS DB
IEC(+57.02)ETDPSIVSDQYLTK	83.73	1996.93	17	2.1	999.474	152.84		0	2	F2:63310	04232021_Banfield_Phage_026M_300kDa_FilterTop_10uL_1D_PR180_QE1_s01_20210423203514.raw	0	0	0	L2_026_000M1_scaffold_2563_1	Carbamidomethylation	C3:Carbamidomethylation:1000.00	PEAKS DB
TSQQPTATSFDSNADLLIAK	83.71	2107.04	20	-3.7	1054.53	170.27		2062100	2	F2:73103	04232021_Banfield_Phage_026M_300kDa_FilterTop_10uL_1D_PR180_QE1_s01_20210423203514.raw	3	0	3	L2_026_000M1_scaffold_110_30			PEAKS DB
MSDPAEYDALLSAADYEK	83.7	1987.87	18	0.6	994.944	203.32	224790	0	2	F2:90883	04232021_Banfield_Phage_026M_300kDa_FilterTop_10uL_1D_PR180_QE1_s01_20210423203514.raw	1	1	0	L2_026_000M1_scaffold_1292_3			PEAKS DB
YAASSYLSLTPEQWK	83.7	1742.85	15	-0.6	872.433	201.42	678310000	191140000	2	F2:89259	04232021_Banfield_Phage_026M_300kDa_FilterTop_10uL_1D_PR180_QE1_s01_20210423203514.raw	6	3	3	sp|B9A064|IGLL5_HUMAN:sp|P0DOY3|IGLC3_HUMAN:sp|P0DOY2|IGLC2_HUMAN:sp|P0CG04|IGLC1_HUMAN			PEAKS DB
VDGDDAM(+15.99)SGQLVNEGAGAGK	83.68	1905.84	20	2.5	953.928	78.93		148010	2	F2:25089	04232021_Banfield_Phage_026M_300kDa_FilterTop_10uL_1D_PR180_QE1_s01_20210423203514.raw	1	0	1	L2_026_000M1_scaffold_1642_11	Oxidation (M)	M7:Oxidation (M):1000.00	PEAKS DB
STASPSAMYYGSVGGESILK	83.68	2003.95	20	4.6	1002.99	181		34597	2	F2:78261	04232021_Banfield_Phage_026M_300kDa_FilterTop_10uL_1D_PR180_QE1_s01_20210423203514.raw	1	0	1	L2_026_000M1_scaffold_289_61			PEAKS DB
QLAQLPDSC(+57.02)AASADC(+57.02)LEK	83.68	1975.9	18	0.2	988.957	134.39		1117100	2	F2:53798	04232021_Banfield_Phage_026M_300kDa_FilterTop_10uL_1D_PR180_QE1_s01_20210423203514.raw	2	0	2	L2_026_000M1_scaffold_8095_3	Carbamidomethylation	C9:Carbamidomethylation:1000.00;C15:Carbamidomethylation:1000.00	PEAKS DB
TVHMM(+15.99)PMQVQVQVNR	83.68	1812.88	15	0.3	605.301	100.22	271010000	118380000	1	F1:36921	04232021_Banfield_Phage_026M_300kDa_FT_10uL_1D_PR180_QE1_s09.raw	20	4	16	sp|Q02817|MUC2_HUMAN	Oxidation (M)	M5:Oxidation (M):17.01	PEAKS DB
QEHFDMEASVPVVLQK	83.67	1855.91	16	0.1	928.964	168.34	3078900	1037300	2	F2:71974	04232021_Banfield_Phage_026M_300kDa_FilterTop_10uL_1D_PR180_QE1_s01_20210423203514.raw	3	1	2	L2_026_000M1_scaffold_1773_4			PEAKS DB
PEFTGMTGTVNVLMNK	83.67	1737.84	16	1.2	869.93	189.87	1550100		1	F1:84023	04232021_Banfield_Phage_026M_300kDa_FT_10uL_1D_PR180_QE1_s09.raw	1	1	0	L2_026_000M1_scaffold_2556_11			PEAKS DB
ENHVNDYQNIFNR	83.66	1661.75	13	0	831.885	114.36	11575000	2938800	2	F2:43138	04232021_Banfield_Phage_026M_300kDa_FilterTop_10uL_1D_PR180_QE1_s01_20210423203514.raw	2	1	1	L2_026_000M1_scaffold_6701_1			PEAKS DB
TAIATDHNITLTGAYK	83.65	1688.87	16	-1	845.443	106		9645100	2	F2:38569	04232021_Banfield_Phage_026M_300kDa_FilterTop_10uL_1D_PR180_QE1_s01_20210423203514.raw	3	0	3	L2_026_000M1_scaffold_10087_1			PEAKS DB
VTSNTGDPGAPGDINIR	83.64	1682.82	17	0.4	842.419	93.2	0	5311900	2	F2:31755	04232021_Banfield_Phage_026M_300kDa_FilterTop_10uL_1D_PR180_QE1_s01_20210423203514.raw	3	0	3	L2_026_000M1_scaffold_31_157			PEAKS DB
VINNGYYHLNTTGATNPVTGEK	83.63	2362.16	22	-1.1	788.391	122.54		10876000	2	F2:47506	04232021_Banfield_Phage_026M_300kDa_FilterTop_10uL_1D_PR180_QE1_s01_20210423203514.raw	2	0	2	L2_026_000M1_scaffold_1642_13			PEAKS DB
DLTEAVENPNTPTNDTSDK	83.62	2059.92	19	1.2	1030.97	101.09		314180	2	F2:36073	04232021_Banfield_Phage_026M_300kDa_FilterTop_10uL_1D_PR180_QE1_s01_20210423203514.raw	2	0	2	L2_026_000M1_scaffold_1036_3			PEAKS DB
YSWGPEGGAPTIEEIPDSEK	83.61	2160.99	20	-1.2	1081.5	181.64	0		1	F1:79295	04232021_Banfield_Phage_026M_300kDa_FT_10uL_1D_PR180_QE1_s09.raw	0	0	0	L2_026_000M1_scaffold_1453_1			PEAKS DB
AISLGILPSMQTTHATSDMLVAEDR	83.61	2656.32	25	-1.3	886.446	204	1093300		1	F1:91868	04232021_Banfield_Phage_026M_300kDa_FT_10uL_1D_PR180_QE1_s09.raw	1	1	0	L2_026_000M1_scaffold_29781_1			PEAKS DB
EFAEHITELASQNK	83.61	1615.78	14	0.1	808.899	115.09	14180000	8968500	2	F2:43563	04232021_Banfield_Phage_026M_300kDa_FilterTop_10uL_1D_PR180_QE1_s01_20210423203514.raw	5	3	2	L2_026_000M1_scaffold_340_31			PEAKS DB
GTTNGTITGLDGDFSIPNVK	83.6	2006	20	-0.4	1004	192.92	41617000	9996200	1	F1:85696	04232021_Banfield_Phage_026M_300kDa_FT_10uL_1D_PR180_QE1_s09.raw	4	3	1	L2_026_000M1_scaffold_2830_5			PEAKS DB
VVAVEPTDSPVLSGGAPGAHK	83.59	1987.04	21	1.1	663.354	106.72		12511000	2	F2:39009	04232021_Banfield_Phage_026M_300kDa_FilterTop_10uL_1D_PR180_QE1_s01_20210423203514.raw	1	0	1	L2_026_000M1_scaffold_1939_4			PEAKS DB
YNTQLDDTEVAAQVAK	83.58	1764.85	16	-3.1	883.431	121.89		0	2	F2:47210	04232021_Banfield_Phage_026M_300kDa_FilterTop_10uL_1D_PR180_QE1_s01_20210423203514.raw	0	0	0	L2_026_000M1_scaffold_467_29			PEAKS DB
AIWDLYINNSTC(+57.02)EPSELSAK	83.57	2310.08	20	1.2	1156.05	207.04	260250		1	F1:93568	04232021_Banfield_Phage_026M_300kDa_FT_10uL_1D_PR180_QE1_s09.raw	1	1	0	L2_026_000M1_scaffold_24093_1	Carbamidomethylation	C12:Carbamidomethylation:1000.00	PEAKS DB
VQPEDLTVSPGESVTFAPEFK	83.57	2276.12	21	-2	1139.07	204.5		2498000	2	F2:91500	04232021_Banfield_Phage_026M_300kDa_FilterTop_10uL_1D_PR180_QE1_s01_20210423203514.raw	2	0	2	L2_026_000M1_scaffold_51_102			PEAKS DB
FDDNAC(+57.02)VLLNNAGEIR	83.56	1819.85	16	-1.1	910.932	187.24		7196100	2	F2:81580	04232021_Banfield_Phage_026M_300kDa_FilterTop_10uL_1D_PR180_QE1_s01_20210423203514.raw	5	0	5	L2_026_000M1_scaffold_16033_5:L2_026_000M1_scaffold_1632_9:L2_026_000M1_scaffold_1574_26	Carbamidomethylation	C6:Carbamidomethylation:1000.00	PEAKS DB
FDDNAC(+57.02)VLLNNAGELR	83.56	1819.85	16	-1.1	910.932	187.24		7196100	2	F2:81580	04232021_Banfield_Phage_026M_300kDa_FilterTop_10uL_1D_PR180_QE1_s01_20210423203514.raw	5	0	5	L2_026_000M1_scaffold_274_52	Carbamidomethylation	C6:Carbamidomethylation:1000.00	PEAKS DB
MDPTQDPYNFTSEYHK	83.55	1971.83	16	-0.5	986.922	133.76	9325800	382460	2	F2:53539	04232021_Banfield_Phage_026M_300kDa_FilterTop_10uL_1D_PR180_QE1_s01_20210423203514.raw	3	2	1	L2_026_000M1_scaffold_289_61			PEAKS DB
LDEALM(+15.99)NQADASADDK	83.55	1721.74	16	-1.1	861.877	79.58	258940	451690	2	F2:25453	04232021_Banfield_Phage_026M_300kDa_FilterTop_10uL_1D_PR180_QE1_s01_20210423203514.raw	4	2	2	L2_026_000M1_scaffold_456_19	Oxidation (M)	M6:Oxidation (M):1000.00	PEAKS DB
EGDAEMIVLPGGLPGATNLDAHEGLGK	83.54	2660.31	27	-2.5	887.776	199.2	1996100		1	F1:89306	04232021_Banfield_Phage_026M_300kDa_FT_10uL_1D_PR180_QE1_s09.raw	1	1	0	L2_026_000M1_scaffold_922_21			PEAKS DB
VATYDLKPEMSAYEVK	83.53	1842.91	16	-0.3	922.461	139.45	78628000	64896000	2	F2:56526	04232021_Banfield_Phage_026M_300kDa_FilterTop_10uL_1D_PR180_QE1_s01_20210423203514.raw	4	2	2	L2_026_000M1_scaffold_289_50:L2_026_000M1_scaffold_3670_1:L2_026_000M1_scaffold_140_88:L2_026_000M1_scaffold_517_21			PEAKS DB
SADVLTTHPAGSYALEK	83.53	1758.88	17	-0.1	880.447	105.01		17241000	2	F2:38259	04232021_Banfield_Phage_026M_300kDa_FilterTop_10uL_1D_PR180_QE1_s01_20210423203514.raw	2	0	2	L2_026_000M1_scaffold_3786_9			PEAKS DB
SGQVTETYTTAVAAVSGK	83.53	1768.88	18	0.1	885.449	154.25		8300800	2	F2:64151	04232021_Banfield_Phage_026M_300kDa_FilterTop_10uL_1D_PR180_QE1_s01_20210423203514.raw	2	0	2	L2_026_000M1_scaffold_4974_1			PEAKS DB
SSLWDSQWAADQGPSGK	83.53	1818.82	17	0	910.416	163.72	1663900	0	2	F2:69377	04232021_Banfield_Phage_026M_300kDa_FilterTop_10uL_1D_PR180_QE1_s01_20210423203514.raw	1	1	0	L2_026_000M1_scaffold_654_15			PEAKS DB
DMDEGLATANEEEQAK	83.52	1749.74	16	-0.7	875.875	94.09	1337300	486850	2	F2:32008	04232021_Banfield_Phage_026M_300kDa_FilterTop_10uL_1D_PR180_QE1_s01_20210423203514.raw	4	3	1	L2_026_000M1_scaffold_1050_8			PEAKS DB
GNDPQYAVFIPAVENVK	83.5	1859.94	17	0.9	930.979	200.39	2344300	4361600	2	F2:89290	04232021_Banfield_Phage_026M_300kDa_FilterTop_10uL_1D_PR180_QE1_s01_20210423203514.raw	3	1	2	L2_026_000M1_scaffold_1082_43			PEAKS DB
PGSMGVPNPQYDIDLLTHDGR	83.5	2281.08	21	-2	761.366	208.71	18241000	3953900	2	F2:94042	04232021_Banfield_Phage_026M_300kDa_FilterTop_10uL_1D_PR180_QE1_s01_20210423203514.raw	4	3	1	L2_026_000M1_scaffold_548_36			PEAKS DB
TGGVTSLGQALTGNLPGVVTMTDTGKPGDEDPK	83.49	3212.59	33	-2.7	1071.87	206.51	0		1	F1:93253	04232021_Banfield_Phage_026M_300kDa_FT_10uL_1D_PR180_QE1_s09.raw	0	0	0	L2_026_000M1_scaffold_839_6			PEAKS DB
TVHM(+15.99)M(+15.99)PM(+15.99)QVQVQVNR	83.49	1844.87	15	-0.6	615.963	77.9	2689600	5433700	2	F2:24798	04232021_Banfield_Phage_026M_300kDa_FilterTop_10uL_1D_PR180_QE1_s01_20210423203514.raw	17	7	10	sp|Q02817|MUC2_HUMAN	Oxidation (M)	M4:Oxidation (M):1000.00;M5:Oxidation (M):1000.00;M7:Oxidation (M):1000.00	PEAKS DB
EQVEEEATAAGIVDM(+15.99)IK	83.48	1847.88	17	-3.5	924.945	178.79		67735000	2	F2:78293	04232021_Banfield_Phage_026M_300kDa_FilterTop_10uL_1D_PR180_QE1_s01_20210423203514.raw	20	0	20	L2_026_000M1_scaffold_2774_1	Oxidation (M)	M15:Oxidation (M):1000.00	PEAKS DB
TC(+57.02)LISGSGNVAQYTAEK	83.47	1797.86	17	-1	899.935	121.99		17594000	2	F2:47163	04232021_Banfield_Phage_026M_300kDa_FilterTop_10uL_1D_PR180_QE1_s01_20210423203514.raw	1	0	1	L2_026_000M1_scaffold_1514_9:L2_026_000M1_scaffold_4681_1:L2_026_000M1_scaffold_30_172	Carbamidomethylation	C2:Carbamidomethylation:1000.00	PEAKS DB
LYSENGYPNDQPSSYR	83.47	1888.82	16	0.7	945.419	97.01		3218100	2	F2:33820	04232021_Banfield_Phage_026M_300kDa_FilterTop_10uL_1D_PR180_QE1_s01_20210423203514.raw	1	0	1	L2_026_000M1_scaffold_6046_6			PEAKS DB
ATVAQQPYEMGYQAVEAALK	83.46	2167.06	20	1.2	723.362	221.24	957490		1	F1:101329	04232021_Banfield_Phage_026M_300kDa_FT_10uL_1D_PR180_QE1_s09.raw	2	2	0	L2_026_000M1_scaffold_22365_1			PEAKS DB
SAGGDVYAYGAGQGSTR	83.45	1615.72	17	-1.3	808.868	79.63	2237700	2163500	1	F1:25830	04232021_Banfield_Phage_026M_300kDa_FT_10uL_1D_PR180_QE1_s09.raw	3	1	2	L2_026_000M1_scaffold_24005_2			PEAKS DB
SIVSGTGFIQDIPAYYQAQGK	83.44	2242.13	21	3.3	1122.07	206.44	1814600	0	1	F1:93122	04232021_Banfield_Phage_026M_300kDa_FT_10uL_1D_PR180_QE1_s09.raw	1	1	0	L2_026_000M1_scaffold_5051_5			PEAKS DB
VTIGDIEDNIAHVEVNGTHYK	83.44	2323.14	21	0.7	581.794	194.58	5386800	0	1	F1:86730	04232021_Banfield_Phage_026M_300kDa_FT_10uL_1D_PR180_QE1_s09.raw	1	1	0	L2_026_000M1_scaffold_966_4:L2_026_000M1_scaffold_5987_4:L2_026_000M1_scaffold_2062_21			PEAKS DB
EGENNSFLIESNVYDK	83.43	1856.84	16	0.8	929.429	159.46	5918600	12287000	2	F2:66905	04232021_Banfield_Phage_026M_300kDa_FilterTop_10uL_1D_PR180_QE1_s01_20210423203514.raw	6	1	5	L2_026_000M1_scaffold_71_93			PEAKS DB
LSVFGDDYDTPDGSC(+57.02)IR	83.42	1915.83	17	-0.2	958.92	182.15		14427000	2	F2:78726	04232021_Banfield_Phage_026M_300kDa_FilterTop_10uL_1D_PR180_QE1_s01_20210423203514.raw	1	0	1	L2_026_000M1_scaffold_273_16:L2_026_000M1_scaffold_9919_12:L2_026_000M1_scaffold_650_3:L2_026_000M1_scaffold_853_34:L2_026_000M1_scaffold_436_32:L2_026_000M1_scaffold_21_29	Carbamidomethylation	C15:Carbamidomethylation:1000.00	PEAKS DB
HMDLSWPLLNQDEATK	83.4	1896.9	16	-0.6	949.459	190.04	788470	877230	1	F1:84120	04232021_Banfield_Phage_026M_300kDa_FT_10uL_1D_PR180_QE1_s09.raw	6	2	4	L2_026_000M1_scaffold_23_75			PEAKS DB
YPNYNSVIPQNNPYK	83.4	1809.87	15	-0.7	905.941	150.93		3572300	2	F2:62333	04232021_Banfield_Phage_026M_300kDa_FilterTop_10uL_1D_PR180_QE1_s01_20210423203514.raw	4	0	4	L2_026_000M1_scaffold_63_26			PEAKS DB
SAEHYGLDFAGEVRPNLEK	83.39	2131.03	19	0.5	533.766	146.38	1135600		1	F1:60037	04232021_Banfield_Phage_026M_300kDa_FT_10uL_1D_PR180_QE1_s09.raw	1	1	0	L2_026_000M1_scaffold_12_111			PEAKS DB
QNGIVVNPSSGSGDTTLQVK	83.39	2000.02	20	1.6	1001.02	116.03	458470	2288100	2	F2:44185	04232021_Banfield_Phage_026M_300kDa_FilterTop_10uL_1D_PR180_QE1_s01_20210423203514.raw	2	1	1	L2_026_000M1_scaffold_168_22			PEAKS DB
VYEFNVLKPEEAKPNDDGTYEVK	83.39	2683.3	23	1.7	895.443	156.68	255370	3419300	2	F2:65456	04232021_Banfield_Phage_026M_300kDa_FilterTop_10uL_1D_PR180_QE1_s01_20210423203514.raw	3	1	2	L2_026_000M1_scaffold_9003_1			PEAKS DB
GTTVNPGVIEGGSAPNVISEK	83.39	2025.04	21	0	1013.53	137.12		6750500	2	F2:55175	04232021_Banfield_Phage_026M_300kDa_FilterTop_10uL_1D_PR180_QE1_s01_20210423203514.raw	2	0	2	L2_026_000M1_scaffold_97_17			PEAKS DB
MSDQYNAANVYTTTPR	83.38	1830.82	16	-1.7	916.416	107.04	778650	2741400	2	F2:39314	04232021_Banfield_Phage_026M_300kDa_FilterTop_10uL_1D_PR180_QE1_s01_20210423203514.raw	4	1	3	L2_026_000M1_scaffold_1417_13			PEAKS DB
VGPNPDGITIANER	83.38	1451.74	14	-0.2	726.875	101.67	15838000	19586000	2	F2:36326	04232021_Banfield_Phage_026M_300kDa_FilterTop_10uL_1D_PR180_QE1_s01_20210423203514.raw	4	1	3	L2_026_000M1_scaffold_373_13			PEAKS DB
TLPAPLDHINLHVR	83.38	1594.89	14	0.4	399.731	162.62	843290000	200200000	2	F2:68953	04232021_Banfield_Phage_026M_300kDa_FilterTop_10uL_1D_PR180_QE1_s01_20210423203514.raw	47	25	22	sp|O43451|MGA_HUMAN			PEAKS DB
YYGTGDIGGSPTLGSVR	83.37	1698.82	17	-1	850.417	135.78	979790	1199100	2	F2:54477	04232021_Banfield_Phage_026M_300kDa_FilterTop_10uL_1D_PR180_QE1_s01_20210423203514.raw	2	1	1	L2_026_000M1_scaffold_583_1			PEAKS DB
FGGTLANVPAAELGSIVIK	83.33	1856.04	19	0.4	929.028	217.88	1775300		1	F1:99235	04232021_Banfield_Phage_026M_300kDa_FT_10uL_1D_PR180_QE1_s09.raw	5	5	0	L2_026_000M1_scaffold_407_6:L2_026_000M1_scaffold_19_124			PEAKS DB
DLLNSWTPENTNTNIPR	83.32	1983.96	17	-0.3	992.99	195.51	3429000	16711000	2	F2:86231	04232021_Banfield_Phage_026M_300kDa_FilterTop_10uL_1D_PR180_QE1_s01_20210423203514.raw	3	1	2	L2_026_000M1_scaffold_10_151			PEAKS DB
FAEMLGEDLEPNM(+15.99)K	83.31	1638.73	14	-0.2	820.371	159.38	13840000	19169000	2	F2:67034	04232021_Banfield_Phage_026M_300kDa_FilterTop_10uL_1D_PR180_QE1_s01_20210423203514.raw	2	1	1	L2_026_000M1_scaffold_1879_23:L2_026_000M1_scaffold_8160_2	Oxidation (M)	M13:Oxidation (M):100.28	PEAKS DB
AVFYQNGTWAYNDVK	83.31	1774.83	15	0.7	888.424	168.34	28214000	11116000	2	F2:72025	04232021_Banfield_Phage_026M_300kDa_FilterTop_10uL_1D_PR180_QE1_s01_20210423203514.raw	9	6	3	L2_026_000M1_scaffold_628_17:L2_026_000M1_scaffold_2238_3			PEAKS DB
TWAAEHVVGVASDVPEDIK	83.3	2022.01	19	-5.2	675.006	180.18	162540	153500	2	F2:77774	04232021_Banfield_Phage_026M_300kDa_FilterTop_10uL_1D_PR180_QE1_s01_20210423203514.raw	2	1	1	L2_026_000M1_scaffold_4438_7			PEAKS DB
AIPTGEIAPVEGTPFDFTEAKPIGR	83.29	2612.35	25	4.2	871.794	208.03	7132900	6439100	2	F2:93870	04232021_Banfield_Phage_026M_300kDa_FilterTop_10uL_1D_PR180_QE1_s01_20210423203514.raw	2	1	1	L2_026_000M1_scaffold_10315_1			PEAKS DB
EDPTTDIAIVGHTDK	83.29	1610.78	15	-1.7	806.395	100.36		22699000	2	F2:35699	04232021_Banfield_Phage_026M_300kDa_FilterTop_10uL_1D_PR180_QE1_s01_20210423203514.raw	2	0	2	L2_026_000M1_scaffold_2293_8			PEAKS DB
TSDMLIDANWSALAGAADKPK	83.28	2174.07	21	-1.5	725.695	195.99	1101400		1	F1:87525	04232021_Banfield_Phage_026M_300kDa_FT_10uL_1D_PR180_QE1_s09.raw	1	1	0	L2_026_000M1_scaffold_192_31			PEAKS DB
NDYSDASSAYYGGSSDQIIR	83.27	2167.93	20	2.6	1084.97	144.93	0	0	2	F2:59295	04232021_Banfield_Phage_026M_300kDa_FilterTop_10uL_1D_PR180_QE1_s01_20210423203514.raw	0	0	0	L2_026_000M1_scaffold_3160_6			PEAKS DB
GFGFVEM(+15.99)PNDEEGQK	83.27	1698.72	15	-0.4	850.367	116.73		12486000	2	F2:44647	04232021_Banfield_Phage_026M_300kDa_FilterTop_10uL_1D_PR180_QE1_s01_20210423203514.raw	1	0	1	L2_026_000M1_scaffold_6897_2	Oxidation (M)	M7:Oxidation (M):1000.00	PEAKS DB
DHVNDLNELSDEDR	83.26	1669.72	14	-0.6	835.866	90.02	150370	1298100	1	F1:30185	04232021_Banfield_Phage_026M_300kDa_FT_10uL_1D_PR180_QE1_s09.raw	6	2	4	L2_026_000M1_scaffold_2102_10:L2_026_000M1_scaffold_3473_3			PEAKS DB
QADEDYSHDLMLLR	83.26	1704.78	14	0	853.396	170.03	6217300	36677000	2	F2:72931	04232021_Banfield_Phage_026M_300kDa_FilterTop_10uL_1D_PR180_QE1_s01_20210423203514.raw	6	2	4	sp|P06870|KLK1_HUMAN			PEAKS DB
VDYIGGDGQTESNITNR	83.25	1837.84	17	-1.5	919.928	102.09	4225100	1154700	2	F2:36725	04232021_Banfield_Phage_026M_300kDa_FilterTop_10uL_1D_PR180_QE1_s01_20210423203514.raw	3	2	1	L2_026_000M1_scaffold_2870_3:L2_026_000M1_scaffold_29836_1			PEAKS DB
DGYNHLYLYTSGGNLVK	83.24	1912.93	17	1.1	957.474	154.54	3168400		1	F1:64876	04232021_Banfield_Phage_026M_300kDa_FT_10uL_1D_PR180_QE1_s09.raw	2	2	0	L2_026_000M1_scaffold_1913_9			PEAKS DB
YGFLLPASQIIPTAK	83.24	1617.91	15	0.1	809.964	217.9	731520000	293120000	2	F2:98813	04232021_Banfield_Phage_026M_300kDa_FilterTop_10uL_1D_PR180_QE1_s01_20210423203514.raw	14	6	8	sp|P15085|CBPA1_HUMAN			PEAKS DB
IVGNGVNGAVTNVAVYDR	83.23	1816.94	18	1.3	909.48	132.9	518340	1278600	2	F2:52960	04232021_Banfield_Phage_026M_300kDa_FilterTop_10uL_1D_PR180_QE1_s01_20210423203514.raw	2	1	1	L2_026_000M1_scaffold_2643_1			PEAKS DB
EFTGPTVSDTLYDVK	83.23	1670.8	15	-1.1	836.408	169.31	32130000	33193000	2	F2:72395	04232021_Banfield_Phage_026M_300kDa_FilterTop_10uL_1D_PR180_QE1_s01_20210423203514.raw	3	2	1	sp|P14410|SUIS_HUMAN			PEAKS DB
VTGIVEGSNPPIGQMAAAGPASEVDLK	83.22	2607.32	27	1.3	870.115	193.02	116170	212030	2	F2:84869	04232021_Banfield_Phage_026M_300kDa_FilterTop_10uL_1D_PR180_QE1_s01_20210423203514.raw	2	1	1	L2_026_000M1_scaffold_407_8			PEAKS DB
WSQDDPGIYQLSYAGVNQK	83.22	2168.02	19	-1.5	1085.01	180.13	601370		1	F1:78564	04232021_Banfield_Phage_026M_300kDa_FT_10uL_1D_PR180_QE1_s09.raw	1	1	0	L2_026_000M1_scaffold_852_19			PEAKS DB
TVYQDENEFGESAGVEK	83.2	1900.83	17	1.3	951.425	110.96		1127400	2	F2:41396	04232021_Banfield_Phage_026M_300kDa_FilterTop_10uL_1D_PR180_QE1_s01_20210423203514.raw	1	0	1	L2_026_000M1_scaffold_1552_3			PEAKS DB
ALFVTNPSNPPSYALSPETMAR	83.2	2362.16	22	1	1182.09	201.02		48515	2	F2:89565	04232021_Banfield_Phage_026M_300kDa_FilterTop_10uL_1D_PR180_QE1_s01_20210423203514.raw	1	0	1	L2_026_000M1_scaffold_1860_10			PEAKS DB
INGSGAGEAGASNGGDLIFAHK	83.2	2041.98	22	0.3	681.668	103.69	7638500	2719800	1	F1:37715	04232021_Banfield_Phage_026M_300kDa_FT_10uL_1D_PR180_QE1_s09.raw	2	1	1	L2_026_000M1_scaffold_71_9			PEAKS DB
QLGDAVQLASLPPAGDILPNK	83.19	2116.15	21	0.7	1059.08	209.25	113370	8481500	2	F2:94396	04232021_Banfield_Phage_026M_300kDa_FilterTop_10uL_1D_PR180_QE1_s01_20210423203514.raw	4	1	3	sp|P09093|CEL3A_HUMAN			PEAKS DB
AQDVLEHEWTGEAR	83.18	1639.76	14	-1.7	820.885	103.16	4147800	382620	2	F2:37211	04232021_Banfield_Phage_026M_300kDa_FilterTop_10uL_1D_PR180_QE1_s01_20210423203514.raw	2	1	1	L2_026_000M1_scaffold_56_73			PEAKS DB
ATAHLTNLQVTGGDLDK	83.16	1752.9	17	0.8	877.458	99.97	6992400	8868300	1	F1:35755	04232021_Banfield_Phage_026M_300kDa_FT_10uL_1D_PR180_QE1_s09.raw	3	2	1	L2_026_000M1_scaffold_2539_2			PEAKS DB
YIMTSSTGDGPTAYADENGYLPK	83.16	2450.09	23	3.5	1226.06	178.76		0	2	F2:77144	04232021_Banfield_Phage_026M_300kDa_FilterTop_10uL_1D_PR180_QE1_s01_20210423203514.raw	0	0	0	L2_026_000M1_scaffold_393_3			PEAKS DB
DMVGLDALDAQPLLK	83.15	1597.84	15	-0.3	799.926	211.72	7776900	4383200	1	F1:95874	04232021_Banfield_Phage_026M_300kDa_FT_10uL_1D_PR180_QE1_s09.raw	7	2	5	sp|P12821|ACE_HUMAN			PEAKS DB
LADQTNQGNDFGDWDPK	83.14	1919.83	17	-1.2	960.92	136.58	0	0	2	F2:55017	04232021_Banfield_Phage_026M_300kDa_FilterTop_10uL_1D_PR180_QE1_s01_20210423203514.raw	0	0	0	L2_026_000M1_scaffold_19051_1			PEAKS DB
GTHLVNAGGIHYEPFGIYPGTK	83.12	2327.17	22	2.6	776.733	154.42	896420		1	F1:64859	04232021_Banfield_Phage_026M_300kDa_FT_10uL_1D_PR180_QE1_s09.raw	1	1	0	L2_026_000M1_scaffold_2621_5			PEAKS DB
VLDLIAHMASVNC(+57.02)	83.12	1441.71	13	-0.4	721.86	200.2	64339000	72120000	2	F2:89457	04232021_Banfield_Phage_026M_300kDa_FilterTop_10uL_1D_PR180_QE1_s01_20210423203514.raw	9	5	4	L2_026_000M1_scaffold_489_14	Carbamidomethylation	C13:Carbamidomethylation:1000.00	PEAKS DB
HYTNPSQDVTVPC(+57.02)PVPSTPPTPSPS	83.11	2661.24	25	-1.3	888.086	150.91	1283900	22674000	2	F2:62304	04232021_Banfield_Phage_026M_300kDa_FilterTop_10uL_1D_PR180_QE1_s01_20210423203514.raw	5	3	2	sp|P01876|IGHA1_HUMAN	Carbamidomethylation	C13:Carbamidomethylation:1000.00	PEAKS DB
SMQAAQNSTSEFVETALR	83.1	1968.92	18	1	985.469	192.77	1514000	12459000	2	F2:84511	04232021_Banfield_Phage_026M_300kDa_FilterTop_10uL_1D_PR180_QE1_s01_20210423203514.raw	5	3	2	L2_026_000M1_scaffold_227_31			PEAKS DB
FYINSAPAYKPYVTQLITTDAK	83.09	2503.3	22	1.5	835.442	196.23	5345900		1	F1:87620	04232021_Banfield_Phage_026M_300kDa_FT_10uL_1D_PR180_QE1_s09.raw	1	1	0	L2_026_000M1_scaffold_612_12:L2_026_000M1_scaffold_10_12			PEAKS DB
LIQDGVATC(+57.02)EVLDTTSK	83.07	1848.91	17	0.7	925.465	137.33		14134000	2	F2:55631	04232021_Banfield_Phage_026M_300kDa_FilterTop_10uL_1D_PR180_QE1_s01_20210423203514.raw	4	0	4	L2_026_000M1_scaffold_710_12	Carbamidomethylation	C9:Carbamidomethylation:1000.00	PEAKS DB
VFSNGADLSGVTEEAPLKLSK	83.07	2161.13	21	-0.8	721.382	163.54	2263700	0	1	F1:69816	04232021_Banfield_Phage_026M_300kDa_FT_10uL_1D_PR180_QE1_s09.raw	1	1	0	sp|P01009|A1AT_HUMAN			PEAKS DB
DHSTTYGASLGGAIIK	83.06	1589.8	16	-0.6	795.909	117.11		0	2	F2:44725	04232021_Banfield_Phage_026M_300kDa_FilterTop_10uL_1D_PR180_QE1_s01_20210423203514.raw	0	0	0	L2_026_000M1_scaffold_1244_17			PEAKS DB
YSNLDTPTVITLNDNTGK	83.05	1964.97	18	1	983.493	151.65	1020400	1025200	1	F1:63080	04232021_Banfield_Phage_026M_300kDa_FT_10uL_1D_PR180_QE1_s09.raw	2	1	1	L2_026_000M1_scaffold_506_28			PEAKS DB
ALVEAAAEHDESLM(+15.99)EK	83.04	1757.81	16	2.6	879.917	91.61		3646000	2	F2:30797	04232021_Banfield_Phage_026M_300kDa_FilterTop_10uL_1D_PR180_QE1_s01_20210423203514.raw	2	0	2	L2_026_000M1_scaffold_2345_4	Oxidation (M)	M14:Oxidation (M):1000.00	PEAKS DB
GTTPVNAVTLTYNGNK	83.04	1648.84	16	-0.7	825.428	114.02	10495000	15692000	2	F2:43280	04232021_Banfield_Phage_026M_300kDa_FilterTop_10uL_1D_PR180_QE1_s01_20210423203514.raw	3	2	1	sp|P14410|SUIS_HUMAN			PEAKS DB
DEYYLNTLNPTGTEEAK	83.03	1956.9	17	0.4	979.455	161.45		2162700	2	F2:68119	04232021_Banfield_Phage_026M_300kDa_FilterTop_10uL_1D_PR180_QE1_s01_20210423203514.raw	1	0	1	L2_026_000M1_scaffold_1168_14			PEAKS DB
VM(+15.99)IHQPM(+15.99)GGAQGQASDIEITAR	83.02	2341.12	22	2.1	781.381	103.21		8876500	2	F2:37220	04232021_Banfield_Phage_026M_300kDa_FilterTop_10uL_1D_PR180_QE1_s01_20210423203514.raw	2	0	2	L2_026_000M1_scaffold_1810_11:L2_026_000M1_scaffold_6029_2:L2_026_000M1_scaffold_481_2:L2_026_000M1_scaffold_6404_3:L2_026_000M1_scaffold_680_26:L2_026_000M1_scaffold_2889_4	Oxidation (M)	M2:Oxidation (M):1000.00;M7:Oxidation (M):1000.00	PEAKS DB
TTNTTAELQTLTVNGK	83.02	1690.87	16	-3.3	846.441	115.5	86166	5204900	2	F2:43999	04232021_Banfield_Phage_026M_300kDa_FilterTop_10uL_1D_PR180_QE1_s01_20210423203514.raw	3	1	2	L2_026_000M1_scaffold_4510_2			PEAKS DB
NWGEGWGFMPSDR	83.01	1537.64	13	-0.4	769.827	207.49	2079000000	393440000	2	F2:94072	04232021_Banfield_Phage_026M_300kDa_FilterTop_10uL_1D_PR180_QE1_s01_20210423203514.raw	20	15	5	sp|P19961|AMY2B_HUMAN:sp|P04745|AMY1_HUMAN			PEAKS DB
TGNTYVTEHVVGIGK	83	1573.81	15	0.8	787.913	99.78	19906000	30402000	2	F2:35382	04232021_Banfield_Phage_026M_300kDa_FilterTop_10uL_1D_PR180_QE1_s01_20210423203514.raw	4	2	2	L2_026_000M1_scaffold_19_174:L2_026_000M1_scaffold_226_56			PEAKS DB
YTQDTNDYAITVPNTVDK	82.96	2056.96	18	2.8	1029.49	131.07	202120	2929900	1	F1:52418	04232021_Banfield_Phage_026M_300kDa_FT_10uL_1D_PR180_QE1_s09.raw	2	1	1	L2_026_000M1_scaffold_2539_2			PEAKS DB
TSDKDGENLLPVGSIK	82.94	1671.87	16	0.9	836.942	108.09	527840	0	1	F1:40366	04232021_Banfield_Phage_026M_300kDa_FT_10uL_1D_PR180_QE1_s09.raw	1	1	0	L2_026_000M1_scaffold_393_9			PEAKS DB
TVAAPSVFIFPPSDEQLK	82.94	1945.02	18	0.7	973.518	210.07	10345000000	9022700000	2	F2:94773	04232021_Banfield_Phage_026M_300kDa_FilterTop_10uL_1D_PR180_QE1_s01_20210423203514.raw	24	11	13	sp|P01834|IGKC_HUMAN			PEAKS DB
NENLSAPDTEVYDAVNQIR	82.93	2147.01	19	-2.1	1074.51	197.63	762490	4309400	2	F2:87659	04232021_Banfield_Phage_026M_300kDa_FilterTop_10uL_1D_PR180_QE1_s01_20210423203514.raw	2	1	1	L2_026_000M1_scaffold_1696_28			PEAKS DB
NVNYTINGGGGTSSAPTTNMGK	82.92	2139.99	22	-0.9	1071	98.58		0	2	F2:34543	04232021_Banfield_Phage_026M_300kDa_FilterTop_10uL_1D_PR180_QE1_s01_20210423203514.raw	0	0	0	L2_026_000M1_scaffold_1070_18			PEAKS DB
HVQDASYPFLIQEK	82.92	1673.84	14	3.1	837.931	132.76		91342	2	F2:52936	04232021_Banfield_Phage_026M_300kDa_FilterTop_10uL_1D_PR180_QE1_s01_20210423203514.raw	1	0	1	L2_026_000M1_scaffold_1157_32:L2_026_000M1_scaffold_14468_3			PEAKS DB
NDNKPC(+57.02)TEEAWADLK	82.92	1789.79	15	0.1	895.904	106.76	18830000	40211000	2	F2:39047	04232021_Banfield_Phage_026M_300kDa_FilterTop_10uL_1D_PR180_QE1_s01_20210423203514.raw	5	3	2	L2_026_000M1_scaffold_735_13:L2_026_000M1_scaffold_1555_1:L2_026_000M1_scaffold_13294_1	Carbamidomethylation	C6:Carbamidomethylation:1000.00	PEAKS DB
NGYFPDGVNSLSEDDGQAK	82.91	2011.88	19	-1.3	1006.94	155.84	4468200	3673800	2	F2:65151	04232021_Banfield_Phage_026M_300kDa_FilterTop_10uL_1D_PR180_QE1_s01_20210423203514.raw	2	1	1	L2_026_000M1_scaffold_4306_2			PEAKS DB
VVSWYDNEIGYSNK	82.9	1672.77	14	-0.1	837.394	158.03	507730000	745130000	2	F2:66202	04232021_Banfield_Phage_026M_300kDa_FilterTop_10uL_1D_PR180_QE1_s01_20210423203514.raw	83	40	43	L2_026_000M1_scaffold_489_14:L2_026_000M1_scaffold_219_26:L2_026_000M1_scaffold_3095_1:L2_026_000M1_scaffold_3191_10:L2_026_000M1_scaffold_4889_5:L2_026_000M1_scaffold_2701_11			PEAKS DB
AGASNSVITTAVDGNNNDAMNK	82.9	2162.99	22	4.6	1082.51	107.46	0	1441500	2	F2:39354	04232021_Banfield_Phage_026M_300kDa_FilterTop_10uL_1D_PR180_QE1_s01_20210423203514.raw	2	0	2	L2_026_000M1_scaffold_839_9			PEAKS DB
YLHDETGISENDIAK	82.89	1703.8	15	0.2	852.908	93.6	22570000	16497000	1	F1:32005	04232021_Banfield_Phage_026M_300kDa_FT_10uL_1D_PR180_QE1_s09.raw	7	3	4	L2_026_000M1_scaffold_340_31			PEAKS DB
TSTDGGSMVYLSQEELK	82.86	1843.85	17	-3.7	922.929	154.56		738430	2	F2:64421	04232021_Banfield_Phage_026M_300kDa_FilterTop_10uL_1D_PR180_QE1_s01_20210423203514.raw	1	0	1	L2_026_000M1_scaffold_24895_2			PEAKS DB
TSGSEDDLYAVVGATTHSGSK	82.86	2080.95	21	-2.6	694.657	133.04	173600		1	F1:53585	04232021_Banfield_Phage_026M_300kDa_FT_10uL_1D_PR180_QE1_s09.raw	1	1	0	L2_026_000M1_scaffold_9874_1			PEAKS DB
QANLGLEALQNGLLK	82.85	1580.89	15	-0.8	791.451	208.18	447910	2887200	2	F2:93790	04232021_Banfield_Phage_026M_300kDa_FilterTop_10uL_1D_PR180_QE1_s01_20210423203514.raw	3	1	2	L2_026_000M1_scaffold_839_7			PEAKS DB
YIQDNNVSILGEPLPNEDK	82.83	2157.06	19	-1.8	1079.53	181.2		0	2	F2:78344	04232021_Banfield_Phage_026M_300kDa_FilterTop_10uL_1D_PR180_QE1_s01_20210423203514.raw	0	0	0	L2_026_000M1_scaffold_2889_3			PEAKS DB
IQTAVNDGIIDKESVNNSTSNAR	82.82	2445.21	23	-0.7	816.077	97.21	6671200		1	F1:34020	04232021_Banfield_Phage_026M_300kDa_FT_10uL_1D_PR180_QE1_s09.raw	1	1	0	L2_026_000M1_scaffold_473_10			PEAKS DB
NNNSFSVASIGITSSR	82.79	1652.81	16	-1.9	827.412	155.88	478190	2802200	2	F2:65118	04232021_Banfield_Phage_026M_300kDa_FilterTop_10uL_1D_PR180_QE1_s01_20210423203514.raw	3	1	2	L2_026_000M1_scaffold_110_14			PEAKS DB
IAVVC(+57.02)ANDPNTEYAIAR	82.79	1875.91	17	-0.1	938.965	132.63		1781400	2	F2:52830	04232021_Banfield_Phage_026M_300kDa_FilterTop_10uL_1D_PR180_QE1_s01_20210423203514.raw	1	0	1	L2_026_000M1_scaffold_29928_2:L2_026_000M1_scaffold_4163_9	Carbamidomethylation	C5:Carbamidomethylation:1000.00	PEAKS DB
YEEIPNFPVSTVEGHSGK	82.78	1988.95	18	0.3	663.99	157.63		6044700	2	F2:66082	04232021_Banfield_Phage_026M_300kDa_FilterTop_10uL_1D_PR180_QE1_s01_20210423203514.raw	1	0	1	L2_026_000M1_scaffold_3404_5:L2_026_000M1_scaffold_5039_3			PEAKS DB
EPGTYYVPELPDLATDGK	82.78	1963.94	18	3.3	982.981	205.04	591990	1690900	2	F2:92023	04232021_Banfield_Phage_026M_300kDa_FilterTop_10uL_1D_PR180_QE1_s01_20210423203514.raw	2	1	1	L2_026_000M1_scaffold_811_19			PEAKS DB
VGESYGVLMSDVTQAR	82.77	1710.82	16	-0.1	856.42	187.19	11395000	16012000	2	F2:81768	04232021_Banfield_Phage_026M_300kDa_FilterTop_10uL_1D_PR180_QE1_s01_20210423203514.raw	8	2	6	L2_026_000M1_scaffold_4597_7			PEAKS DB
NLIQGNVEDVSPFFQSTK	82.76	2022.01	18	0.3	1012.01	207.18	0	464900	2	F2:93184	04232021_Banfield_Phage_026M_300kDa_FilterTop_10uL_1D_PR180_QE1_s01_20210423203514.raw	2	0	2	L2_026_000M1_scaffold_18238_1			PEAKS DB
TGEPVVGTSEYSGQPLVFVK	82.75	2093.07	20	-0.7	1047.54	189.04		0	2	F2:82605	04232021_Banfield_Phage_026M_300kDa_FilterTop_10uL_1D_PR180_QE1_s01_20210423203514.raw	0	0	0	L2_026_000M1_scaffold_37_118			PEAKS DB
ASQSVSSNLAWYQQKPGQAPR	82.74	2302.15	21	1.3	768.39	106.31	9737900	3191800	1	F1:39288	04232021_Banfield_Phage_026M_300kDa_FT_10uL_1D_PR180_QE1_s09.raw	2	1	1	sp|A0A087WSY6|KVD15_HUMAN			PEAKS DB
AHQIMTPSLGTQANNWSNQESAGR	82.73	2597.2	24	1.1	866.743	123.65	674380		1	F1:48234	04232021_Banfield_Phage_026M_300kDa_FT_10uL_1D_PR180_QE1_s09.raw	1	1	0	L2_026_000M1_scaffold_64_92			PEAKS DB
KNPLGLIIALDENK	82.73	1536.89	14	-1	769.45	191.61	111740000	1560100	1	F1:84863	04232021_Banfield_Phage_026M_300kDa_FT_10uL_1D_PR180_QE1_s09.raw	16	13	3	sp|O43451|MGA_HUMAN			PEAKS DB
DNVGINYTQNDVDGK	82.71	1650.75	15	-0.5	826.381	93.14	3054400	3009000	2	F2:31731	04232021_Banfield_Phage_026M_300kDa_FilterTop_10uL_1D_PR180_QE1_s01_20210423203514.raw	4	2	2	L2_026_000M1_scaffold_24005_2			PEAKS DB
LPADDFGQSTAELNALIGNSHNTMK	82.71	2643.26	25	-9.5	882.086	206.13	661620	60114	1	F1:93045	04232021_Banfield_Phage_026M_300kDa_FT_10uL_1D_PR180_QE1_s09.raw	2	1	1	L2_026_000M1_scaffold_27_34			PEAKS DB
IEDMEFDSILPAVQSGK	82.71	1877.91	17	-3.3	939.958	209.43	2315200	1976700	2	F2:94589	04232021_Banfield_Phage_026M_300kDa_FilterTop_10uL_1D_PR180_QE1_s01_20210423203514.raw	4	2	2	L2_026_000M1_scaffold_4111_6			PEAKS DB
AIQMTQSPSSLSASVGDR	82.7	1833.89	18	-0.1	917.952	125.23	25915000	23310000	2	F2:49014	04232021_Banfield_Phage_026M_300kDa_FilterTop_10uL_1D_PR180_QE1_s01_20210423203514.raw	7	2	5	sp|A0A0C4DH72|KV106_HUMAN			PEAKS DB
GLDPEASQGNNNMGGGFER	82.69	1948.83	19	2.4	975.426	107.25		0	2	F2:39339	04232021_Banfield_Phage_026M_300kDa_FilterTop_10uL_1D_PR180_QE1_s01_20210423203514.raw	0	0	0	L2_026_000M1_scaffold_31_163			PEAKS DB
EANALGVLDGVTTNPSLMAK	82.68	2000.02	20	0	1001.02	207.18	44098	4034000	2	F2:93098	04232021_Banfield_Phage_026M_300kDa_FilterTop_10uL_1D_PR180_QE1_s01_20210423203514.raw	2	1	1	L2_026_000M1_scaffold_16583_1			PEAKS DB
VVPVTVVEAGPC(+57.02)VVTQK	82.67	1780.98	17	-1.1	891.494	134.08	92850000		1	F1:54248	04232021_Banfield_Phage_026M_300kDa_FT_10uL_1D_PR180_QE1_s09.raw	2	2	0	L2_026_000M1_scaffold_1444_7	Carbamidomethylation	C12:Carbamidomethylation:1000.00	PEAKS DB
NAPHPEYEVTADEWK	82.66	1784.8	15	1.2	893.409	105.35	0		1	F1:38783	04232021_Banfield_Phage_026M_300kDa_FT_10uL_1D_PR180_QE1_s09.raw	0	0	0	L2_026_000M1_scaffold_31_84:L2_026_000M1_scaffold_21_81			PEAKS DB
DFDNTGIGLLEISHR	82.65	1685.84	15	-1.2	843.925	188.72	31883000	6777200	1	F1:83193	04232021_Banfield_Phage_026M_300kDa_FT_10uL_1D_PR180_QE1_s09.raw	7	6	1	L2_026_000M1_scaffold_12_125			PEAKS DB
AWEDVAAPAIGEITAADGK	82.65	1883.93	19	2.4	942.973	208.01	203720	0	2	F2:93711	04232021_Banfield_Phage_026M_300kDa_FilterTop_10uL_1D_PR180_QE1_s01_20210423203514.raw	1	1	0	L2_026_000M1_scaffold_137_35			PEAKS DB
AVNAGGVLVSGLEMSQNSER	82.65	2016.99	20	0.9	673.338	188.92	0	3440700	2	F2:82565	04232021_Banfield_Phage_026M_300kDa_FilterTop_10uL_1D_PR180_QE1_s01_20210423203514.raw	5	0	5	L2_026_000M1_scaffold_7105_3			PEAKS DB
EAGIPFDTQVTDIDYMEDKK	82.65	2314.07	20	-1.3	1158.04	188.5	7814700	3866700	1	F1:83183	04232021_Banfield_Phage_026M_300kDa_FT_10uL_1D_PR180_QE1_s09.raw	2	1	1	sp|P14410|SUIS_HUMAN			PEAKS DB
YVC(+57.02)C(+57.02)NADEGDPGAFMDR	82.64	1975.75	17	-0.2	988.882	126.43	2552700		1	F1:49696	04232021_Banfield_Phage_026M_300kDa_FT_10uL_1D_PR180_QE1_s09.raw	1	1	0	L2_026_000M1_scaffold_1096_26:L2_026_000M1_scaffold_4214_4	Carbamidomethylation	C3:Carbamidomethylation:1000.00;C4:Carbamidomethylation:1000.00	PEAKS DB
ITVTSTQANGGTAITSK	82.63	1648.86	17	-0.8	825.438	80.67	206710	358430	2	F2:26083	04232021_Banfield_Phage_026M_300kDa_FilterTop_10uL_1D_PR180_QE1_s01_20210423203514.raw	2	1	1	L2_026_000M1_scaffold_227_59			PEAKS DB
LAVGSKPEAEFALAGGDK	82.63	1758.92	18	3.2	880.468	116.24	6299900		1	F1:44464	04232021_Banfield_Phage_026M_300kDa_FT_10uL_1D_PR180_QE1_s09.raw	2	2	0	L2_026_000M1_scaffold_382_26			PEAKS DB
EPIAEAVANAMVGAAK	82.62	1540.79	16	-0.3	771.403	208.73	1991600		1	F1:94500	04232021_Banfield_Phage_026M_300kDa_FT_10uL_1D_PR180_QE1_s09.raw	2	2	0	L2_026_000M1_scaffold_1459_6			PEAKS DB
DQVATAQYM(+15.99)GSQPYVDK	82.62	1915.86	17	-0.5	958.938	91.38		228530	2	F2:30642	04232021_Banfield_Phage_026M_300kDa_FilterTop_10uL_1D_PR180_QE1_s01_20210423203514.raw	1	0	1	L2_026_000M1_scaffold_1680_11	Oxidation (M)	M9:Oxidation (M):1000.00	PEAKS DB
DGEDISTMPIEYAPNFTK	82.6	2026.92	18	-1.9	1014.47	201.95	1188700	2628400	2	F2:90189	04232021_Banfield_Phage_026M_300kDa_FilterTop_10uL_1D_PR180_QE1_s01_20210423203514.raw	2	1	1	L2_026_000M1_scaffold_788_20			PEAKS DB
SPDM(+15.99)YGGTC(+57.02)INVGC(+57.02)IPTK	82.59	1984.87	18	-0.8	993.441	138.66		0	2	F2:56162	04232021_Banfield_Phage_026M_300kDa_FilterTop_10uL_1D_PR180_QE1_s01_20210423203514.raw	0	0	0	L2_026_000M1_scaffold_5491_3	Oxidation (M); Carbamidomethylation	M4:Oxidation (M):1000.00;C9:Carbamidomethylation:1000.00;C14:Carbamidomethylation:1000.00	PEAKS DB
AGANGDPTSLELFHVPQMK	82.59	2010.98	19	0.5	671.335	198.03	12558000	13551000	2	F2:87818	04232021_Banfield_Phage_026M_300kDa_FilterTop_10uL_1D_PR180_QE1_s01_20210423203514.raw	2	1	1	L2_026_000M1_scaffold_846_24			PEAKS DB
C(+57.02)YTAVVPLVYGGETK	82.59	1655.82	15	-0.5	828.918	164.16		15141000	2	F2:69662	04232021_Banfield_Phage_026M_300kDa_FilterTop_10uL_1D_PR180_QE1_s01_20210423203514.raw	1	0	1	sp|P01591|IGJ_HUMAN	Carbamidomethylation	C1:Carbamidomethylation:1000.00	PEAKS DB
TYVGPDPDQTTLAMLDAAAAK	82.57	2148.04	21	-2.8	1075.02	209.93	0	498600	2	F2:94703	04232021_Banfield_Phage_026M_300kDa_FilterTop_10uL_1D_PR180_QE1_s01_20210423203514.raw	1	0	1	L2_026_000M1_scaffold_1168_5			PEAKS DB
NNLDAIHDTVHEMAR	82.56	1734.81	15	-0.2	868.413	105.62	102370000	81079000	1	F1:38908	04232021_Banfield_Phage_026M_300kDa_FT_10uL_1D_PR180_QE1_s09.raw	9	5	4	L2_026_000M1_scaffold_1879_23:L2_026_000M1_scaffold_8160_2			PEAKS DB
IYTADTDGMNWPSQSTR	82.56	1941.85	17	-1.6	971.932	140.33		0	2	F2:57065	04232021_Banfield_Phage_026M_300kDa_FilterTop_10uL_1D_PR180_QE1_s01_20210423203514.raw	0	0	0	L2_026_000M1_scaffold_373_13			PEAKS DB
DVM(+15.99)IAM(+15.99)DC(+57.02)ASSEFYK	82.55	1797.73	15	0.5	899.871	132.49		6013600	2	F2:52981	04232021_Banfield_Phage_026M_300kDa_FilterTop_10uL_1D_PR180_QE1_s01_20210423203514.raw	1	0	1	L2_026_000M1_scaffold_1907_8	Oxidation (M); Carbamidomethylation	M3:Oxidation (M):1000.00;M6:Oxidation (M):1000.00;C8:Carbamidomethylation:1000.00	PEAKS DB
VITISGPDGYIYDPDGISGEK	82.55	2195.06	21	-3.2	1098.54	190.02	948640		1	F1:84036	04232021_Banfield_Phage_026M_300kDa_FT_10uL_1D_PR180_QE1_s09.raw	1	1	0	L2_026_000M1_scaffold_719_4:L2_026_000M1_scaffold_2912_3:L2_026_000M1_scaffold_265_27			PEAKS DB
VYSEASTPEEAEEIGQK	82.54	1865.85	17	0.2	933.934	98.59		12609000	2	F2:34610	04232021_Banfield_Phage_026M_300kDa_FilterTop_10uL_1D_PR180_QE1_s01_20210423203514.raw	2	0	2	L2_026_000M1_scaffold_796_8			PEAKS DB
AANC(+57.02)DYVDYALGNNVFYAK	82.53	2166.97	19	-0.6	1084.49	207.33		331140	2	F2:93319	04232021_Banfield_Phage_026M_300kDa_FilterTop_10uL_1D_PR180_QE1_s01_20210423203514.raw	1	0	1	L2_026_000M1_scaffold_1837_2	Carbamidomethylation	C4:Carbamidomethylation:1000.00	PEAKS DB
HDPYSDIGMVSAQGGK	82.52	1660.75	16	-3.5	831.38	96.83	4773100	7397200	1	F1:33862	04232021_Banfield_Phage_026M_300kDa_FT_10uL_1D_PR180_QE1_s09.raw	5	2	3	L2_026_000M1_scaffold_2042_14			PEAKS DB
NAVVPSDTPYNEDGSWNR	82.52	2019.89	18	-0.6	1010.95	130.21		1128500	2	F2:51767	04232021_Banfield_Phage_026M_300kDa_FilterTop_10uL_1D_PR180_QE1_s01_20210423203514.raw	1	0	1	L2_026_000M1_scaffold_5994_1			PEAKS DB
NSGDSQWVTPSAMSGK	82.51	1650.73	16	0	826.373	107.03	115870	177550	2	F2:39216	04232021_Banfield_Phage_026M_300kDa_FilterTop_10uL_1D_PR180_QE1_s01_20210423203514.raw	2	1	1	L2_026_000M1_scaffold_19879_1			PEAKS DB
AANLDAIHDTVHEMAK	82.51	1734.84	16	-1.8	868.424	105.9	37643000		1	F1:39086	04232021_Banfield_Phage_026M_300kDa_FT_10uL_1D_PR180_QE1_s09.raw	3	3	0	L2_026_000M1_scaffold_5774_6:L2_026_000M1_scaffold_16823_2			PEAKS DB
ILHGGLAVGDSGSDGIK	82.5	1594.83	17	-2.1	798.421	95.27		9702000	2	F2:32689	04232021_Banfield_Phage_026M_300kDa_FilterTop_10uL_1D_PR180_QE1_s01_20210423203514.raw	3	0	3	L2_026_000M1_scaffold_10087_1			PEAKS DB
NGYPSGSTGSFSNLITALHNK	82.5	2164.05	21	0.3	1083.04	186.05	6158700	2312000	1	F1:81789	04232021_Banfield_Phage_026M_300kDa_FT_10uL_1D_PR180_QE1_s09.raw	3	2	1	L2_026_000M1_scaffold_617_10			PEAKS DB
IHGTLAALEQAMK	82.5	1381.74	13	-0.1	691.877	135.18	57850000	4629900	1	F1:54829	04232021_Banfield_Phage_026M_300kDa_FT_10uL_1D_PR180_QE1_s09.raw	9	8	1	L2_026_000M1_scaffold_665_40			PEAKS DB
IQGIMLNPMQQSEPSK	82.49	1799.89	16	0.5	900.953	156.81	1314000	1865800	2	F2:65485	04232021_Banfield_Phage_026M_300kDa_FilterTop_10uL_1D_PR180_QE1_s01_20210423203514.raw	3	1	2	L2_026_000M1_scaffold_5307_1			PEAKS DB
EVAM(+15.99)QIAAMNPIAIDEDGVSEEVK	82.48	2574.22	24	2.2	859.082	206.58		812210	2	F2:92961	04232021_Banfield_Phage_026M_300kDa_FilterTop_10uL_1D_PR180_QE1_s01_20210423203514.raw	2	0	2	L2_026_000M1_scaffold_15020_2	Oxidation (M)	M4:Oxidation (M):25.58	PEAKS DB
APLPGLIPEDEPIVAEAQK	82.47	1986.07	19	-1	994.04	200.07	234000	2894700	2	F2:88878	04232021_Banfield_Phage_026M_300kDa_FilterTop_10uL_1D_PR180_QE1_s01_20210423203514.raw	4	2	2	L2_026_000M1_scaffold_332_25			PEAKS DB
FAEGGIQEQTEQSLK	82.46	1663.81	15	-0.1	832.91	108.44	3466000	2860100	2	F2:40133	04232021_Banfield_Phage_026M_300kDa_FilterTop_10uL_1D_PR180_QE1_s01_20210423203514.raw	2	1	1	L2_026_000M1_scaffold_111_12			PEAKS DB
LHSLMDEALAAEGDEQQKK	82.46	2112.02	19	-3.8	705.01	138.2		253350	2	F2:55881	04232021_Banfield_Phage_026M_300kDa_FilterTop_10uL_1D_PR180_QE1_s01_20210423203514.raw	1	0	1	L2_026_000M1_scaffold_395_26			PEAKS DB
VPAAYAASLC(+57.02)GLC(+57.02)GNYNQDPADDLK	82.46	2682.21	25	0.4	895.076	197.16		2972000	2	F2:87100	04232021_Banfield_Phage_026M_300kDa_FilterTop_10uL_1D_PR180_QE1_s01_20210423203514.raw	1	0	1	sp|Q9Y6R7|FCGBP_HUMAN	Carbamidomethylation	C10:Carbamidomethylation:1000.00;C13:Carbamidomethylation:1000.00	PEAKS DB
YFEGFDETDQSNVQK	82.45	1805.77	15	-2	903.893	122.94	0	1880100	2	F2:47619	04232021_Banfield_Phage_026M_300kDa_FilterTop_10uL_1D_PR180_QE1_s01_20210423203514.raw	1	0	1	L2_026_000M1_scaffold_914_30			PEAKS DB
FNEMVETEGGLEFADQHVIGVAK	82.43	2519.2	23	0.6	840.741	197.62	3484100		1	F1:88514	04232021_Banfield_Phage_026M_300kDa_FT_10uL_1D_PR180_QE1_s09.raw	4	4	0	L2_026_000M1_scaffold_1159_11			PEAKS DB
GYSAELYPDGEAGYK	82.42	1618.72	15	-0.1	810.365	117.75		12373000	2	F2:45029	04232021_Banfield_Phage_026M_300kDa_FilterTop_10uL_1D_PR180_QE1_s01_20210423203514.raw	1	0	1	L2_026_000M1_scaffold_2345_6:L2_026_000M1_scaffold_16760_4:L2_026_000M1_scaffold_17786_3			PEAKS DB
STPGVYASNEGGGFGDSNIK	82.42	1955.89	20	-2.3	978.948	111.08		360560	2	F2:41577	04232021_Banfield_Phage_026M_300kDa_FilterTop_10uL_1D_PR180_QE1_s01_20210423203514.raw	1	0	1	L2_026_000M1_scaffold_303_46			PEAKS DB
NDDYWGDKPGVDTVTIK	82.41	1921.91	17	-0.2	961.96	131.05	50803		1	F1:52455	04232021_Banfield_Phage_026M_300kDa_FT_10uL_1D_PR180_QE1_s09.raw	1	1	0	L2_026_000M1_scaffold_1050_8			PEAKS DB
STDGGETWSEPTLLDVK	82.41	1833.86	17	4.2	917.943	189.88		4208700	2	F2:83248	04232021_Banfield_Phage_026M_300kDa_FilterTop_10uL_1D_PR180_QE1_s01_20210423203514.raw	2	0	2	L2_026_000M1_scaffold_16433_1			PEAKS DB
ELLDTYTQTEANLADAVAK	82.4	2065.02	19	-0.8	1033.52	208.02	0	351830	2	F2:93697	04232021_Banfield_Phage_026M_300kDa_FilterTop_10uL_1D_PR180_QE1_s01_20210423203514.raw	1	0	1	L2_026_000M1_scaffold_113_184			PEAKS DB
GFMIQGGDPQGTGVGGPGYSIK	82.39	2122.02	22	1.4	1062.02	161.54	0		1	F1:68778	04232021_Banfield_Phage_026M_300kDa_FT_10uL_1D_PR180_QE1_s09.raw	0	0	0	L2_026_000M1_scaffold_8989_3			PEAKS DB
EQIAETGADGTDLEGITSLPR	82.38	2172.05	21	1.8	1087.04	179	338680		1	F1:77820	04232021_Banfield_Phage_026M_300kDa_FT_10uL_1D_PR180_QE1_s09.raw	3	3	0	L2_026_000M1_scaffold_29366_2			PEAKS DB
ALFVTNPSNPPSYALSPETM(+15.99)AR	82.37	2378.16	22	-0.5	1190.09	184.8		11576000	2	F2:80250	04232021_Banfield_Phage_026M_300kDa_FilterTop_10uL_1D_PR180_QE1_s01_20210423203514.raw	2	0	2	L2_026_000M1_scaffold_1860_10	Oxidation (M)	M20:Oxidation (M):1000.00	PEAKS DB
TAAATTQGGDGFDIAWAVKPDGTPAGLIR	82.36	2856.44	29	0.6	953.155	206.27	537350		1	F1:93112	04232021_Banfield_Phage_026M_300kDa_FT_10uL_1D_PR180_QE1_s09.raw	1	1	0	L2_026_000M1_scaffold_12533_1			PEAKS DB
VLDAGQC(+57.02)NDSYSLAVIAM(+15.99)K	82.36	2069.98	19	-0.3	1035.99	168.27		0	2	F2:71917	04232021_Banfield_Phage_026M_300kDa_FilterTop_10uL_1D_PR180_QE1_s01_20210423203514.raw	0	0	0	L2_026_000M1_scaffold_2415_9:L2_026_000M1_scaffold_63_63:L2_026_000M1_scaffold_8187_3	Carbamidomethylation; Oxidation (M)	C7:Carbamidomethylation:1000.00;M18:Oxidation (M):1000.00	PEAKS DB
FSGSGSGTDFTLTISR	82.33	1631.78	16	-1.2	816.896	171.37	174050000	9808300	1	F1:73802	04232021_Banfield_Phage_026M_300kDa_FT_10uL_1D_PR180_QE1_s09.raw	51	31	20	sp|P01619|KV320_HUMAN:sp|A0A0C4DH25|KVD20_HUMAN			PEAKS DB
TFAPIKPVITTEESK	82.32	1659.91	15	-0.8	830.961	112.21		43309000	2	F2:42270	04232021_Banfield_Phage_026M_300kDa_FilterTop_10uL_1D_PR180_QE1_s01_20210423203514.raw	2	0	2	L2_026_000M1_scaffold_0_158			PEAKS DB
NLGYLYNSLPNNLNPESVR	82.3	2176.09	19	-1.8	1089.05	208.43	1054500	3066200	2	F2:93877	04232021_Banfield_Phage_026M_300kDa_FilterTop_10uL_1D_PR180_QE1_s01_20210423203514.raw	4	2	2	L2_026_000M1_scaffold_4597_7			PEAKS DB
TLC(+57.02)NLLGNDVENGEIPAC(+57.02)EIER	82.3	2515.17	22	3	1258.6	203.99		106970	2	F2:91271	04232021_Banfield_Phage_026M_300kDa_FilterTop_10uL_1D_PR180_QE1_s01_20210423203514.raw	1	0	1	L2_026_000M1_scaffold_507_29	Carbamidomethylation	C3:Carbamidomethylation:1000.00;C18:Carbamidomethylation:1000.00	PEAKS DB
DSWVHGAVDPSSGTAVLLELSR	82.29	2295.15	22	-0.7	766.057	220.52	276550		1	F1:100820	04232021_Banfield_Phage_026M_300kDa_FT_10uL_1D_PR180_QE1_s09.raw	2	2	0	sp|Q9UQQ1|NALDL_HUMAN			PEAKS DB
LEESTSSISTVYNEDFNK	82.26	2061.94	18	0.5	1031.98	161.35		261450	2	F2:67992	04232021_Banfield_Phage_026M_300kDa_FilterTop_10uL_1D_PR180_QE1_s01_20210423203514.raw	1	0	1	L2_026_000M1_scaffold_1732_5			PEAKS DB
TVHMMPM(+15.99)QVQVQVNR	82.26	1812.88	15	-0.2	605.3	98.59	156490000	132920000	1	F1:35143	04232021_Banfield_Phage_026M_300kDa_FT_10uL_1D_PR180_QE1_s09.raw	4	2	2	sp|Q02817|MUC2_HUMAN	Oxidation (M)	M7:Oxidation (M):39.76	PEAKS DB
SDSDGYIYDPDGIDR	82.25	1686.7	15	0.2	844.358	134.16	11355000	25599000	2	F2:53325	04232021_Banfield_Phage_026M_300kDa_FilterTop_10uL_1D_PR180_QE1_s01_20210423203514.raw	2	1	1	L2_026_000M1_scaffold_495_23:L2_026_000M1_scaffold_4681_1:L2_026_000M1_scaffold_27_157			PEAKS DB
MGAPESGLAEYLFDK	82.24	1626.76	15	-1.9	814.386	206.1	5597700	9960000	1	F1:93044	04232021_Banfield_Phage_026M_300kDa_FT_10uL_1D_PR180_QE1_s09.raw	3	1	2	sp|P02794|FRIH_HUMAN			PEAKS DB
FGYGYVQGANAAALEK	82.23	1657.81	16	0	829.912	152.66	1585800	4544000	2	F2:63213	04232021_Banfield_Phage_026M_300kDa_FilterTop_10uL_1D_PR180_QE1_s01_20210423203514.raw	2	1	1	L2_026_000M1_scaffold_14205_4			PEAKS DB
LAQGEEDGAVGVMMGAK	82.23	1661.78	17	-3	831.893	133.4		1586200	2	F2:53347	04232021_Banfield_Phage_026M_300kDa_FilterTop_10uL_1D_PR180_QE1_s01_20210423203514.raw	2	0	2	L2_026_000M1_scaffold_2539_2			PEAKS DB
QSYDETTNATFYSPMR	82.22	1909.82	16	-0.6	955.914	138.87		151310	2	F2:56255	04232021_Banfield_Phage_026M_300kDa_FilterTop_10uL_1D_PR180_QE1_s01_20210423203514.raw	1	0	1	L2_026_000M1_scaffold_10_151			PEAKS DB
MYDYLDENPELMSAPVSYTNDIK	82.21	2707.2	23	0.1	903.408	216.7	287200		1	F1:98502	04232021_Banfield_Phage_026M_300kDa_FT_10uL_1D_PR180_QE1_s09.raw	1	1	0	L2_026_000M1_scaffold_1197_1			PEAKS DB
TEPVPDQDELDQLSK	82.2	1712.81	15	-0.7	571.944	138.35	942930000	998860000	2	F2:56035	04232021_Banfield_Phage_026M_300kDa_FilterTop_10uL_1D_PR180_QE1_s01_20210423203514.raw	14	6	8	sp|P15085|CBPA1_HUMAN			PEAKS DB
QYHTNYPDAWVSANDADVK	82.19	2192.98	19	0.7	732	127.22	5811000		1	F1:50204	04232021_Banfield_Phage_026M_300kDa_FT_10uL_1D_PR180_QE1_s09.raw	1	1	0	L2_026_000M1_scaffold_1157_36			PEAKS DB
DMENAAILYDEIDR	82.15	1666.75	14	-1.6	834.381	200.2	6988200	6235700	2	F2:89159	04232021_Banfield_Phage_026M_300kDa_FilterTop_10uL_1D_PR180_QE1_s01_20210423203514.raw	3	1	2	L2_026_000M1_scaffold_21_33			PEAKS DB
TFSNNVSAGWVDGTTVK	82.14	1781.86	17	-1.3	891.935	153.3	1460600	1544800	2	F2:63497	04232021_Banfield_Phage_026M_300kDa_FilterTop_10uL_1D_PR180_QE1_s01_20210423203514.raw	3	1	2	L2_026_000M1_scaffold_2551_5			PEAKS DB
WEQVSLPHDYSISQEYSK	82.14	2195.02	18	-1.4	1098.51	160.61	6192700	4528500	1	F1:68280	04232021_Banfield_Phage_026M_300kDa_FT_10uL_1D_PR180_QE1_s09.raw	4	1	3	L2_026_000M1_scaffold_4510_2			PEAKS DB
KEFDEQLGDSYPIPR	82.13	1792.86	15	-2.1	897.437	132	7640000	3024400	1	F1:52952	04232021_Banfield_Phage_026M_300kDa_FT_10uL_1D_PR180_QE1_s09.raw	3	2	1	L2_026_000M1_scaffold_4597_8			PEAKS DB
C(+57.02)YGANDVLEGVAIM(+15.99)K	82.12	1654.77	15	-0.9	828.391	152.69	8585100		1	F1:63740	04232021_Banfield_Phage_026M_300kDa_FT_10uL_1D_PR180_QE1_s09.raw	2	2	0	L2_026_000M1_scaffold_185_84	Carbamidomethylation; Oxidation (M)	C1:Carbamidomethylation:1000.00;M14:Oxidation (M):1000.00	PEAKS DB
SLWSGGPSTSRPNYNGGNLENK	82.12	2334.1	22	0.8	779.041	113.14	4665400	2976300	1	F1:42975	04232021_Banfield_Phage_026M_300kDa_FT_10uL_1D_PR180_QE1_s09.raw	3	1	2	L2_026_000M1_scaffold_2572_5			PEAKS DB
AGSAFLSITENSTTHEDEIK	82.12	2149.02	20	-1.3	1075.51	145.39	45258000	20310000	1	F1:59611	04232021_Banfield_Phage_026M_300kDa_FT_10uL_1D_PR180_QE1_s09.raw	16	6	10	L2_026_000M1_scaffold_71_1			PEAKS DB
EQNTHISFGNM(+15.99)DC(+57.02)NPVASTK	82.12	2264.98	20	0.2	756	98.3	1095100	4709100	2	F2:34311	04232021_Banfield_Phage_026M_300kDa_FilterTop_10uL_1D_PR180_QE1_s01_20210423203514.raw	2	1	1	L2_026_000M1_scaffold_71_93	Oxidation (M); Carbamidomethylation	M11:Oxidation (M):1000.00;C13:Carbamidomethylation:1000.00	PEAKS DB
DIVM(+15.99)TQSPDSLAVSLGER	82.12	1932.95	18	0	967.48	178.67	90749000	107430000	2	F2:77967	04232021_Banfield_Phage_026M_300kDa_FilterTop_10uL_1D_PR180_QE1_s01_20210423203514.raw	15	7	8	sp|P06312|KV401_HUMAN	Oxidation (M)	M4:Oxidation (M):1000.00	PEAKS DB
NEDQFGNGPFGLC(+57.02)YDYK	82.12	2022.84	17	-1.9	1012.43	199.6		465520	2	F2:88725	04232021_Banfield_Phage_026M_300kDa_FilterTop_10uL_1D_PR180_QE1_s01_20210423203514.raw	1	0	1	sp|Q02817|MUC2_HUMAN	Carbamidomethylation	C13:Carbamidomethylation:1000.00	PEAKS DB
ANSTEGGVSEADLTALK	82.11	1661.81	17	-1.1	831.912	125.34	9789100	21595000	2	F2:48908	04232021_Banfield_Phage_026M_300kDa_FilterTop_10uL_1D_PR180_QE1_s01_20210423203514.raw	3	2	1	L2_026_000M1_scaffold_1834_7			PEAKS DB
VNLGGGSAEQGEASGIEDK	82.11	1816.84	19	0.5	909.43	91.34	1571200	2263000	2	F2:30575	04232021_Banfield_Phage_026M_300kDa_FilterTop_10uL_1D_PR180_QE1_s01_20210423203514.raw	2	1	1	L2_026_000M1_scaffold_393_10			PEAKS DB
TFSNNVDAPWVDGTTVK	82.09	1849.88	17	0.7	925.95	164.83	3183600	4785400	2	F2:70138	04232021_Banfield_Phage_026M_300kDa_FilterTop_10uL_1D_PR180_QE1_s01_20210423203514.raw	2	1	1	L2_026_000M1_scaffold_654_15			PEAKS DB
SPGPGDLSIYDNWIR	82.09	1688.82	15	-0.7	845.415	205.68	7645500	4504100	1	F1:92840	04232021_Banfield_Phage_026M_300kDa_FT_10uL_1D_PR180_QE1_s09.raw	3	2	1	sp|Q9UQQ1|NALDL_HUMAN			PEAKS DB
ASVPSGASTGEHEALELR	82.08	1809.89	18	-0.3	905.95	101.46		361920000	2	F2:36327	04232021_Banfield_Phage_026M_300kDa_FilterTop_10uL_1D_PR180_QE1_s01_20210423203514.raw	5	0	5	L2_026_000M1_scaffold_1907_8:L2_026_000M1_scaffold_61_128:L2_026_000M1_scaffold_5797_14:L2_026_000M1_scaffold_509_19			PEAKS DB
VSLEDGLYVIQNAETNK	82.06	1891.95	17	-1	946.983	209.42	24396000	17071000	2	F2:94563	04232021_Banfield_Phage_026M_300kDa_FilterTop_10uL_1D_PR180_QE1_s01_20210423203514.raw	4	2	2	L2_026_000M1_scaffold_140_61			PEAKS DB
AFDEETTDWNGGLYR	82.06	1772.76	15	1.2	887.39	168.19	4724000	3917200	2	F2:71801	04232021_Banfield_Phage_026M_300kDa_FilterTop_10uL_1D_PR180_QE1_s01_20210423203514.raw	3	1	2	L2_026_000M1_scaffold_289_64			PEAKS DB
APSATVNTVDMYINNTK	82.04	1837.89	17	-2.1	919.949	159.6	814610	170570	2	F2:67025	04232021_Banfield_Phage_026M_300kDa_FilterTop_10uL_1D_PR180_QE1_s01_20210423203514.raw	2	1	1	L2_026_000M1_scaffold_3914_2			PEAKS DB
SAAEVFSPLFGGAPAQTEIIDK	82.03	2247.14	22	2.5	1124.58	212.1	0		1	F1:96016	04232021_Banfield_Phage_026M_300kDa_FT_10uL_1D_PR180_QE1_s09.raw	0	0	0	L2_026_000M1_scaffold_21548_2			PEAKS DB
NPIGDGGQFTGISDNLMK	82.02	1862.88	18	0.9	932.45	189.93		0	2	F2:83099	04232021_Banfield_Phage_026M_300kDa_FilterTop_10uL_1D_PR180_QE1_s01_20210423203514.raw	0	0	0	L2_026_000M1_scaffold_135_46			PEAKS DB
EHEAGQYVADVVHIK	82.02	1693.84	15	-0.4	424.468	105.6	1615200		1	F1:38937	04232021_Banfield_Phage_026M_300kDa_FT_10uL_1D_PR180_QE1_s09.raw	2	2	0	L2_026_000M1_scaffold_22188_2			PEAKS DB
GM(+15.99)LNVSDLNGVNTFER	82.02	1780.84	16	-0.6	891.427	170.01		4087900	2	F2:72929	04232021_Banfield_Phage_026M_300kDa_FilterTop_10uL_1D_PR180_QE1_s01_20210423203514.raw	1	0	1	L2_026_000M1_scaffold_6040_5	Oxidation (M)	M2:Oxidation (M):1000.00	PEAKS DB
ITASNDEDGVAEAVEK	82	1646.76	16	-1.6	824.388	91.92		368810	2	F2:31029	04232021_Banfield_Phage_026M_300kDa_FilterTop_10uL_1D_PR180_QE1_s01_20210423203514.raw	1	0	1	L2_026_000M1_scaffold_6872_2			PEAKS DB
NEAGTTTVAANSQYLGIR	82	1864.93	18	-0.3	933.471	127.02	2222900	7804800	2	F2:49839	04232021_Banfield_Phage_026M_300kDa_FilterTop_10uL_1D_PR180_QE1_s01_20210423203514.raw	4	2	2	L2_026_000M1_scaffold_813_16			PEAKS DB
VVVNGNPFYEYGHR	81.99	1649.8	14	0	825.905	127.53	70566000	87677000	2	F2:50312	04232021_Banfield_Phage_026M_300kDa_FilterTop_10uL_1D_PR180_QE1_s01_20210423203514.raw	6	4	2	sp|P56470|LEG4_HUMAN			PEAKS DB
TYGVITYGNQFGSTGVATPLK	81.98	2173.11	21	-0.6	1087.56	184.7	111560	0	1	F1:80949	04232021_Banfield_Phage_026M_300kDa_FT_10uL_1D_PR180_QE1_s09.raw	1	1	0	L2_026_000M1_scaffold_5879_2			PEAKS DB
VDFNVPLDENFNITDDNR	81.97	2135.98	18	-0.9	1068.99	211.96		2883500	2	F2:95816	04232021_Banfield_Phage_026M_300kDa_FilterTop_10uL_1D_PR180_QE1_s01_20210423203514.raw	6	0	6	L2_026_000M1_scaffold_1281_14			PEAKS DB
QQGMSDTEIMNAIFHK	81.97	1848.85	16	-0.6	617.29	207.69	14272000	10901000	2	F2:93452	04232021_Banfield_Phage_026M_300kDa_FilterTop_10uL_1D_PR180_QE1_s01_20210423203514.raw	4	2	2	L2_026_000M1_scaffold_43_13			PEAKS DB
TGSGDIENYNDATQVRD	81.97	1853.8	17	0	927.909	89.88	5718200	6229000	1	F1:30035	04232021_Banfield_Phage_026M_300kDa_FT_10uL_1D_PR180_QE1_s09.raw	6	3	3	sp|P19961|AMY2B_HUMAN:sp|P04746|AMYP_HUMAN:sp|P04745|AMY1_HUMAN			PEAKS DB
DAVIALHEDNIYDK	81.94	1614.79	14	0.7	808.402	123.04		11137000	2	F2:47704	04232021_Banfield_Phage_026M_300kDa_FilterTop_10uL_1D_PR180_QE1_s01_20210423203514.raw	4	0	4	L2_026_000M1_scaffold_1860_10			PEAKS DB
VAVDENGEAIGYQFVR	81.92	1765.86	16	-1.2	883.938	155.06	16573000		1	F1:65111	04232021_Banfield_Phage_026M_300kDa_FT_10uL_1D_PR180_QE1_s09.raw	3	3	0	L2_026_000M1_scaffold_19889_2			PEAKS DB
REIEELYNNPQNPER	81.92	1899.91	15	0.3	950.961	91.86	6612100	14187000	2	F2:30924	04232021_Banfield_Phage_026M_300kDa_FilterTop_10uL_1D_PR180_QE1_s01_20210423203514.raw	4	2	2	sp|O43451|MGA_HUMAN			PEAKS DB
LGEHNIDVLEGNEQFINAAK	81.92	2210.1	20	-1.8	737.705	184.04	4777300	0	2	F2:79858	04232021_Banfield_Phage_026M_300kDa_FilterTop_10uL_1D_PR180_QE1_s01_20210423203514.raw	2	2	0				PEAKS DB
LPIDENQLALEMNK	81.91	1626.83	14	-0.4	814.421	172.86	387500	18516000	2	F2:74275	04232021_Banfield_Phage_026M_300kDa_FilterTop_10uL_1D_PR180_QE1_s01_20210423203514.raw	2	1	1	sp|P08473|NEP_HUMAN			PEAKS DB
TVHM(+15.99)MPM(+15.99)QVQVQVNR	81.91	1828.87	15	0.8	610.633	88.13	2885900	26005000	2	F2:29623	04232021_Banfield_Phage_026M_300kDa_FilterTop_10uL_1D_PR180_QE1_s01_20210423203514.raw	14	5	9	sp|Q02817|MUC2_HUMAN	Oxidation (M)	M4:Oxidation (M):11.06;M7:Oxidation (M):12.19	PEAKS DB
NYQSEAVFLSEEQK	81.9	1670.78	14	-0.7	836.396	133.17		2175900	2	F2:53102	04232021_Banfield_Phage_026M_300kDa_FilterTop_10uL_1D_PR180_QE1_s01_20210423203514.raw	1	0	1	L2_026_000M1_scaffold_649_2			PEAKS DB
AIINNMYGGTFTDAEHTK	81.9	1981.92	18	-0.9	991.967	130.59	31039000	22892000	1	F1:52077	04232021_Banfield_Phage_026M_300kDa_FT_10uL_1D_PR180_QE1_s09.raw	4	2	2	L2_026_000M1_scaffold_65_120			PEAKS DB
AMEDAIAAEGTPAEYK	81.89	1665.76	16	-4.3	833.881	119.44	1394600	1221800	2	F2:46058	04232021_Banfield_Phage_026M_300kDa_FilterTop_10uL_1D_PR180_QE1_s01_20210423203514.raw	2	1	1	L2_026_000M1_scaffold_20_113			PEAKS DB
MDFGTDPNNTIQMR	81.89	1638.71	14	-3.9	820.361	139.33		142040	2	F2:56533	04232021_Banfield_Phage_026M_300kDa_FilterTop_10uL_1D_PR180_QE1_s01_20210423203514.raw	1	0	1	L2_026_000M1_scaffold_305_27			PEAKS DB
THLANLPIYYEYK	81.88	1623.83	13	-0.2	812.922	148.7	209050000	112630000	1	F1:61280	04232021_Banfield_Phage_026M_300kDa_FT_10uL_1D_PR180_QE1_s09.raw	8	4	4	L2_026_000M1_scaffold_628_17:L2_026_000M1_scaffold_2238_3:L2_026_000M1_scaffold_3619_3:L2_026_000M1_scaffold_29562_2:L2_026_000M1_scaffold_5390_5:L2_026_000M1_scaffold_26207_1:L2_026_000M1_scaffold_18995_2:L2_026_000M1_scaffold_3454_4			PEAKS DB
HNLYVAESGSLAVSVSK	81.88	1759.91	17	-2	880.961	201.45	6690100		1	F1:90541	04232021_Banfield_Phage_026M_300kDa_FT_10uL_1D_PR180_QE1_s09.raw	35	35	0	sp|P08217|CEL2A_HUMAN:sp|P08218|CEL2B_HUMAN			PEAKS DB
IEM(+15.99)LENDDLAPLIDQK	81.87	1871.92	16	-1.8	936.965	189.22		6013300	2	F2:82732	04232021_Banfield_Phage_026M_300kDa_FilterTop_10uL_1D_PR180_QE1_s01_20210423203514.raw	5	0	5	L2_026_000M1_scaffold_2665_5	Oxidation (M)	M3:Oxidation (M):1000.00	PEAKS DB
DNTYVTEHVVGIAK	81.87	1544.78	14	-1.7	773.398	110.95	21992000	16383000	2	F2:41282	04232021_Banfield_Phage_026M_300kDa_FilterTop_10uL_1D_PR180_QE1_s01_20210423203514.raw	4	2	2	L2_026_000M1_scaffold_287_56			PEAKS DB
GYEPNSYGEWQDSPTMK	81.85	1987.83	17	2.6	994.923	130.32	389540		1	F1:51995	04232021_Banfield_Phage_026M_300kDa_FT_10uL_1D_PR180_QE1_s09.raw	1	1	0	L2_026_000M1_scaffold_3099_4			PEAKS DB
YSAELHVAHWNSAK	81.85	1611.78	14	2.6	806.899	90.39	7487800	0	1	F1:30300	04232021_Banfield_Phage_026M_300kDa_FT_10uL_1D_PR180_QE1_s09.raw	3	3	0	sp|P00915|CAH1_HUMAN			PEAKS DB
VINLDKESEPDIYAAIK	81.84	1917.01	17	0	959.512	155.97	5159700		1	F1:65743	04232021_Banfield_Phage_026M_300kDa_FT_10uL_1D_PR180_QE1_s09.raw	2	2	0	L2_026_000M1_scaffold_24_110:L2_026_000M1_scaffold_735_13			PEAKS DB
ATC(+57.02)YPGFEQYLEGAEC(+57.02)TGAPVER	81.83	2604.13	23	-1.2	869.048	207.48		1028700	2	F2:93429	04232021_Banfield_Phage_026M_300kDa_FilterTop_10uL_1D_PR180_QE1_s01_20210423203514.raw	1	0	1	L2_026_000M1_scaffold_1250_12:L2_026_000M1_scaffold_98_6	Carbamidomethylation	C3:Carbamidomethylation:1000.00;C16:Carbamidomethylation:1000.00	PEAKS DB
LIEDC(+57.02)IQGDPTLFTR	81.83	1776.87	15	0.5	889.443	187.62		17562000	2	F2:81794	04232021_Banfield_Phage_026M_300kDa_FilterTop_10uL_1D_PR180_QE1_s01_20210423203514.raw	3	0	3	L2_026_000M1_scaffold_18070_2:L2_026_000M1_scaffold_303_71	Carbamidomethylation	C5:Carbamidomethylation:1000.00	PEAKS DB
TSQNSELNNM(+15.99)QDLVEDYKK	81.83	2271.03	19	0	758.018	97.34	2965000	3197300	1	F1:34162	04232021_Banfield_Phage_026M_300kDa_FT_10uL_1D_PR180_QE1_s09.raw	4	2	2	sp|P35908|K22E_HUMAN	Oxidation (M)	M10:Oxidation (M):1000.00	PEAKS DB
GPNHGPAPIPEEGQWVK	81.82	1811.9	17	-0.3	906.955	105.06	96057000		1	F1:38474	04232021_Banfield_Phage_026M_300kDa_FT_10uL_1D_PR180_QE1_s09.raw	2	2	0	L2_026_000M1_scaffold_19889_2			PEAKS DB
VPFTEEMGTTGDGR	81.81	1495.66	14	0.2	748.838	105	5946700	6978000	2	F2:38112	04232021_Banfield_Phage_026M_300kDa_FilterTop_10uL_1D_PR180_QE1_s01_20210423203514.raw	2	1	1	L2_026_000M1_scaffold_6757_6			PEAKS DB
VLDTDNYGTSAMWSAR	81.79	1785.8	16	5.2	893.912	153.96	0		1	F1:64587	04232021_Banfield_Phage_026M_300kDa_FT_10uL_1D_PR180_QE1_s09.raw	0	0	0	L2_026_000M1_scaffold_11817_1			PEAKS DB
AIDDALHSPLLNNNDIFNAK	81.79	2194.1	20	0.5	732.375	206.37		757430	2	F2:92667	04232021_Banfield_Phage_026M_300kDa_FilterTop_10uL_1D_PR180_QE1_s01_20210423203514.raw	1	0	1	L2_026_000M1_scaffold_199_9:L2_026_000M1_scaffold_2661_18:L2_026_000M1_scaffold_266_30:L2_026_000M1_scaffold_678_14			PEAKS DB
ADIALPC(+57.02)ATQNELNGDDAR	81.78	2042.93	19	0.7	681.985	147.87		15712000	2	F2:60762	04232021_Banfield_Phage_026M_300kDa_FilterTop_10uL_1D_PR180_QE1_s01_20210423203514.raw	4	0	4	L2_026_000M1_scaffold_1855_7	Carbamidomethylation	C7:Carbamidomethylation:1000.00	PEAKS DB
PFIYQEVIDLGGEPIK	81.78	1816.96	16	-1.2	909.487	207.2	39102000		1	F1:93760	04232021_Banfield_Phage_026M_300kDa_FT_10uL_1D_PR180_QE1_s09.raw	5	5	0	sp|P19961|AMY2B_HUMAN:sp|P04746|AMYP_HUMAN:sp|P04745|AMY1_HUMAN			PEAKS DB
ANDGAEPMYSEEALEAFR	81.77	1998.86	18	0.2	1000.44	199.35	45654	6940300	2	F2:88419	04232021_Banfield_Phage_026M_300kDa_FilterTop_10uL_1D_PR180_QE1_s01_20210423203514.raw	2	1	1	L2_026_000M1_scaffold_2830_5			PEAKS DB
ANDQELVDNTLSSATPGTYK	81.75	2123	20	-3.6	1062.5	160.82	141700	2191400	2	F2:67757	04232021_Banfield_Phage_026M_300kDa_FilterTop_10uL_1D_PR180_QE1_s01_20210423203514.raw	3	1	2	L2_026_000M1_scaffold_174_18			PEAKS DB
GHTYEAYQILSGDLSADK	81.74	1966.93	18	-7.7	984.463	164.53	0		1	F1:70441	04232021_Banfield_Phage_026M_300kDa_FT_10uL_1D_PR180_QE1_s09.raw	0	0	0	L2_026_000M1_scaffold_4349_2			PEAKS DB
VNQMVEDIC(+57.02)YNNAK	81.74	1696.75	14	-0.2	849.385	109.91	2371100	14145000	2	F2:40847	04232021_Banfield_Phage_026M_300kDa_FilterTop_10uL_1D_PR180_QE1_s01_20210423203514.raw	3	1	2	L2_026_000M1_scaffold_507_29	Carbamidomethylation	C9:Carbamidomethylation:1000.00	PEAKS DB
QEEFQQEAYQSMQK	81.74	1772.77	14	-1	887.39	106.9		1545000	2	F2:39317	04232021_Banfield_Phage_026M_300kDa_FilterTop_10uL_1D_PR180_QE1_s01_20210423203514.raw	1	0	1	L2_026_000M1_scaffold_649_3			PEAKS DB
IC(+57.02)SILLDQGYAVPDEKPR	81.73	2073.06	18	-0.7	692.026	153.04	1504700		1	F1:63982	04232021_Banfield_Phage_026M_300kDa_FT_10uL_1D_PR180_QE1_s09.raw	1	1	0	L2_026_000M1_scaffold_27814_2	Carbamidomethylation	C2:Carbamidomethylation:1000.00	PEAKS DB
DAVEAAEAVGATQDELR	81.73	1743.83	17	0.3	872.921	160.99		5530700	2	F2:67847	04232021_Banfield_Phage_026M_300kDa_FilterTop_10uL_1D_PR180_QE1_s01_20210423203514.raw	2	0	2	L2_026_000M1_scaffold_3462_3			PEAKS DB
IDAVVISSQHSPDISQEQLHEDIR	81.72	2715.35	24	-0.3	679.844	146.17	599490		1	F1:60045	04232021_Banfield_Phage_026M_300kDa_FT_10uL_1D_PR180_QE1_s09.raw	1	1	0	L2_026_000M1_scaffold_555_9			PEAKS DB
LFVVDTFC(+57.02)GANESTR	81.71	1714.8	15	0.8	572.607	173.57		1800100	2	F2:74798	04232021_Banfield_Phage_026M_300kDa_FilterTop_10uL_1D_PR180_QE1_s01_20210423203514.raw	3	0	3	L2_026_000M1_scaffold_2121_6	Carbamidomethylation	C8:Carbamidomethylation:1000.00	PEAKS DB
ENGTPAAGVGDEGGYAPNLK	81.71	1915.89	20	0.2	958.953	104.84	1402700	1875700	1	F1:38642	04232021_Banfield_Phage_026M_300kDa_FT_10uL_1D_PR180_QE1_s09.raw	2	1	1	L2_026_000M1_scaffold_28825_1:L2_026_000M1_scaffold_2012_12			PEAKS DB
GLC(+57.02)GTDANNLLTSVVER	81.71	1817.89	17	-0.3	909.954	199.8		21206000	2	F2:88649	04232021_Banfield_Phage_026M_300kDa_FilterTop_10uL_1D_PR180_QE1_s01_20210423203514.raw	2	0	2	L2_026_000M1_scaffold_710_12:L2_026_000M1_scaffold_24_168	Carbamidomethylation	C3:Carbamidomethylation:1000.00	PEAKS DB
KGDDSEGSVYYLNFKPEQADQWSDLAK	81.7	3089.43	27	0.2	1030.82	194.02	0		1	F1:86342	04232021_Banfield_Phage_026M_300kDa_FT_10uL_1D_PR180_QE1_s09.raw	0	0	0	L2_026_000M1_scaffold_3619_3			PEAKS DB
HVLTTQHSLNFSGGSEK	81.7	1840.91	17	0.6	614.643	81.05	104300		1	F1:26436	04232021_Banfield_Phage_026M_300kDa_FT_10uL_1D_PR180_QE1_s09.raw	1	1	0	L2_026_000M1_scaffold_700_17			PEAKS DB
YTGQFTNGLYALVEK	81.68	1702.86	15	-1.2	852.435	207.33	71416	12372000	2	F2:93265	04232021_Banfield_Phage_026M_300kDa_FilterTop_10uL_1D_PR180_QE1_s01_20210423203514.raw	3	1	2	L2_026_000M1_scaffold_3775_3			PEAKS DB
TGC(+57.02)DSLAISIGTSHGAYK	81.68	1836.87	18	-1.3	919.44	115.25		1683200	2	F2:43750	04232021_Banfield_Phage_026M_300kDa_FilterTop_10uL_1D_PR180_QE1_s01_20210423203514.raw	5	0	5	L2_026_000M1_scaffold_631_22:L2_026_000M1_scaffold_92_102	Carbamidomethylation	C3:Carbamidomethylation:1000.00	PEAKS DB
FANGDPSNDQIPMR	81.67	1560.7	14	0.1	781.357	97.42	5532700	7566900	2	F2:33770	04232021_Banfield_Phage_026M_300kDa_FilterTop_10uL_1D_PR180_QE1_s01_20210423203514.raw	2	1	1	L2_026_000M1_scaffold_17_4			PEAKS DB
APVITTDLTTTAVTGAELR	81.67	1929.04	19	-1.3	965.527	184.93	106610		1	F1:81126	04232021_Banfield_Phage_026M_300kDa_FT_10uL_1D_PR180_QE1_s09.raw	1	1	0	L2_026_000M1_scaffold_23710_1			PEAKS DB
KEGYEQISAIFTETADQEK	81.66	2186.04	19	-4.3	1094.02	184.7	0		1	F1:80977	04232021_Banfield_Phage_026M_300kDa_FT_10uL_1D_PR180_QE1_s09.raw	0	0	0	L2_026_000M1_scaffold_1740_3:L2_026_000M1_scaffold_330_22			PEAKS DB
FFTGNPQDNYPDALDK	81.66	1840.83	16	-2.6	921.418	156.81		648330	2	F2:65474	04232021_Banfield_Phage_026M_300kDa_FilterTop_10uL_1D_PR180_QE1_s01_20210423203514.raw	1	0	1	L2_026_000M1_scaffold_3763_5:L2_026_000M1_scaffold_20_88			PEAKS DB
IDNYSLNGSSSGDNQQLIFSK	81.66	2286.08	21	1.6	1144.05	158.35	0		1	F1:67086	04232021_Banfield_Phage_026M_300kDa_FT_10uL_1D_PR180_QE1_s09.raw	0	0	0	L2_026_000M1_scaffold_6701_1			PEAKS DB
VADAFDQTNAPAQIK	81.65	1587.79	15	-0.2	794.902	101.22	45523000	97254000	2	F2:36285	04232021_Banfield_Phage_026M_300kDa_FilterTop_10uL_1D_PR180_QE1_s01_20210423203514.raw	3	1	2	L2_026_000M1_scaffold_1168_14			PEAKS DB
LIHSEDEVVEAYNTAR	81.65	1844.89	16	0.1	923.453	122.66		6468200	2	F2:47582	04232021_Banfield_Phage_026M_300kDa_FilterTop_10uL_1D_PR180_QE1_s01_20210423203514.raw	2	0	2	L2_026_000M1_scaffold_2864_4:L2_026_000M1_scaffold_975_1:L2_026_000M1_scaffold_2634_13			PEAKS DB
YYGLPVEIGAGQMDK	81.65	1639.79	15	-2.8	820.901	193.36	6036200	12489000	2	F2:84988	04232021_Banfield_Phage_026M_300kDa_FilterTop_10uL_1D_PR180_QE1_s01_20210423203514.raw	2	1	1	L2_026_000M1_scaffold_4597_8			PEAKS DB
YFDTGSAVATFPLATTDR	81.65	1931.93	18	-0.3	966.97	199.8	0	1135700	2	F2:88787	04232021_Banfield_Phage_026M_300kDa_FilterTop_10uL_1D_PR180_QE1_s01_20210423203514.raw	1	0	1	L2_026_000M1_scaffold_5011_6:L2_026_000M1_scaffold_763_3:L2_026_000M1_scaffold_1461_13			PEAKS DB
FGESGPAVELIHK	81.64	1382.72	13	0.4	461.914	112.12	2916100	3085500	2	F2:42067	04232021_Banfield_Phage_026M_300kDa_FilterTop_10uL_1D_PR180_QE1_s01_20210423203514.raw	3	1	2	L2_026_000M1_scaffold_3368_10			PEAKS DB
AAAEGENEEWVDLYPEFAK	81.63	2166.97	19	0.4	1084.49	206.71	52243		1	F1:93374	04232021_Banfield_Phage_026M_300kDa_FT_10uL_1D_PR180_QE1_s09.raw	1	1	0	L2_026_000M1_scaffold_6_290			PEAKS DB
GPYLPANNNPILTQR	81.62	1666.88	15	-1.3	834.446	138.31	3550100	2252100	2	F2:56050	04232021_Banfield_Phage_026M_300kDa_FilterTop_10uL_1D_PR180_QE1_s01_20210423203514.raw	2	1	1	L2_026_000M1_scaffold_7734_3			PEAKS DB
AYNPDEDFNNTNVYTNTDYR	81.61	2425.01	20	1.6	1213.51	152.16		203260	2	F2:62937	04232021_Banfield_Phage_026M_300kDa_FilterTop_10uL_1D_PR180_QE1_s01_20210423203514.raw	1	0	1	L2_026_000M1_scaffold_18103_1			PEAKS DB
IHIRPTDEVNDETGEVTK	81.6	2052.01	18	-1.1	685.011	89.97	1532700	298250	1	F1:30156	04232021_Banfield_Phage_026M_300kDa_FT_10uL_1D_PR180_QE1_s09.raw	3	2	1	L2_026_000M1_scaffold_12325_1			PEAKS DB
SLVHNM(+15.99)VVGVSEGYK	81.6	1633.81	15	-2.3	817.912	92.68		0	2	F2:31424	04232021_Banfield_Phage_026M_300kDa_FilterTop_10uL_1D_PR180_QE1_s01_20210423203514.raw	0	0	0	L2_026_000M1_scaffold_1632_4:L2_026_000M1_scaffold_18606_1	Oxidation (M)	M6:Oxidation (M):1000.00	PEAKS DB
GLVFSQGQGAPYDNPDFR	81.6	1966.92	18	0.1	984.466	170.19	0		1	F1:73198	04232021_Banfield_Phage_026M_300kDa_FT_10uL_1D_PR180_QE1_s09.raw	0	0	0	L2_026_000M1_scaffold_4989_1			PEAKS DB
ATFINDTNNYAESTLWEK	81.59	2115.97	18	-2.1	1058.99	197.09	90377	262880	2	F2:87167	04232021_Banfield_Phage_026M_300kDa_FilterTop_10uL_1D_PR180_QE1_s01_20210423203514.raw	2	1	1	L2_026_000M1_scaffold_1732_7			PEAKS DB
GTSALTDEENNQIKDEVWR	81.59	2204.03	19	-0.6	735.685	151.06		2606800	2	F2:62402	04232021_Banfield_Phage_026M_300kDa_FilterTop_10uL_1D_PR180_QE1_s01_20210423203514.raw	1	0	1	L2_026_000M1_scaffold_3088_3			PEAKS DB
DASGVTFTWTPSSGK	81.59	1539.72	15	-0.4	770.867	155.78	359840000	547200000	2	F2:64959	04232021_Banfield_Phage_026M_300kDa_FilterTop_10uL_1D_PR180_QE1_s01_20210423203514.raw	38	13	25	sp|P01876|IGHA1_HUMAN			PEAKS DB
YSEDHEWISTSAPWK	81.58	1834.82	15	-0.1	612.613	149.49	971950		1	F1:61971	04232021_Banfield_Phage_026M_300kDa_FT_10uL_1D_PR180_QE1_s09.raw	2	2	0	L2_026_000M1_scaffold_935_3			PEAKS DB
LTVTDNIVTNNTYGGLPIAK	81.57	2103.12	20	-0.1	1052.57	197.42		452490	2	F2:87455	04232021_Banfield_Phage_026M_300kDa_FilterTop_10uL_1D_PR180_QE1_s01_20210423203514.raw	2	0	2	L2_026_000M1_scaffold_1487_19			PEAKS DB
SDYTEIYGVGYPK	81.57	1490.69	13	-0.3	746.354	153.13		6437100	2	F2:63666	04232021_Banfield_Phage_026M_300kDa_FilterTop_10uL_1D_PR180_QE1_s01_20210423203514.raw	1	0	1	L2_026_000M1_scaffold_612_16			PEAKS DB
NANMSLGQSATDAAANASK	81.56	1820.83	19	-0.8	911.423	97.18	462960		1	F1:34054	04232021_Banfield_Phage_026M_300kDa_FT_10uL_1D_PR180_QE1_s09.raw	1	1	0	L2_026_000M1_scaffold_192_18			PEAKS DB
TGDTFNDTFSGIAIDGQK	81.56	1885.87	18	-4.8	943.937	184.6		0	2	F2:80154	04232021_Banfield_Phage_026M_300kDa_FilterTop_10uL_1D_PR180_QE1_s01_20210423203514.raw	0	0	0	L2_026_000M1_scaffold_23917_1			PEAKS DB
PALGVGPGNVPC(+57.02)YIEK	81.53	1669.85	16	-0.2	835.932	152.36	58256000		1	F1:63780	04232021_Banfield_Phage_026M_300kDa_FT_10uL_1D_PR180_QE1_s09.raw	1	1	0	L2_026_000M1_scaffold_28213_2	Carbamidomethylation	C12:Carbamidomethylation:1000.00	PEAKS DB
TPQQNEAFTYM(+15.99)QK	81.53	1600.72	13	-0.9	801.366	80.85	531190	2510000	2	F2:26343	04232021_Banfield_Phage_026M_300kDa_FilterTop_10uL_1D_PR180_QE1_s01_20210423203514.raw	4	2	2	L2_026_000M1_scaffold_289_64	Oxidation (M)	M11:Oxidation (M):1000.00	PEAKS DB
LVGAPPGYVGYDEGGQLTEAIR	81.52	2261.13	22	-0.2	1131.57	193.46		0	2	F2:85091	04232021_Banfield_Phage_026M_300kDa_FilterTop_10uL_1D_PR180_QE1_s01_20210423203514.raw	0	0	0	L2_026_000M1_scaffold_1104_7:L2_026_000M1_scaffold_89_73:L2_026_000M1_scaffold_673_6:L2_026_000M1_scaffold_5613_3			PEAKS DB
GQVTELGAVNVMTGIYTGR	81.52	1965	19	0.4	983.507	201.08	99741		1	F1:90381	04232021_Banfield_Phage_026M_300kDa_FT_10uL_1D_PR180_QE1_s09.raw	1	1	0	L2_026_000M1_scaffold_2121_6:L2_026_000M1_scaffold_24_110:L2_026_000M1_scaffold_55_68:L2_026_000M1_scaffold_1555_1:L2_026_000M1_scaffold_13294_1			PEAKS DB
DDTTYIDMLNDGGK	81.51	1556.67	14	-0.2	779.34	172.55	10689000	17991000	2	F2:74146	04232021_Banfield_Phage_026M_300kDa_FilterTop_10uL_1D_PR180_QE1_s01_20210423203514.raw	3	2	1	L2_026_000M1_scaffold_3764_4			PEAKS DB
LSDYVSVINAPTTDKPYGK	81.51	2067.05	19	-1.7	690.024	138.21	1067300	1634600	2	F2:55930	04232021_Banfield_Phage_026M_300kDa_FilterTop_10uL_1D_PR180_QE1_s01_20210423203514.raw	3	1	2	L2_026_000M1_scaffold_5406_6			PEAKS DB
ANDDGTEIPEVQEPEPSWVK	81.51	2239.03	20	1	1120.52	179.89	2134700	4816100	2	F2:77791	04232021_Banfield_Phage_026M_300kDa_FilterTop_10uL_1D_PR180_QE1_s01_20210423203514.raw	6	3	3	L2_026_000M1_scaffold_61_132			PEAKS DB
LVLATQNPLEQEGTYPLPEAQVDR	81.5	2680.37	24	1.2	894.465	198.59		1235400	2	F2:88023	04232021_Banfield_Phage_026M_300kDa_FilterTop_10uL_1D_PR180_QE1_s01_20210423203514.raw	1	0	1	L2_026_000M1_scaffold_13270_3:L2_026_000M1_scaffold_83_27:L2_026_000M1_scaffold_260_68			PEAKS DB
LVLATQNPIEQEGTYPLPEAQVDR	81.5	2680.37	24	1.2	894.465	198.59		1235400	2	F2:88023	04232021_Banfield_Phage_026M_300kDa_FilterTop_10uL_1D_PR180_QE1_s01_20210423203514.raw	1	0	1	L2_026_000M1_scaffold_1758_13:L2_026_000M1_scaffold_26245_1:L2_026_000M1_scaffold_5924_1:L2_026_000M1_scaffold_1210_1:L2_026_000M1_scaffold_9_144:L2_026_000M1_scaffold_13056_1			PEAKS DB
TLGNEVVYDLGNVQIK	81.49	1760.93	16	-0.6	881.472	204.67	33907000	52367000	2	F2:91792	04232021_Banfield_Phage_026M_300kDa_FilterTop_10uL_1D_PR180_QE1_s01_20210423203514.raw	6	2	4	L2_026_000M1_scaffold_3775_3			PEAKS DB
VQSTLEEMAEDGTLQEVSEK	81.48	2222.03	20	-1.3	1112.02	185.68	0		1	F1:81546	04232021_Banfield_Phage_026M_300kDa_FT_10uL_1D_PR180_QE1_s09.raw	0	0	0	L2_026_000M1_scaffold_7056_3			PEAKS DB
TTQPPNPTFSLLQIGQR	81.48	1897.01	17	-1.3	633.342	203.47	35035000	66239000	2	F2:90768	04232021_Banfield_Phage_026M_300kDa_FilterTop_10uL_1D_PR180_QE1_s01_20210423203514.raw	4	2	2	sp|A8K7I4|CLCA1_HUMAN			PEAKS DB
EFEPDWIVAM(+15.99)GGGSPIDAAK	81.47	2104.98	20	1.7	1053.5	198.69	12846000		1	F1:88962	04232021_Banfield_Phage_026M_300kDa_FT_10uL_1D_PR180_QE1_s09.raw	3	3	0	L2_026_000M1_scaffold_2905_6	Oxidation (M)	M10:Oxidation (M):1000.00	PEAKS DB
ATYDTYTDPAGQYK	81.46	1592.7	14	0	797.357	99.47	13486000	17369000	2	F2:35088	04232021_Banfield_Phage_026M_300kDa_FilterTop_10uL_1D_PR180_QE1_s01_20210423203514.raw	2	1	1	L2_026_000M1_scaffold_43_13			PEAKS DB
VYYNLDM(+15.99)GPEFEEIEK	81.46	1990.89	16	0.5	996.451	192.49		1114900	2	F2:84444	04232021_Banfield_Phage_026M_300kDa_FilterTop_10uL_1D_PR180_QE1_s01_20210423203514.raw	2	0	2	L2_026_000M1_scaffold_5773_2	Oxidation (M)	M7:Oxidation (M):1000.00	PEAKS DB
AELGVDGAFTSAGMDGSSDWR	81.46	2127.92	21	-2.1	1064.96	198.19	0		1	F1:88841	04232021_Banfield_Phage_026M_300kDa_FT_10uL_1D_PR180_QE1_s09.raw	0	0	0	L2_026_000M1_scaffold_628_17:L2_026_000M1_scaffold_2238_3			PEAKS DB
MDMSGFVVPVPGKPIDK	81.46	1815.93	17	1.3	606.317	190.8	3256600	3281400	2	F2:83614	04232021_Banfield_Phage_026M_300kDa_FilterTop_10uL_1D_PR180_QE1_s01_20210423203514.raw	4	3	1	L2_026_000M1_scaffold_811_19			PEAKS DB
VGSGC(+57.02)TATVVDLGNR	81.44	1504.73	15	0.1	753.373	97.83	0	18974000	2	F2:34533	04232021_Banfield_Phage_026M_300kDa_FilterTop_10uL_1D_PR180_QE1_s01_20210423203514.raw	2	0	2	L2_026_000M1_scaffold_656_36	Carbamidomethylation	C5:Carbamidomethylation:1000.00	PEAKS DB
GYYQDYNVNLQGR	81.41	1588.73	13	1.3	795.372	124	2777100	7900300	2	F2:48454	04232021_Banfield_Phage_026M_300kDa_FilterTop_10uL_1D_PR180_QE1_s01_20210423203514.raw	2	1	1	L2_026_000M1_scaffold_2991_11			PEAKS DB
DLKEDGTIDSIMDNYIGEDAGK	81.4	2398.08	22	-2.7	800.367	206.62	90230		1	F1:93315	04232021_Banfield_Phage_026M_300kDa_FT_10uL_1D_PR180_QE1_s09.raw	1	1	0	L2_026_000M1_scaffold_4111_6			PEAKS DB
SHFPSAVLLPGDEYQQVTIYK	81.4	2391.21	21	-0.2	798.077	192.37	11217000		1	F1:85825	04232021_Banfield_Phage_026M_300kDa_FT_10uL_1D_PR180_QE1_s09.raw	3	3	0	L2_026_000M1_scaffold_61_16			PEAKS DB
TVHMM(+15.99)PM(+15.99)QVQVQVNR	81.4	1828.87	15	-0.3	610.632	82.26	3584800	23486000	2	F2:27162	04232021_Banfield_Phage_026M_300kDa_FilterTop_10uL_1D_PR180_QE1_s01_20210423203514.raw	6	4	2	sp|Q02817|MUC2_HUMAN	Oxidation (M)	M5:Oxidation (M):14.02;M7:Oxidation (M):22.45	PEAKS DB
DAEGNYVGSYPSSNVNPLR	81.38	2037.94	19	-5.1	1019.97	152.47	127800	915450	2	F2:63102	04232021_Banfield_Phage_026M_300kDa_FilterTop_10uL_1D_PR180_QE1_s01_20210423203514.raw	2	1	1	L2_026_000M1_scaffold_2756_1			PEAKS DB
GEVVALENVNDPVFSSGAMGK	81.38	2119.03	21	0.5	1060.52	195.89	0	45423	2	F2:86489	04232021_Banfield_Phage_026M_300kDa_FilterTop_10uL_1D_PR180_QE1_s01_20210423203514.raw	1	0	1	L2_026_000M1_scaffold_3904_6			PEAKS DB
NPIIVSSSGLTDSAEK	81.38	1616.83	16	0.6	809.421	114.05		11173000	2	F2:43032	04232021_Banfield_Phage_026M_300kDa_FilterTop_10uL_1D_PR180_QE1_s01_20210423203514.raw	2	0	2	L2_026_000M1_scaffold_6040_5			PEAKS DB
LSDAGQYLC(+57.02)QAGDDSNSNKK	81.37	2169.96	20	1.6	724.328	91.47		101310	2	F2:30735	04232021_Banfield_Phage_026M_300kDa_FilterTop_10uL_1D_PR180_QE1_s01_20210423203514.raw	1	0	1	sp|P01833|PIGR_HUMAN	Carbamidomethylation	C9:Carbamidomethylation:1000.00	PEAKS DB
VGDPNQYTDLDMGPLIDANALK	81.36	2359.14	22	-3.9	1180.57	216.07	0		1	F1:98154	04232021_Banfield_Phage_026M_300kDa_FT_10uL_1D_PR180_QE1_s09.raw	0	0	0	L2_026_000M1_scaffold_612_1			PEAKS DB
PAEAATLQNM(+15.99)ITAANDDR	81.35	1916.89	18	-5.9	959.447	122.13		75114	2	F2:47340	04232021_Banfield_Phage_026M_300kDa_FilterTop_10uL_1D_PR180_QE1_s01_20210423203514.raw	1	0	1	L2_026_000M1_scaffold_1642_13	Oxidation (M)	M10:Oxidation (M):1000.00	PEAKS DB
TC(+57.02)EETQPIC(+57.02)FENAK	81.35	1725.73	14	-0.2	863.874	99.18		43617000	2	F2:34959	04232021_Banfield_Phage_026M_300kDa_FilterTop_10uL_1D_PR180_QE1_s01_20210423203514.raw	2	0	2	L2_026_000M1_scaffold_30_68:L2_026_000M1_scaffold_5065_4:L2_026_000M1_scaffold_7_67	Carbamidomethylation	C2:Carbamidomethylation:1000.00;C9:Carbamidomethylation:1000.00	PEAKS DB
VTSSNSLFTYVDEEGNPR	81.34	2013.93	18	0.6	1007.97	164.73	115750		1	F1:70571	04232021_Banfield_Phage_026M_300kDa_FT_10uL_1D_PR180_QE1_s09.raw	1	1	0	L2_026_000M1_scaffold_342_24			PEAKS DB
MYDAQVQELDFASPK	81.32	1740.8	15	0.6	871.409	163.57	1639600	0	1	F1:69817	04232021_Banfield_Phage_026M_300kDa_FT_10uL_1D_PR180_QE1_s09.raw	1	1	0	L2_026_000M1_scaffold_30_224			PEAKS DB
VSGPVPLPTDKEVITILR	81.31	1933.12	18	-1.1	967.569	193.51	99980000		1	F1:86495	04232021_Banfield_Phage_026M_300kDa_FT_10uL_1D_PR180_QE1_s09.raw	6	6	0	L2_026_000M1_scaffold_17546_1			PEAKS DB
QITDISGLTHGVGWC(+57.02)APQQGAC(+57.02)K	81.3	2483.17	23	2	1242.59	200.69		0	2	F2:89371	04232021_Banfield_Phage_026M_300kDa_FilterTop_10uL_1D_PR180_QE1_s01_20210423203514.raw	0	0	0	L2_026_000M1_scaffold_1788_4	Carbamidomethylation	C15:Carbamidomethylation:1000.00;C22:Carbamidomethylation:1000.00	PEAKS DB
LIGGPMDYTPGIFETR	81.3	1765.87	16	-1.3	883.942	210.54	16194000	11884000	2	F2:95052	04232021_Banfield_Phage_026M_300kDa_FilterTop_10uL_1D_PR180_QE1_s01_20210423203514.raw	3	1	2	L2_026_000M1_scaffold_289_63			PEAKS DB
GHEDAPGVPLYTGATVAGSEGSPR	81.28	2324.1	24	-0.3	775.708	117.93	464450	5989000	1	F1:45289	04232021_Banfield_Phage_026M_300kDa_FT_10uL_1D_PR180_QE1_s09.raw	2	1	1	L2_026_000M1_scaffold_4862_2			PEAKS DB
ELPEGATISVPNDSTNESR	81.28	2014.94	19	-0.2	1008.48	117.99	0	72309	1	F1:45374	04232021_Banfield_Phage_026M_300kDa_FT_10uL_1D_PR180_QE1_s09.raw	1	0	1	L2_026_000M1_scaffold_6073_2			PEAKS DB
MEEVEAMLLPETLK	81.28	1631.81	14	-0.5	816.914	213.62	452090000	350520000	2	F2:96419	04232021_Banfield_Phage_026M_300kDa_FilterTop_10uL_1D_PR180_QE1_s01_20210423203514.raw	6	3	3	sp|P01011|AACT_HUMAN			PEAKS DB
EMTSFGQIPDIEDR	81.27	1636.74	14	-0.6	819.377	185.6	6141700	2451300	2	F2:80664	04232021_Banfield_Phage_026M_300kDa_FilterTop_10uL_1D_PR180_QE1_s01_20210423203514.raw	2	1	1	L2_026_000M1_scaffold_25653_1			PEAKS DB
VDVNQVYGYPYPNK	81.27	1654.8	14	-1.1	828.406	134.62	1899700	2586600	2	F2:53857	04232021_Banfield_Phage_026M_300kDa_FilterTop_10uL_1D_PR180_QE1_s01_20210423203514.raw	2	1	1	L2_026_000M1_scaffold_804_11			PEAKS DB
VVC(+57.02)VSGSGNVAQYTVEK	81.26	1795.88	17	-3.8	898.943	108.3	647310	73734	2	F2:39913	04232021_Banfield_Phage_026M_300kDa_FilterTop_10uL_1D_PR180_QE1_s01_20210423203514.raw	2	1	1	L2_026_000M1_scaffold_27_157	Carbamidomethylation	C3:Carbamidomethylation:1000.00	PEAKS DB
NIETIINTFHQYSVK	81.26	1805.93	15	-0.6	903.972	203.55	307350000	10103000	1	F1:91502	04232021_Banfield_Phage_026M_300kDa_FT_10uL_1D_PR180_QE1_s09.raw	15	11	4	sp|P06702|S10A9_HUMAN			PEAKS DB
GTLHQGDVVIAGTSVGR	81.24	1665.88	17	0	833.947	95.9	10654000		1	F1:33260	04232021_Banfield_Phage_026M_300kDa_FT_10uL_1D_PR180_QE1_s09.raw	2	2	0	L2_026_000M1_scaffold_20437_1			PEAKS DB
ATLSGNVNNLFNQEYIADAR	81.23	2209.08	20	-0.3	1105.55	204.14		0	2	F2:91362	04232021_Banfield_Phage_026M_300kDa_FilterTop_10uL_1D_PR180_QE1_s01_20210423203514.raw	0	0	0	L2_026_000M1_scaffold_303_46			PEAKS DB
SEGVQMNIWNDGWANPK	81.23	1944.88	17	-0.6	973.446	194.26	86463		1	F1:86486	04232021_Banfield_Phage_026M_300kDa_FT_10uL_1D_PR180_QE1_s09.raw	1	1	0	L2_026_000M1_scaffold_3705_3			PEAKS DB
RPAIWIDTGIHSR	81.22	1520.82	13	0.1	507.948	100.87	92116000		1	F1:37687	04232021_Banfield_Phage_026M_300kDa_FT_10uL_1D_PR180_QE1_s09.raw	10	10	0	sp|P15085|CBPA1_HUMAN			PEAKS DB
STMTFPIYGSHSSAVASSQTTM	81.21	2290.02	22	-1	1146.02	164.43	1897100	3608600	1	F1:70299	04232021_Banfield_Phage_026M_300kDa_FT_10uL_1D_PR180_QE1_s09.raw	4	1	3	L2_026_000M1_scaffold_11837_6			PEAKS DB
EETIQNFEVTYYRPEGK	81.21	2102	17	-2	1052	151.51	12427000	2074200	1	F1:63060	04232021_Banfield_Phage_026M_300kDa_FT_10uL_1D_PR180_QE1_s09.raw	4	2	2	L2_026_000M1_scaffold_5879_1			PEAKS DB
EYSLTINNGPNSLHGGPTGFHTR	81.2	2468.18	23	0.5	823.736	127.5	39123000	0	1	F1:50303	04232021_Banfield_Phage_026M_300kDa_FT_10uL_1D_PR180_QE1_s09.raw	2	2	0	L2_026_000M1_scaffold_656_29			PEAKS DB
AALVAQNYINYQQGTPHR	81.2	2043.03	18	0.7	682.017	116.72	3538700	2329400	1	F1:44657	04232021_Banfield_Phage_026M_300kDa_FT_10uL_1D_PR180_QE1_s09.raw	2	1	1	sp|Q9BS40|LXN_HUMAN			PEAKS DB
TDTGIYTM(+15.99)DTSDTDK	81.19	1678.69	15	-1.4	840.35	72.5	233940	2220000	2	F2:22057	04232021_Banfield_Phage_026M_300kDa_FilterTop_10uL_1D_PR180_QE1_s01_20210423203514.raw	7	1	6	L2_026_000M1_scaffold_19341_1	Oxidation (M)	M8:Oxidation (M):1000.00	PEAKS DB
QNEGIYQTFTQLK	81.19	1568.78	13	-0.6	785.399	173.09	12681000	15519000	2	F2:74548	04232021_Banfield_Phage_026M_300kDa_FilterTop_10uL_1D_PR180_QE1_s01_20210423203514.raw	2	1	1	L2_026_000M1_scaffold_6479_5			PEAKS DB
EFSSYPVIIAPAYQLADK	81.18	2011.03	18	-0.9	1006.52	214.9		2457400	2	F2:97060	04232021_Banfield_Phage_026M_300kDa_FilterTop_10uL_1D_PR180_QE1_s01_20210423203514.raw	2	0	2	L2_026_000M1_scaffold_2222_21			PEAKS DB
DTDGSYVVKPVIISDGSSIAGTAQR	81.18	2535.28	25	-1.2	846.1	168		338510	2	F2:71757	04232021_Banfield_Phage_026M_300kDa_FilterTop_10uL_1D_PR180_QE1_s01_20210423203514.raw	1	0	1	L2_026_000M1_scaffold_3591_3			PEAKS DB
DELHIVEAEAMNYEGSPIK	81.18	2144.01	19	1.2	715.678	202.98	874420		1	F1:91300	04232021_Banfield_Phage_026M_300kDa_FT_10uL_1D_PR180_QE1_s09.raw	1	1	0	sp|P06748|NPM_HUMAN			PEAKS DB
ANSAIQLAQPSDFDWDK	81.17	1904.89	17	-1.4	953.451	197.45		1744400	2	F2:87237	04232021_Banfield_Phage_026M_300kDa_FilterTop_10uL_1D_PR180_QE1_s01_20210423203514.raw	1	0	1	L2_026_000M1_scaffold_2442_10			PEAKS DB
VDLPHTWNAQDALGGK	81.16	1720.85	16	-0.5	574.625	155.13	3667600	5064900	2	F2:64791	04232021_Banfield_Phage_026M_300kDa_FilterTop_10uL_1D_PR180_QE1_s01_20210423203514.raw	4	1	3	L2_026_000M1_scaffold_436_68			PEAKS DB
KEGYEQIAAIFTETADQEKEHAK	81.15	2635.28	23	-2.2	659.825	183.18	3621200		1	F1:80216	04232021_Banfield_Phage_026M_300kDa_FT_10uL_1D_PR180_QE1_s09.raw	1	1	0	L2_026_000M1_scaffold_1797_16:L2_026_000M1_scaffold_432_23:L2_026_000M1_scaffold_217_43			PEAKS DB
ELPNAVTLLSQQDM(+15.99)QAAQVNSIK	81.15	2513.28	23	1.8	1257.65	202.04		0	2	F2:90146	04232021_Banfield_Phage_026M_300kDa_FilterTop_10uL_1D_PR180_QE1_s01_20210423203514.raw	0	0	0	L2_026_000M1_scaffold_710_40	Oxidation (M)	M14:Oxidation (M):1000.00	PEAKS DB
DVDENGNVVDVM(+15.99)M(+15.99)HDTSVGR	81.14	2219.94	20	-1.5	740.987	91.76		1017200	2	F2:30903	04232021_Banfield_Phage_026M_300kDa_FilterTop_10uL_1D_PR180_QE1_s01_20210423203514.raw	1	0	1	L2_026_000M1_scaffold_2452_3	Oxidation (M)	M12:Oxidation (M):1000.00;M13:Oxidation (M):1000.00	PEAKS DB
YVSDNEYFYVGPSSQNNQHYTR	81.12	2667.16	22	-0.1	890.061	126.8	149790		1	F1:49968	04232021_Banfield_Phage_026M_300kDa_FT_10uL_1D_PR180_QE1_s09.raw	1	1	0	L2_026_000M1_scaffold_1950_8			PEAKS DB
EAGIPFDTQVTDIDYMEDK	81.12	2185.97	19	-1.1	1093.99	208.82	4611700	5758000	2	F2:94077	04232021_Banfield_Phage_026M_300kDa_FilterTop_10uL_1D_PR180_QE1_s01_20210423203514.raw	4	1	3	sp|P14410|SUIS_HUMAN			PEAKS DB
SDFVSEVDGKPTALYVLK	81.11	1967.03	18	4	984.524	182.16	3800900	2716800	1	F1:79582	04232021_Banfield_Phage_026M_300kDa_FT_10uL_1D_PR180_QE1_s09.raw	2	1	1	L2_026_000M1_scaffold_27_104			PEAKS DB
AIIDSSLGIM(+15.99)PENNGEIIR	81.11	2057.05	19	-0.7	1029.53	189.19		2980300	2	F2:82910	04232021_Banfield_Phage_026M_300kDa_FilterTop_10uL_1D_PR180_QE1_s01_20210423203514.raw	4	0	4	L2_026_000M1_scaffold_5133_1:L2_026_000M1_scaffold_10_139	Oxidation (M)	M10:Oxidation (M):1000.00	PEAKS DB
IGVM(+15.99)FGNPETTTGGNALK	81.08	1821.89	18	-1.3	911.953	138.09		1315400	2	F2:55763	04232021_Banfield_Phage_026M_300kDa_FilterTop_10uL_1D_PR180_QE1_s01_20210423203514.raw	1	0	1	L2_026_000M1_scaffold_1104_14:L2_026_000M1_scaffold_0_12:L2_026_000M1_scaffold_30_23:L2_026_000M1_scaffold_11_30:L2_026_000M1_scaffold_14_187:L2_026_000M1_scaffold_673_13:L2_026_000M1_scaffold_14837_1:L2_026_000M1_scaffold_89_55:L2_026_000M1_scaffold_15622_2:L2_026_000M1_scaffold_100_32	Oxidation (M)	M4:Oxidation (M):1000.00	PEAKS DB
SVADYHVTDSVDAPM(+15.99)NNPYELK	81.07	2480.12	22	2.2	827.715	149.97		1119400	2	F2:61687	04232021_Banfield_Phage_026M_300kDa_FilterTop_10uL_1D_PR180_QE1_s01_20210423203514.raw	1	0	1	L2_026_000M1_scaffold_314_18	Oxidation (M)	M15:Oxidation (M):1000.00	PEAKS DB
IGGIGPITGAAGAYGEAVK	81.05	1700.91	19	1	851.463	168.34	0	931560	2	F2:71897	04232021_Banfield_Phage_026M_300kDa_FilterTop_10uL_1D_PR180_QE1_s01_20210423203514.raw	1	0	1	L2_026_000M1_scaffold_9550_2			PEAKS DB
VEGVYQTQEEINSSPK	81.04	1806.86	16	-3.2	904.436	95.28		3337200	2	F2:33097	04232021_Banfield_Phage_026M_300kDa_FilterTop_10uL_1D_PR180_QE1_s01_20210423203514.raw	3	0	3	L2_026_000M1_scaffold_1182_11			PEAKS DB
QESEEPEEPGKETIEDAEYVNR	81.04	2577.14	22	-1.3	860.051	117.64		156050	2	F2:44970	04232021_Banfield_Phage_026M_300kDa_FilterTop_10uL_1D_PR180_QE1_s01_20210423203514.raw	2	0	2	L2_026_000M1_scaffold_254_83			PEAKS DB
AYGDDYYPLALGEYDR	81.04	1879.83	16	0.1	940.921	194.9	1058900		1	F1:86858	04232021_Banfield_Phage_026M_300kDa_FT_10uL_1D_PR180_QE1_s09.raw	1	1	0	L2_026_000M1_scaffold_3293_1			PEAKS DB
AYTVNDGEGNLSVSNDYR	81.03	1972.88	18	-0.7	987.445	124.49		40208	2	F2:48626	04232021_Banfield_Phage_026M_300kDa_FilterTop_10uL_1D_PR180_QE1_s01_20210423203514.raw	1	0	1	L2_026_000M1_scaffold_1773_6			PEAKS DB
FANGNPSNDVVPEMLEAK	81.03	1930.91	18	-0.3	966.462	173.13	7373200	11264000	2	F2:74491	04232021_Banfield_Phage_026M_300kDa_FilterTop_10uL_1D_PR180_QE1_s01_20210423203514.raw	4	2	2	L2_026_000M1_scaffold_289_64			PEAKS DB
DGHYAVGQFNINNLEWTK	81.03	2105	18	0.1	702.673	195.57	607730		1	F1:87265	04232021_Banfield_Phage_026M_300kDa_FT_10uL_1D_PR180_QE1_s09.raw	1	1	0	L2_026_000M1_scaffold_58_6			PEAKS DB
SKPFIYQEVIDLGGEPIK	81.01	2032.09	18	-0.5	1017.05	204.38	4459300		1	F1:92092	04232021_Banfield_Phage_026M_300kDa_FT_10uL_1D_PR180_QE1_s09.raw	2	2	0	sp|P19961|AMY2B_HUMAN:sp|P04746|AMYP_HUMAN:sp|P04745|AMY1_HUMAN			PEAKS DB
ATETHLNIYGQEAK	81.01	1573.77	14	-0.8	787.893	81.62	12595000	27111000	2	F2:26620	04232021_Banfield_Phage_026M_300kDa_FilterTop_10uL_1D_PR180_QE1_s01_20210423203514.raw	4	2	2	sp|Q9BYE9|CDHR2_HUMAN			PEAKS DB
AYDANIIEPMTITVNK	80.99	1791.91	16	0.1	896.961	188.21	7510700	13977000	2	F2:82189	04232021_Banfield_Phage_026M_300kDa_FilterTop_10uL_1D_PR180_QE1_s01_20210423203514.raw	3	1	2	L2_026_000M1_scaffold_1834_7			PEAKS DB
YITEDDVIQSQNALGK	80.99	1792.88	16	-0.6	897.449	149.33	11602000	9433400	2	F2:61529	04232021_Banfield_Phage_026M_300kDa_FilterTop_10uL_1D_PR180_QE1_s01_20210423203514.raw	3	2	1	sp|Q86UP6|CUZD1_HUMAN			PEAKS DB
NPLLWSAEKPNLYEVK	80.98	1900.01	16	1.1	951.013	164.75	3039600	993050	1	F1:70527	04232021_Banfield_Phage_026M_300kDa_FT_10uL_1D_PR180_QE1_s09.raw	3	2	1	L2_026_000M1_scaffold_1157_39			PEAKS DB
NIFDLYINNSTC(+57.02)DPAELAGK	80.98	2254.06	20	-2.7	1128.03	225.87	0	15231	2	F2:103433	04232021_Banfield_Phage_026M_300kDa_FilterTop_10uL_1D_PR180_QE1_s01_20210423203514.raw	1	0	1	L2_026_000M1_scaffold_175_65	Carbamidomethylation	C12:Carbamidomethylation:1000.00	PEAKS DB
GEFAQNGVTNDLAHDAGVLSMAR	80.98	2372.12	23	-0.5	791.713	193.18	3222000	1423800	1	F1:85831	04232021_Banfield_Phage_026M_300kDa_FT_10uL_1D_PR180_QE1_s09.raw	2	1	1	L2_026_000M1_scaffold_2458_2			PEAKS DB
TVGGEYYSVSEDDYEK	80.98	1839.77	16	0.2	920.892	118.17	0	37377	2	F2:45298	04232021_Banfield_Phage_026M_300kDa_FilterTop_10uL_1D_PR180_QE1_s01_20210423203514.raw	1	0	1	L2_026_000M1_scaffold_2489_6			PEAKS DB
RDDGSPLVSDETLAAGAER	80.98	1957.93	19	-0.5	653.652	114.62	6658300	8651500	2	F2:43382	04232021_Banfield_Phage_026M_300kDa_FilterTop_10uL_1D_PR180_QE1_s01_20210423203514.raw	3	1	2	L2_026_000M1_scaffold_9258_6			PEAKS DB
QLTNYDGDIEGYSISPDGK	80.97	2070.94	19	-2.2	1036.47	167.41		274100	2	F2:71327	04232021_Banfield_Phage_026M_300kDa_FilterTop_10uL_1D_PR180_QE1_s01_20210423203514.raw	1	0	1	L2_026_000M1_scaffold_666_10:L2_026_000M1_scaffold_1534_4			PEAKS DB
SATNSVTDSSAAGTALATGAK	80.97	1879.91	21	1	940.964	94.52	6062900	7244700	2	F2:32273	04232021_Banfield_Phage_026M_300kDa_FilterTop_10uL_1D_PR180_QE1_s01_20210423203514.raw	4	2	2	L2_026_000M1_scaffold_70_78			PEAKS DB
TSQNSELNNMQDLVEDYKK	80.97	2255.04	19	-2	1128.52	163.45	5744100		1	F1:69801	04232021_Banfield_Phage_026M_300kDa_FT_10uL_1D_PR180_QE1_s09.raw	2	2	0	sp|P35908|K22E_HUMAN			PEAKS DB
IEAGQTAVYPAFVAMQPK	80.95	1919.98	18	3.4	961.001	182.26	695510	2695400	1	F1:79547	04232021_Banfield_Phage_026M_300kDa_FT_10uL_1D_PR180_QE1_s09.raw	4	2	2	L2_026_000M1_scaffold_7255_1			PEAKS DB
HFC(+57.02)GGALIHAR	80.95	1237.61	11	-0.9	413.545	78.68	3284900		1	F1:25304	04232021_Banfield_Phage_026M_300kDa_FT_10uL_1D_PR180_QE1_s09.raw	1	1	0	sp|P20160|CAP7_HUMAN	Carbamidomethylation	C3:Carbamidomethylation:1000.00	PEAKS DB
SNHLYSDFLSVNPK	80.94	1619.79	14	-1.2	810.903	136.81	10823000	7076600	1	F1:55400	04232021_Banfield_Phage_026M_300kDa_FT_10uL_1D_PR180_QE1_s09.raw	6	2	4	L2_026_000M1_scaffold_5740_4			PEAKS DB
VSGVQVTSDGQPGADPTVR	80.93	1868.92	19	-0.8	935.468	87.82	0	239550	2	F2:29152	04232021_Banfield_Phage_026M_300kDa_FilterTop_10uL_1D_PR180_QE1_s01_20210423203514.raw	3	0	3	L2_026_000M1_scaffold_1487_20			PEAKS DB
EIEELYNNPQNPER	80.93	1743.81	14	-0.4	872.91	102.31	325100000	481060000	2	F2:36466	04232021_Banfield_Phage_026M_300kDa_FilterTop_10uL_1D_PR180_QE1_s01_20210423203514.raw	4	2	2	sp|O43451|MGA_HUMAN			PEAKS DB
ASNC(+57.02)PWTYSPTVDMAR	80.92	1854.8	16	-2.3	928.407	162.71		2083600	2	F2:68751	04232021_Banfield_Phage_026M_300kDa_FilterTop_10uL_1D_PR180_QE1_s01_20210423203514.raw	1	0	1	L2_026_000M1_scaffold_19401_2	Carbamidomethylation	C4:Carbamidomethylation:1000.00	PEAKS DB
GDATATLGLLYDWNHNGK	80.92	1944.93	18	0.4	649.318	196.14	757660		1	F1:87641	04232021_Banfield_Phage_026M_300kDa_FT_10uL_1D_PR180_QE1_s09.raw	2	2	0	L2_026_000M1_scaffold_2042_14			PEAKS DB
IEGHTEC(+57.02)LIESAK	80.91	1485.71	13	-0.6	743.864	81.79		37906000	2	F2:26742	04232021_Banfield_Phage_026M_300kDa_FilterTop_10uL_1D_PR180_QE1_s01_20210423203514.raw	8	0	8	L2_026_000M1_scaffold_2178_2	Carbamidomethylation	C7:Carbamidomethylation:1000.00	PEAKS DB
GNAWLDEQPDYMSLK	80.9	1765.8	15	-2.4	883.904	197.71	4022300	11605000	2	F2:87678	04232021_Banfield_Phage_026M_300kDa_FilterTop_10uL_1D_PR180_QE1_s01_20210423203514.raw	2	1	1	L2_026_000M1_scaffold_10_150			PEAKS DB
MHNGC(+57.02)LVLTDASSTFGAAK	80.9	1978.92	19	-2.5	660.647	140.73	718930	3739000	2	F2:57335	04232021_Banfield_Phage_026M_300kDa_FilterTop_10uL_1D_PR180_QE1_s01_20210423203514.raw	4	1	3	L2_026_000M1_scaffold_71_1	Carbamidomethylation	C5:Carbamidomethylation:1000.00	PEAKS DB
ASQSIGSSLHWYQQKPDQSPK	80.9	2371.16	21	-0.1	593.796	101.55	16340000	4896300	1	F1:36594	04232021_Banfield_Phage_026M_300kDa_FT_10uL_1D_PR180_QE1_s09.raw	4	2	2	sp|A0A0A0MT36|KVD21_HUMAN:sp|A0A0C4DH24|KV621_HUMAN			PEAKS DB
IYVDAVINHM(+15.99)SGNAVSAGTSSTC(+57.02)GSYFNPGSR	80.9	3334.5	32	1.5	1112.51	180.17	0	0	2	F2:77816	04232021_Banfield_Phage_026M_300kDa_FilterTop_10uL_1D_PR180_QE1_s01_20210423203514.raw	0	0	0	sp|P19961|AMY2B_HUMAN	Oxidation (M); Carbamidomethylation	M10:Oxidation (M):1000.00;C23:Carbamidomethylation:1000.00	PEAKS DB
NGTGDWTNM(+15.99)TESDR	80.88	1598.63	14	-0.6	800.32	74.97	155110	1816600	2	F2:23305	04232021_Banfield_Phage_026M_300kDa_FilterTop_10uL_1D_PR180_QE1_s01_20210423203514.raw	5	2	3	L2_026_000M1_scaffold_2572_2	Oxidation (M)	M9:Oxidation (M):1000.00	PEAKS DB
VFDEFKPLVEEPQNLIK	80.88	2044.09	17	1.2	682.371	204.01	3339500		1	F1:91861	04232021_Banfield_Phage_026M_300kDa_FT_10uL_1D_PR180_QE1_s09.raw	1	1	0	sp|P02768|ALBU_HUMAN			PEAKS DB
LEEGLAALSGSAAVAAAVAK	80.86	1797.98	20	-1.2	899.998	196.43	2246400		1	F1:87814	04232021_Banfield_Phage_026M_300kDa_FT_10uL_1D_PR180_QE1_s09.raw	4	4	0	L2_026_000M1_scaffold_25192_1			PEAKS DB
VSQNNLLGGASVVNVEELTK	80.85	2070.1	20	-1	1036.05	196.23	426110	1445200	1	F1:87673	04232021_Banfield_Phage_026M_300kDa_FT_10uL_1D_PR180_QE1_s09.raw	2	1	1	L2_026_000M1_scaffold_1700_3			PEAKS DB
TPIPYVGAESVDVTSK	80.85	1661.85	16	-1.6	831.932	153.58		5591100	2	F2:63812	04232021_Banfield_Phage_026M_300kDa_FilterTop_10uL_1D_PR180_QE1_s01_20210423203514.raw	2	0	2	L2_026_000M1_scaffold_649_3			PEAKS DB
TNWYDNGSNQVAFGR	80.85	1727.77	15	0.6	576.929	146.79	3052900000	3892400000	2	F2:62043	04232021_Banfield_Phage_026M_300kDa_FilterTop_10uL_1D_PR180_QE1_s01_20210423203514.raw	98	52	46	sp|P19961|AMY2B_HUMAN:sp|P04746|AMYP_HUMAN:sp|P04745|AMY1_HUMAN			PEAKS DB
WHQTADFGYVPNPK	80.85	1658.78	14	-0.2	553.935	114.37	43100000	29828000	2	F2:43571	04232021_Banfield_Phage_026M_300kDa_FilterTop_10uL_1D_PR180_QE1_s01_20210423203514.raw	8	6	2	sp|Q9HAT2|SIAE_HUMAN			PEAKS DB
YAGYDGIVVSGISEKPVYLR	80.84	2185.14	20	-1.4	729.387	185.56	1779300		1	F1:81458	04232021_Banfield_Phage_026M_300kDa_FT_10uL_1D_PR180_QE1_s09.raw	1	1	0	L2_026_000M1_scaffold_141_39			PEAKS DB
VVVGHWSDPVVQEK	80.84	1577.82	14	-2.6	789.915	109.88	5063400	6042100	2	F2:40763	04232021_Banfield_Phage_026M_300kDa_FilterTop_10uL_1D_PR180_QE1_s01_20210423203514.raw	3	1	2	L2_026_000M1_scaffold_24027_2:L2_026_000M1_scaffold_6888_2			PEAKS DB
NFM(+15.99)DENFLLQTETAQK	80.84	1943.89	16	-2.6	972.952	183.75	429450	77337	2	F2:79693	04232021_Banfield_Phage_026M_300kDa_FilterTop_10uL_1D_PR180_QE1_s01_20210423203514.raw	4	3	1	L2_026_000M1_scaffold_507_29:L2_026_000M1_scaffold_16287_1:L2_026_000M1_scaffold_1730_4:L2_026_000M1_scaffold_11304_1	Oxidation (M)	M3:Oxidation (M):1000.00	PEAKS DB
LM(+15.99)SAEDQQLTC(+57.02)ENTAR	80.84	1881.82	16	1.5	941.919	77.4		241060	2	F2:24412	04232021_Banfield_Phage_026M_300kDa_FilterTop_10uL_1D_PR180_QE1_s01_20210423203514.raw	3	0	3	L2_026_000M1_scaffold_691_13	Oxidation (M); Carbamidomethylation	M2:Oxidation (M):1000.00;C11:Carbamidomethylation:1000.00	PEAKS DB
VQTNQVVIDATDPISEEPDFK	80.82	2344.14	21	-1.4	1173.08	185.74	0	219580	1	F1:81577	04232021_Banfield_Phage_026M_300kDa_FT_10uL_1D_PR180_QE1_s09.raw	1	0	1	L2_026_000M1_scaffold_1722_9			PEAKS DB
YIYDGEQDADIEQPK	80.79	1782.79	15	-0.8	892.404	113.4	192850	1135400	2	F2:42780	04232021_Banfield_Phage_026M_300kDa_FilterTop_10uL_1D_PR180_QE1_s01_20210423203514.raw	3	1	2	L2_026_000M1_scaffold_450_47			PEAKS DB
EFLRPPQVPQESNAVASYVK	80.79	2258.17	20	-0.2	753.73	180.82	1594500	1940900	2	F2:78176	04232021_Banfield_Phage_026M_300kDa_FilterTop_10uL_1D_PR180_QE1_s01_20210423203514.raw	4	2	2	L2_026_000M1_scaffold_6300_3			PEAKS DB
TLATATATGQEIVHNPK	80.77	1750.92	17	0.6	876.468	92.58	4349100	6032300	2	F2:31372	04232021_Banfield_Phage_026M_300kDa_FilterTop_10uL_1D_PR180_QE1_s01_20210423203514.raw	3	1	2	L2_026_000M1_scaffold_1994_7			PEAKS DB
TDQNDNKPEFTQEVFK	80.77	1938.9	16	-0.8	970.455	110.83	26435000	11231000	2	F2:41270	04232021_Banfield_Phage_026M_300kDa_FilterTop_10uL_1D_PR180_QE1_s01_20210423203514.raw	4	2	2	sp|P12830|CADH1_HUMAN			PEAKS DB
SYELTQPPSVSVSPGQTAR	80.76	2003	19	-0.2	1002.51	128.76	7945100	14470000	1	F1:51238	04232021_Banfield_Phage_026M_300kDa_FT_10uL_1D_PR180_QE1_s09.raw	6	1	5	sp|A0A075B6K4|LV310_HUMAN:sp|P01717|LV325_HUMAN			PEAKS DB
FQQTMILPDNVDKEK	80.75	1804.9	15	0.5	903.459	118.3		52094000	2	F2:45381	04232021_Banfield_Phage_026M_300kDa_FilterTop_10uL_1D_PR180_QE1_s01_20210423203514.raw	2	0	2	L2_026_000M1_scaffold_2344_8:L2_026_000M1_scaffold_3431_2:L2_026_000M1_scaffold_2349_4			PEAKS DB
NTTIIIPEHNIPAFKPAK	80.74	2003.12	18	0.1	668.714	139.48		24815000	2	F2:56671	04232021_Banfield_Phage_026M_300kDa_FilterTop_10uL_1D_PR180_QE1_s01_20210423203514.raw	2	0	2	L2_026_000M1_scaffold_1461_15:L2_026_000M1_scaffold_61_92:L2_026_000M1_scaffold_5011_8:L2_026_000M1_scaffold_1478_2:L2_026_000M1_scaffold_375_25:L2_026_000M1_scaffold_763_1:L2_026_000M1_scaffold_14218_1			PEAKS DB
ITGADYYLTGPNAVNSVTMEGK	80.74	2300.1	22	-0.4	1151.06	189.17	68069	1207300	2	F2:82794	04232021_Banfield_Phage_026M_300kDa_FilterTop_10uL_1D_PR180_QE1_s01_20210423203514.raw	2	1	1	L2_026_000M1_scaffold_18458_1			PEAKS DB
SFQSTYWDAAQEGMK	80.73	1747.75	15	-0.4	874.883	172.22	54446000	25307000	2	F2:74005	04232021_Banfield_Phage_026M_300kDa_FilterTop_10uL_1D_PR180_QE1_s01_20210423203514.raw	8	2	6	L2_026_000M1_scaffold_13043_2:L2_026_000M1_scaffold_9403_3			PEAKS DB
VNEAETIPLGTVSFGQK	80.73	1788.93	17	-0.2	895.47	173.38	1061300	5781100	2	F2:74674	04232021_Banfield_Phage_026M_300kDa_FilterTop_10uL_1D_PR180_QE1_s01_20210423203514.raw	3	2	1	L2_026_000M1_scaffold_168_18			PEAKS DB
QEASIHLSNLNPVDPK	80.72	1760.91	16	0.6	881.461	123.5		14248000	2	F2:48182	04232021_Banfield_Phage_026M_300kDa_FilterTop_10uL_1D_PR180_QE1_s01_20210423203514.raw	3	0	3	L2_026_000M1_scaffold_16033_4:L2_026_000M1_scaffold_1632_8			PEAKS DB
VYLLEESPNASVDKDDNK	80.71	2034.97	18	-2.6	1018.49	108.67	28738000	14756000	2	F2:40111	04232021_Banfield_Phage_026M_300kDa_FilterTop_10uL_1D_PR180_QE1_s01_20210423203514.raw	4	2	2	L2_026_000M1_scaffold_10802_3			PEAKS DB
DAAEAVHNAVVLEEVAK	80.7	1763.91	17	-0.2	882.96	156.05	912200		1	F1:65832	04232021_Banfield_Phage_026M_300kDa_FT_10uL_1D_PR180_QE1_s09.raw	1	1	0	L2_026_000M1_scaffold_1003_19			PEAKS DB
LLHQPVGEAADYIIHQELNTK	80.7	2388.24	21	-0.9	598.068	186.59	1683700		1	F1:82023	04232021_Banfield_Phage_026M_300kDa_FT_10uL_1D_PR180_QE1_s09.raw	2	2	0	L2_026_000M1_scaffold_2222_12			PEAKS DB
TELVEPTEYLVVHLK	80.7	1768.96	15	-1	590.66	190.98	5332500		1	F1:84630	04232021_Banfield_Phage_026M_300kDa_FT_10uL_1D_PR180_QE1_s09.raw	2	2	0	sp|P15144|AMPN_HUMAN			PEAKS DB
TEITGADWSTNNFSTFK	80.69	1917.87	17	-0.7	959.944	184.84	12329000	21407000	1	F1:81019	04232021_Banfield_Phage_026M_300kDa_FT_10uL_1D_PR180_QE1_s09.raw	2	1	1	L2_026_000M1_scaffold_1168_14			PEAKS DB
ANYSELFPSEEEAADR	80.69	1826.8	16	0.1	914.405	158.53	293210	8340400	2	F2:66495	04232021_Banfield_Phage_026M_300kDa_FilterTop_10uL_1D_PR180_QE1_s01_20210423203514.raw	2	1	1	L2_026_000M1_scaffold_63_14:L2_026_000M1_scaffold_6040_3			PEAKS DB
ENFTSYPDNVIVTHITADGSEK	80.69	2436.14	22	-1.3	813.054	177.16	20149000	0	1	F1:76639	04232021_Banfield_Phage_026M_300kDa_FT_10uL_1D_PR180_QE1_s09.raw	2	2	0	L2_026_000M1_scaffold_6701_1:L2_026_000M1_scaffold_8466_1			PEAKS DB
NAATGDYTQTTTYAGK	80.68	1661.75	16	-1.3	831.883	76.65	121890	308770	2	F2:23928	04232021_Banfield_Phage_026M_300kDa_FilterTop_10uL_1D_PR180_QE1_s01_20210423203514.raw	2	1	1	L2_026_000M1_scaffold_1773_6			PEAKS DB
SDYDLNGQNNSTTTGFILDK	80.67	2202.01	20	1.5	1102.01	168.4		0	2	F2:71995	04232021_Banfield_Phage_026M_300kDa_FilterTop_10uL_1D_PR180_QE1_s01_20210423203514.raw	0	0	0	L2_026_000M1_scaffold_11_103			PEAKS DB
YSLQYSNDNQNWTTYK	80.67	2023.89	16	1.7	1012.95	155.78	1084200	1531500	2	F2:64860	04232021_Banfield_Phage_026M_300kDa_FilterTop_10uL_1D_PR180_QE1_s01_20210423203514.raw	2	1	1	L2_026_000M1_scaffold_18103_1			PEAKS DB
YEDLC(+57.02)DHSSNM(+15.99)EQIAANAER	80.67	2367.97	20	-0.1	790.33	92.4		196180	2	F2:31297	04232021_Banfield_Phage_026M_300kDa_FilterTop_10uL_1D_PR180_QE1_s01_20210423203514.raw	1	0	1	L2_026_000M1_scaffold_1939_8:L2_026_000M1_scaffold_12464_1:L2_026_000M1_scaffold_194_69:L2_026_000M1_scaffold_446_8	Carbamidomethylation; Oxidation (M)	C5:Carbamidomethylation:1000.00;M11:Oxidation (M):1000.00	PEAKS DB
AQIINDAFNLASAHK	80.66	1611.84	15	0.5	538.287	164.66	21004000	5454800	2	F2:69937	04232021_Banfield_Phage_026M_300kDa_FilterTop_10uL_1D_PR180_QE1_s01_20210423203514.raw	4	3	1	sp|P15144|AMPN_HUMAN			PEAKS DB
HYAHVDC(+57.02)PGHADYVK	80.65	1767.78	15	-1.4	442.951	72.09	3030600	5483700	2	F2:21064	04232021_Banfield_Phage_026M_300kDa_FilterTop_10uL_1D_PR180_QE1_s01_20210423203514.raw	12	5	7	L2_026_000M1_scaffold_14281_1:L2_026_000M1_scaffold_1209_16:L2_026_000M1_scaffold_4197_7:L2_026_000M1_scaffold_11632_2:L2_026_000M1_scaffold_3193_4:L2_026_000M1_scaffold_10328_2:L2_026_000M1_scaffold_6868_3	Carbamidomethylation	C7:Carbamidomethylation:1000.00	PEAKS DB
YVDHNSAIETQASAALR	80.65	1844.9	17	3.7	923.462	99.79	9155500	9347500	1	F1:35635	04232021_Banfield_Phage_026M_300kDa_FT_10uL_1D_PR180_QE1_s09.raw	2	1	1	L2_026_000M1_scaffold_3401_1			PEAKS DB
IGTYNPNTNPATVDLK	80.62	1716.87	16	-0.7	859.441	118.64		48742000	2	F2:45641	04232021_Banfield_Phage_026M_300kDa_FilterTop_10uL_1D_PR180_QE1_s01_20210423203514.raw	1	0	1	L2_026_000M1_scaffold_246_63			PEAKS DB
DIQMTQSPSSLSASVGDR	80.61	1877.88	18	-0.5	939.946	137.7	606120000	674750000	2	F2:57209	04232021_Banfield_Phage_026M_300kDa_FilterTop_10uL_1D_PR180_QE1_s01_20210423203514.raw	28	13	15	sp|P01597|KV139_HUMAN:sp|P04432|KVD39_HUMAN:sp|P01601|KVD16_HUMAN:sp|A0A075B6S5|KV127_HUMAN:sp|P01593|KVD33_HUMAN:sp|P01594|KV133_HUMAN:sp|P04430|KV116_HUMAN			PEAKS DB
YPLLLDVYAGPC(+57.02)SQK	80.61	1722.87	15	-5.2	862.435	207.45	1305100	4204100	2	F2:93268	04232021_Banfield_Phage_026M_300kDa_FilterTop_10uL_1D_PR180_QE1_s01_20210423203514.raw	2	1	1	sp|P27487|DPP4_HUMAN	Carbamidomethylation	C12:Carbamidomethylation:1000.00	PEAKS DB
IDTIVVSTQHDDFIQPADDSEAAQLK	80.6	2855.38	26	-0.2	952.801	184.84		5781000	2	F2:80450	04232021_Banfield_Phage_026M_300kDa_FilterTop_10uL_1D_PR180_QE1_s01_20210423203514.raw	2	0	2	L2_026_000M1_scaffold_321_5			PEAKS DB
VPNLQGGAQYTIEGK	80.59	1573.81	15	0.4	787.913	117.82	0	0	2	F2:45109	04232021_Banfield_Phage_026M_300kDa_FilterTop_10uL_1D_PR180_QE1_s01_20210423203514.raw	0	0	0	L2_026_000M1_scaffold_232_17			PEAKS DB
MGDGWAYTYDADK	80.59	1491.6	13	0.1	746.806	134.62	4910500	4567600	2	F2:54020	04232021_Banfield_Phage_026M_300kDa_FilterTop_10uL_1D_PR180_QE1_s01_20210423203514.raw	2	1	1	L2_026_000M1_scaffold_37_121:L2_026_000M1_scaffold_583_12			PEAKS DB
DIQM(+15.99)TQSPSSLSASVGDR	80.59	1893.87	18	0	947.944	103.62	103160000	66373000	2	F2:36998	04232021_Banfield_Phage_026M_300kDa_FilterTop_10uL_1D_PR180_QE1_s01_20210423203514.raw	6	3	3	sp|P01597|KV139_HUMAN:sp|P04432|KVD39_HUMAN:sp|P01601|KVD16_HUMAN:sp|A0A075B6S5|KV127_HUMAN:sp|P01593|KVD33_HUMAN:sp|P01594|KV133_HUMAN:sp|P04430|KV116_HUMAN	Oxidation (M)	M4:Oxidation (M):1000.00	PEAKS DB
FADTTGDGVVDEDDK	80.58	1582.66	15	-5.3	792.335	81.63	0	107850	2	F2:26704	04232021_Banfield_Phage_026M_300kDa_FilterTop_10uL_1D_PR180_QE1_s01_20210423203514.raw	1	0	1	L2_026_000M1_scaffold_612_16			PEAKS DB
TADHVNTNDIPEDQFPEGYHVAKPK	80.57	2821.33	25	-1	565.273	113.59	6320700	1720700	2	F2:42860	04232021_Banfield_Phage_026M_300kDa_FilterTop_10uL_1D_PR180_QE1_s01_20210423203514.raw	3	2	1	L2_026_000M1_scaffold_245_38			PEAKS DB
VDLNGNYGDLGANMQAVR	80.57	1905.9	18	1.1	953.958	168.16		372780	2	F2:71808	04232021_Banfield_Phage_026M_300kDa_FilterTop_10uL_1D_PR180_QE1_s01_20210423203514.raw	1	0	1	L2_026_000M1_scaffold_2566_4			PEAKS DB
MEEGIYDHEEYAK	80.57	1612.67	13	-1.1	807.342	81.17	1062900	8922000	1	F1:26517	04232021_Banfield_Phage_026M_300kDa_FT_10uL_1D_PR180_QE1_s09.raw	4	2	2	L2_026_000M1_scaffold_289_48			PEAKS DB
VAGGPQMIQLSLDGK	80.54	1512.8	15	-0.3	757.406	169.31	91422000	99470000	2	F2:72415	04232021_Banfield_Phage_026M_300kDa_FilterTop_10uL_1D_PR180_QE1_s01_20210423203514.raw	8	2	6	sp|Q13228|SBP1_HUMAN			PEAKS DB
IVPEHIYSQQADVTTFK	80.51	1975.01	17	1.4	988.511	127.47	5745600	5306600	2	F2:50110	04232021_Banfield_Phage_026M_300kDa_FilterTop_10uL_1D_PR180_QE1_s01_20210423203514.raw	4	2	2	L2_026_000M1_scaffold_4989_1			PEAKS DB
INGIPQQHTQVLFIAK	80.51	1806.02	16	-0.6	904.014	138.94	63353000	35989000	2	F2:56213	04232021_Banfield_Phage_026M_300kDa_FilterTop_10uL_1D_PR180_QE1_s01_20210423203514.raw	4	2	2	sp|P06731|CEAM5_HUMAN			PEAKS DB
ELTTEIDNNIEQISSYK	80.51	1995.96	17	-0.3	998.989	203.68	19202000	39923000	2	F2:91201	04232021_Banfield_Phage_026M_300kDa_FilterTop_10uL_1D_PR180_QE1_s01_20210423203514.raw	10	3	7	sp|P13645|K1C10_HUMAN			PEAKS DB
EIELPEGYEFYPESNYK	80.5	2105.95	17	-1.2	1053.98	206.08		7371000	2	F2:92659	04232021_Banfield_Phage_026M_300kDa_FilterTop_10uL_1D_PR180_QE1_s01_20210423203514.raw	2	0	2	L2_026_000M1_scaffold_245_38			PEAKS DB
TAVEDGNDVILYNVTK	80.49	1749.88	16	-0.2	875.946	156.7	15674000	32237000	2	F2:65443	04232021_Banfield_Phage_026M_300kDa_FilterTop_10uL_1D_PR180_QE1_s01_20210423203514.raw	6	2	4	L2_026_000M1_scaffold_2133_9			PEAKS DB
SPAAPFTTSTLQQEAAR	80.49	1774.88	17	0.7	888.45	132.77		1620800	2	F2:52865	04232021_Banfield_Phage_026M_300kDa_FilterTop_10uL_1D_PR180_QE1_s01_20210423203514.raw	1	0	1	L2_026_000M1_scaffold_3227_4:L2_026_000M1_scaffold_1100_10:L2_026_000M1_scaffold_289_10			PEAKS DB
FSGSNSGNTATLTISR	80.48	1611.79	16	0.1	806.9	92.21		3798100	2	F2:31144	04232021_Banfield_Phage_026M_300kDa_FilterTop_10uL_1D_PR180_QE1_s01_20210423203514.raw	1	0	1	sp|P80748|LV321_HUMAN:sp|A0A075B6K5|LV39_HUMAN			PEAKS DB
EGQDYDLDVSSNK	80.47	1468.63	13	-0.8	735.323	81.73	4947800	3328200	2	F2:26774	04232021_Banfield_Phage_026M_300kDa_FilterTop_10uL_1D_PR180_QE1_s01_20210423203514.raw	2	1	1	L2_026_000M1_scaffold_7858_1			PEAKS DB
DTSASTAYMELSSLR	80.47	1630.75	15	-0.5	816.382	195.88	14206000	14900000	2	F2:86672	04232021_Banfield_Phage_026M_300kDa_FilterTop_10uL_1D_PR180_QE1_s01_20210423203514.raw	4	2	2	sp|A0A0C4DH29|HV103_HUMAN			PEAKS DB
GAPEGFVAPVTPGR	80.46	1353.7	14	0.5	677.86	110.68		23587000	2	F2:41154	04232021_Banfield_Phage_026M_300kDa_FilterTop_10uL_1D_PR180_QE1_s01_20210423203514.raw	2	0	2	L2_026_000M1_scaffold_1574_29:L2_026_000M1_scaffold_5504_8:L2_026_000M1_scaffold_1632_12			PEAKS DB
EIHDFPYGDVLEQAKPVNK	80.46	2198.1	19	-1.9	550.531	152.61	1612600		1	F1:63766	04232021_Banfield_Phage_026M_300kDa_FT_10uL_1D_PR180_QE1_s09.raw	1	1	0	L2_026_000M1_scaffold_18234_3			PEAKS DB
QFAETEVKPLAQETDETEVFPAETVAK	80.46	3006.47	27	-0.1	1003.16	179.59	0		1	F1:78158	04232021_Banfield_Phage_026M_300kDa_FT_10uL_1D_PR180_QE1_s09.raw	0	0	0	L2_026_000M1_scaffold_1831_20			PEAKS DB
YTYVGNFDASPENNAK	80.46	1788.8	16	-2.7	895.403	109.45	61609	96455	1	F1:41077	04232021_Banfield_Phage_026M_300kDa_FT_10uL_1D_PR180_QE1_s09.raw	2	1	1	L2_026_000M1_scaffold_19593_1			PEAKS DB
TNWNGESNYNYSALR	80.46	1787.79	15	-1.2	894.899	131.54	2142200	4939100	2	F2:52403	04232021_Banfield_Phage_026M_300kDa_FilterTop_10uL_1D_PR180_QE1_s01_20210423203514.raw	3	2	1	L2_026_000M1_scaffold_5794_1			PEAKS DB
M(+15.99)EEVEAMLLPETLK	80.46	1647.81	14	-0.5	824.912	201.66	40973000	53667000	2	F2:89819	04232021_Banfield_Phage_026M_300kDa_FilterTop_10uL_1D_PR180_QE1_s01_20210423203514.raw	6	2	4	sp|P01011|AACT_HUMAN	Oxidation (M)	M1:Oxidation (M):156.85	PEAKS DB
QSLTNLGHILEEAGYSHADIVK	80.45	2394.22	22	-0.8	599.561	196.26	1361100		1	F1:87692	04232021_Banfield_Phage_026M_300kDa_FT_10uL_1D_PR180_QE1_s09.raw	1	1	0	L2_026_000M1_scaffold_1386_20			PEAKS DB
AEIDETQELYYPAIMK	80.43	1912.91	16	-3.9	957.46	189.46	353070		1	F1:83755	04232021_Banfield_Phage_026M_300kDa_FT_10uL_1D_PR180_QE1_s09.raw	1	1	0	L2_026_000M1_scaffold_38_87			PEAKS DB
KEGYEQIAGVFMETAEQEKEHAK	80.43	2651.25	23	-2.1	663.819	184.79	1069700		1	F1:80909	04232021_Banfield_Phage_026M_300kDa_FT_10uL_1D_PR180_QE1_s09.raw	1	1	0	L2_026_000M1_scaffold_96_78:L2_026_000M1_scaffold_560_16			PEAKS DB
IDGQEITPESDYSVLLNGK	80.41	2077.02	19	2.2	1039.52	193.63	895230	3378700	2	F2:85317	04232021_Banfield_Phage_026M_300kDa_FilterTop_10uL_1D_PR180_QE1_s01_20210423203514.raw	2	1	1	L2_026_000M1_scaffold_2042_14			PEAKS DB
ETPVTPIQLSNGNYALFK	80.4	1991.04	18	-0.9	996.524	207.33	105590	3748000	2	F2:93237	04232021_Banfield_Phage_026M_300kDa_FilterTop_10uL_1D_PR180_QE1_s01_20210423203514.raw	4	1	3	L2_026_000M1_scaffold_1696_29			PEAKS DB
AVEEGATITLSNTPVAVR	80.4	1826.97	18	-0.8	914.493	154.51		2112500	2	F2:64156	04232021_Banfield_Phage_026M_300kDa_FilterTop_10uL_1D_PR180_QE1_s01_20210423203514.raw	2	0	2	L2_026_000M1_scaffold_7338_2			PEAKS DB
MVFSDAWFTHPGPTGGTAK	80.39	2005.94	19	1.1	1003.98	184.88	2885700		1	F1:81084	04232021_Banfield_Phage_026M_300kDa_FT_10uL_1D_PR180_QE1_s09.raw	1	1	0	L2_026_000M1_scaffold_23_75			PEAKS DB
SDVATAISSVKPEDMNLAGANSR	80.37	2332.13	23	-3.9	778.382	169.13		77459	2	F2:72392	04232021_Banfield_Phage_026M_300kDa_FilterTop_10uL_1D_PR180_QE1_s01_20210423203514.raw	1	0	1	L2_026_000M1_scaffold_37_117			PEAKS DB
NVNTSLAPLVDNVSYLQTMK	80.36	2206.13	20	-0.2	736.384	218.36	2224100	1808400	1	F1:99550	04232021_Banfield_Phage_026M_300kDa_FT_10uL_1D_PR180_QE1_s09.raw	12	7	5	L2_026_000M1_scaffold_110_13			PEAKS DB
APIFDNTFINSQSSHER	80.35	1961.92	17	-1.4	654.981	138.64	1193500	3634400	2	F2:56051	04232021_Banfield_Phage_026M_300kDa_FilterTop_10uL_1D_PR180_QE1_s01_20210423203514.raw	2	1	1	L2_026_000M1_scaffold_303_46			PEAKS DB
NSGNDIVAPYAEEFPGSTFYPGK	80.35	2459.13	23	1.9	1230.57	203.05	1081500		1	F1:91367	04232021_Banfield_Phage_026M_300kDa_FT_10uL_1D_PR180_QE1_s09.raw	2	2	0	L2_026_000M1_scaffold_304_32			PEAKS DB
TPFQNM(+15.99)TDEEEAAMK	80.35	1756.73	15	-2.2	879.37	98.65	571960	0	1	F1:34994	04232021_Banfield_Phage_026M_300kDa_FT_10uL_1D_PR180_QE1_s09.raw	1	1	0	L2_026_000M1_scaffold_375_10	Oxidation (M)	M6:Oxidation (M):131.72	PEAKS DB
LNYVDEEIFATDDTVDK	80.34	1985.91	17	4.5	993.967	188.96	17503000	10501000	1	F1:83821	04232021_Banfield_Phage_026M_300kDa_FT_10uL_1D_PR180_QE1_s09.raw	10	5	5	L2_026_000M1_scaffold_4335_1			PEAKS DB
VTSLNAAQQQEADEMEK	80.32	1890.86	17	-0.7	946.438	95.04	77860	89079	1	F1:32769	04232021_Banfield_Phage_026M_300kDa_FT_10uL_1D_PR180_QE1_s09.raw	2	1	1	L2_026_000M1_scaffold_700_16			PEAKS DB
AAEAAYTGTQAPVEEMR	80.32	1793.83	17	-3	897.917	100.48	75548	519820	2	F2:35721	04232021_Banfield_Phage_026M_300kDa_FilterTop_10uL_1D_PR180_QE1_s01_20210423203514.raw	2	1	1	L2_026_000M1_scaffold_773_5:L2_026_000M1_scaffold_551_13			PEAKS DB
ESQDNAANYETAVSR	80.31	1653.72	15	0.6	827.869	79.25		25643	2	F2:25317	04232021_Banfield_Phage_026M_300kDa_FilterTop_10uL_1D_PR180_QE1_s01_20210423203514.raw	1	0	1	L2_026_000M1_scaffold_690_24			PEAKS DB
IDYVMVEGDPENVDAQYR	80.29	2111.95	18	-2.4	1056.98	174.38	0		1	F1:75354	04232021_Banfield_Phage_026M_300kDa_FT_10uL_1D_PR180_QE1_s09.raw	0	0	0	L2_026_000M1_scaffold_17721_2			PEAKS DB
AIINNMYGGTFTDAAHTK	80.27	1923.91	18	-0.1	962.965	130.38	43681000	21452000	1	F1:51958	04232021_Banfield_Phage_026M_300kDa_FT_10uL_1D_PR180_QE1_s09.raw	3	2	1	L2_026_000M1_scaffold_332_22			PEAKS DB
DASGATFTWTPSSGK	80.26	1511.69	15	-0.2	756.852	125.54	714980000	1030700000	2	F2:48761	04232021_Banfield_Phage_026M_300kDa_FilterTop_10uL_1D_PR180_QE1_s01_20210423203514.raw	12	5	7	sp|P01877|IGHA2_HUMAN			PEAKS DB
NAVDSSPFEVGTGYLPR	80.24	1807.87	17	-2.2	904.942	195.79	2111300	3173400	2	F2:86584	04232021_Banfield_Phage_026M_300kDa_FilterTop_10uL_1D_PR180_QE1_s01_20210423203514.raw	3	1	2	L2_026_000M1_scaffold_2682_7			PEAKS DB
GSNEIYSFEYATNGK	80.24	1678.75	15	-2	840.379	132.99	798620	512330	1	F1:53483	04232021_Banfield_Phage_026M_300kDa_FT_10uL_1D_PR180_QE1_s09.raw	2	1	1	L2_026_000M1_scaffold_36_18			PEAKS DB
VPFEYNGTADESLK	80.24	1568.74	14	-0.3	785.375	126.67	430710	2953100	2	F2:49865	04232021_Banfield_Phage_026M_300kDa_FilterTop_10uL_1D_PR180_QE1_s01_20210423203514.raw	2	1	1	L2_026_000M1_scaffold_4505_4			PEAKS DB
SSDSDPWGYSGTGITGR	80.24	1741.75	17	-5.3	871.88	132.45	986320	305650	1	F1:53186	04232021_Banfield_Phage_026M_300kDa_FT_10uL_1D_PR180_QE1_s09.raw	3	1	2	L2_026_000M1_scaffold_51_102			PEAKS DB
LTSPSPLPDM(+15.99)LPGQFAEIR	80.23	2084.06	19	-1.5	1043.04	206.47		469610	2	F2:92758	04232021_Banfield_Phage_026M_300kDa_FilterTop_10uL_1D_PR180_QE1_s01_20210423203514.raw	1	0	1	L2_026_000M1_scaffold_7682_3	Oxidation (M)	M10:Oxidation (M):1000.00	PEAKS DB
VVPSPESEDYFELEGK	80.22	1823.85	16	0.7	912.931	169.31		1889200	2	F2:72567	04232021_Banfield_Phage_026M_300kDa_FilterTop_10uL_1D_PR180_QE1_s01_20210423203514.raw	1	0	1	L2_026_000M1_scaffold_5491_3			PEAKS DB
DIVMTQSPDSLAVSLGER	80.22	1916.95	18	-0.1	959.483	198.74	426020000	143530000	2	F2:87947	04232021_Banfield_Phage_026M_300kDa_FilterTop_10uL_1D_PR180_QE1_s01_20210423203514.raw	66	39	27	sp|P06312|KV401_HUMAN			PEAKS DB
VELQSDSGDYLEVLADSK	80.18	1966.94	18	2	984.478	194.36	3881200	1679900	1	F1:86636	04232021_Banfield_Phage_026M_300kDa_FT_10uL_1D_PR180_QE1_s09.raw	7	3	4	L2_026_000M1_scaffold_1777_8			PEAKS DB
ISALQQEVNNLQNR	80.17	1625.85	14	-1.3	813.931	160.05		0	2	F2:67318	04232021_Banfield_Phage_026M_300kDa_FilterTop_10uL_1D_PR180_QE1_s01_20210423203514.raw	0	0	0	L2_026_000M1_scaffold_10570_2			PEAKS DB
EAGLTMTGAGATYPYHNDPQDSNIR	80.17	2678.2	25	0.9	893.742	126.6	342060		1	F1:49851	04232021_Banfield_Phage_026M_300kDa_FT_10uL_1D_PR180_QE1_s09.raw	1	1	0	L2_026_000M1_scaffold_1389_18			PEAKS DB
NNVTNEQIQALPDYFVR	80.17	2020	17	3.5	1011.01	204.75		0	2	F2:91729	04232021_Banfield_Phage_026M_300kDa_FilterTop_10uL_1D_PR180_QE1_s01_20210423203514.raw	0	0	0	L2_026_000M1_scaffold_590_8			PEAKS DB
PGQSPQLLIYLGSNR	80.17	1641.88	15	-1.5	821.948	182.97	13212000	11264000	1	F1:80206	04232021_Banfield_Phage_026M_300kDa_FT_10uL_1D_PR180_QE1_s09.raw	7	5	2	sp|P01615|KVD28_HUMAN:sp|A0A075B6P5|KV228_HUMAN			PEAKS DB
FSTEYELQQLEQFK	80.15	1788.86	14	-0.4	895.435	206.5	31733000	906920	1	F1:93269	04232021_Banfield_Phage_026M_300kDa_FT_10uL_1D_PR180_QE1_s09.raw	7	5	2	sp|P15144|AMPN_HUMAN			PEAKS DB
YEMPVLGYTPEHNAYPYNYMIGSEAQR	80.12	3192.43	27	-2.4	1065.15	205.72	0		1	F1:92813	04232021_Banfield_Phage_026M_300kDa_FT_10uL_1D_PR180_QE1_s09.raw	0	0	0	L2_026_000M1_scaffold_5982_2			PEAKS DB
MGYHVDYC(+57.02)PASELMEYHK	80.12	2228.93	18	-2.7	558.239	167.32		31123	2	F2:71340	04232021_Banfield_Phage_026M_300kDa_FilterTop_10uL_1D_PR180_QE1_s01_20210423203514.raw	1	0	1	L2_026_000M1_scaffold_656_36:L2_026_000M1_scaffold_492_5	Carbamidomethylation	C8:Carbamidomethylation:1000.00	PEAKS DB
DGYPNQLEAEVTDNGFR	80.11	1923.86	17	-0.2	962.937	193.33	0	1758600	2	F2:84860	04232021_Banfield_Phage_026M_300kDa_FilterTop_10uL_1D_PR180_QE1_s01_20210423203514.raw	3	0	3	L2_026_000M1_scaffold_2004_2			PEAKS DB
VYDSLLALPQDLQAAR	80.11	1771.95	16	-0.2	886.981	215.01	4668500	10184000	2	F2:97189	04232021_Banfield_Phage_026M_300kDa_FilterTop_10uL_1D_PR180_QE1_s01_20210423203514.raw	2	1	1	sp|O95484|CLD9_HUMAN:sp|O15551|CLD3_HUMAN:sp|O14493|CLD4_HUMAN:sp|P56747|CLD6_HUMAN			PEAKS DB
DVTNDELYEIYQR	80.1	1656.76	13	-1	829.388	173.49	17776000	19327000	2	F2:74788	04232021_Banfield_Phage_026M_300kDa_FilterTop_10uL_1D_PR180_QE1_s01_20210423203514.raw	5	2	3	L2_026_000M1_scaffold_1994_4			PEAKS DB
NANHYYELAYNAAK	80.1	1640.76	14	-1.7	821.385	111.52	1197200	240110	2	F2:41687	04232021_Banfield_Phage_026M_300kDa_FilterTop_10uL_1D_PR180_QE1_s01_20210423203514.raw	4	3	1	L2_026_000M1_scaffold_3131_2			PEAKS DB
AEGTITVNPDNWNYQK	80.09	1848.86	16	-2.7	925.437	149.86	978980	1873700	2	F2:61781	04232021_Banfield_Phage_026M_300kDa_FilterTop_10uL_1D_PR180_QE1_s01_20210423203514.raw	3	1	2	L2_026_000M1_scaffold_2199_2			PEAKS DB
STSIDDTTAVINDVNK	80.09	1691.82	16	0.7	846.919	132.79	0	2249500	2	F2:52885	04232021_Banfield_Phage_026M_300kDa_FilterTop_10uL_1D_PR180_QE1_s01_20210423203514.raw	1	0	1	L2_026_000M1_scaffold_2643_1			PEAKS DB
VTMTTDTSTSTAYMELR	80.09	1906.87	17	-0.5	954.439	146.36	7942500	2197000	1	F1:60271	04232021_Banfield_Phage_026M_300kDa_FT_10uL_1D_PR180_QE1_s09.raw	4	3	1	sp|A0A0C4DH31|HV118_HUMAN			PEAKS DB
LIGVNTVTTLANLPITK	80.08	1767.05	17	-1.1	884.532	209.11	3441800	115290	1	F1:94723	04232021_Banfield_Phage_026M_300kDa_FT_10uL_1D_PR180_QE1_s09.raw	2	1	1	L2_026_000M1_scaffold_227_86			PEAKS DB
VDALGHVDRPIPTMLNYATHIK	80.07	2460.29	22	-1	616.08	186.44	6999100		1	F1:81867	04232021_Banfield_Phage_026M_300kDa_FT_10uL_1D_PR180_QE1_s09.raw	6	6	0	L2_026_000M1_scaffold_31_168			PEAKS DB
IYDNPDMALDLYTR	80.07	1698.79	14	-0.2	850.403	195.85		35301000	2	F2:86302	04232021_Banfield_Phage_026M_300kDa_FilterTop_10uL_1D_PR180_QE1_s01_20210423203514.raw	2	0	2	L2_026_000M1_scaffold_8445_1			PEAKS DB
AADVETLGDLVQFNK	80.06	1618.82	15	-0.1	810.417	204.54		18374000	2	F2:91541	04232021_Banfield_Phage_026M_300kDa_FilterTop_10uL_1D_PR180_QE1_s01_20210423203514.raw	2	0	2	L2_026_000M1_scaffold_17898_2:L2_026_000M1_scaffold_518_33:L2_026_000M1_scaffold_1574_10			PEAKS DB
GLDNELIAIKPIR	80.06	1450.85	13	-0.3	726.432	163.06	41541000	23939000	2	F2:68874	04232021_Banfield_Phage_026M_300kDa_FilterTop_10uL_1D_PR180_QE1_s01_20210423203514.raw	4	2	2	L2_026_000M1_scaffold_473_10			PEAKS DB
TVHM(+15.99)MPMQVQVQVNR	80.04	1812.88	15	-0.2	605.3	98.59	261200000	13199000	1	F1:34835	04232021_Banfield_Phage_026M_300kDa_FT_10uL_1D_PR180_QE1_s09.raw	24	3	21	sp|Q02817|MUC2_HUMAN	Oxidation (M)	M4:Oxidation (M):12.28	PEAKS DB
HNFNAGPSILPR	80.02	1321.69	12	0	441.57	99.94	2398700	6171300	2	F2:35303	04232021_Banfield_Phage_026M_300kDa_FilterTop_10uL_1D_PR180_QE1_s01_20210423203514.raw	3	1	2	L2_026_000M1_scaffold_741_1:L2_026_000M1_scaffold_303_42:L2_026_000M1_scaffold_911_65			PEAKS DB
WNYDQDVDTPNLDAM(+15.99)AR	80.02	2038.87	17	-2.6	1020.44	156.31	0	1782600	2	F2:65222	04232021_Banfield_Phage_026M_300kDa_FilterTop_10uL_1D_PR180_QE1_s01_20210423203514.raw	1	0	1	sp|Q6UWV6|ENPP7_HUMAN	Oxidation (M)	M15:Oxidation (M):1000.00	PEAKS DB
LIGGPM(+15.99)DYTPGIFDTK	80.01	1739.84	16	2	870.931	190.34		2065300	2	F2:83283	04232021_Banfield_Phage_026M_300kDa_FilterTop_10uL_1D_PR180_QE1_s01_20210423203514.raw	2	0	2	L2_026_000M1_scaffold_61_123:L2_026_000M1_scaffold_1907_10	Oxidation (M)	M6:Oxidation (M):1000.00	PEAKS DB
GAFPVGPESPNPQVVHTFEPTGIQETDDK	79.99	3092.47	29	-2.4	1031.83	192.39	0	637480	2	F2:84520	04232021_Banfield_Phage_026M_300kDa_FilterTop_10uL_1D_PR180_QE1_s01_20210423203514.raw	1	0	1	L2_026_000M1_scaffold_16725_2			PEAKS DB
NDPGLMNGFTMADAK	79.99	1580.7	15	3	791.358	156.18	1799400	2041500	1	F1:65980	04232021_Banfield_Phage_026M_300kDa_FT_10uL_1D_PR180_QE1_s09.raw	3	2	1	L2_026_000M1_scaffold_61_123			PEAKS DB
MGGDFADEVQTDGEGR	79.98	1682.68	16	-2.5	842.347	114.2	0	2029900	2	F2:43328	04232021_Banfield_Phage_026M_300kDa_FilterTop_10uL_1D_PR180_QE1_s01_20210423203514.raw	2	0	2	L2_026_000M1_scaffold_1834_7			PEAKS DB
NNTALGGGVGNILSNR	79.97	1555.81	16	-1.2	778.91	134.22	689610	3922600	1	F1:54185	04232021_Banfield_Phage_026M_300kDa_FT_10uL_1D_PR180_QE1_s09.raw	5	2	3	L2_026_000M1_scaffold_11465_1			PEAKS DB
TVHM(+15.99)M(+15.99)PMQVQVQVNR	79.97	1828.87	15	-0.3	610.632	82.08	19460000	11275000	1	F1:26982	04232021_Banfield_Phage_026M_300kDa_FT_10uL_1D_PR180_QE1_s09.raw	9	3	6	sp|Q02817|MUC2_HUMAN	Oxidation (M)	M4:Oxidation (M):68.47;M5:Oxidation (M):60.92	PEAKS DB
STLTNYVYGDVMGGDANK	79.96	1903.86	18	-2.3	952.936	190.39	81160	1833100	2	F2:83473	04232021_Banfield_Phage_026M_300kDa_FilterTop_10uL_1D_PR180_QE1_s01_20210423203514.raw	2	1	1	L2_026_000M1_scaffold_192_30			PEAKS DB
NPGVSFPLTGTFK	79.95	1363.71	13	0.1	682.864	182.93	23930000	29523000	2	F2:78824	04232021_Banfield_Phage_026M_300kDa_FilterTop_10uL_1D_PR180_QE1_s01_20210423203514.raw	2	1	1	L2_026_000M1_scaffold_12533_1			PEAKS DB
ELNAIAHQEDPTRPTTSASNQEGALNFITDHIAWNR	79.95	4016.94	36	-0.4	1005.24	203.13	0		1	F1:91434	04232021_Banfield_Phage_026M_300kDa_FT_10uL_1D_PR180_QE1_s09.raw	0	0	0	L2_026_000M1_scaffold_436_68			PEAKS DB
IGETHEGGATM(+15.99)DWMAQEQER	79.95	2290.96	20	-0.9	764.659	102.18	3420100		1	F1:37029	04232021_Banfield_Phage_026M_300kDa_FT_10uL_1D_PR180_QE1_s09.raw	1	1	0	L2_026_000M1_scaffold_8998_3	Oxidation (M)	M11:Oxidation (M):92.25	PEAKS DB
TPVAVSTVDPVFIEDK	79.94	1715.9	16	-0.2	858.956	173.94		248070	2	F2:75026	04232021_Banfield_Phage_026M_300kDa_FilterTop_10uL_1D_PR180_QE1_s01_20210423203514.raw	1	0	1	L2_026_000M1_scaffold_303_46			PEAKS DB
WTGTTNSETTYNNVEGLLR	79.94	2155.02	19	-9.2	1078.51	194.94	456610	120180	2	F2:85960	04232021_Banfield_Phage_026M_300kDa_FilterTop_10uL_1D_PR180_QE1_s01_20210423203514.raw	2	1	1	L2_026_000M1_scaffold_5555_1			PEAKS DB
LHQIMTGIHDGSAAAAEK	79.94	1848.92	18	1.3	463.237	81.72	1901100	193360	2	F2:26724	04232021_Banfield_Phage_026M_300kDa_FilterTop_10uL_1D_PR180_QE1_s01_20210423203514.raw	3	2	1	L2_026_000M1_scaffold_7105_3			PEAKS DB
M(+15.99)NIYTVGAATQGLSNYLNK	79.94	2073.02	19	-1.6	1037.52	203.91		2790100	2	F2:91044	04232021_Banfield_Phage_026M_300kDa_FilterTop_10uL_1D_PR180_QE1_s01_20210423203514.raw	1	0	1	L2_026_000M1_scaffold_8808_3	Oxidation (M)	M1:Oxidation (M):1000.00	PEAKS DB
EDAGTYWC(+57.02)EVFNPISK	79.94	1914.85	16	-0.1	958.43	226.09		918680	2	F2:103885	04232021_Banfield_Phage_026M_300kDa_FilterTop_10uL_1D_PR180_QE1_s01_20210423203514.raw	3	0	3	sp|P13688|CEAM1_HUMAN	Carbamidomethylation	C8:Carbamidomethylation:1000.00	PEAKS DB
NDGSIGGIFSNEYR	79.93	1527.7	14	0.1	764.855	162.62	25660000	25264000	2	F2:68748	04232021_Banfield_Phage_026M_300kDa_FilterTop_10uL_1D_PR180_QE1_s01_20210423203514.raw	2	1	1	L2_026_000M1_scaffold_1777_8			PEAKS DB
EHFILNALAPSLK	79.93	1451.81	13	-3	726.912	166.27	2061400	0	1	F1:71368	04232021_Banfield_Phage_026M_300kDa_FT_10uL_1D_PR180_QE1_s09.raw	2	2	0	L2_026_000M1_scaffold_436_41			PEAKS DB
ASPTSDFASPTYDLIK	79.93	1711.83	16	-0.6	856.922	164.79	4982000		1	F1:70591	04232021_Banfield_Phage_026M_300kDa_FT_10uL_1D_PR180_QE1_s09.raw	1	1	0	sp|Q86UP6|CUZD1_HUMAN			PEAKS DB
ALTDAGVEVEQLDLQR	79.92	1755.9	16	0	878.957	174.92	11152000	345330	1	F1:75613	04232021_Banfield_Phage_026M_300kDa_FT_10uL_1D_PR180_QE1_s09.raw	6	5	1	L2_026_000M1_scaffold_125_69			PEAKS DB
M(+15.99)TGTVLNDDVGQATK	79.91	1564.74	15	-0.3	783.377	82.23	524290	3273500	2	F2:27067	04232021_Banfield_Phage_026M_300kDa_FilterTop_10uL_1D_PR180_QE1_s01_20210423203514.raw	2	1	1	L2_026_000M1_scaffold_147_35	Oxidation (M)	M1:Oxidation (M):1000.00	PEAKS DB
GTGTGTITSIDGDYSLNDVAK	79.91	2083.99	21	1.8	1043	168.23	3133100	751820	2	F2:71883	04232021_Banfield_Phage_026M_300kDa_FilterTop_10uL_1D_PR180_QE1_s01_20210423203514.raw	2	1	1	L2_026_000M1_scaffold_393_12			PEAKS DB
AANAGGVSVSGLEM(+15.99)TQNSIK	79.9	1948.95	20	0.7	975.484	128.16		0	2	F2:50522	04232021_Banfield_Phage_026M_300kDa_FilterTop_10uL_1D_PR180_QE1_s01_20210423203514.raw	0	0	0	L2_026_000M1_scaffold_1514_9:L2_026_000M1_scaffold_495_23:L2_026_000M1_scaffold_4681_1:L2_026_000M1_scaffold_30_172	Oxidation (M)	M14:Oxidation (M):1000.00	PEAKS DB
SVELPDEEAPYLVNVPDGNK	79.9	2184.06	20	-1.7	1093.03	194.01	824690	4957600	2	F2:85258	04232021_Banfield_Phage_026M_300kDa_FilterTop_10uL_1D_PR180_QE1_s01_20210423203514.raw	5	3	2	L2_026_000M1_scaffold_2004_2			PEAKS DB
LVDIAEADKDHASR	79.89	1538.77	14	-0.6	385.699	72.45	336550	481660	2	F2:21995	04232021_Banfield_Phage_026M_300kDa_FilterTop_10uL_1D_PR180_QE1_s01_20210423203514.raw	4	2	2	L2_026_000M1_scaffold_120_107			PEAKS DB
SPYSYLQNPQSER	79.88	1567.73	13	0.3	784.871	103.28	3816100	4732100	2	F2:37502	04232021_Banfield_Phage_026M_300kDa_FilterTop_10uL_1D_PR180_QE1_s01_20210423203514.raw	2	1	1	sp|Q9NR71|ASAH2_HUMAN			PEAKS DB
ITLESNDVDGNEEFDEEVLHM(+15.99)R	79.86	2606.14	22	-1.7	869.721	186.91		1624200	2	F2:81286	04232021_Banfield_Phage_026M_300kDa_FilterTop_10uL_1D_PR180_QE1_s01_20210423203514.raw	1	0	1	L2_026_000M1_scaffold_17898_2	Oxidation (M)	M21:Oxidation (M):1000.00	PEAKS DB
IQGIVLNPMQQSEPSK	79.86	1767.92	16	0.3	884.967	145.77	3376600	6860200	2	F2:59642	04232021_Banfield_Phage_026M_300kDa_FilterTop_10uL_1D_PR180_QE1_s01_20210423203514.raw	2	1	1	L2_026_000M1_scaffold_3401_1			PEAKS DB
IGLLYDVGQDSSTTAIQEAK	79.86	2108.06	20	-6.9	1055.03	181.59	0		1	F1:79271	04232021_Banfield_Phage_026M_300kDa_FT_10uL_1D_PR180_QE1_s09.raw	0	0	0	L2_026_000M1_scaffold_828_10			PEAKS DB
IYTSTETDYQVHPMVFK	79.85	2057.98	17	-0.5	686.999	153.07	2684700	2957300	2	F2:63369	04232021_Banfield_Phage_026M_300kDa_FilterTop_10uL_1D_PR180_QE1_s01_20210423203514.raw	2	1	1	L2_026_000M1_scaffold_174_20			PEAKS DB
ISGVEKPQSVGSITEVK	79.85	1756.96	17	0.4	879.486	99.01	9026200	20549000	2	F2:34656	04232021_Banfield_Phage_026M_300kDa_FilterTop_10uL_1D_PR180_QE1_s01_20210423203514.raw	4	2	2	L2_026_000M1_scaffold_1837_2			PEAKS DB
EIEPEPDFILWTGDDTPHVPDEK	79.85	2678.24	23	-0.7	893.753	208.37	1101500	0	1	F1:94251	04232021_Banfield_Phage_026M_300kDa_FT_10uL_1D_PR180_QE1_s09.raw	2	2	0	sp|Q92485|ASM3B_HUMAN			PEAKS DB
LQQGLQPVVDHATC(+57.02)SR	79.85	1807.9	16	-2.2	904.955	82.81	0	8699500	2	F2:27400	04232021_Banfield_Phage_026M_300kDa_FilterTop_10uL_1D_PR180_QE1_s01_20210423203514.raw	5	0	5	sp|Q99895|CTRC_HUMAN	Carbamidomethylation	C14:Carbamidomethylation:1000.00	PEAKS DB
TATGLTGTASQITDSDGNYISHK	79.84	2337.11	23	-2.4	780.042	130.64		0	2	F2:51811	04232021_Banfield_Phage_026M_300kDa_FilterTop_10uL_1D_PR180_QE1_s01_20210423203514.raw	0	0	0	L2_026_000M1_scaffold_1154_8			PEAKS DB
SNPELTFSGITGDITK	79.84	1678.84	16	-0.5	840.428	199.17		2475200	2	F2:88314	04232021_Banfield_Phage_026M_300kDa_FilterTop_10uL_1D_PR180_QE1_s01_20210423203514.raw	1	0	1	L2_026_000M1_scaffold_6_21			PEAKS DB
EDTSTENILQLEVLR	79.83	1758.9	15	-0.5	880.457	208.15	0	5308300	2	F2:93715	04232021_Banfield_Phage_026M_300kDa_FilterTop_10uL_1D_PR180_QE1_s01_20210423203514.raw	2	0	2	L2_026_000M1_scaffold_110_13			PEAKS DB
AANAGGVAVSALEMAQNSGR	79.83	1872.91	20	-3.5	937.46	181.19		332630	2	F2:78300	04232021_Banfield_Phage_026M_300kDa_FilterTop_10uL_1D_PR180_QE1_s01_20210423203514.raw	2	0	2	L2_026_000M1_scaffold_19078_2			PEAKS DB
TAITPTNVSAEGDDSSR	79.83	1719.79	17	0	860.903	78.89	772790	1133800	2	F2:25021	04232021_Banfield_Phage_026M_300kDa_FilterTop_10uL_1D_PR180_QE1_s01_20210423203514.raw	2	1	1	L2_026_000M1_scaffold_4974_1			PEAKS DB
NDIGPYEC(+57.02)EIQNPVGASR	79.82	2017.92	18	0.8	673.646	151.61		812270	2	F2:62650	04232021_Banfield_Phage_026M_300kDa_FilterTop_10uL_1D_PR180_QE1_s01_20210423203514.raw	1	0	1	sp|Q14002|CEAM7_HUMAN	Carbamidomethylation	C8:Carbamidomethylation:1000.00	PEAKS DB
DAASGEVAQLTDFSSNNSDPK	79.81	2151.96	21	1.7	1076.99	164.22	0	0	2	F2:69633	04232021_Banfield_Phage_026M_300kDa_FilterTop_10uL_1D_PR180_QE1_s01_20210423203514.raw	0	0	0	L2_026_000M1_scaffold_170_52			PEAKS DB
ITWSEGMHIVDAGFNGGSDSLEK	79.8	2449.12	23	-0.9	817.381	206.4	780110		1	F1:93173	04232021_Banfield_Phage_026M_300kDa_FT_10uL_1D_PR180_QE1_s09.raw	1	1	0	L2_026_000M1_scaffold_5656_1			PEAKS DB
ADLPDLELADFPTADK	79.79	1729.84	16	-1.1	865.927	209.98	0	7658100	2	F2:94786	04232021_Banfield_Phage_026M_300kDa_FilterTop_10uL_1D_PR180_QE1_s01_20210423203514.raw	1	0	1	L2_026_000M1_scaffold_1487_19			PEAKS DB
DGQSC(+57.02)PVTC(+57.02)GM(+15.99)PSALVSK	79.79	1908.84	18	1.1	955.427	94.65		195610	2	F2:32402	04232021_Banfield_Phage_026M_300kDa_FilterTop_10uL_1D_PR180_QE1_s01_20210423203514.raw	1	0	1	L2_026_000M1_scaffold_3302_4:L2_026_000M1_scaffold_1261_2:L2_026_000M1_scaffold_70_87:L2_026_000M1_scaffold_16_100:L2_026_000M1_scaffold_278_5	Carbamidomethylation; Oxidation (M)	C5:Carbamidomethylation:1000.00;C9:Carbamidomethylation:1000.00;M11:Oxidation (M):1000.00	PEAKS DB
FC(+57.02)DELLQWGEK	79.79	1423.64	11	-0.2	712.829	198.82	2137700	4783900	2	F2:88288	04232021_Banfield_Phage_026M_300kDa_FilterTop_10uL_1D_PR180_QE1_s01_20210423203514.raw	2	1	1	L2_026_000M1_scaffold_6479_5	Carbamidomethylation	C2:Carbamidomethylation:1000.00	PEAKS DB
ELNEAQAALNGASAAAMK	79.79	1758.86	18	-0.8	880.435	155.63	489530	803110	2	F2:64936	04232021_Banfield_Phage_026M_300kDa_FilterTop_10uL_1D_PR180_QE1_s01_20210423203514.raw	4	1	3	L2_026_000M1_scaffold_690_24			PEAKS DB
VADNVAEYLVPQESGNK	79.78	1831.9	17	-0.7	916.954	159.68		0	2	F2:67111	04232021_Banfield_Phage_026M_300kDa_FilterTop_10uL_1D_PR180_QE1_s01_20210423203514.raw	0	0	0	L2_026_000M1_scaffold_1157_39			PEAKS DB
VTDTNDNPPIFNPTTYK	79.78	1935.92	17	1.2	968.969	150.96	17242000	588750	2	F2:62297	04232021_Banfield_Phage_026M_300kDa_FilterTop_10uL_1D_PR180_QE1_s01_20210423203514.raw	2	1	1	sp|P12830|CADH1_HUMAN			PEAKS DB
TTGDSSFVADGETYK	79.77	1576.69	15	-0.2	789.352	94.52	83516	152510	2	F2:32328	04232021_Banfield_Phage_026M_300kDa_FilterTop_10uL_1D_PR180_QE1_s01_20210423203514.raw	2	1	1	L2_026_000M1_scaffold_15430_2			PEAKS DB
EVLESIEEVYNQHPEFEK	79.76	2218.04	18	-0.9	1110.03	203.67	19738000	10946000	2	F2:90985	04232021_Banfield_Phage_026M_300kDa_FilterTop_10uL_1D_PR180_QE1_s01_20210423203514.raw	4	2	2	L2_026_000M1_scaffold_160_33			PEAKS DB
DVENGEIPASEMDR	79.76	1560.67	14	0.1	781.344	96.89	7483800	6513700	1	F1:34040	04232021_Banfield_Phage_026M_300kDa_FT_10uL_1D_PR180_QE1_s09.raw	2	1	1	L2_026_000M1_scaffold_16287_1			PEAKS DB
VIAANGNAGDQLMALGLGDK	79.76	1926.98	20	3	964.502	196.4	1065000	1036600	2	F2:86737	04232021_Banfield_Phage_026M_300kDa_FilterTop_10uL_1D_PR180_QE1_s01_20210423203514.raw	4	1	3	L2_026_000M1_scaffold_17941_2			PEAKS DB
INSYATYDEDDGIQVHVK	79.76	2065.96	18	-0.5	689.66	126.31	26602000	22321	1	F1:49826	04232021_Banfield_Phage_026M_300kDa_FT_10uL_1D_PR180_QE1_s09.raw	9	8	1	L2_026_000M1_scaffold_2556_11			PEAKS DB
ADADGDGTAEGDWK	79.76	1406.56	14	-0.5	704.286	68.91	282920	350340	2	F2:20345	04232021_Banfield_Phage_026M_300kDa_FilterTop_10uL_1D_PR180_QE1_s01_20210423203514.raw	3	1	2	L2_026_000M1_scaffold_75_75			PEAKS DB
SVAYGNTYDESYDYLK	79.75	1886.82	16	-0.2	944.418	156.66		10070000	2	F2:65368	04232021_Banfield_Phage_026M_300kDa_FilterTop_10uL_1D_PR180_QE1_s01_20210423203514.raw	1	0	1	L2_026_000M1_scaffold_2991_11			PEAKS DB
EFSPSEEPGTNVHSAPGLTGTATGYSPIK	79.75	2930.39	29	1.1	977.806	159.02		942900	2	F2:66722	04232021_Banfield_Phage_026M_300kDa_FilterTop_10uL_1D_PR180_QE1_s01_20210423203514.raw	1	0	1	L2_026_000M1_scaffold_32_4			PEAKS DB
ITAGM(+15.99)GGGTGTGAAPVVAEVAK	79.74	1929.98	22	5	966.004	101.57	1931200		1	F1:36640	04232021_Banfield_Phage_026M_300kDa_FT_10uL_1D_PR180_QE1_s09.raw	2	2	0	L2_026_000M1_scaffold_25611_1	Oxidation (M)	M5:Oxidation (M):1000.00	PEAKS DB
MDMSGFTVPVPGKPR	79.74	1617.8	15	0.8	540.275	162.77	5514000	4173400	2	F2:68858	04232021_Banfield_Phage_026M_300kDa_FilterTop_10uL_1D_PR180_QE1_s01_20210423203514.raw	2	1	1	L2_026_000M1_scaffold_304_15			PEAKS DB
VYPTGGPITM(+15.99)PVGDQIK	79.74	1787.91	17	1.1	894.965	127.96		3193400	2	F2:50584	04232021_Banfield_Phage_026M_300kDa_FilterTop_10uL_1D_PR180_QE1_s01_20210423203514.raw	1	0	1	L2_026_000M1_scaffold_3889_1	Oxidation (M)	M10:Oxidation (M):1000.00	PEAKS DB
LAAEIM(+15.99)DAYNEQGGAFK	79.73	1842.85	17	-1.5	922.429	151.17		11405000	2	F2:62520	04232021_Banfield_Phage_026M_300kDa_FilterTop_10uL_1D_PR180_QE1_s01_20210423203514.raw	3	0	3	L2_026_000M1_scaffold_2452_6	Oxidation (M)	M6:Oxidation (M):1000.00	PEAKS DB
IISVDSSYSDGEGSSYR	79.73	1820.81	17	-2.4	911.408	110.51		220540	2	F2:41149	04232021_Banfield_Phage_026M_300kDa_FilterTop_10uL_1D_PR180_QE1_s01_20210423203514.raw	1	0	1	L2_026_000M1_scaffold_70_86			PEAKS DB
LPEEPVIFMKPDSALLK	79.71	1926.05	17	-1.7	643.024	207.05	2761000	911410	2	F2:93172	04232021_Banfield_Phage_026M_300kDa_FilterTop_10uL_1D_PR180_QE1_s01_20210423203514.raw	2	1	1	L2_026_000M1_scaffold_1418_20			PEAKS DB
EALQPALDGGTQIDIFDEDIDR	79.71	2430.16	22	-5	1216.08	217.42	425760		1	F1:98959	04232021_Banfield_Phage_026M_300kDa_FT_10uL_1D_PR180_QE1_s09.raw	2	2	0	L2_026_000M1_scaffold_3429_3			PEAKS DB
LASAVSNAGGLGLLGAGSM(+15.99)HPETLR	79.71	2394.23	25	-0.3	799.085	168.51		5596600	2	F2:71987	04232021_Banfield_Phage_026M_300kDa_FilterTop_10uL_1D_PR180_QE1_s01_20210423203514.raw	2	0	2	L2_026_000M1_scaffold_3462_4	Oxidation (M)	M19:Oxidation (M):1000.00	PEAKS DB
GSWGQTGNQEISNIAR	79.71	1716.82	16	-2	859.415	126.92		87060	2	F2:49814	04232021_Banfield_Phage_026M_300kDa_FilterTop_10uL_1D_PR180_QE1_s01_20210423203514.raw	1	0	1	L2_026_000M1_scaffold_5407_1			PEAKS DB
LASAVSNAGGLGLIGAGSM(+15.99)HPETLR	79.71	2394.23	25	-0.3	799.085	168.51		5596600	2	F2:71987	04232021_Banfield_Phage_026M_300kDa_FilterTop_10uL_1D_PR180_QE1_s01_20210423203514.raw	2	0	2		Oxidation (M)	M19:Oxidation (M):1000.00	PEAKS DB
C(+57.02)LDNAVVNGQNWEIK	79.7	1758.84	15	0.5	880.426	162.98		218060	2	F2:68945	04232021_Banfield_Phage_026M_300kDa_FilterTop_10uL_1D_PR180_QE1_s01_20210423203514.raw	1	0	1	L2_026_000M1_scaffold_12089_2	Carbamidomethylation	C1:Carbamidomethylation:1000.00	PEAKS DB
EIVTADNDFVNNKPAMEEMAK	79.7	2365.09	21	-0.7	789.371	151.43	2013100	2294600	2	F2:62571	04232021_Banfield_Phage_026M_300kDa_FilterTop_10uL_1D_PR180_QE1_s01_20210423203514.raw	2	1	1	L2_026_000M1_scaffold_2151_4			PEAKS DB
LQLGPNGDFGYATTDSEGR	79.7	1996.91	19	-2.1	999.462	162.18		548310	2	F2:68480	04232021_Banfield_Phage_026M_300kDa_FilterTop_10uL_1D_PR180_QE1_s01_20210423203514.raw	1	0	1	L2_026_000M1_scaffold_451_13			PEAKS DB
IGTVAMNEVIYNGAK	79.69	1578.81	15	-0.9	790.41	144.06	16476000	31533000	2	F2:59044	04232021_Banfield_Phage_026M_300kDa_FilterTop_10uL_1D_PR180_QE1_s01_20210423203514.raw	6	2	4	L2_026_000M1_scaffold_1834_7			PEAKS DB
EGDTTPTGQKPEVMNLPTMFK	79.69	2320.11	21	0.6	774.377	188.26	626930	10691000	2	F2:81854	04232021_Banfield_Phage_026M_300kDa_FilterTop_10uL_1D_PR180_QE1_s01_20210423203514.raw	4	3	1	L2_026_000M1_scaffold_91_53			PEAKS DB
SAEDPFIAIHAESK	79.69	1513.74	14	-0.2	757.878	113.27	478360000	470060000	2	F2:43591	04232021_Banfield_Phage_026M_300kDa_FilterTop_10uL_1D_PR180_QE1_s01_20210423203514.raw	65	19	46	sp|P19961|AMY2B_HUMAN:sp|P04746|AMYP_HUMAN:sp|P04745|AMY1_HUMAN			PEAKS DB
YTPGFTEGNLASPDLTWYTTR	79.68	2389.12	21	-0.9	1195.57	208.14	0	8556.8	1	F1:94164	04232021_Banfield_Phage_026M_300kDa_FT_10uL_1D_PR180_QE1_s09.raw	1	0	1	L2_026_000M1_scaffold_2830_5			PEAKS DB
LGIEENPAGIQLPGEPALR	79.68	1973.06	19	0.3	987.537	204.54		83668	2	F2:91615	04232021_Banfield_Phage_026M_300kDa_FilterTop_10uL_1D_PR180_QE1_s01_20210423203514.raw	1	0	1	L2_026_000M1_scaffold_641_11			PEAKS DB
TSAFYIAPDNTPLYR	79.68	1727.85	15	-0.1	864.933	184.71	14889000	30540000	2	F2:80415	04232021_Banfield_Phage_026M_300kDa_FilterTop_10uL_1D_PR180_QE1_s01_20210423203514.raw	5	2	3	L2_026_000M1_scaffold_71_93			PEAKS DB
FSVVPFPDGATYGEGQTIK	79.67	2011.99	19	-4.9	1007	200.2	722550	1512400	2	F2:89189	04232021_Banfield_Phage_026M_300kDa_FilterTop_10uL_1D_PR180_QE1_s01_20210423203514.raw	5	2	3	L2_026_000M1_scaffold_299_43			PEAKS DB
NADVLVAESTPPGNDEPYTEQM(+15.99)GNC(+57.02)GEK	79.67	3037.29	28	-0.4	1013.44	132.75		1323000	2	F2:52873	04232021_Banfield_Phage_026M_300kDa_FilterTop_10uL_1D_PR180_QE1_s01_20210423203514.raw	2	0	2	sp|A8K7I4|CLCA1_HUMAN	Oxidation (M); Carbamidomethylation	M22:Oxidation (M):1000.00;C25:Carbamidomethylation:1000.00	PEAKS DB
FAEIDSPMNGHMTSK	79.66	1663.73	15	-0.7	832.873	99.3	35223000	46490000	1	F1:35244	04232021_Banfield_Phage_026M_300kDa_FT_10uL_1D_PR180_QE1_s09.raw	4	2	2	L2_026_000M1_scaffold_1834_7			PEAKS DB
EGSELGDYSMETISK	79.66	1644.72	15	-0.9	823.366	137.39	3683800	10895000	2	F2:55498	04232021_Banfield_Phage_026M_300kDa_FilterTop_10uL_1D_PR180_QE1_s01_20210423203514.raw	2	1	1	L2_026_000M1_scaffold_311_10			PEAKS DB
DVVANAEGQVIIGEVNQDATGQNIQQR	79.66	2865.42	27	-0.8	956.147	194.57		317090	2	F2:85704	04232021_Banfield_Phage_026M_300kDa_FilterTop_10uL_1D_PR180_QE1_s01_20210423203514.raw	1	0	1	L2_026_000M1_scaffold_9403_3			PEAKS DB
IPELLASGMVDNMTK	79.66	1617.81	15	2.3	809.914	200.43		2245300	2	F2:89157	04232021_Banfield_Phage_026M_300kDa_FilterTop_10uL_1D_PR180_QE1_s01_20210423203514.raw	1	0	1	sp|P30740|ILEU_HUMAN			PEAKS DB
MEEGHPIGYFYGYK	79.65	1689.75	14	2.7	845.884	135.29	6208500	2448000	2	F2:54302	04232021_Banfield_Phage_026M_300kDa_FilterTop_10uL_1D_PR180_QE1_s01_20210423203514.raw	4	2	2	L2_026_000M1_scaffold_1058_2			PEAKS DB
DDEYIAYLDESQEK	79.65	1716.74	14	0.6	859.376	160.96	0		1	F1:68468	04232021_Banfield_Phage_026M_300kDa_FT_10uL_1D_PR180_QE1_s09.raw	0	0	0	L2_026_000M1_scaffold_2592_1			PEAKS DB
GPVMLQDPWLIEK	79.65	1524.8	13	1.7	763.409	196.96	0	175260	1	F1:88183	04232021_Banfield_Phage_026M_300kDa_FT_10uL_1D_PR180_QE1_s09.raw	1	0	1	L2_026_000M1_scaffold_3099_4			PEAKS DB
QFSQVLTSSVNAIAGQMDTR	79.65	2152.06	20	3.4	1077.04	223	0		1	F1:102263	04232021_Banfield_Phage_026M_300kDa_FT_10uL_1D_PR180_QE1_s09.raw	0	0	0	L2_026_000M1_scaffold_583_1			PEAKS DB
MVGHEALPLAFTQK	79.65	1540.81	14	0.2	771.411	133.27	10568000	47363000	2	F2:53166	04232021_Banfield_Phage_026M_300kDa_FilterTop_10uL_1D_PR180_QE1_s01_20210423203514.raw	4	2	2	sp|P01876|IGHA1_HUMAN:sp|P01877|IGHA2_HUMAN			PEAKS DB
WVEYMTSEQGSPM(+15.99)AK	79.64	1758.76	15	0.4	880.387	110.23	1161000	4325000	2	F2:41066	04232021_Banfield_Phage_026M_300kDa_FilterTop_10uL_1D_PR180_QE1_s01_20210423203514.raw	3	1	2	L2_026_000M1_scaffold_2704_10	Oxidation (M)	M13:Oxidation (M):75.74	PEAKS DB
VGEVNQDATSANISER	79.64	1688.8	16	-0.6	845.405	77.93	5789000	6522500	2	F2:24994	04232021_Banfield_Phage_026M_300kDa_FilterTop_10uL_1D_PR180_QE1_s01_20210423203514.raw	7	4	3	L2_026_000M1_scaffold_27672_2			PEAKS DB
ELPNHNDIEYGDGDMYLHR	79.64	2287	19	-0.7	763.339	123.6	1486100	585600	1	F1:48259	04232021_Banfield_Phage_026M_300kDa_FT_10uL_1D_PR180_QE1_s09.raw	2	1	1	L2_026_000M1_scaffold_31_157			PEAKS DB
AGGSDDWAYDQGIR	79.64	1509.65	14	-0.5	755.831	113.89	59684000	84839000	2	F2:43054	04232021_Banfield_Phage_026M_300kDa_FilterTop_10uL_1D_PR180_QE1_s01_20210423203514.raw	4	3	1	sp|P15086|CBPB1_HUMAN			PEAKS DB
HNELLQGGTIDFK	79.63	1470.75	13	-1	736.38	128.27	4325600	11821000	2	F2:50427	04232021_Banfield_Phage_026M_300kDa_FilterTop_10uL_1D_PR180_QE1_s01_20210423203514.raw	4	3	1	L2_026_000M1_scaffold_1082_32			PEAKS DB
VIGQDEAIEAVADAVR	79.63	1654.85	16	0.1	828.434	204.54		10519000	2	F2:91806	04232021_Banfield_Phage_026M_300kDa_FilterTop_10uL_1D_PR180_QE1_s01_20210423203514.raw	2	0	2	L2_026_000M1_scaffold_1104_7:L2_026_000M1_scaffold_89_73:L2_026_000M1_scaffold_673_6:L2_026_000M1_scaffold_5613_3			PEAKS DB
NLVNADFSSVGNTTDGR	79.63	1765.82	17	-0.3	883.919	136.11		1171800	2	F2:54638	04232021_Banfield_Phage_026M_300kDa_FilterTop_10uL_1D_PR180_QE1_s01_20210423203514.raw	1	0	1	L2_026_000M1_scaffold_1275_38			PEAKS DB
KTEPVPDQDELDQLSK	79.61	1840.91	16	-1.1	921.459	112.83	15106000	23202000	2	F2:42444	04232021_Banfield_Phage_026M_300kDa_FilterTop_10uL_1D_PR180_QE1_s01_20210423203514.raw	4	2	2	sp|P15085|CBPA1_HUMAN			PEAKS DB
NPDGSPFTAHTTNVVPFAVIGAGDVK	79.6	2610.31	26	-0.5	871.11	196.36	1293200		1	F1:87826	04232021_Banfield_Phage_026M_300kDa_FT_10uL_1D_PR180_QE1_s09.raw	1	1	0	L2_026_000M1_scaffold_44_90			PEAKS DB
NSEASLDAYLASAPAPK	79.59	1703.84	17	-0.3	852.925	154.14	0		1	F1:64698	04232021_Banfield_Phage_026M_300kDa_FT_10uL_1D_PR180_QE1_s09.raw	0	0	0	L2_026_000M1_scaffold_27180_1			PEAKS DB
C(+57.02)QVLDGGGEILPSEVPHFSR	79.58	2196.06	20	-0.9	733.028	190.24		534350	2	F2:83201	04232021_Banfield_Phage_026M_300kDa_FilterTop_10uL_1D_PR180_QE1_s01_20210423203514.raw	1	0	1	L2_026_000M1_scaffold_2811_7	Carbamidomethylation	C1:Carbamidomethylation:1000.00	PEAKS DB
ASYLDTGTWASNAIK	79.58	1596.78	15	0.1	799.396	163.94	9999200	11780000	1	F1:70038	04232021_Banfield_Phage_026M_300kDa_FT_10uL_1D_PR180_QE1_s09.raw	2	1	1	L2_026_000M1_scaffold_31_168			PEAKS DB
APDYLVVSHLEPDHAGNIR	79.58	2102.05	19	-2.5	526.52	132.71	2639400		1	F1:53256	04232021_Banfield_Phage_026M_300kDa_FT_10uL_1D_PR180_QE1_s09.raw	2	2	0	L2_026_000M1_scaffold_56_73			PEAKS DB
GYEFVNAIVGGAIPK	79.56	1533.82	15	-0.2	767.917	207.88	33569000		1	F1:94207	04232021_Banfield_Phage_026M_300kDa_FT_10uL_1D_PR180_QE1_s09.raw	3	3	0	L2_026_000M1_scaffold_11005_2:L2_026_000M1_scaffold_11038_2			PEAKS DB
WSDGQPVTANDFVYSWR	79.56	2026.92	17	0.2	1014.47	203.7	92028		1	F1:91723	04232021_Banfield_Phage_026M_300kDa_FT_10uL_1D_PR180_QE1_s09.raw	1	1	0	L2_026_000M1_scaffold_11848_2			PEAKS DB
DVTDYFTPSYDATAK	79.56	1692.75	15	-1.5	847.382	170.03	0	3311700	2	F2:72889	04232021_Banfield_Phage_026M_300kDa_FilterTop_10uL_1D_PR180_QE1_s01_20210423203514.raw	1	0	1	L2_026_000M1_scaffold_4349_2			PEAKS DB
TEFDDVPNLPTSGYEK	79.56	1810.83	16	1.1	906.421	159.73	1588400	1995500	1	F1:67949	04232021_Banfield_Phage_026M_300kDa_FT_10uL_1D_PR180_QE1_s09.raw	5	2	3	L2_026_000M1_scaffold_450_47			PEAKS DB
IMGETPDLNGAADIIDR	79.55	1799.87	17	0.1	900.943	190.25		1880900	2	F2:83205	04232021_Banfield_Phage_026M_300kDa_FilterTop_10uL_1D_PR180_QE1_s01_20210423203514.raw	1	0	1	L2_026_000M1_scaffold_1036_3			PEAKS DB
LVGMSALDQM(+15.99)GIDHTM(+15.99)LALDGTK	79.54	2448.17	23	1.6	817.065	192.77		6665100	2	F2:84719	04232021_Banfield_Phage_026M_300kDa_FilterTop_10uL_1D_PR180_QE1_s01_20210423203514.raw	1	0	1	L2_026_000M1_scaffold_1907_8	Oxidation (M)	M10:Oxidation (M):69.64;M16:Oxidation (M):83.60	PEAKS DB
HAAPLTAADDVITFK	79.54	1568.82	15	-3	785.415	134.79	0		1	F1:54477	04232021_Banfield_Phage_026M_300kDa_FT_10uL_1D_PR180_QE1_s09.raw	0	0	0	L2_026_000M1_scaffold_20337_2			PEAKS DB
TYDFVPEFATADEAK	79.53	1702.77	15	-0.3	852.393	196.4	20464000	45266000	2	F2:86885	04232021_Banfield_Phage_026M_300kDa_FilterTop_10uL_1D_PR180_QE1_s01_20210423203514.raw	3	1	2	L2_026_000M1_scaffold_1168_14			PEAKS DB
ANTSSYGNPEISQVSLGVR	79.53	1977.98	19	0.8	989.996	152.3	0	0	2	F2:63014	04232021_Banfield_Phage_026M_300kDa_FilterTop_10uL_1D_PR180_QE1_s01_20210423203514.raw	0	0	0	L2_026_000M1_scaffold_29680_2			PEAKS DB
FAGVYDGGNQELSSAR	79.53	1669.77	16	-0.6	835.891	111.74	1694400	4691400	2	F2:41785	04232021_Banfield_Phage_026M_300kDa_FilterTop_10uL_1D_PR180_QE1_s01_20210423203514.raw	3	2	1	L2_026_000M1_scaffold_5753_1			PEAKS DB
KVDNALQSGNSQESVTEQDSK	79.53	2263.06	21	-0.3	755.359	65.64	1557200	649910	1	F1:19420	04232021_Banfield_Phage_026M_300kDa_FT_10uL_1D_PR180_QE1_s09.raw	3	2	1	sp|P01834|IGKC_HUMAN			PEAKS DB
MDESMVTDYPQVNTSTR	79.52	1972.85	17	2.1	987.435	135.35		0	2	F2:54335	04232021_Banfield_Phage_026M_300kDa_FilterTop_10uL_1D_PR180_QE1_s01_20210423203514.raw	0	0	0	L2_026_000M1_scaffold_1854_14			PEAKS DB
LRDEVIGMGVLPAIK	79.52	1609.92	15	0.5	537.648	194.31		4747000	2	F2:85497	04232021_Banfield_Phage_026M_300kDa_FilterTop_10uL_1D_PR180_QE1_s01_20210423203514.raw	2	0	2	L2_026_000M1_scaffold_1867_6			PEAKS DB
IQHNTAAVTDVLLDEPVTAQEWR	79.52	2605.31	23	-0.3	869.445	194.65	642520		1	F1:86702	04232021_Banfield_Phage_026M_300kDa_FT_10uL_1D_PR180_QE1_s09.raw	1	1	0	L2_026_000M1_scaffold_3091_3			PEAKS DB
NIDAGDFWANPGVVGPK	79.5	1755.86	17	-0.9	878.936	198.76		9121800	2	F2:88021	04232021_Banfield_Phage_026M_300kDa_FilterTop_10uL_1D_PR180_QE1_s01_20210423203514.raw	1	0	1	L2_026_000M1_scaffold_1642_11			PEAKS DB
LNLIITSDHGMTTVDK	79.5	1756.9	16	0.1	879.459	141.78	31653000	35698000	2	F2:57802	04232021_Banfield_Phage_026M_300kDa_FilterTop_10uL_1D_PR180_QE1_s01_20210423203514.raw	10	3	7	sp|Q6UWV6|ENPP7_HUMAN			PEAKS DB
LIVNDVEC(+57.02)IEPKPLPK	79.49	1863.02	16	4.2	932.52	159.25		73624000	2	F2:66691	04232021_Banfield_Phage_026M_300kDa_FilterTop_10uL_1D_PR180_QE1_s01_20210423203514.raw	2	0	2	L2_026_000M1_scaffold_656_36:L2_026_000M1_scaffold_492_5:L2_026_000M1_scaffold_1365_8	Carbamidomethylation	C8:Carbamidomethylation:1000.00	PEAKS DB
QYETMNASELLLYGK	79.47	1758.85	15	-1.1	880.431	199.97	1206900	1945400	2	F2:88895	04232021_Banfield_Phage_026M_300kDa_FilterTop_10uL_1D_PR180_QE1_s01_20210423203514.raw	2	1	1	L2_026_000M1_scaffold_31_157			PEAKS DB
YTGM(+15.99)IENVQNFADDK	79.47	1759.77	15	-3.3	880.891	127.55	0	0	2	F2:50199	04232021_Banfield_Phage_026M_300kDa_FilterTop_10uL_1D_PR180_QE1_s01_20210423203514.raw	0	0	0	L2_026_000M1_scaffold_8059_5	Oxidation (M)	M4:Oxidation (M):1000.00	PEAKS DB
MEEVEAM(+15.99)LLPETLK	79.47	1647.81	14	-0.2	824.912	188.7	157240000	115400000	2	F2:82041	04232021_Banfield_Phage_026M_300kDa_FilterTop_10uL_1D_PR180_QE1_s01_20210423203514.raw	8	5	3	sp|P01011|AACT_HUMAN	Oxidation (M)	M7:Oxidation (M):97.87	PEAKS DB
QVPC(+57.02)VDDLNDVGHGVNLVR	79.45	2105.03	19	-0.3	702.685	171.66	6400200	31253000	2	F2:73753	04232021_Banfield_Phage_026M_300kDa_FilterTop_10uL_1D_PR180_QE1_s01_20210423203514.raw	5	1	4	L2_026_000M1_scaffold_16365_2	Carbamidomethylation	C4:Carbamidomethylation:1000.00	PEAKS DB
FTPGIDEDDDNDYAPR	79.45	1838.76	16	1.8	920.389	122.65		49860	2	F2:47629	04232021_Banfield_Phage_026M_300kDa_FilterTop_10uL_1D_PR180_QE1_s01_20210423203514.raw	1	0	1	L2_026_000M1_scaffold_33_46			PEAKS DB
[truncated: 13,946 more rows]
