# Supplementary material for: Experimental validation that human microbiome phages use alternative genetic coding
Source: Nat Commun. 2022 Sep 29;13:5710. doi: 10.1038/s41467-022-32979-6 (PMC9523058; doi:10.1038/s41467-022-32979-6)
Supplement: Supplementary file 4 — Supplementary Data 2 [file 41467_2022_32979_MOESM4_ESM.xlsx]

## Sheet: L2_026_000M1_all_proteins
Extended Data Table 2: L2_026_000M1 detected proteins
This table contains all proteins (bacterial, phage, human) from fecal sample L2_026_000M1 identified by LC-MS/MS with a protein-level false discovery rate (FDR) threshold of 1% and at least one unique peptide per protein.
Protein Group	Protein ID	Accession	-10lgP	Coverage (%)	Coverage (%) L2_026_000M1 300kDa FT	Coverage (%) L2_026_000M1 300kDa Filter top	Area L2_026_000M1 300kDa FT	Area L2_026_000M1 300kDa Filter top	#Peptides	#Unique	#Spec L2_026_000M1 300kDa FT	#Spec L2_026_000M1 300kDa Filter top	PTM	Avg. Mass	Description
1	2	sp|P19961|AMY2B_HUMAN	487.04	86	82	81	9505400000	434370000	139	8	3241	2500	Carbamidomethylation; Oxidation (M)	57710	Alpha-amylase 2B OS=Homo sapiens OX=9606 GN=AMY2B PE=1 SV=1
2	1	sp|P04746|AMYP_HUMAN	472.96	84	79	81	28501000000	6421700000	137	8	3226	2413	Carbamidomethylation; Oxidation (M)	57707	Pancreatic alpha-amylase OS=Homo sapiens OX=9606 GN=AMY2A PE=1 SV=2
3	3	sp|P04745|AMY1_HUMAN	463.49	82	77	79	14291000000	7516900000	133	15	3079	2375	Carbamidomethylation; Oxidation (M)	57768	Alpha-amylase 1 OS=Homo sapiens OX=9606 GN=AMY1A PE=1 SV=2
6	37	sp|Q9Y6R7|FCGBP_HUMAN	420.21	18	13	16	10263000000	8855900000	107	107	1021	875	Carbamidomethylation; Oxidation (M)	572021	IgGFc-binding protein OS=Homo sapiens OX=9606 GN=FCGBP PE=1 SV=3
12	28	sp|O43451|MGA_HUMAN	412.15	34	31	30	4749500000	4621900000	80	71	567	558	Carbamidomethylation; Oxidation (M)	209851	Maltase-glucoamylase intestinal OS=Homo sapiens OX=9606 GN=MGAM PE=1 SV=5
4	65	sp|P01009|A1AT_HUMAN	378.25	64	60	61	34074000000	14987000000	68	68	1783	1224	Carbamidomethylation; Oxidation (M)	46737	Alpha-1-antitrypsin OS=Homo sapiens OX=9606 GN=SERPINA1 PE=1 SV=3
24	7	L2_026_000M1_scaffold_1837_2	373.39	55	45	42	701490000	1485500000	47	47	164	250	Carbamidomethylation; Oxidation (M)	110017	# 643 # 3666 # 1 # ID=1838_2;partial=00;start_type=ATG;rbs_motif=TAAA;rbs_spacer=11bp;gc_cont=0.376
23	12	L2_026_000M1_scaffold_71_1	365.89	47	44	38	800610000	964420000	51	50	197	264	Carbamidomethylation; Oxidation (M)	118656	# 103 # 3378 # 1 # ID=72_1;partial=00;start_type=ATG;rbs_motif=TAA;rbs_spacer=10bp;gc_cont=0.413
15	123	sp|P01876|IGHA1_HUMAN	360.97	61	56	61	4677700000	3736100000	39	23	282	493	Carbamidomethylation; Oxidation (M)	37655	Immunoglobulin heavy constant alpha 1 OS=Homo sapiens OX=9606 GN=IGHA1 PE=1 SV=2
14	124	sp|P09093|CEL3A_HUMAN	359.8	79	67	76	9640300000	19693000000	49	33	287	626	Carbamidomethylation; Oxidation (M)	29489	Chymotrypsin-like elastase family member 3A OS=Homo sapiens OX=9606 GN=CELA3A PE=1 SV=3
42	13	L2_026_000M1_scaffold_1834_7	350.01	46	40	42	406430000	700620000	45	42	116	169	Carbamidomethylation; Oxidation (M)	118539	# 10303 # 13512 # -1 # ID=1835_7;partial=00;start_type=ATG;rbs_motif=TAA;rbs_spacer=11bp;gc_cont=0.418
47	11	L2_026_000M1_scaffold_2133_9	348.75	49	42	42	309560000	630380000	41	41	118	147	Carbamidomethylation; Oxidation (M)	104919	# 8220 # 11102 # 1 # ID=2134_9;partial=00;start_type=ATG;rbs_motif=TAA;rbs_spacer=11bp;gc_cont=0.412
110	27	L2_026_000M1_scaffold_5656_1	343.7	33	26	27	251140000	347700000	37	37	55	93	Carbamidomethylation; Oxidation (M)	160162	# 3 # 4385 # -1 # ID=5657_1;partial=10;start_type=ATG;rbs_motif=AGGAGG;rbs_spacer=5-10bp;gc_cont=0.417
53	18	L2_026_000M1_scaffold_1168_14	341.7	40	36	34	396580000	701200000	36	36	94	157	Carbamidomethylation; Oxidation (M)	114378	# 20203 # 23250 # 1 # ID=1169_14;partial=00;start_type=ATG;rbs_motif=AACAA;rbs_spacer=14bp;gc_cont=0.387
41	25	sp|A8K7I4|CLCA1_HUMAN	338.51	36	29	33	2164300000	1925200000	41	40	128	158	Carbamidomethylation; Oxidation (M)	100225	Calcium-activated chloride channel regulator 1 OS=Homo sapiens OX=9606 GN=CLCA1 PE=1 SV=3
61	30	L2_026_000M1_scaffold_71_93	335.39	31	27	31	341240000	570200000	32	30	91	149	Carbamidomethylation; Oxidation (M)	121501	# 101132 # 104446 # 1 # ID=72_93;partial=00;start_type=ATG;rbs_motif=TAA;rbs_spacer=11bp;gc_cont=0.395
74	34	sp|P14410|SUIS_HUMAN	334.5	27	20	24	277670000	369490000	46	44	105	90	Carbamidomethylation; Oxidation (M)	209452	Sucrase-isomaltase intestinal OS=Homo sapiens OX=9606 GN=SI PE=1 SV=6
39	6	L2_026_000M1_scaffold_2121_6	333.82	56	35	53		1800100	36	1	91	210	Carbamidomethylation; Oxidation (M)	59200	# 6460 # 8067 # 1 # ID=2122_6;partial=00;start_type=ATG;rbs_motif=TAAA;rbs_spacer=12bp;gc_cont=0.446
8	1410	sp|P01834|IGKC_HUMAN	330.83	86	86	78	13485000000	14392000000	32	32	924	874	Carbamidomethylation	11765	Immunoglobulin kappa constant OS=Homo sapiens OX=9606 GN=IGKC PE=1 SV=2
9	70	L2_026_000M1_scaffold_489_14	327.36	68	56	67	3106400	2559300	33	1	731	1051	Carbamidomethylation; Oxidation (M)	35959	# 15148 # 16158 # -1 # ID=490_14;partial=00;start_type=ATG;rbs_motif=TAAA;rbs_spacer=11bp;gc_cont=0.411
44	4	L2_026_000M1_scaffold_24_110	326.22	61	43	49	0	0	34	2	102	173	Carbamidomethylation; Oxidation (M)	59077	# 158394 # 160001 # 1 # ID=25_110;partial=00;start_type=ATG;rbs_motif=TAAA;rbs_spacer=12bp;gc_cont=0.455
96	29	L2_026_000M1_scaffold_2572_2	325.34	31	26	20	229780000	255670000	27	26	70	98	Oxidation (M)	129546	# 714 # 4337 # 1 # ID=2573_2;partial=00;start_type=ATG;rbs_motif=GGAG/GAGG;rbs_spacer=5-10bp;gc_cont=0.433
153	16	L2_026_000M1_scaffold_5846_1	325.11	38	32	34	72525000	159710000	31	29	49	71	Carbamidomethylation; Oxidation (M)	116212	# 586 # 3729 # 1 # ID=5847_1;partial=00;start_type=ATG;rbs_motif=TAA;rbs_spacer=11bp;gc_cont=0.408
182	23	L2_026_000M1_scaffold_1058_2	322.48	34	30	30	77570000	126520000	23	22	41	67	Carbamidomethylation; Oxidation (M)	119455	# 413 # 3661 # 1 # ID=1059_2;partial=00;start_type=ATG;rbs_motif=TAAAAA;rbs_spacer=7bp;gc_cont=0.412
128	17	L2_026_000M1_scaffold_289_61	320.75	39	36	31	72160000	157540000	28	26	60	74	Oxidation (M)	113508	# 72165 # 75245 # -1 # ID=290_61;partial=00;start_type=ATG;rbs_motif=TAAA;rbs_spacer=9bp;gc_cont=0.426
121	33	L2_026_000M1_scaffold_4510_2	320.18	28	23	22	55259000	66359000	30	30	68	72	Carbamidomethylation; Oxidation (M)	169948	# 1111 # 5838 # 1 # ID=4511_2;partial=01;start_type=ATG;rbs_motif=AAAAA;rbs_spacer=12bp;gc_cont=0.449
16	66	sp|P15085|CBPA1_HUMAN	319.32	53	48	47	4792300000	3329200000	31	29	395	360	Carbamidomethylation	47140	Carboxypeptidase A1 OS=Homo sapiens OX=9606 GN=CPA1 PE=1 SV=2
77	20	L2_026_000M1_scaffold_140_61	317.95	37	31	33	355620000	432330000	36	35	86	102	Carbamidomethylation; Oxidation (M)	116222	# 70202 # 73384 # 1 # ID=141_61;partial=00;start_type=ATG;rbs_motif=TAAA;rbs_spacer=12bp;gc_cont=0.411
55	15	L2_026_000M1_scaffold_289_63	317.92	44	41	37	124770000	113720000	28	16	126	123	Carbamidomethylation; Oxidation (M)	84356	# 75645 # 77861 # -1 # ID=290_63;partial=00;start_type=ATG;rbs_motif=TAA;rbs_spacer=14bp;gc_cont=0.440
146	26	L2_026_000M1_scaffold_4597_7	317.83	35	32	30	71580000	172150000	28	26	46	79	Oxidation (M)	112474	# 5047 # 8097 # 1 # ID=4598_7;partial=00;start_type=GTG;rbs_motif=None;rbs_spacer=None;gc_cont=0.400
22	35	sp|Q9BYE9|CDHR2_HUMAN	315.45	29	27	25	2233300000	1939500000	40	40	285	235	Carbamidomethylation; Oxidation (M)	141542	Cadherin-related family member 2 OS=Homo sapiens OX=9606 GN=CDHR2 PE=1 SV=2
192	8	sp|P35527|K1C9_HUMAN	313.49	55	50	39	146440000	139630000	22	21	50	55	Oxidation (M)	62064	Keratin type I cytoskeletal 9 OS=Homo sapiens OX=9606 GN=KRT9 PE=1 SV=3
177	22	L2_026_000M1_scaffold_2830_5	313.44	36	32	31	106700000	171560000	24	23	58	55	Oxidation (M)	114360	# 4607 # 7696 # -1 # ID=2831_5;partial=00;start_type=ATG;rbs_motif=TAAA;rbs_spacer=13bp;gc_cont=0.454
37	9	sp|P09923|PPBI_HUMAN	313.38	57	51	55	1287100000	1787800000	29	29	124	182	Carbamidomethylation; Oxidation (M)	56812	Intestinal-type alkaline phosphatase OS=Homo sapiens OX=9606 GN=ALPI PE=1 SV=2
262	21	L2_026_000M1_scaffold_10_151	309.73	32	25	28	38348000	117100000	24	24	22	51		118632	# 190830 # 194042 # -1 # ID=11_151;partial=00;start_type=ATG;rbs_motif=TAA;rbs_spacer=10bp;gc_cont=0.439
86	19	L2_026_000M1_scaffold_455_39	309.68	40	34	38	218600000	315080000	29	29	76	104	Carbamidomethylation; Oxidation (M)	98128	# 31803 # 34439 # 1 # ID=456_39;partial=00;start_type=ATG;rbs_motif=TAAAAA;rbs_spacer=7bp;gc_cont=0.520
29	5	sp|Q13228|SBP1_HUMAN	309.59	60	54	53	1855000000	1539300000	35	35	199	155	Carbamidomethylation; Oxidation (M)	52391	Methanethiol oxidase OS=Homo sapiens OX=9606 GN=SELENBP1 PE=1 SV=2
138	24	L2_026_000M1_scaffold_6701_1	306.53	26	25	19	197370000	129610000	29	29	71	58	Oxidation (M)	147536	# 3 # 4094 # -1 # ID=6702_1;partial=11;start_type=Edge;rbs_motif=None;rbs_spacer=None;gc_cont=0.466
232	36	L2_026_000M1_scaffold_4974_1	300.35	22	18	17	63084000	112060000	26	26	34	48	Oxidation (M)	193288	# 3 # 5333 # 1 # ID=4975_1;partial=11;start_type=Edge;rbs_motif=None;rbs_spacer=None;gc_cont=0.447
67	14	L2_026_000M1_scaffold_3775_3	300.11	44	34	43	167090000	358820000	34	34	97	121	Oxidation (M)	94815	# 3958 # 6579 # -1 # ID=3776_3;partial=00;start_type=ATG;rbs_motif=TAAA;rbs_spacer=11bp;gc_cont=0.382
276	44	L2_026_000M1_scaffold_2991_11	298.89	33	24	27	38637000	121070000	23	22	27	42		101474	# 8128 # 10851 # -1 # ID=2992_11;partial=01;start_type=Edge;rbs_motif=None;rbs_spacer=None;gc_cont=0.368
265	68	L2_026_000M1_scaffold_5794_1	296.36	23	22	18	33822000	55168000	20	19	29	42		110899	# 2 # 2992 # 1 # ID=5795_1;partial=10;start_type=Edge;rbs_motif=None;rbs_spacer=None;gc_cont=0.371
56	41	L2_026_000M1_scaffold_735_13	296.14	50	47	37	47549000	25477000	28	4	178	71	Carbamidomethylation; Oxidation (M)	59105	# 17438 # 19045 # -1 # ID=736_13;partial=00;start_type=ATG;rbs_motif=TAA;rbs_spacer=11bp;gc_cont=0.419
17	212	sp|Q99895|CTRC_HUMAN	295.08	59	56	47	2036800000	1149100000	24	23	501	177	Carbamidomethylation	29484	Chymotrypsin-C OS=Homo sapiens OX=9606 GN=CTRC PE=1 SV=2
80	926	L2_026_000M1_scaffold_5740_4	292.9	25	25	20	1392400000	696760000	18	18	125	60		42489	# 1488 # 2651 # -1 # ID=5741_4;partial=00;start_type=ATG;rbs_motif=TAA;rbs_spacer=11bp;gc_cont=0.345
13	271	L2_026_000M1_scaffold_8839_3	292.86	60	41	60	3511500	48467000	23	3	356	760	Carbamidomethylation; Oxidation (M)	26993	# 2442 # 3200 # 1 # ID=8840_3;partial=01;start_type=ATG;rbs_motif=TAAA;rbs_spacer=12bp;gc_cont=0.441
20	146	sp|Q02817|MUC2_HUMAN	292.24	4	2	4	1294800000	981430000	24	24	185	410	Carbamidomethylation; Oxidation (M)	540292	Mucin-2 OS=Homo sapiens OX=9606 GN=MUC2 PE=1 SV=2
88	108	L2_026_000M1_scaffold_175_65	291.87	46	46	30	347850000	238630000	22	15	99	79	Carbamidomethylation; Oxidation (M)	48932	# 67855 # 69222 # -1 # ID=176_65;partial=00;start_type=ATG;rbs_motif=AGGAG;rbs_spacer=5-10bp;gc_cont=0.588
70	40	L2_026_000M1_scaffold_8445_2	291.74	51	11	51		763690	26	2	6	203	Carbamidomethylation; Oxidation (M)	54779	# 1468 # 2910 # -1 # ID=8446_2;partial=00;start_type=ATG;rbs_motif=TAAA;rbs_spacer=11bp;gc_cont=0.463
377	91	L2_026_000M1_scaffold_2592_1	289.85	28	20	23	25848000	16167000	18	11	26	27	Carbamidomethylation; Oxidation (M)	90676	# 2 # 2416 # 1 # ID=2593_1;partial=10;start_type=Edge;rbs_motif=None;rbs_spacer=None;gc_cont=0.433
25	38	L2_026_000M1_scaffold_2164_9	289.12	61	51	48	210380000	205040000	27	5	180	212	Carbamidomethylation; Oxidation (M)	49036	# 10202 # 11518 # -1 # ID=2165_9;partial=00;start_type=ATG;rbs_motif=AATAA;rbs_spacer=10bp;gc_cont=0.457
297	180	L2_026_000M1_scaffold_157_7	287.9	43	43	30	156050000	34508000	17	11	44	20	Carbamidomethylation; Oxidation (M)	49077	# 6330 # 7700 # 1 # ID=158_7;partial=00;start_type=ATG;rbs_motif=GGAGG;rbs_spacer=5-10bp;gc_cont=0.605
60	190	sp|P15086|CBPB1_HUMAN	287.38	39	39	34	1891100000	1191500000	22	20	149	94	Carbamidomethylation; Oxidation (M)	47368	Carboxypeptidase B OS=Homo sapiens OX=9606 GN=CPB1 PE=1 SV=4
64	39	L2_026_000M1_scaffold_55_68	287.06	49	43	33	16159000	1901600	25	5	122	110	Carbamidomethylation; Oxidation (M)	58960	# 98125 # 99732 # -1 # ID=56_68;partial=00;start_type=ATG;rbs_motif=TAAA;rbs_spacer=11bp;gc_cont=0.449
230	54	L2_026_000M1_scaffold_1082_32	286.62	35	31	31	75852000	88517000	20	15	42	41	Carbamidomethylation	87780	# 37450 # 39762 # 1 # ID=1083_32;partial=00;start_type=ATG;rbs_motif=AAA;rbs_spacer=10bp;gc_cont=0.438
115	42	L2_026_000M1_scaffold_7858_1	286.19	33	26	23	217890000	122520000	35	35	79	64		127990	# 1 # 3543 # 1 # ID=7859_1;partial=11;start_type=Edge;rbs_motif=None;rbs_spacer=None;gc_cont=0.351
152	375	L2_026_000M1_scaffold_21262_2	286.04	46	43	43	614480	1192600	16	1	63	58	Carbamidomethylation; Oxidation (M)	36787	# 417 # 1427 # -1 # ID=21263_2;partial=01;start_type=Edge;rbs_motif=None;rbs_spacer=None;gc_cont=0.490
99	50	L2_026_000M1_scaffold_30_190	286.03	56	46	48	6838600	14787000	27	2	75	89	Oxidation (M)	48386	# 217324 # 218661 # -1 # ID=31_190;partial=00;start_type=ATG;rbs_motif=TAA;rbs_spacer=11bp;gc_cont=0.493
131	120	sp|P12830|CADH1_HUMAN	285.12	23	19	21	599900000	414860000	21	21	60	74	Carbamidomethylation	97456	Cadherin-1 OS=Homo sapiens OX=9606 GN=CDH1 PE=1 SV=3
234	48	L2_026_000M1_scaffold_3775_1	284.52	24	24	19	51806000	74534000	23	22	34	47	Oxidation (M)	122567	# 105 # 3404 # 1 # ID=3776_1;partial=00;start_type=ATG;rbs_motif=TAAA;rbs_spacer=11bp;gc_cont=0.382
319	32	L2_026_000M1_scaffold_832_1	283.64	28	20	23	33547000	88577000	21	21	22	39	Carbamidomethylation	116060	# 1 # 3147 # 1 # ID=833_1;partial=10;start_type=Edge;rbs_motif=None;rbs_spacer=None;gc_cont=0.411
258	139	L2_026_000M1_scaffold_1694_5	283.18	49	47	32	78447000	82907000	18	12	41	33		50948	# 7752 # 9119 # 1 # ID=1695_5;partial=00;start_type=ATG;rbs_motif=AGGAGG;rbs_spacer=5-10bp;gc_cont=0.436
372	58	L2_026_000M1_scaffold_31_157	283.11	26	21	22	17908000	51119000	18	16	23	31		112236	# 181933 # 184977 # -1 # ID=32_157;partial=00;start_type=ATG;rbs_motif=AAAAA;rbs_spacer=12bp;gc_cont=0.452
85	52	sp|P04264|K2C1_HUMAN	282.54	46	34	44	255890000	300090000	22	18	73	108	Carbamidomethylation; Oxidation (M)	66039	Keratin type II cytoskeletal 1 OS=Homo sapiens OX=9606 GN=KRT1 PE=1 SV=6
58	62	sp|P27487|DPP4_HUMAN	282.52	30	24	23	388210000	359060000	27	27	141	104	Carbamidomethylation; Oxidation (M)	88279	Dipeptidyl peptidase 4 OS=Homo sapiens OX=9606 GN=DPP4 PE=1 SV=2
104	80	L2_026_000M1_scaffold_3063_6	281.82	36	36	35	14020000	19212000	22	3	62	92	Oxidation (M)	66241	# 5367 # 7163 # 1 # ID=3064_6;partial=00;start_type=ATG;rbs_motif=None;rbs_spacer=None;gc_cont=0.491
27	171	sp|P35237|SPB6_HUMAN	281.74	48	48	40	1256200000	987850000	17	17	188	175	Carbamidomethylation; Oxidation (M)	42622	Serpin B6 OS=Homo sapiens OX=9606 GN=SERPINB6 PE=1 SV=3
351	69	L2_026_000M1_scaffold_612_16	280.62	20	15	18	17006000	79501000	18	16	20	37	Oxidation (M)	118587	# 25888 # 29118 # 1 # ID=613_16;partial=00;start_type=ATG;rbs_motif=TAAAAA;rbs_spacer=8bp;gc_cont=0.388
213	47	L2_026_000M1_scaffold_7205_1	279.76	21	19	16	85775000	41419000	23	23	54	38		136068	# 1 # 3846 # 1 # ID=7206_1;partial=11;start_type=Edge;rbs_motif=None;rbs_spacer=None;gc_cont=0.359
346	134	L2_026_000M1_scaffold_4597_8	279.22	36	36	32	73789000	158120000	16	16	27	31	Carbamidomethylation; Oxidation (M)	72164	# 8125 # 10011 # 1 # ID=4598_8;partial=00;start_type=ATG;rbs_motif=TAAAA;rbs_spacer=12bp;gc_cont=0.378
424	76	L2_026_000M1_scaffold_4298_3	279.05	23	12	22	18583000	47172000	19	18	16	31	Oxidation (M)	123095	# 1870 # 5211 # -1 # ID=4299_3;partial=00;start_type=ATG;rbs_motif=TAAAAA;rbs_spacer=7bp;gc_cont=0.457
127	79	L2_026_000M1_scaffold_3107_6	277.86	36	36	32	13685000	12546000	21	3	55	79	Oxidation (M)	66346	# 6356 # 8152 # -1 # ID=3108_6;partial=00;start_type=ATG;rbs_motif=AGGAGG;rbs_spacer=5-10bp;gc_cont=0.451
227	98	L2_026_000M1_scaffold_1225_5	276.56	40	15	35		144800000	18	6	8	76	Carbamidomethylation; Oxidation (M)	58259	# 4892 # 6529 # -1 # ID=1226_5;partial=00;start_type=ATG;rbs_motif=TAAA;rbs_spacer=14bp;gc_cont=0.444
45	291	sp|P01877|IGHA2_HUMAN	276.03	54	54	47	732180000	1188500000	24	8	89	182	Carbamidomethylation	36591	Immunoglobulin heavy constant alpha 2 OS=Homo sapiens OX=9606 GN=IGHA2 PE=1 SV=4
82	132	L2_026_000M1_scaffold_1555_1	275.74	45	44	33	2684700		22	1	117	66	Carbamidomethylation; Oxidation (M)	45489	# 2 # 1234 # -1 # ID=1556_1;partial=10;start_type=ATG;rbs_motif=TAA;rbs_spacer=14bp;gc_cont=0.419
107	188	sp|P08861|CEL3B_HUMAN	274.92	67	50	63	11910000	92125000	25	9	46	105	Carbamidomethylation; Oxidation (M)	29263	Chymotrypsin-like elastase family member 3B OS=Homo sapiens OX=9606 GN=CELA3B PE=1 SV=3
52	104	L2_026_000M1_scaffold_628_17	274.52	47	42	41	61658000	3795100	19	2	143	109	Oxidation (M)	47829	# 22868 # 24205 # 1 # ID=629_17;partial=00;start_type=ATG;rbs_motif=AGGAG;rbs_spacer=5-10bp;gc_cont=0.594
35	61	L2_026_000M1_scaffold_9_37	273.73	53	44	39	15713000	155550	25	3	146	166	Carbamidomethylation; Oxidation (M)	49193	# 31705 # 33021 # 1 # ID=10_37;partial=00;start_type=ATG;rbs_motif=TAAAA;rbs_spacer=12bp;gc_cont=0.503
308	184	L2_026_000M1_scaffold_2830_4	273.29	33	30	25	20326000	42053000	18	18	24	39	Carbamidomethylation	72579	# 2655 # 4595 # -1 # ID=2831_4;partial=00;start_type=ATG;rbs_motif=TAA;rbs_spacer=11bp;gc_cont=0.454
255	160	L2_026_000M1_scaffold_1514_9	272.77	44	21	41		39906000	18	3	29	46	Carbamidomethylation; Oxidation (M)	49084	# 11920 # 13257 # 1 # ID=1515_9;partial=00;start_type=ATG;rbs_motif=TAAA;rbs_spacer=11bp;gc_cont=0.463
348	85	L2_026_000M1_scaffold_0_158	272.38	17	10	15	27386000	117820000	18	18	17	40	Oxidation (M)	141928	# 218614 # 222456 # -1 # ID=1_158;partial=00;start_type=ATG;rbs_motif=TAAAAA;rbs_spacer=8bp;gc_cont=0.468
556	92	L2_026_000M1_scaffold_485_9	272.34	21	0	21		36564000	18	10	0	36	Carbamidomethylation; Oxidation (M)	130204	# 3940 # 7365 # 1 # ID=486_9;partial=00;start_type=ATG;rbs_motif=TAAA;rbs_spacer=11bp;gc_cont=0.474
239	43	L2_026_000M1_scaffold_1913_9	271.91	36	33	28	57793000	62172000	20	18	40	39	Oxidation (M)	83436	# 8767 # 10968 # -1 # ID=1914_9;partial=00;start_type=ATG;rbs_motif=TAAA;rbs_spacer=13bp;gc_cont=0.406
72	51	L2_026_000M1_scaffold_42_28	271.28	45	43	30	11752000	5717200	21	1	143	55	Carbamidomethylation; Oxidation (M)	59077	# 29123 # 30730 # 1 # ID=43_28;partial=00;start_type=ATG;rbs_motif=TAAA;rbs_spacer=11bp;gc_cont=0.448
11	142	L2_026_000M1_scaffold_219_26	270.89	55	40	55	92592		25	1	490	922	Carbamidomethylation; Oxidation (M)	36001	# 35844 # 36854 # 1 # ID=220_26;partial=00;start_type=ATG;rbs_motif=TAAA;rbs_spacer=11bp;gc_cont=0.427
441	45	L2_026_000M1_scaffold_3326_1	270.26	29	20	28	16924000	59948000	19	19	16	29		102935	# 2 # 2794 # 1 # ID=3327_1;partial=10;start_type=Edge;rbs_motif=None;rbs_spacer=None;gc_cont=0.376
349	187	L2_026_000M1_scaffold_495_23	269.47	39	29	36	5294000	2126400	17	5	27	30	Carbamidomethylation; Oxidation (M)	48970	# 37813 # 39147 # 1 # ID=496_23;partial=00;start_type=ATG;rbs_motif=TAAAAA;rbs_spacer=10bp;gc_cont=0.434
103	165	L2_026_000M1_scaffold_656_36	269.47	35	29	34	43446000	54920000	18	3	71	85	Carbamidomethylation; Oxidation (M)	57226	# 38750 # 40279 # 1 # ID=657_36;partial=00;start_type=ATG;rbs_motif=TAA;rbs_spacer=11bp;gc_cont=0.458
368	31	L2_026_000M1_scaffold_393_12	269.41	29	20	23	9708300	38385000	21	19	20	35	Oxidation (M)	112364	# 16101 # 19139 # -1 # ID=394_12;partial=00;start_type=ATG;rbs_motif=TAA;rbs_spacer=15bp;gc_cont=0.413
140	72	L2_026_000M1_scaffold_1855_7	269.12	51	35	44		15850000	21	2	42	86	Carbamidomethylation; Oxidation (M)	48463	# 7387 # 8724 # 1 # ID=1856_7;partial=00;start_type=ATG;rbs_motif=TAA;rbs_spacer=11bp;gc_cont=0.461
237	90	L2_026_000M1_scaffold_138_71	268.87	49	34	42	112450000	126930000	17	17	33	47	Carbamidomethylation; Oxidation (M)	54922	# 81523 # 83043 # 1 # ID=139_71;partial=00;start_type=ATG;rbs_motif=AGGAGG;rbs_spacer=5-10bp;gc_cont=0.436
376	81	L2_026_000M1_scaffold_110_14	268.69	21	18	17	63137000	148910000	19	19	21	32		110812	# 16210 # 19242 # -1 # ID=111_14;partial=00;start_type=ATG;rbs_motif=None;rbs_spacer=None;gc_cont=0.513
471	93	L2_026_000M1_scaffold_2452_3	268.21	15	1	15		40542000	16	13	3	39	Oxidation (M)	158801	# 4108 # 8400 # 1 # ID=2453_3;partial=00;start_type=ATG;rbs_motif=AATAA;rbs_spacer=3bp;gc_cont=0.425
156	110	L2_026_000M1_scaffold_110_13	267.66	37	30	37	79850000	198090000	15	15	43	76	Carbamidomethylation; Oxidation (M)	58291	# 14631 # 16166 # -1 # ID=111_13;partial=00;start_type=ATG;rbs_motif=None;rbs_spacer=None;gc_cont=0.491
62	128	L2_026_000M1_scaffold_2238_3	267.62	43	38	37	33670000	39071000	18	1	131	106	Oxidation (M)	47747	# 1757 # 3097 # 1 # ID=2239_3;partial=00;start_type=ATG;rbs_motif=AGGAG;rbs_spacer=5-10bp;gc_cont=0.582
18	148	sp|P01011|AACT_HUMAN	267.62	39	37	34	3501000000	2627300000	21	20	294	305	Carbamidomethylation; Oxidation (M)	47651	Alpha-1-antichymotrypsin OS=Homo sapiens OX=9606 GN=SERPINA3 PE=1 SV=2
455	285	L2_026_000M1_scaffold_14145_2	267.25	48	44	34	35882000	48994000	12	11	21	23	Oxidation (M)	41235	# 931 # 2088 # -1 # ID=14146_2;partial=01;start_type=Edge;rbs_motif=None;rbs_spacer=None;gc_cont=0.368
344	46	L2_026_000M1_scaffold_2042_14	266.84	25	18	20	26582000	35447000	21	16	25	33	Carbamidomethylation; Oxidation (M)	121875	# 12153 # 15407 # -1 # ID=2043_14;partial=00;start_type=ATG;rbs_motif=TAAA;rbs_spacer=12bp;gc_cont=0.476
145	458	L2_026_000M1_scaffold_1797_16	266.83	64	54	54	11616000	10919000	13	5	68	58	Carbamidomethylation	21625	# 19578 # 20156 # 1 # ID=1798_16;partial=00;start_type=ATG;rbs_motif=TAA;rbs_spacer=11bp;gc_cont=0.418
194	78	L2_026_000M1_scaffold_1279_14	266.78	49	39	40	38612000	25283000	23	4	51	54	Oxidation (M)	48492	# 14237 # 15574 # -1 # ID=1280_14;partial=00;start_type=ATG;rbs_motif=TAAA;rbs_spacer=12bp;gc_cont=0.423
359	100	L2_026_000M1_scaffold_5555_1	266.55	20	16	18	21155000	36023000	17	17	20	36		126789	# 2 # 3442 # 1 # ID=5556_1;partial=10;start_type=Edge;rbs_motif=None;rbs_spacer=None;gc_cont=0.419
252	172	L2_026_000M1_scaffold_1104_22	266.48	27	1	27		47052000	14	5	1	75	Carbamidomethylation; Oxidation (M)	68154	# 19071 # 20990 # 1 # ID=1105_22;partial=00;start_type=ATG;rbs_motif=TAAA;rbs_spacer=12bp;gc_cont=0.456
317	126	L2_026_000M1_scaffold_10_150	266.25	38	34	33	44177000	137400000	16	16	26	36	Oxidation (M)	60606	# 189176 # 190810 # -1 # ID=11_150;partial=00;start_type=ATG;rbs_motif=TAA;rbs_spacer=13bp;gc_cont=0.469
218	153	L2_026_000M1_scaffold_217_22	266.15	42	36	30	1540300	2031600	16	3	56	31	Carbamidomethylation; Oxidation (M)	53996	# 20638 # 22134 # 1 # ID=218_22;partial=00;start_type=ATG;rbs_motif=TAA;rbs_spacer=11bp;gc_cont=0.554
209	59	sp|P15144|AMPN_HUMAN	265.82	25	25	17	165100000	64748000	23	23	64	31	Carbamidomethylation; Oxidation (M)	109539	Aminopeptidase N OS=Homo sapiens OX=9606 GN=ANPEP PE=1 SV=4
385	156	sp|P01833|PIGR_HUMAN	265.77	25	13	24	29284000	76627000	19	19	16	36	Carbamidomethylation	83284	Polymeric immunoglobulin receptor OS=Homo sapiens OX=9606 GN=PIGR PE=1 SV=4
26	203	sp|P06731|CEAM5_HUMAN	265.41	25	19	24	1431800000	1474200000	24	19	169	216	Carbamidomethylation	76795	Carcinoembryonic antigen-related cell adhesion molecule 5 OS=Homo sapiens OX=9606 GN=CEACAM5 PE=1 SV=3
223	353	L2_026_000M1_scaffold_2704_10	264.66	28	26	28	136050000	195450000	13	12	39	46	Carbamidomethylation; Oxidation (M)	57340	# 7769 # 9292 # -1 # ID=2705_10;partial=00;start_type=ATG;rbs_motif=AAAAA;rbs_spacer=7bp;gc_cont=0.447
179	83	L2_026_000M1_scaffold_5167_4	263.85	52	44	43	1110200	4598900	23	2	62	48	Carbamidomethylation; Oxidation (M)	48857	# 2844 # 4160 # 1 # ID=5168_4;partial=00;start_type=ATG;rbs_motif=TAAAA;rbs_spacer=13bp;gc_cont=0.451
646	252	L2_026_000M1_scaffold_2592_4	263.83	37	37	7	71110000	12919000	13	12	26	5	Carbamidomethylation; Oxidation (M)	51305	# 6232 # 7623 # 1 # ID=2593_4;partial=00;start_type=ATG;rbs_motif=GGAGG;rbs_spacer=5-10bp;gc_cont=0.417
193	87	L2_026_000M1_scaffold_507_29	263.65	45	33	38	2558100	17984000	20	5	53	52	Carbamidomethylation; Oxidation (M)	54307	# 28245 # 29651 # -1 # ID=508_29;partial=00;start_type=ATG;rbs_motif=TAAAAA;rbs_spacer=8bp;gc_cont=0.437
227	158	L2_026_000M1_scaffold_20_138	262.83	35	15	30		76758000	16	4	8	64	Carbamidomethylation; Oxidation (M)	58261	# 173366 # 175003 # -1 # ID=21_138;partial=00;start_type=ATG;rbs_motif=TAAAA;rbs_spacer=13bp;gc_cont=0.473
63	1090	L2_026_000M1_scaffold_1159_11	262.78	47	40	45	220460000	188070000	16	8	94	141	Carbamidomethylation; Oxidation (M)	20565	# 9979 # 10530 # 1 # ID=1160_11;partial=00;start_type=ATG;rbs_motif=TAAAAA;rbs_spacer=8bp;gc_cont=0.413
136	74	L2_026_000M1_scaffold_2912_3	262.58	51	42	36	1067900		25	1	61	70	Oxidation (M)	48486	# 2685 # 4022 # -1 # ID=2913_3;partial=00;start_type=ATG;rbs_motif=TAA;rbs_spacer=11bp;gc_cont=0.462
136	73	L2_026_000M1_scaffold_719_4	262.58	51	42	36	1067900		25	1	61	70	Oxidation (M)	48516	# 6392 # 7729 # 1 # ID=720_4;partial=00;start_type=ATG;rbs_motif=TAAAAA;rbs_spacer=9bp;gc_cont=0.452
157	88	L2_026_000M1_scaffold_185_72	261.25	29	24	28	50966000	105400000	19	19	50	69	Oxidation (M)	81545	# 63731 # 66028 # 1 # ID=186_72;partial=00;start_type=ATG;rbs_motif=AGGAG;rbs_spacer=5-10bp;gc_cont=0.610
150	223	L2_026_000M1_scaffold_1994_4	259.84	46	44	38	297250000	230030000	16	16	58	64	Carbamidomethylation; Oxidation (M)	39669	# 3577 # 4650 # 1 # ID=1995_4;partial=00;start_type=ATG;rbs_motif=AGGAGG;rbs_spacer=5-10bp;gc_cont=0.610
361	105	L2_026_000M1_scaffold_2665_5	259.79	31	19	27		18318000	17	3	14	41	Carbamidomethylation; Oxidation (M)	74840	# 7613 # 9658 # 1 # ID=2666_5;partial=01;start_type=ATG;rbs_motif=TAA;rbs_spacer=12bp;gc_cont=0.477
187	323	sp|Q86UP6|CUZD1_HUMAN	259.71	24	22	21	193460000	179660000	14	14	48	60	Carbamidomethylation	68153	CUB and zona pellucida-like domain-containing protein 1 OS=Homo sapiens OX=9606 GN=CUZD1 PE=2 SV=1
108	246	L2_026_000M1_scaffold_492_5	259.61	30	24	29	10570000	16081000	16	1	66	85	Carbamidomethylation; Oxidation (M)	57174	# 6200 # 7729 # -1 # ID=493_5;partial=00;start_type=ATG;rbs_motif=AATAA;rbs_spacer=3bp;gc_cont=0.459
210	96	L2_026_000M1_scaffold_16287_1	259.38	40	35	34	7483800	6513700	20	1	48	46	Oxidation (M)	54343	# 188 # 1594 # 1 # ID=16288_1;partial=00;start_type=ATG;rbs_motif=TAAA;rbs_spacer=11bp;gc_cont=0.426
329	239	sp|Q8WWA0|ITLN1_HUMAN	258.52	47	37	35	8506100	34595000	17	7	28	32	Carbamidomethylation	34962	Intelectin-1 OS=Homo sapiens OX=9606 GN=ITLN1 PE=1 SV=1
173	279	L2_026_000M1_scaffold_1907_8	258.03	39	4	39		268830000	14	6	2	111	Carbamidomethylation; Oxidation (M)	46082	# 12804 # 14084 # -1 # ID=1908_8;partial=00;start_type=ATG;rbs_motif=AATAA;rbs_spacer=10bp;gc_cont=0.475
465	207	L2_026_000M1_scaffold_1129_9	257.95	30	22	25	20271000	42099000	13	13	14	29		69412	# 12209 # 14053 # -1 # ID=1130_9;partial=00;start_type=TTG;rbs_motif=None;rbs_spacer=None;gc_cont=0.399
189	109	L2_026_000M1_scaffold_1730_4	257.94	38	33	33	3458100	3834300	19	1	57	49	Oxidation (M)	54323	# 3032 # 4435 # -1 # ID=1731_4;partial=00;start_type=ATG;rbs_motif=TAAA;rbs_spacer=11bp;gc_cont=0.409
318	164	L2_026_000M1_scaffold_1_40	257.34	18	16	16	67500000	146750000	13	13	25	36	Carbamidomethylation; Oxidation (M)	108102	# 47321 # 50401 # 1 # ID=2_40;partial=00;start_type=ATG;rbs_motif=None;rbs_spacer=None;gc_cont=0.537
236	131	L2_026_000M1_scaffold_456_19	257.3	43	41	27	53209000	44603000	16	8	44	36	Oxidation (M)	50669	# 23676 # 25037 # 1 # ID=457_19;partial=00;start_type=ATG;rbs_motif=AGGAGG;rbs_spacer=5-10bp;gc_cont=0.410
441	114	L2_026_000M1_scaffold_66_89	257.26	23	17	22	16924000	52879000	15	15	14	22		106934	# 104787 # 107687 # -1 # ID=67_89;partial=00;start_type=TTG;rbs_motif=AAA;rbs_spacer=4bp;gc_cont=0.387
185	102	L2_026_000M1_scaffold_11304_1	257.15	38	35	30	0		19	1	56	51	Oxidation (M)	54317	# 958 # 2364 # -1 # ID=11305_1;partial=00;start_type=ATG;rbs_motif=TAAAAA;rbs_spacer=10bp;gc_cont=0.456
284	350	L2_026_000M1_scaffold_21_33	257.06	38	38	33	50336000	66075000	16	9	34	33	Carbamidomethylation; Oxidation (M)	39437	# 41634 # 42701 # -1 # ID=22_33;partial=00;start_type=ATG;rbs_motif=TAAAAA;rbs_spacer=10bp;gc_cont=0.453
488	981	L2_026_000M1_scaffold_19889_2	256.8	52	52	6	168930000		9	6	39	2	Carbamidomethylation; Oxidation (M)	24959	# 624 # 1316 # 1 # ID=19890_2;partial=00;start_type=ATG;rbs_motif=AGGAG;rbs_spacer=5-10bp;gc_cont=0.620
362	82	L2_026_000M1_scaffold_548_1	256.36	20	16	19	22853000	68610000	17	11	20	35	Carbamidomethylation; Oxidation (M)	117140	# 1 # 3081 # -1 # ID=549_1;partial=10;start_type=ATG;rbs_motif=AATAA;rbs_spacer=9bp;gc_cont=0.472
733	97	L2_026_000M1_scaffold_2643_1	256.15	12	7	10	8827900	8132400	15	15	12	14	Oxidation (M)	201139	# 495 # 6044 # -1 # ID=2644_1;partial=00;start_type=ATG;rbs_motif=AGGAG;rbs_spacer=5-10bp;gc_cont=0.435
293	63	L2_026_000M1_scaffold_813_17	256.04	25	15	22	29642000	58656000	18	17	20	45		112149	# 17002 # 20043 # -1 # ID=814_17;partial=00;start_type=ATG;rbs_motif=TAA;rbs_spacer=4bp;gc_cont=0.441
141	95	L2_026_000M1_scaffold_265_27	256.01	44	35	32	325070		24	1	59	68	Oxidation (M)	50842	# 25494 # 26885 # -1 # ID=266_27;partial=00;start_type=TTG;rbs_motif=AAAAA;rbs_spacer=11bp;gc_cont=0.471
224	211	L2_026_000M1_scaffold_6218_3	255.54	34	32	33	22008000	18232000	12	2	51	34	Carbamidomethylation; Oxidation (M)	53953	# 2101 # 3600 # -1 # ID=6219_3;partial=00;start_type=ATG;rbs_motif=AAA;rbs_spacer=10bp;gc_cont=0.513
533	355	L2_026_000M1_scaffold_1642_13	255.53	33	0	33		36647000	11	11	0	38	Carbamidomethylation; Oxidation (M)	60785	# 13371 # 14996 # -1 # ID=1643_13;partial=00;start_type=ATG;rbs_motif=AAAAA;rbs_spacer=4bp;gc_cont=0.402
251	297	L2_026_000M1_scaffold_289_64	255.39	26	24	20	61743000	97985000	12	9	35	42	Oxidation (M)	70800	# 77903 # 79753 # -1 # ID=290_64;partial=00;start_type=ATG;rbs_motif=TAA;rbs_spacer=12bp;gc_cont=0.425
137	89	L2_026_000M1_scaffold_27_152	254.59	49	35	41	15031000	29855000	19	4	49	81	Oxidation (M)	48476	# 178045 # 179379 # -1 # ID=28_152;partial=00;start_type=ATG;rbs_motif=TAAA;rbs_spacer=13bp;gc_cont=0.476
222	284	L2_026_000M1_scaffold_473_10	254.13	32	32	22	304580000	110300000	13	12	47	39	Oxidation (M)	57990	# 8393 # 9985 # 1 # ID=474_10;partial=00;start_type=ATG;rbs_motif=AGGAGG;rbs_spacer=11-12bp;gc_cont=0.416
270	57	L2_026_000M1_scaffold_20_113	253.95	24	18	19	4807000	4767600	22	5	25	45	Carbamidomethylation; Oxidation (M)	129879	# 134465 # 138022 # 1 # ID=21_113;partial=00;start_type=ATG;rbs_motif=TAA;rbs_spacer=12bp;gc_cont=0.508
240	84	sp|P08473|NEP_HUMAN	253.9	26	20	20	56606000	78927000	17	17	40	39	Carbamidomethylation; Oxidation (M)	85514	Neprilysin OS=Homo sapiens OX=9606 GN=MME PE=1 SV=2
279	300	L2_026_000M1_scaffold_3619_3	253.42	38	33	27	49489000	43111000	14	9	39	30	Oxidation (M)	48872	# 1044 # 2372 # -1 # ID=3620_3;partial=00;start_type=ATG;rbs_motif=TAAA;rbs_spacer=14bp;gc_cont=0.440
214	127	L2_026_000M1_scaffold_7105_3	253	47	44	40	74884000	44388000	15	14	40	52	Oxidation (M)	49144	# 2107 # 3459 # -1 # ID=7106_3;partial=00;start_type=ATG;rbs_motif=AGGAGG;rbs_spacer=5-10bp;gc_cont=0.488
705	122	L2_026_000M1_scaffold_76_35	253	18	12	15	3395900	18028000	14	12	12	15		119324	# 32627 # 35860 # 1 # ID=77_35;partial=00;start_type=ATG;rbs_motif=TAAAAA;rbs_spacer=3bp;gc_cont=0.489
102	1062	sp|P40199|CEAM6_HUMAN	252.91	30	30	30	549350000	364540000	13	8	81	78		37195	Carcinoembryonic antigen-related cell adhesion molecule 6 OS=Homo sapiens OX=9606 GN=CEACAM6 PE=1 SV=3
246	154	L2_026_000M1_scaffold_321_33	252.77	39	27	31	81100	14367000	15	4	40	38	Carbamidomethylation; Oxidation (M)	53997	# 40063 # 41559 # 1 # ID=322_33;partial=00;start_type=ATG;rbs_motif=TAA;rbs_spacer=11bp;gc_cont=0.488
310	77	L2_026_000M1_scaffold_786_2	252.63	19	16	15	6944200	6788000	20	6	24	38	Carbamidomethylation; Oxidation (M)	129326	# 1955 # 5500 # -1 # ID=787_2;partial=00;start_type=ATG;rbs_motif=TAA;rbs_spacer=11bp;gc_cont=0.457
197	371	sp|Q6UWV6|ENPP7_HUMAN	252.62	28	26	25	231520000	395310000	15	15	48	55	Oxidation (M)	51494	Ectonucleotide pyrophosphatase/phosphodiesterase family member 7 OS=Homo sapiens OX=9606 GN=ENPP7 PE=1 SV=3
395	280	sp|Q8WWU7|ITLN2_HUMAN	252.43	45	26	33	0	10099000	16	6	20	31	Carbamidomethylation	36212	Intelectin-2 OS=Homo sapiens OX=9606 GN=ITLN2 PE=2 SV=1
339	56	L2_026_000M1_scaffold_61_123	252.39	33	26	27	5734700	8619600	18	7	24	35	Carbamidomethylation; Oxidation (M)	80959	# 142972 # 145125 # -1 # ID=62_123;partial=00;start_type=ATG;rbs_motif=TAAA;rbs_spacer=15bp;gc_cont=0.479
437	49	L2_026_000M1_scaffold_3705_3	252.35	17	11	15	12623000	29675000	22	22	18	27	Carbamidomethylation	174706	# 1934 # 6715 # -1 # ID=3706_3;partial=00;start_type=ATG;rbs_motif=TAAA;rbs_spacer=13bp;gc_cont=0.447
111	256	L2_026_000M1_scaffold_30_68	252.3	45	32	43		4055200	13	1	46	101	Carbamidomethylation; Oxidation (M)	35822	# 65469 # 66479 # 1 # ID=31_68;partial=00;start_type=ATG;rbs_motif=TAA;rbs_spacer=13bp;gc_cont=0.496
403	159	L2_026_000M1_scaffold_91_53	252.07	21	17	13	21453000	31189000	14	12	21	29	Carbamidomethylation; Oxidation (M)	98331	# 61908 # 64637 # 1 # ID=92_53;partial=00;start_type=ATG;rbs_motif=AGGAG;rbs_spacer=5-10bp;gc_cont=0.644
656	590	L2_026_000M1_scaffold_832_2	251.49	25	23	21	18715000	42859000	9	9	11	20	Carbamidomethylation	56959	# 3169 # 4677 # 1 # ID=833_2;partial=00;start_type=ATG;rbs_motif=TAAAA;rbs_spacer=12bp;gc_cont=0.406
360	241	L2_026_000M1_scaffold_723_8	251.48	29	0	29		142260000	12	12	0	56	Carbamidomethylation; Oxidation (M)	60499	# 12955 # 14595 # 1 # ID=724_8;partial=00;start_type=ATG;rbs_motif=TAA;rbs_spacer=13bp;gc_cont=0.466
132	86	L2_026_000M1_scaffold_304_32	251	48	32	39	6488000	19554000	18	4	51	82	Carbamidomethylation; Oxidation (M)	48595	# 45687 # 47021 # 1 # ID=305_32;partial=00;start_type=ATG;rbs_motif=TAAAAA;rbs_spacer=13bp;gc_cont=0.488
591	174	L2_026_000M1_scaffold_1722_9	250.66	21	19	14	11147000	12679000	14	14	20	14	Carbamidomethylation	103347	# 9335 # 12100 # -1 # ID=1723_9;partial=00;start_type=ATG;rbs_motif=AGGAG;rbs_spacer=5-10bp;gc_cont=0.520
167	764	L2_026_000M1_scaffold_432_23	250.35	43	29	35	221520		11	1	60	56	Carbamidomethylation	21687	# 42456 # 43034 # 1 # ID=433_23;partial=00;start_type=ATG;rbs_motif=TAA;rbs_spacer=11bp;gc_cont=0.427
302	112	L2_026_000M1_scaffold_3401_1	250.25	31	27	31	52557000	62990000	15	15	32	31		69453	# 1 # 1824 # -1 # ID=3402_1;partial=10;start_type=ATG;rbs_motif=AGGA;rbs_spacer=5-10bp;gc_cont=0.315
169	55	L2_026_000M1_scaffold_1907_10	249.5	34	17	30		9855000	18	6	40	74	Carbamidomethylation; Oxidation (M)	81524	# 14781 # 16937 # 1 # ID=1908_10;partial=00;start_type=ATG;rbs_motif=TAAA;rbs_spacer=12bp;gc_cont=0.433
418	226	L2_026_000M1_scaffold_914_30	248.79	39	39	29	41965000	31168000	12	12	25	24	Oxidation (M)	49272	# 31949 # 33256 # -1 # ID=915_30;partial=00;start_type=ATG;rbs_motif=TAAA;rbs_spacer=12bp;gc_cont=0.387
600	209	L2_026_000M1_scaffold_61_134	248.58	17	13	13	11675000	25021000	12	11	16	18		116826	# 157229 # 160432 # -1 # ID=62_134;partial=00;start_type=ATG;rbs_motif=TAAAA;rbs_spacer=3bp;gc_cont=0.390
281	568	L2_026_000M1_scaffold_455_41	248.46	29	29	24	151000000	145420000	12	12	29	39	Oxidation (M)	42150	# 36235 # 37407 # 1 # ID=456_41;partial=00;start_type=ATG;rbs_motif=TAAAAA;rbs_spacer=7bp;gc_cont=0.506
180	806	sp|O60844|ZG16_HUMAN	247.56	58	51	49	1015300000	2345900000	12	12	46	63		18147	Zymogen granule membrane protein 16 OS=Homo sapiens OX=9606 GN=ZG16 PE=1 SV=2
109	262	L2_026_000M1_scaffold_5065_4	247.54	44	35	41	175500	2586000	13	1	50	100	Carbamidomethylation; Oxidation (M)	35756	# 2998 # 4008 # 1 # ID=5066_4;partial=00;start_type=ATG;rbs_motif=TAA;rbs_spacer=12bp;gc_cont=0.467
345	290	L2_026_000M1_scaffold_1036_4	247.18	31	29	22	83667000	50877000	12	10	28	30	Carbamidomethylation; Oxidation (M)	56200	# 6847 # 8358 # 1 # ID=1037_4;partial=00;start_type=ATG;rbs_motif=TAAAAA;rbs_spacer=10bp;gc_cont=0.475
445	235	L2_026_000M1_scaffold_1884_2	246.57	25	24	20	53255000	55993000	11	11	21	24	Oxidation (M)	70408	# 900 # 2828 # 1 # ID=1885_2;partial=00;start_type=ATG;rbs_motif=AGGAG;rbs_spacer=5-10bp;gc_cont=0.464
106	244	L2_026_000M1_scaffold_16_129	246.09	31	8	31		0	15	1	5	147	Oxidation (M)	54452	# 150907 # 152346 # 1 # ID=17_129;partial=00;start_type=ATG;rbs_motif=AAAAA;rbs_spacer=12bp;gc_cont=0.444
83	133	L2_026_000M1_scaffold_4258_3	245.21	39	34	36	202360000	192510000	17	15	98	85	Oxidation (M)	50994	# 862 # 2298 # -1 # ID=4259_3;partial=00;start_type=ATG;rbs_motif=AAAA;rbs_spacer=4bp;gc_cont=0.367
108	473	L2_026_000M1_scaffold_1365_8	245.17	23	20	22	10570000	16081000	13	1	59	74	Carbamidomethylation; Oxidation (M)	57193	# 6638 # 8164 # -1 # ID=1366_8;partial=00;start_type=ATG;rbs_motif=AAAAA;rbs_spacer=12bp;gc_cont=0.462
219	215	L2_026_000M1_scaffold_289_48	245.06	27	27	15	99917000	127430000	14	4	45	42	Oxidation (M)	65621	# 54631 # 56406 # -1 # ID=290_48;partial=00;start_type=ATG;rbs_motif=TAAAA;rbs_spacer=12bp;gc_cont=0.495
639	189	L2_026_000M1_scaffold_8530_2	244.77	27	23	19	14110000	19447000	13	13	18	14	Carbamidomethylation	75028	# 438 # 2519 # -1 # ID=8531_2;partial=00;start_type=ATG;rbs_motif=None;rbs_spacer=None;gc_cont=0.365
147	182	L2_026_000M1_scaffold_103_34	244.7	29	28	20	0	834780	17	1	81	43	Oxidation (M)	59220	# 30743 # 32347 # -1 # ID=104_34;partial=00;start_type=ATG;rbs_motif=AGGA/GGAG/GAGG;rbs_spacer=11-12bp;gc_cont=0.589
399	166	L2_026_000M1_scaffold_7546_3	244.47	25	24	25	47420000	50796000	14	8	23	28		74968	# 1702 # 3675 # -1 # ID=7547_3;partial=01;start_type=Edge;rbs_motif=None;rbs_spacer=None;gc_cont=0.470
378	302	L2_026_000M1_scaffold_25192_1	244.37	46	46	0	129500000		16	16	53	0	Carbamidomethylation; Oxidation (M)	38207	# 49 # 1212 # -1 # ID=25193_1;partial=01;start_type=Edge;rbs_motif=None;rbs_spacer=None;gc_cont=0.648
505	334	L2_026_000M1_scaffold_2711_7	244	32	32	14	28351000	7251900	12	6	31	9		48953	# 6666 # 8012 # -1 # ID=2712_7;partial=00;start_type=ATG;rbs_motif=GGAGG;rbs_spacer=5-10bp;gc_cont=0.408
628	186	L2_026_000M1_scaffold_2199_2	243.54	19	14	14	4849600	18261000	13	13	12	20		113108	# 492 # 3563 # -1 # ID=2200_2;partial=00;start_type=ATG;rbs_motif=TAAA;rbs_spacer=11bp;gc_cont=0.487
304	240	L2_026_000M1_scaffold_3331_8	243.19	30	19	21	26229000	21269000	14	6	19	44	Carbamidomethylation; Oxidation (M)	58144	# 7566 # 9203 # 1 # ID=3332_8;partial=00;start_type=ATG;rbs_motif=TAAA;rbs_spacer=14bp;gc_cont=0.444
661	103	L2_026_000M1_scaffold_1696_20	243	19	11	17	5254700	23158000	15	15	11	19	Carbamidomethylation	122230	# 22174 # 25446 # 1 # ID=1697_20;partial=00;start_type=ATG;rbs_motif=TAAAA;rbs_spacer=14bp;gc_cont=0.394
576	60	code15_L2_026_000M1_scaffold_35_5	242.77	12	9	7	7660700	7919500	21	21	19	16		241370	# 2226 # 8735 # -1 # ID=1_5;partial=00;start_type=ATG;rbs_motif=AATAA;rbs_spacer=13bp;gc_cont=0.340
356	234	L2_026_000M1_scaffold_4681_1	242.65	34	23	30	0	651900	17	2	24	32	Carbamidomethylation; Oxidation (M)	49054	# 11 # 1345 # 1 # ID=4682_1;partial=00;start_type=ATG;rbs_motif=AAAAA;rbs_spacer=5bp;gc_cont=0.448
425	644	L2_026_000M1_scaffold_612_12	242.62	35	31	17	34772000	10506000	11	3	34	13	Oxidation (M)	36239	# 20819 # 21781 # -1 # ID=613_12;partial=00;start_type=ATG;rbs_motif=TAAAAA;rbs_spacer=9bp;gc_cont=0.425
597	214	L2_026_000M1_scaffold_10087_1	242.19	19	1	19		48208000	13	11	1	33	Oxidation (M)	104115	# 2 # 2809 # -1 # ID=10088_1;partial=10;start_type=ATG;rbs_motif=TAA;rbs_spacer=12bp;gc_cont=0.397
303	121	L2_026_000M1_scaffold_340_31	242.13	22	18	13	79082000	43603000	14	11	41	22	Carbamidomethylation	105232	# 36541 # 39390 # -1 # ID=341_31;partial=00;start_type=ATG;rbs_motif=None;rbs_spacer=None;gc_cont=0.465
373	267	L2_026_000M1_scaffold_31_168	242.11	41	41	33	27943000	24271000	15	10	31	23	Carbamidomethylation	39505	# 204176 # 205243 # 1 # ID=32_168;partial=00;start_type=ATG;rbs_motif=TAAAAA;rbs_spacer=9bp;gc_cont=0.451
430	152	L2_026_000M1_scaffold_1487_17	242.07	31	24	24	58514000	44082000	15	14	25	21	Oxidation (M)	70244	# 14691 # 16574 # -1 # ID=1488_17;partial=00;start_type=ATG;rbs_motif=TAA;rbs_spacer=11bp;gc_cont=0.520
438	155	L2_026_000M1_scaffold_1068_18	241.98	18	15	12	9373300	12290000	15	14	23	22		123017	# 21968 # 25228 # -1 # ID=1069_18;partial=00;start_type=ATG;rbs_motif=None;rbs_spacer=None;gc_cont=0.443
564	292	L2_026_000M1_scaffold_928_31	241.89	32	32	17	17455000	23593000	13	10	23	13		51851	# 26791 # 28167 # 1 # ID=929_31;partial=00;start_type=ATG;rbs_motif=None;rbs_spacer=None;gc_cont=0.445
336	141	L2_026_000M1_scaffold_612_17	241.72	26	20	21	67233000	69721000	15	15	41	18	Oxidation (M)	80098	# 29122 # 31275 # 1 # ID=613_17;partial=00;start_type=ATG;rbs_motif=TAA;rbs_spacer=11bp;gc_cont=0.418
347	662	L2_026_000M1_scaffold_27_157	241.58	22	21	22	647310	73734	13	1	24	34	Carbamidomethylation; Oxidation (M)	49177	# 186003 # 187337 # -1 # ID=28_157;partial=00;start_type=ATG;rbs_motif=TAAA;rbs_spacer=14bp;gc_cont=0.481
551	286	L2_026_000M1_scaffold_10570_2	241.38	39	0	39		127610000	11	10	0	37	Carbamidomethylation; Oxidation (M)	40940	# 397 # 1527 # -1 # ID=10571_2;partial=00;start_type=ATG;rbs_motif=TAA;rbs_spacer=12bp;gc_cont=0.454
170	125	L2_026_000M1_scaffold_548_12	240.37	43	36	37	22328000	28149000	15	3	55	58	Oxidation (M)	47403	# 19661 # 20914 # -1 # ID=549_12;partial=00;start_type=ATG;rbs_motif=AATAA;rbs_spacer=4bp;gc_cont=0.453
253	386	L2_026_000M1_scaffold_631_22	240.22	38	0	38		387820000	11	5	0	76	Carbamidomethylation; Oxidation (M)	36677	# 22657 # 23661 # 1 # ID=632_22;partial=00;start_type=ATG;rbs_motif=TAAA;rbs_spacer=11bp;gc_cont=0.446
324	161	L2_026_000M1_scaffold_1281_14	239.67	43	4	43	331290	172130000	15	15	1	59	Carbamidomethylation; Oxidation (M)	44849	# 13537 # 14793 # 1 # ID=1282_14;partial=00;start_type=ATG;rbs_motif=TAA;rbs_spacer=11bp;gc_cont=0.450
572	534	L2_026_000M1_scaffold_311_10	239.48	29	29	25	44103000	54163000	10	10	16	19		49182	# 13550 # 14854 # 1 # ID=312_10;partial=00;start_type=ATG;rbs_motif=None;rbs_spacer=None;gc_cont=0.453
354	493	L2_026_000M1_scaffold_5879_1	239.48	22	22	17	85556000	59775000	9	9	30	26		63461	# 1 # 1698 # -1 # ID=5880_1;partial=10;start_type=ATG;rbs_motif=TAAA;rbs_spacer=11bp;gc_cont=0.473
184	113	sp|P13645|K1C10_HUMAN	239.48	35	25	34	112370000	181950000	19	15	43	65	Carbamidomethylation; Oxidation (M)	58827	Keratin type I cytoskeletal 10 OS=Homo sapiens OX=9606 GN=KRT10 PE=1 SV=6
447	242	L2_026_000M1_scaffold_15020_2	239.45	47	0	47		165710000	12	11	0	45	Carbamidomethylation; Oxidation (M)	35949	# 792 # 1784 # 1 # ID=15021_2;partial=00;start_type=ATG;rbs_motif=TAAAAA;rbs_spacer=11bp;gc_cont=0.432
130	289	L2_026_000M1_scaffold_289_50	239.32	28	23	25	327780	113640	17	1	68	66	Carbamidomethylation; Oxidation (M)	55848	# 57855 # 59369 # 1 # ID=290_50;partial=00;start_type=ATG;rbs_motif=TAAA;rbs_spacer=12bp;gc_cont=0.433
343	368	L2_026_000M1_scaffold_30_172	239.3	29	21	26	1428700	95922	13	1	28	30	Carbamidomethylation; Oxidation (M)	49084	# 198595 # 199932 # 1 # ID=31_172;partial=00;start_type=ATG;rbs_motif=TAAA;rbs_spacer=11bp;gc_cont=0.475
148	591	L2_026_000M1_scaffold_4335_1	239.21	34	34	28	92495000	52130000	9	7	70	54	Oxidation (M)	38222	# 180 # 1238 # 1 # ID=4336_1;partial=00;start_type=ATG;rbs_motif=GGAGG;rbs_spacer=5-10bp;gc_cont=0.421
444	213	L2_026_000M1_scaffold_2572_3	239.17	15	12	13	20889000	21981000	12	12	20	25		134291	# 4433 # 8194 # 1 # ID=2573_3;partial=00;start_type=ATG;rbs_motif=GGAGG;rbs_spacer=5-10bp;gc_cont=0.426
217	157	L2_026_000M1_scaffold_9_67	239	33	30	28	1324100	3672300	18	2	42	45	Oxidation (M)	54260	# 67764 # 69170 # -1 # ID=10_67;partial=00;start_type=ATG;rbs_motif=TAA;rbs_spacer=11bp;gc_cont=0.442
388	556	L2_026_000M1_scaffold_8059_5	238.63	32	25	32	27672000	54621000	13	9	22	30	Oxidation (M)	38758	# 2395 # 3465 # -1 # ID=8060_5;partial=01;start_type=Edge;rbs_motif=None;rbs_spacer=None;gc_cont=0.413
118	1401	L2_026_000M1_scaffold_217_43	238.31	31	31	29	43567000	12543000	9	1	84	57		21663	# 49595 # 50173 # -1 # ID=218_43;partial=00;start_type=ATG;rbs_motif=TAAAAA;rbs_spacer=8bp;gc_cont=0.465
124	1357	sp|P02766|TTHY_HUMAN	237.97	59	59	54	554560000	342620000	11	11	96	42		15887	Transthyretin OS=Homo sapiens OX=9606 GN=TTR PE=1 SV=1
509	336	L2_026_000M1_scaffold_23599_1	236.91	32	27	22	36064000	33375000	12	11	20	20	Carbamidomethylation	48555	# 1 # 1293 # -1 # ID=23600_1;partial=11;start_type=Edge;rbs_motif=None;rbs_spacer=None;gc_cont=0.444
207	897	L2_026_000M1_scaffold_13043_2	236.75	31	31	31	25332000	47874000	10	8	48	49	Oxidation (M)	32548	# 1295 # 2239 # 1 # ID=13044_2;partial=01;start_type=ATG;rbs_motif=GGAGG;rbs_spacer=5-10bp;gc_cont=0.475
492	477	L2_026_000M1_scaffold_227_31	236.61	27	20	23	5093900	44040000	9	9	14	27	Oxidation (M)	62947	# 25114 # 26817 # 1 # ID=228_31;partial=00;start_type=ATG;rbs_motif=None;rbs_spacer=None;gc_cont=0.445
268	225	L2_026_000M1_scaffold_810_4	236.21	22	0	22		9996500	13	3	0	71	Carbamidomethylation; Oxidation (M)	73467	# 3246 # 5225 # -1 # ID=811_4;partial=00;start_type=ATG;rbs_motif=TAAA;rbs_spacer=14bp;gc_cont=0.486
390	376	L2_026_000M1_scaffold_226_17	235.99	32	28	26	27377000	14651000	12	7	30	22	Carbamidomethylation; Oxidation (M)	47736	# 20556 # 21899 # 1 # ID=227_17;partial=00;start_type=ATG;rbs_motif=AGGAG;rbs_spacer=5-10bp;gc_cont=0.609
90	614	L2_026_000M1_scaffold_2808_4	235.83	60	60	43	855620		13	1	103	73	Carbamidomethylation; Oxidation (M)	20155	# 3217 # 3762 # 1 # ID=2809_4;partial=00;start_type=ATG;rbs_motif=AGGAG;rbs_spacer=5-10bp;gc_cont=0.419
486	445	L2_026_000M1_scaffold_1058_15	235.59	36	30	28	31989000	35249000	10	7	20	21	Carbamidomethylation; Oxidation (M)	43868	# 19313 # 20485 # 1 # ID=1059_15;partial=00;start_type=ATG;rbs_motif=AACAA;rbs_spacer=14bp;gc_cont=0.517
84	834	sp|P13688|CEAM1_HUMAN	235.41	20	17	19	384180000	433380000	13	9	59	123	Carbamidomethylation; Oxidation (M)	57560	Carcinoembryonic antigen-related cell adhesion molecule 1 OS=Homo sapiens OX=9606 GN=CEACAM1 PE=1 SV=2
32	194	L2_026_000M1_scaffold_3538_6	235.33	54	48	50	660960000	1176400000	16	16	133	184	Oxidation (M)	32605	# 4903 # 5817 # -1 # ID=3539_6;partial=00;start_type=ATG;rbs_motif=None;rbs_spacer=None;gc_cont=0.534
590	220	L2_026_000M1_scaffold_137_35	235.16	13	12	9	11757000	10656000	12	12	19	15		146008	# 33189 # 37352 # 1 # ID=138_35;partial=00;start_type=ATG;rbs_motif=AGGAG;rbs_spacer=5-10bp;gc_cont=0.431
523	258	L2_026_000M1_scaffold_2753_1	234.96	19	18	19	32340000	34997000	11	11	14	24	Oxidation (M)	89829	# 130 # 2565 # 1 # ID=2754_1;partial=00;start_type=ATG;rbs_motif=None;rbs_spacer=None;gc_cont=0.602
365	135	L2_026_000M1_scaffold_342_29	234.89	28	25	22	5305100	19016000	16	10	24	31		86970	# 41270 # 43546 # -1 # ID=343_29;partial=00;start_type=ATG;rbs_motif=AACAA;rbs_spacer=12bp;gc_cont=0.487
536	145	L2_026_000M1_scaffold_189_1	234.65	19	14	16	23586000	36304000	14	14	17	20		109610	# 615 # 3671 # 1 # ID=190_1;partial=00;start_type=ATG;rbs_motif=TAA;rbs_spacer=11bp;gc_cont=0.405
259	502	L2_026_000M1_scaffold_10728_2	234.63	41	35	34	139990000	129760000	10	10	42	32	Oxidation (M)	30508	# 1023 # 1871 # 1 # ID=10729_2;partial=00;start_type=ATG;rbs_motif=TAA;rbs_spacer=10bp;gc_cont=0.359
436	354	L2_026_000M1_scaffold_125_69	234.26	39	39	18	134070000	10014000	12	12	37	9		37753	# 74851 # 75924 # 1 # ID=126_69;partial=00;start_type=ATG;rbs_motif=AGGAG;rbs_spacer=5-10bp;gc_cont=0.588
69	599	sp|P08217|CEL2A_HUMAN	234.26	41	36	33	1611700000	834980000	15	13	154	57	Carbamidomethylation	28888	Chymotrypsin-like elastase family member 2A OS=Homo sapiens OX=9606 GN=CELA2A PE=1 SV=1
514	107	L2_026_000M1_scaffold_2452_2	234.11	16	0	16		30244000	16	15	0	39	Carbamidomethylation; Oxidation (M)	142556	# 201 # 4013 # 1 # ID=2453_2;partial=00;start_type=ATG;rbs_motif=AAA;rbs_spacer=11bp;gc_cont=0.423
364	228	L2_026_000M1_scaffold_1320_3	233.9	24	22	16	5555300	3717900	13	3	29	26	Carbamidomethylation	65686	# 1856 # 3631 # 1 # ID=1321_3;partial=00;start_type=ATG;rbs_motif=TAAAAA;rbs_spacer=12bp;gc_cont=0.468
216	308	L2_026_000M1_scaffold_16365_2	233.59	44	44	44	185640000	255700000	11	9	40	49	Carbamidomethylation	32317	# 747 # 1646 # 1 # ID=16366_2;partial=00;start_type=ATG;rbs_motif=TAAA;rbs_spacer=11bp;gc_cont=0.488
524	663	L2_026_000M1_scaffold_10802_3	233.56	15	13	10	71682000	31572000	12	12	21	17		85466	# 2519 # 4861 # 1 # ID=10803_3;partial=01;start_type=ATG;rbs_motif=None;rbs_spacer=None;gc_cont=0.573
392	2629	L2_026_000M1_scaffold_1780_2	233.51	28	12	28		284970000	8	5	3	49		21791	# 298 # 882 # -1 # ID=1781_2;partial=00;start_type=ATG;rbs_motif=TAA;rbs_spacer=11bp;gc_cont=0.415
429	341	sp|Q9UGM3|DMBT1_HUMAN	233.42	6	5	4	334490000	249700000	12	12	28	18	Carbamidomethylation; Oxidation (M)	260734	Deleted in malignant brain tumors 1 protein OS=Homo sapiens OX=9606 GN=DMBT1 PE=1 SV=2
285	130	L2_026_000M1_scaffold_485_27	233.37	35	29	29		304740	18	1	31	35	Oxidation (M)	54280	# 26814 # 28220 # -1 # ID=486_27;partial=00;start_type=ATG;rbs_motif=TAA;rbs_spacer=11bp;gc_cont=0.434
195	118	L2_026_000M1_scaffold_1029_39	233.32	17	15	14	126160000	113060000	16	16	53	51	Carbamidomethylation; Oxidation (M)	114948	# 41415 # 44552 # 1 # ID=1030_39;partial=00;start_type=ATG;rbs_motif=None;rbs_spacer=None;gc_cont=0.425
624	106	L2_026_000M1_scaffold_1104_7	233.29	24	0	24		35912000	15	15	0	32	Oxidation (M)	97086	# 3547 # 6135 # -1 # ID=1105_7;partial=00;start_type=ATG;rbs_motif=TATAA;rbs_spacer=3bp;gc_cont=0.458
700	1028	L2_026_000M1_scaffold_5051_5	233.25	31	31	25	29769000	19575000	7	7	13	15	Oxidation (M)	37572	# 3572 # 4606 # 1 # ID=5052_5;partial=00;start_type=ATG;rbs_motif=GGA/GAG/AGG;rbs_spacer=5-10bp;gc_cont=0.600
477	1470	L2_026_000M1_scaffold_3448_10	233.18	30	17	27		20197000	8	2	22	20	Carbamidomethylation; Oxidation (M)	28703	# 9421 # 10203 # 1 # ID=3449_10;partial=00;start_type=ATG;rbs_motif=TAAAAA;rbs_spacer=11bp;gc_cont=0.425
653	455	L2_026_000M1_scaffold_1600_15	232.88	26	23	20	60799000	56259000	9	9	15	16	Carbamidomethylation	55241	# 13878 # 15392 # -1 # ID=1601_15;partial=00;start_type=ATG;rbs_motif=GGAGG;rbs_spacer=5-10bp;gc_cont=0.481
694	264	L2_026_000M1_scaffold_1694_2	232.6	20	15	12	333450	437820	12	5	16	12	Carbamidomethylation; Oxidation (M)	91506	# 1490 # 3904 # 1 # ID=1695_2;partial=00;start_type=ATG;rbs_motif=AGGAG;rbs_spacer=5-10bp;gc_cont=0.443
186	173	L2_026_000M1_scaffold_19294_2	232.56	36	36	30	1008900	2242300	13	1	53	54	Oxidation (M)	47492	# 199 # 1455 # 1 # ID=19295_2;partial=00;start_type=ATG;rbs_motif=TAAAA;rbs_spacer=13bp;gc_cont=0.436
529	575	L2_026_000M1_scaffold_395_26	232.47	20	20	16	32634000	41705000	9	9	18	20		57346	# 26817 # 28430 # -1 # ID=396_26;partial=00;start_type=ATG;rbs_motif=AGGAG;rbs_spacer=5-10bp;gc_cont=0.621
228	149	sp|P35908|K22E_HUMAN	232.41	31	29	18	58637000	52972000	15	9	47	36	Oxidation (M)	65433	Keratin type II cytoskeletal 2 epidermal OS=Homo sapiens OX=9606 GN=KRT2 PE=1 SV=2
904	208	L2_026_000M1_scaffold_303_46	232.37	19	6	19	2456100	10445000	12	12	4	16	Oxidation (M)	101992	# 45281 # 48028 # -1 # ID=304_46;partial=00;start_type=ATG;rbs_motif=AACAA;rbs_spacer=11bp;gc_cont=0.436
203	512	L2_026_000M1_scaffold_19341_1	232.36	25	25	24	87622000	95201000	10	10	39	61	Oxidation (M)	50651	# 1 # 1410 # -1 # ID=19342_1;partial=10;start_type=ATG;rbs_motif=None;rbs_spacer=None;gc_cont=0.361
244	243	L2_026_000M1_scaffold_125_12	232	42	38	23	103840000	68009000	13	11	64	14	Carbamidomethylation; Oxidation (M)	39660	# 13008 # 14141 # 1 # ID=126_12;partial=00;start_type=ATG;rbs_motif=AGGAG;rbs_spacer=5-10bp;gc_cont=0.613
693	151	L2_026_000M1_scaffold_654_15	231.92	40	34	29	13963000	17270000	14	13	14	14		52549	# 15552 # 16991 # 1 # ID=655_15;partial=00;start_type=ATG;rbs_motif=AGGAG;rbs_spacer=5-10bp;gc_cont=0.568
743	117	L2_026_000M1_scaffold_1732_5	231.89	22	13	15	2179400	19051000	15	15	10	16	Oxidation (M)	106708	# 6366 # 9215 # -1 # ID=1733_5;partial=00;start_type=ATG;rbs_motif=None;rbs_spacer=None;gc_cont=0.368
139	179	L2_026_000M1_scaffold_741_1	231.64	45	35	38	0		17	1	72	57	Carbamidomethylation; Oxidation (M)	39303	# 2 # 1066 # 1 # ID=742_1;partial=10;start_type=Edge;rbs_motif=None;rbs_spacer=None;gc_cont=0.439
100	617	L2_026_000M1_scaffold_57_56	231.31	59	59	44	5454300	5526700	14	1	94	69	Carbamidomethylation; Oxidation (M)	19468	# 76346 # 76885 # -1 # ID=58_56;partial=00;start_type=ATG;rbs_motif=AGGAG;rbs_spacer=5-10bp;gc_cont=0.459
355	263	L2_026_000M1_scaffold_110_30	231.27	22	17	20	42346000	60302000	12	12	23	33		75434	# 38923 # 41052 # 1 # ID=111_30;partial=00;start_type=ATG;rbs_motif=None;rbs_spacer=None;gc_cont=0.520
454	238	L2_026_000M1_scaffold_12728_2	230.8	28	17	19	1337500		12	2	8	36	Carbamidomethylation; Oxidation (M)	58160	# 346 # 1983 # -1 # ID=12729_2;partial=00;start_type=ATG;rbs_motif=TAAA;rbs_spacer=14bp;gc_cont=0.447
454	237	L2_026_000M1_scaffold_3083_10	230.8	28	17	19	1337500		12	2	8	36	Carbamidomethylation; Oxidation (M)	58203	# 9594 # 11231 # -1 # ID=3084_10;partial=00;start_type=ATG;rbs_motif=AATAA;rbs_spacer=13bp;gc_cont=0.455
454	236	L2_026_000M1_scaffold_6913_1	230.8	30	18	20	1337500		12	2	8	36	Carbamidomethylation; Oxidation (M)	54719	# 3 # 1538 # -1 # ID=6914_1;partial=10;start_type=ATG;rbs_motif=AATAA;rbs_spacer=4bp;gc_cont=0.445
172	612	L2_026_000M1_scaffold_1879_23	230.75	53	53	43	99134000	84142000	11	5	48	65	Carbamidomethylation; Oxidation (M)	21840	# 19278 # 19865 # 1 # ID=1880_23;partial=00;start_type=ATG;rbs_motif=AGGAGG;rbs_spacer=5-10bp;gc_cont=0.464
528	257	L2_026_000M1_scaffold_8509_3	230.71	37	5	37	1401100	65036000	11	11	2	36	Oxidation (M)	56854	# 1504 # 3099 # 1 # ID=8510_3;partial=00;start_type=ATG;rbs_motif=None;rbs_spacer=None;gc_cont=0.397
116	202	L2_026_000M1_scaffold_303_42	230.65	44	30	39		4116500	17	1	64	79	Carbamidomethylation; Oxidation (M)	39497	# 38562 # 39629 # -1 # ID=304_42;partial=00;start_type=ATG;rbs_motif=AACAA;rbs_spacer=7bp;gc_cont=0.470
503	508	L2_026_000M1_scaffold_28951_2	230.44	46	45	46	44506000	38417000	12	12	22	18		27296	# 305 # 1060 # -1 # ID=28952_2;partial=01;start_type=Edge;rbs_motif=None;rbs_spacer=None;gc_cont=0.488
596	462	L2_026_000M1_scaffold_16595_2	230.4	33	22	33	26894000	31196000	10	10	13	21	Carbamidomethylation	48309	# 490 # 1803 # 1 # ID=16596_2;partial=01;start_type=ATG;rbs_motif=AGGAGG;rbs_spacer=5-10bp;gc_cont=0.545
241	542	L2_026_000M1_scaffold_9403_3	230.37	34	26	34	62019000	53505000	9	7	43	36	Oxidation (M)	38462	# 1520 # 2635 # 1 # ID=9404_3;partial=00;start_type=ATG;rbs_motif=AGGAG;rbs_spacer=5-10bp;gc_cont=0.453
958	425	L2_026_000M1_scaffold_4349_2	230.12	28	21	22	3567800	8421200	9	9	8	11		53399	# 1592 # 3094 # 1 # ID=4350_2;partial=00;start_type=ATG;rbs_motif=GGAG/GAGG;rbs_spacer=5-10bp;gc_cont=0.401
501	181	L2_026_000M1_scaffold_2345_4	230	24	4	22		18196000	13	3	5	35	Carbamidomethylation; Oxidation (M)	80346	# 2957 # 5113 # 1 # ID=2346_4;partial=00;start_type=ATG;rbs_motif=TAAA;rbs_spacer=11bp;gc_cont=0.446
412	136	L2_026_000M1_scaffold_752_2	229.66	23	20	18	5091900	3279700	15	6	23	26	Oxidation (M)	89284	# 554 # 2908 # 1 # ID=753_2;partial=00;start_type=ATG;rbs_motif=TAA;rbs_spacer=11bp;gc_cont=0.451
841	447	L2_026_000M1_scaffold_3786_9	229.58	43	0	43		71857000	11	11	0	22		32530	# 5703 # 6581 # 1 # ID=3787_9;partial=00;start_type=ATG;rbs_motif=TAA;rbs_spacer=11bp;gc_cont=0.416
553	411	L2_026_000M1_scaffold_673_20	229.27	18	4	18	14234000	4958500	9	1	4	32	Oxidation (M)	68445	# 18083 # 20002 # 1 # ID=674_20;partial=00;start_type=ATG;rbs_motif=TAAAAA;rbs_spacer=10bp;gc_cont=0.440
677	251	L2_026_000M1_scaffold_18103_1	229.18	29	18	25	7115900	11345000	11	11	12	17	Carbamidomethylation	62399	# 2 # 1663 # -1 # ID=18104_1;partial=11;start_type=Edge;rbs_motif=None;rbs_spacer=None;gc_cont=0.295
111	472	L2_026_000M1_scaffold_7_67	228.84	38	25	36		4055200	9	1	25	82	Carbamidomethylation; Oxidation (M)	35964	# 90130 # 91140 # 1 # ID=8_67;partial=00;start_type=ATG;rbs_motif=TAA;rbs_spacer=13bp;gc_cont=0.486
387	201	sp|Q9UQQ1|NALDL_HUMAN	228.83	24	24	19	83975000	93559000	13	13	31	21		80558	N-acetylated-alpha-linked acidic dipeptidase-like protein OS=Homo sapiens OX=9606 GN=NAALADL1 PE=1 SV=2
98	224	L2_026_000M1_scaffold_911_65	228.75	38	27	38		1327000	17	2	84	81	Carbamidomethylation; Oxidation (M)	39556	# 70366 # 71436 # -1 # ID=912_65;partial=00;start_type=ATG;rbs_motif=AACAA;rbs_spacer=7bp;gc_cont=0.442
603	1907	L2_026_000M1_scaffold_163_43	228.59	33	33	26	28761000	7277500	8	2	10	24		23108	# 44836 # 45453 # -1 # ID=164_43;partial=00;start_type=ATG;rbs_motif=TAAA;rbs_spacer=11bp;gc_cont=0.451
603	1906	L2_026_000M1_scaffold_2916_10	228.59	33	33	26	28761000	7277500	8	2	10	24		23119	# 9402 # 10019 # 1 # ID=2917_10;partial=00;start_type=ATG;rbs_motif=TAAA;rbs_spacer=12bp;gc_cont=0.437
603	1905	L2_026_000M1_scaffold_307_76	228.59	33	33	26	28761000	7277500	8	2	10	24		23140	# 77572 # 78189 # -1 # ID=308_76;partial=00;start_type=ATG;rbs_motif=TAAA;rbs_spacer=12bp;gc_cont=0.445
208	351	L2_026_000M1_scaffold_24005_2	228.5	43	43	36	96420000	68718000	10	10	59	36	Oxidation (M)	36874	# 246 # 1268 # 1 # ID=24006_2;partial=01;start_type=ATG;rbs_motif=GGAGG;rbs_spacer=5-10bp;gc_cont=0.451
601	299	L2_026_000M1_scaffold_1696_21	228.07	21	19	19	10869000	23782000	11	11	15	19	Carbamidomethylation	76765	# 25462 # 27486 # 1 # ID=1697_21;partial=00;start_type=ATG;rbs_motif=TAA;rbs_spacer=15bp;gc_cont=0.403
1014	232	L2_026_000M1_scaffold_451_13	227.78	21	6	19	5063500	15001000	12	12	5	13		85012	# 15737 # 18082 # 1 # ID=452_13;partial=00;start_type=ATG;rbs_motif=None;rbs_spacer=None;gc_cont=0.578
555	222	L2_026_000M1_scaffold_299_45	227.75	17	13	13	10071000	11404000	12	12	13	23		107182	# 65494 # 68364 # 1 # ID=300_45;partial=00;start_type=ATG;rbs_motif=TAA;rbs_spacer=12bp;gc_cont=0.431
991	249	L2_026_000M1_scaffold_192_31	226.94	13	8	9	1805600	10217000	11	10	8	10	Oxidation (M)	125307	# 37633 # 41040 # -1 # ID=193_31;partial=00;start_type=ATG;rbs_motif=TAAA;rbs_spacer=12bp;gc_cont=0.437
272	268	L2_026_000M1_scaffold_922_28	226.91	60	48	43	39842000	18014000	15	8	41	29	Carbamidomethylation	26874	# 38246 # 39001 # 1 # ID=923_28;partial=00;start_type=ATG;rbs_motif=AATAA;rbs_spacer=10bp;gc_cont=0.417
589	205	L2_026_000M1_scaffold_778_9	226.84	30	6	30		24512000	12	5	2	32	Carbamidomethylation; Oxidation (M)	53906	# 12709 # 14166 # 1 # ID=779_9;partial=00;start_type=ATG;rbs_motif=TATAA;rbs_spacer=4bp;gc_cont=0.444
414	470	L2_026_000M1_scaffold_13954_3	226.69	31	29	31	120510000	226930000	8	8	19	30		40498	# 2170 # 3309 # -1 # ID=13955_3;partial=01;start_type=Edge;rbs_motif=None;rbs_spacer=None;gc_cont=0.354
491	442	L2_026_000M1_scaffold_10315_1	226.62	41	34	41	61123000	57513000	11	11	19	22	Carbamidomethylation	38323	# 1406 # 2449 # 1 # ID=10316_1;partial=00;start_type=ATG;rbs_motif=GGAGG;rbs_spacer=5-10bp;gc_cont=0.425
307	307	L2_026_000M1_scaffold_1733_3	226.61	48	37	48		67068000	11	2	20	43	Carbamidomethylation; Oxidation (M)	32345	# 6168 # 7067 # 1 # ID=1734_3;partial=00;start_type=ATG;rbs_motif=TAAA;rbs_spacer=12bp;gc_cont=0.439
610	254	L2_026_000M1_scaffold_36_46	226.59	17	14	9	26708000	16295000	11	9	18	15	Carbamidomethylation; Oxidation (M)	92324	# 73508 # 75997 # -1 # ID=37_46;partial=00;start_type=ATG;rbs_motif=TAAA;rbs_spacer=14bp;gc_cont=0.512
535	119	L2_026_000M1_scaffold_4408_1	226.24	14	12	12	18669000	16851000	16	16	19	18		155954	# 1 # 4299 # -1 # ID=4409_1;partial=10;start_type=ATG;rbs_motif=GGAGG;rbs_spacer=5-10bp;gc_cont=0.443
68	792	L2_026_000M1_scaffold_19_174	226.22	54	54	44	98851000	124270000	10	3	99	115	Carbamidomethylation; Oxidation (M)	20096	# 193526 # 194077 # 1 # ID=20_174;partial=00;start_type=ATG;rbs_motif=GGAGG;rbs_spacer=5-10bp;gc_cont=0.587
68	793	L2_026_000M1_scaffold_226_56	226.22	54	54	44	98851000	124270000	10	3	99	115	Carbamidomethylation; Oxidation (M)	20084	# 61025 # 61576 # 1 # ID=227_56;partial=00;start_type=ATG;rbs_motif=GGAGG;rbs_spacer=5-10bp;gc_cont=0.614
574	175	L2_026_000M1_scaffold_451_12	226.2	13	8	12	28993000	58574000	13	13	13	22	Carbamidomethylation	146032	# 11520 # 15707 # 1 # ID=452_12;partial=00;start_type=ATG;rbs_motif=None;rbs_spacer=None;gc_cont=0.570
66	517	L2_026_000M1_scaffold_4029_6	226.13	57	51	43		75247	12	1	135	88	Carbamidomethylation; Oxidation (M)	19809	# 4285 # 4827 # -1 # ID=4030_6;partial=00;start_type=ATG;rbs_motif=AGGAG;rbs_spacer=5-10bp;gc_cont=0.448
369	191	L2_026_000M1_scaffold_17_4	225.93	25	18	21	34111000	68697000	13	13	23	32	Oxidation (M)	70793	# 4653 # 6500 # 1 # ID=18_4;partial=00;start_type=ATG;rbs_motif=AATAA;rbs_spacer=9bp;gc_cont=0.499
36	680	sp|P07478|TRY2_HUMAN	225.48	34	23	34	1966600000	652430000	11	5	189	122	Carbamidomethylation	26488	Trypsin-2 OS=Homo sapiens OX=9606 GN=PRSS2 PE=1 SV=1
442	744	L2_026_000M1_scaffold_10_12	225.23	35	31	16	7466500	0	10	2	34	11	Oxidation (M)	36013	# 13769 # 14725 # 1 # ID=11_12;partial=00;start_type=ATG;rbs_motif=TAAA;rbs_spacer=12bp;gc_cont=0.499
463	327	sp|Q9NR71|ASAH2_HUMAN	224.99	18	15	15	36571000	29054000	14	14	17	26	Oxidation (M)	85516	Neutral ceramidase OS=Homo sapiens OX=9606 GN=ASAH2 PE=1 SV=2
340	606	L2_026_000M1_scaffold_65_120	224.76	24	24	17	51350000	36918000	11	7	40	19	Oxidation (M)	48045	# 121076 # 122428 # 1 # ID=66_120;partial=00;start_type=ATG;rbs_motif=AGGAG;rbs_spacer=5-10bp;gc_cont=0.593
101	774	L2_026_000M1_scaffold_4438_7	224.72	55	55	46	44182000	13279000	11	4	98	62	Oxidation (M)	19959	# 7327 # 7872 # 1 # ID=4439_7;partial=00;start_type=ATG;rbs_motif=AGGA;rbs_spacer=5-10bp;gc_cont=0.485
905	265	L2_026_000M1_scaffold_3538_5	224.56	18	18	11	9988100	6092100	11	11	12	8		103950	# 1807 # 4821 # -1 # ID=3539_5;partial=00;start_type=ATG;rbs_motif=None;rbs_spacer=None;gc_cont=0.558
568	362	L2_026_000M1_scaffold_1994_7	224.07	33	23	28	19336000	32431000	10	10	17	19	Carbamidomethylation	44099	# 6887 # 8107 # 1 # ID=1995_7;partial=00;start_type=ATG;rbs_motif=AGGAGG;rbs_spacer=5-10bp;gc_cont=0.613
199	388	L2_026_000M1_scaffold_656_29	224	36	30	33	212220000	102540000	13	12	57	46	Carbamidomethylation	39984	# 30404 # 31498 # 1 # ID=657_29;partial=00;start_type=ATG;rbs_motif=TAAAAA;rbs_spacer=13bp;gc_cont=0.418
405	699	L2_026_000M1_scaffold_665_40	223.92	25	23	10	84188000	20085000	9	9	36	14	Oxidation (M)	48821	# 43507 # 44814 # -1 # ID=666_40;partial=00;start_type=ATG;rbs_motif=AACAA;rbs_spacer=10bp;gc_cont=0.412
446	332	L2_026_000M1_scaffold_2345_6	223.74	51	0	51		101690000	13	13	0	45	Carbamidomethylation; Oxidation (M)	26905	# 6935 # 7636 # 1 # ID=2346_6;partial=00;start_type=ATG;rbs_motif=TAAAAA;rbs_spacer=8bp;gc_cont=0.416
721	366	L2_026_000M1_scaffold_4989_1	223.7	21	18	16	23997000	26535000	9	8	15	12	Carbamidomethylation	74447	# 139 # 2154 # -1 # ID=4990_1;partial=00;start_type=ATG;rbs_motif=GGAG/GAGG;rbs_spacer=5-10bp;gc_cont=0.550
338	437	sp|P98073|ENTK_HUMAN	223.69	12	11	10	314270000	229630000	12	12	36	23	Carbamidomethylation; Oxidation (M)	112935	Enteropeptidase OS=Homo sapiens OX=9606 GN=TMPRSS15 PE=1 SV=3
471	318	L2_026_000M1_scaffold_1632_25	223.47	9	1	9		25767000	10	7	3	26	Oxidation (M)	158875	# 12440 # 16735 # -1 # ID=1633_25;partial=00;start_type=ATG;rbs_motif=AATAA;rbs_spacer=4bp;gc_cont=0.498
532	420	L2_026_000M1_scaffold_332_22	223.37	29	25	24	66357000	33523000	11	10	16	22	Carbamidomethylation; Oxidation (M)	48303	# 27205 # 28572 # 1 # ID=333_22;partial=00;start_type=ATG;rbs_motif=AGGAG;rbs_spacer=5-10bp;gc_cont=0.615
906	405	L2_026_000M1_scaffold_192_18	222.9	12	5	12	546130	1797400	10	9	6	14		118788	# 17669 # 20884 # -1 # ID=193_18;partial=00;start_type=ATG;rbs_motif=AACAA;rbs_spacer=9bp;gc_cont=0.419
473	116	L2_026_000M1_scaffold_1334_9	222.7	29	6	29		8027000	16	3	6	36	Carbamidomethylation; Oxidation (M)	78776	# 14288 # 16432 # -1 # ID=1335_9;partial=00;start_type=ATG;rbs_motif=TAAA;rbs_spacer=9bp;gc_cont=0.479
900	638	L2_026_000M1_scaffold_1154_12	222.09	11	11	8	112060000	17884000	7	7	12	8		107226	# 17471 # 20407 # 1 # ID=1155_12;partial=01;start_type=ATG;rbs_motif=GGAG/GAGG;rbs_spacer=5-10bp;gc_cont=0.431
579	167	L2_026_000M1_scaffold_839_8	222.09	19	16	14	3989600	15663000	13	11	14	21		106261	# 13470 # 16298 # 1 # ID=840_8;partial=00;start_type=ATG;rbs_motif=TAAA;rbs_spacer=11bp;gc_cont=0.443
548	305	L2_026_000M1_scaffold_1835_6	222.01	31	22	20	2888000	2536200	14	6	21	16	Oxidation (M)	48830	# 6006 # 7343 # 1 # ID=1836_6;partial=00;start_type=ATG;rbs_motif=None;rbs_spacer=None;gc_cont=0.599
417	381	L2_026_000M1_scaffold_11066_3	221.77	43	43	40	0		10	1	20	29	Oxidation (M)	32481	# 1602 # 2501 # 1 # ID=11067_3;partial=00;start_type=ATG;rbs_motif=TAAA;rbs_spacer=12bp;gc_cont=0.498
417	393	L2_026_000M1_scaffold_265_20	221.77	43	43	40	0		10	1	20	29	Oxidation (M)	32510	# 18204 # 19103 # -1 # ID=266_20;partial=00;start_type=ATG;rbs_motif=TAAA;rbs_spacer=12bp;gc_cont=0.532
1090	448	L2_026_000M1_scaffold_141_39	221.45	19	17	11	8667000	8422500	8	8	9	7		79751	# 40309 # 42465 # 1 # ID=142_39;partial=00;start_type=ATG;rbs_motif=AGGAG;rbs_spacer=5-10bp;gc_cont=0.610
415	583	sp|Q12864|CAD17_HUMAN	221.33	15	15	10	53944000	29213000	11	11	30	19		92219	Cadherin-17 OS=Homo sapiens OX=9606 GN=CDH17 PE=2 SV=3
267	593	L2_026_000M1_scaffold_1519_18	221.15	61	61	51	59760000	38911000	10	3	32	39	Carbamidomethylation	19812	# 20016 # 20561 # -1 # ID=1520_18;partial=00;start_type=ATG;rbs_motif=AGGAG;rbs_spacer=5-10bp;gc_cont=0.489
386	430	L2_026_000M1_scaffold_75_75	221.13	25	24	21	39295000	55197000	10	10	24	28		64819	# 83487 # 85319 # -1 # ID=76_75;partial=00;start_type=ATG;rbs_motif=None;rbs_spacer=None;gc_cont=0.540
674	574	L2_026_000M1_scaffold_273_16	220.71	30	4	30	194800	152300000	11	11	2	28	Carbamidomethylation	37698	# 17537 # 18571 # 1 # ID=274_16;partial=00;start_type=ATG;rbs_motif=TAAA;rbs_spacer=15bp;gc_cont=0.453
173	776	L2_026_000M1_scaffold_61_128	220.53	24	4	24		46084000	9	1	2	68	Carbamidomethylation; Oxidation (M)	46357	# 147690 # 148979 # 1 # ID=62_128;partial=00;start_type=ATG;rbs_motif=TAAA;rbs_spacer=11bp;gc_cont=0.495
1109	794	L2_026_000M1_scaffold_16725_2	220.42	34	27	21	5784800	5256200	9	8	8	8		38245	# 584 # 1687 # -1 # ID=16726_2;partial=00;start_type=ATG;rbs_motif=AGxAGG/AGGxGG;rbs_spacer=5-10bp;gc_cont=0.667
280	548	L2_026_000M1_scaffold_5797_14	220.26	18	5	18	0	0	9	1	3	65	Carbamidomethylation; Oxidation (M)	70559	# 11006 # 12931 # -1 # ID=5798_14;partial=00;start_type=ATG;rbs_motif=TAAA;rbs_spacer=15bp;gc_cont=0.454
151	915	L2_026_000M1_scaffold_11_112	219.98	29	29	23	144770		8	1	32	89	Oxidation (M)	35439	# 145711 # 146712 # 1 # ID=12_112;partial=00;start_type=ATG;rbs_motif=TAAAAA;rbs_spacer=6bp;gc_cont=0.500
212	1444	L2_026_000M1_scaffold_11837_6	219.91	41	41	34	235570000	251620000	9	9	57	36	Carbamidomethylation; Oxidation (M)	24205	# 2482 # 3135 # 1 # ID=11838_6;partial=00;start_type=ATG;rbs_motif=TAA;rbs_spacer=11bp;gc_cont=0.344
496	797	L2_026_000M1_scaffold_172_9	219.63	30	29	22	24380000	16389000	8	8	23	18	Carbamidomethylation	39941	# 11437 # 12567 # -1 # ID=173_9;partial=00;start_type=ATG;rbs_motif=None;rbs_spacer=None;gc_cont=0.627
598	773	L2_026_000M1_scaffold_11465_1	219.39	27	23	19	6380000	12805000	10	6	13	21		43884	# 1 # 1221 # 1 # ID=11466_1;partial=10;start_type=Edge;rbs_motif=None;rbs_spacer=None;gc_cont=0.435
205	295	L2_026_000M1_scaffold_12_125	219.38	35	26	35	177990000	172510000	11	11	56	41	Oxidation (M)	40433	# 147321 # 148406 # 1 # ID=13_125;partial=00;start_type=ATG;rbs_motif=None;rbs_spacer=None;gc_cont=0.544
667	192	L2_026_000M1_scaffold_3131_2	219.28	26	23	15	6683400	16937000	13	13	19	11		76450	# 3307 # 5292 # 1 # ID=3132_2;partial=00;start_type=ATG;rbs_motif=TAAA;rbs_spacer=11bp;gc_cont=0.396
922	666	L2_026_000M1_scaffold_1068_6	219.24	12	10	12	4769700	11315000	8	8	9	11		91296	# 2968 # 5418 # 1 # ID=1069_6;partial=00;start_type=ATG;rbs_motif=AAA;rbs_spacer=11bp;gc_cont=0.466
490	392	L2_026_000M1_scaffold_719_14	219.06	43	43	43	2529000	26620	10	2	14	27	Oxidation (M)	32585	# 18750 # 19649 # 1 # ID=720_14;partial=00;start_type=ATG;rbs_motif=TAAA;rbs_spacer=12bp;gc_cont=0.490
706	231	L2_026_000M1_scaffold_436_41	218.86	27	27	13	19981000	9393100	11	10	21	6		60225	# 46896 # 48494 # -1 # ID=437_41;partial=00;start_type=ATG;rbs_motif=AATAA;rbs_spacer=10bp;gc_cont=0.463
527	319	L2_026_000M1_scaffold_6479_5	218.86	29	25	24	42081000	34120000	10	10	22	16	Carbamidomethylation	47441	# 2752 # 3999 # 1 # ID=6480_5;partial=00;start_type=ATG;rbs_motif=TATAA;rbs_spacer=4bp;gc_cont=0.429
165	484	L2_026_000M1_scaffold_10176_2	218.74	36	26	33	290870000	290820000	10	10	47	69	Oxidation (M)	32067	# 602 # 1510 # 1 # ID=10177_2;partial=00;start_type=ATG;rbs_motif=TAA;rbs_spacer=4bp;gc_cont=0.393
451	178	L2_026_000M1_scaffold_846_24	218.09	22	16	18	31971000	39631000	16	8	22	22	Carbamidomethylation	94162	# 36301 # 38805 # 1 # ID=847_24;partial=00;start_type=ATG;rbs_motif=TAA;rbs_spacer=12bp;gc_cont=0.450
457	138	L2_026_000M1_scaffold_144_28	218	17	13	13	2697500	4133700	16	3	18	25	Carbamidomethylation; Oxidation (M)	129969	# 39227 # 42775 # 1 # ID=145_28;partial=00;start_type=ATG;rbs_motif=TAAA;rbs_spacer=14bp;gc_cont=0.463
357	743	L2_026_000M1_scaffold_1366_3	217.38	20	20	17	5030800	385110	7	3	36	20	Oxidation (M)	54008	# 4681 # 6174 # -1 # ID=1367_3;partial=00;start_type=ATG;rbs_motif=TAA;rbs_spacer=13bp;gc_cont=0.462
485	270	L2_026_000M1_scaffold_1514_7	217.16	20	2	20	343680	92749000	11	11	2	39	Carbamidomethylation; Oxidation (M)	84035	# 9271 # 11559 # 1 # ID=1515_7;partial=00;start_type=ATG;rbs_motif=TAA;rbs_spacer=9bp;gc_cont=0.486
806	466	L2_026_000M1_scaffold_23710_1	216.99	30	24	23	27860000	32920000	10	10	12	11		44858	# 1 # 1287 # -1 # ID=23711_1;partial=11;start_type=Edge;rbs_motif=None;rbs_spacer=None;gc_cont=0.594
342	1466	sp|Q14002|CEAM7_HUMAN	216.92	28	18	28	212500000	291520000	11	11	23	36	Carbamidomethylation	29379	Carcinoembryonic antigen-related cell adhesion molecule 7 OS=Homo sapiens OX=9606 GN=CEACAM7 PE=1 SV=1
623	99	L2_026_000M1_scaffold_615_14	216.79	32	3	30	459050	24642000	16	9	3	29	Carbamidomethylation; Oxidation (M)	78958	# 19218 # 21365 # -1 # ID=616_14;partial=00;start_type=ATG;rbs_motif=TAAA;rbs_spacer=13bp;gc_cont=0.479
287	218	code15_L2_026_000M1_scaffold_35_223	216.75	32	29	20	60265000	133480000	14	14	30	36	Oxidation (M)	53317	# 173519 # 174940 # -1 # ID=1_223;partial=00;start_type=ATG;rbs_motif=AAAAA;rbs_spacer=8bp;gc_cont=0.376
673	287	L2_026_000M1_scaffold_56_73	216.58	35	32	31	18493000	10973000	11	10	13	17	Carbamidomethylation	45219	# 84989 # 86203 # 1 # ID=57_73;partial=00;start_type=ATG;rbs_motif=AGGAGG;rbs_spacer=5-10bp;gc_cont=0.443
221	176	L2_026_000M1_scaffold_1466_14	216.56	35	30	23	60316000	106480000	15	15	48	38	Carbamidomethylation; Oxidation (M)	51734	# 15784 # 17175 # -1 # ID=1467_14;partial=00;start_type=ATG;rbs_motif=TAAA;rbs_spacer=12bp;gc_cont=0.434
538	492	L2_026_000M1_scaffold_5794_2	215.9	26	26	24	58357000	96017000	11	11	14	23		58025	# 3011 # 4534 # 1 # ID=5795_2;partial=00;start_type=ATG;rbs_motif=None;rbs_spacer=None;gc_cont=0.365
133	261	L2_026_000M1_scaffold_13294_1	215.88	46	43	32	716310	998920	12	1	92	41	Carbamidomethylation; Oxidation (M)	33828	# 3 # 911 # -1 # ID=13295_1;partial=10;start_type=ATG;rbs_motif=TAA;rbs_spacer=14bp;gc_cont=0.418
466	665	L2_026_000M1_scaffold_948_13	215.79	21	21	10	58053000	33691000	7	7	20	23		54737	# 14970 # 16475 # 1 # ID=949_13;partial=00;start_type=ATG;rbs_motif=AGGAG;rbs_spacer=5-10bp;gc_cont=0.546
561	281	L2_026_000M1_scaffold_192_30	215.78	25	13	21	5434900	28046000	11	11	8	28		69244	# 35742 # 37601 # -1 # ID=193_30;partial=00;start_type=ATG;rbs_motif=TAAAAA;rbs_spacer=10bp;gc_cont=0.430
40	2604	sp|P01597|KV139_HUMAN	215.78	47	44	47	3106200	306080	13	4	175	119	Carbamidomethylation; Oxidation (M)	12737	Immunoglobulin kappa variable 1-39 OS=Homo sapiens OX=9606 GN=IGKV1-39 PE=1 SV=2
40	2605	sp|P04432|KVD39_HUMAN	215.78	47	44	47	3106200	306080	13	4	175	119	Carbamidomethylation; Oxidation (M)	12737	Immunoglobulin kappa variable 1D-39 OS=Homo sapiens OX=9606 GN=IGKV1D-39 PE=3 SV=2
78	1031	L2_026_000M1_scaffold_61_38	215.65	46	37	46	10244000	19225000	11	2	73	114	Carbamidomethylation; Oxidation (M)	20803	# 38191 # 38748 # 1 # ID=62_38;partial=00;start_type=ATG;rbs_motif=TAAA;rbs_spacer=12bp;gc_cont=0.491
324	275	L2_026_000M1_scaffold_2562_10	215.6	35	4	35	331290	111980000	12	12	1	40	Carbamidomethylation	43475	# 8850 # 10070 # -1 # ID=2563_10;partial=01;start_type=Edge;rbs_motif=None;rbs_spacer=None;gc_cont=0.440
640	435	L2_026_000M1_scaffold_615_21	215.23	28	0	28		7396900	10	3	0	32	Carbamidomethylation; Oxidation (M)	48864	# 31349 # 32686 # 1 # ID=616_21;partial=00;start_type=ATG;rbs_motif=TAAA;rbs_spacer=12bp;gc_cont=0.461
962	326	L2_026_000M1_scaffold_232_16	215.04	13	11	6	4366400	6882200	11	8	9	10	Oxidation (M)	121705	# 13805 # 17086 # 1 # ID=233_16;partial=00;start_type=ATG;rbs_motif=TAA;rbs_spacer=11bp;gc_cont=0.430
464	674	L2_026_000M1_scaffold_6163_2	215.02	29	27	28	68432000	54199000	10	8	22	21	Carbamidomethylation; Oxidation (M)	39646	# 361 # 1476 # 1 # ID=6164_2;partial=00;start_type=ATG;rbs_motif=AGGAGG;rbs_spacer=5-10bp;gc_cont=0.461
887	304	L2_026_000M1_scaffold_243_66	214.92	18	15	10	6472400	5948800	10	10	11	10		102812	# 60035 # 62863 # 1 # ID=244_66;partial=00;start_type=ATG;rbs_motif=None;rbs_spacer=None;gc_cont=0.621
623	115	L2_026_000M1_scaffold_30_270	214.77	29	3	27	459050	24601000	15	8	3	28	Carbamidomethylation; Oxidation (M)	78852	# 322218 # 324365 # -1 # ID=31_270;partial=00;start_type=ATG;rbs_motif=AATAA;rbs_spacer=4bp;gc_cont=0.492
825	577	L2_026_000M1_scaffold_12803_1	214.53	38	27	38	20186000	22953000	8	8	8	15	Carbamidomethylation	33462	# 3 # 932 # -1 # ID=12804_1;partial=10;start_type=ATG;rbs_motif=AGGAGG;rbs_spacer=5-10bp;gc_cont=0.459
776	451	L2_026_000M1_scaffold_2539_2	214.46	17	12	17	26696000	36377000	9	9	8	16		82284	# 957 # 3191 # -1 # ID=2540_2;partial=00;start_type=ATG;rbs_motif=GGA/GAG/AGG;rbs_spacer=5-10bp;gc_cont=0.376
225	814	L2_026_000M1_scaffold_47_53	214.39	56	49	46	12983000	9557900	10	3	51	34	Carbamidomethylation	20464	# 63528 # 64088 # 1 # ID=48_53;partial=00;start_type=ATG;rbs_motif=AGGA;rbs_spacer=5-10bp;gc_cont=0.645
954	310	L2_026_000M1_scaffold_1732_7	214	14	8	14	1674300	15412000	10	10	6	13	Oxidation (M)	118482	# 11251 # 14433 # -1 # ID=1733_7;partial=00;start_type=ATG;rbs_motif=None;rbs_spacer=None;gc_cont=0.369
1122	594	L2_026_000M1_scaffold_2864_2	213.96	22	0	22		19702000	10	9	0	15	Oxidation (M)	56174	# 1116 # 2648 # -1 # ID=2865_2;partial=00;start_type=ATG;rbs_motif=TAAA;rbs_spacer=12bp;gc_cont=0.461
625	380	L2_026_000M1_scaffold_1058_3	213.95	21	16	18	17373000	32192000	9	7	15	17	Carbamidomethylation; Oxidation (M)	65090	# 3674 # 5443 # 1 # ID=1059_3;partial=00;start_type=ATG;rbs_motif=TAAA;rbs_spacer=11bp;gc_cont=0.445
247	199	L2_026_000M1_scaffold_1811_7	213.84	28	28	19	20578000	1218100	13	5	60	18	Oxidation (M)	58996	# 6770 # 8374 # -1 # ID=1812_7;partial=00;start_type=ATG;rbs_motif=GGAG/GAGG;rbs_spacer=5-10bp;gc_cont=0.434
921	278	L2_026_000M1_scaffold_393_3	213.51	36	14	28	6498700	14448000	11	11	7	13		51065	# 3623 # 5023 # 1 # ID=394_3;partial=00;start_type=ATG;rbs_motif=TAAA;rbs_spacer=12bp;gc_cont=0.404
341	755	L2_026_000M1_scaffold_51_6	213.37	19	19	19	32352000	77603000	7	7	27	32	Oxidation (M)	52138	# 10305 # 11762 # 1 # ID=52_6;partial=00;start_type=ATG;rbs_motif=TAA;rbs_spacer=12bp;gc_cont=0.456
722	524	L2_026_000M1_scaffold_700_3	213.34	39	39	39	23665000	18999000	8	5	15	12		30600	# 2667 # 3485 # 1 # ID=701_3;partial=00;start_type=ATG;rbs_motif=TAAA;rbs_spacer=14bp;gc_cont=0.452
460	395	L2_026_000M1_scaffold_5515_2	213.33	30	20	27	68223000	107280000	10	10	17	26		41378	# 748 # 1836 # -1 # ID=5516_2;partial=00;start_type=ATG;rbs_motif=TAAAAA;rbs_spacer=6bp;gc_cont=0.350
475	342	L2_026_000M1_scaffold_811_19	213.22	28	18	28	12655000	16933000	12	9	16	26	Carbamidomethylation; Oxidation (M)	50578	# 22033 # 23415 # -1 # ID=812_19;partial=00;start_type=ATG;rbs_motif=TAAAAA;rbs_spacer=8bp;gc_cont=0.459
370	221	L2_026_000M1_scaffold_8487_2	213.22	31	26	17	718660	1655200	16	4	30	24		58579	# 1735 # 3312 # 1 # ID=8488_2;partial=01;start_type=ATG;rbs_motif=TAA;rbs_spacer=6bp;gc_cont=0.446
89	1156	L2_026_000M1_scaffold_25686_1	212.8	58	58	10	271480000		8	4	171	6	Oxidation (M)	13562	# 111 # 488 # 1 # ID=25687_1;partial=00;start_type=TTG;rbs_motif=GGA/GAG/AGG;rbs_spacer=5-10bp;gc_cont=0.606
874	417	L2_026_000M1_scaffold_137_37	212.73	9	6	7	14015000	16757000	9	9	8	13		172562	# 41912 # 46711 # 1 # ID=138_37;partial=00;start_type=ATG;rbs_motif=AGGAGG;rbs_spacer=5-10bp;gc_cont=0.416
274	144	L2_026_000M1_scaffold_477_28	212.72	24	17	20	2778800	718520	17	2	37	32	Carbamidomethylation; Oxidation (M)	84263	# 33711 # 35927 # -1 # ID=478_28;partial=00;start_type=ATG;rbs_motif=TAA;rbs_spacer=13bp;gc_cont=0.470
320	229	L2_026_000M1_scaffold_1611_6	212.6	17	17	13	51435000	72155000	12	12	24	37	Carbamidomethylation; Oxidation (M)	99828	# 4741 # 7503 # 1 # ID=1612_6;partial=00;start_type=ATG;rbs_motif=AGGAGG;rbs_spacer=5-10bp;gc_cont=0.451
320	230	L2_026_000M1_scaffold_974_17	212.6	17	17	13	51435000	72155000	12	12	24	37	Carbamidomethylation; Oxidation (M)	99945	# 12530 # 15292 # 1 # ID=975_17;partial=00;start_type=ATG;rbs_motif=AGGAGG;rbs_spacer=5-10bp;gc_cont=0.443
735	394	L2_026_000M1_scaffold_1182_11	212.59	11	0	11		38053000	9	7	0	26		112121	# 13120 # 16158 # 1 # ID=1183_11;partial=00;start_type=ATG;rbs_motif=TAAAAA;rbs_spacer=9bp;gc_cont=0.477
758	367	L2_026_000M1_scaffold_2222_21	212.5	22	17	15	9360100	10863000	10	8	11	14		81041	# 25077 # 27191 # 1 # ID=2223_21;partial=00;start_type=ATG;rbs_motif=TAAA;rbs_spacer=14bp;gc_cont=0.421
458	303	L2_026_000M1_scaffold_2991_10	212.48	27	22	27	41614000	94504000	11	11	15	28	Carbamidomethylation	54871	# 6624 # 8099 # -1 # ID=2992_10;partial=00;start_type=ATG;rbs_motif=TAA;rbs_spacer=12bp;gc_cont=0.341
154	389	L2_026_000M1_scaffold_2051_2	212.37	51	27	47	147840000	138630000	11	11	51	69	Oxidation (M)	26729	# 462 # 1199 # 1 # ID=2052_2;partial=00;start_type=ATG;rbs_motif=AGGAGG;rbs_spacer=5-10bp;gc_cont=0.350
847	564	L2_026_000M1_scaffold_19593_1	212.3	29	26	20	9140800	6405300	8	8	12	10		39163	# 1 # 1098 # -1 # ID=19594_1;partial=10;start_type=ATG;rbs_motif=TAA;rbs_spacer=12bp;gc_cont=0.434
838	415	L2_026_000M1_scaffold_4862_3	212.17	14	5	14	1390100	14923000	10	10	5	17		108652	# 2495 # 5452 # -1 # ID=4863_3;partial=01;start_type=Edge;rbs_motif=None;rbs_spacer=None;gc_cont=0.396
953	994	L2_026_000M1_scaffold_18362_1	212.14	20	20	11	912740	938750	9	9	11	8		58799	# 1 # 1641 # -1 # ID=18363_1;partial=11;start_type=Edge;rbs_motif=None;rbs_spacer=None;gc_cont=0.598
1032	597	L2_026_000M1_scaffold_1487_19	212.12	20	10	16	2468000	22994000	9	9	4	14	Carbamidomethylation; Oxidation (M)	66251	# 18451 # 20202 # -1 # ID=1488_19;partial=00;start_type=ATG;rbs_motif=TAAAAA;rbs_spacer=9bp;gc_cont=0.480
471	349	L2_026_000M1_scaffold_5102_2	211.83	8	1	8		26036000	10	7	3	22	Oxidation (M)	158423	# 550 # 4833 # -1 # ID=5103_2;partial=00;start_type=ATG;rbs_motif=None;rbs_spacer=None;gc_cont=0.436
353	535	L2_026_000M1_scaffold_185_84	211.71	35	35	7	100340000		8	4	54	3	Carbamidomethylation; Oxidation (M)	34718	# 80512 # 81510 # 1 # ID=186_84;partial=00;start_type=ATG;rbs_motif=GGAGG;rbs_spacer=5-10bp;gc_cont=0.633
531	266	L2_026_000M1_scaffold_354_5	211.59	16	14	11	7494800	10668000	12	12	20	18		108470	# 3628 # 6669 # 1 # ID=355_5;partial=00;start_type=ATG;rbs_motif=None;rbs_spacer=None;gc_cont=0.525
750	401	L2_026_000M1_scaffold_2604_6	211.53	20	0	20		15691000	10	4	0	25	Oxidation (M)	66428	# 3574 # 5331 # -1 # ID=2605_6;partial=00;start_type=ATG;rbs_motif=TAAA;rbs_spacer=14bp;gc_cont=0.496
678	406	L2_026_000M1_scaffold_610_72	211.52	24	22	18	21986000	21816000	9	5	15	14		53171	# 86153 # 87613 # 1 # ID=611_72;partial=00;start_type=ATG;rbs_motif=TAAA;rbs_spacer=11bp;gc_cont=0.470
467	170	L2_026_000M1_scaffold_1696_29	211.45	17	12	15	1642700	16610000	15	13	15	28	Oxidation (M)	113294	# 39162 # 42233 # -1 # ID=1697_29;partial=00;start_type=ATG;rbs_motif=TAA;rbs_spacer=12bp;gc_cont=0.457
263	456	L2_026_000M1_scaffold_3395_2	211.42	23	22	21	49238000	60727000	10	10	33	39	Carbamidomethylation; Oxidation (M)	62033	# 551 # 2224 # -1 # ID=3396_2;partial=00;start_type=ATG;rbs_motif=AGGAG;rbs_spacer=5-10bp;gc_cont=0.554
324	338	L2_026_000M1_scaffold_2062_5	211.02	34	4	34	331290	111980000	11	11	1	38	Carbamidomethylation	41621	# 3190 # 4359 # 1 # ID=2063_5;partial=00;start_type=TTG;rbs_motif=TAAAAA;rbs_spacer=5bp;gc_cont=0.441
901	580	L2_026_000M1_scaffold_78_76	211.02	29	24	12	7704800	5771500	8	7	15	5	Oxidation (M)	58095	# 86601 # 88178 # 1 # ID=79_76;partial=00;start_type=ATG;rbs_motif=GGAGG;rbs_spacer=5-10bp;gc_cont=0.411
765	1115	L2_026_000M1_scaffold_9003_1	210.95	42	39	42	88020000	71912000	8	8	11	14		22242	# 1 # 618 # 1 # ID=9004_1;partial=10;start_type=Edge;rbs_motif=None;rbs_spacer=None;gc_cont=0.405
434	640	L2_026_000M1_scaffold_7435_3	210.82	29	23	21	16768000	9032100	11	6	27	19	Carbamidomethylation; Oxidation (M)	40226	# 2297 # 3394 # -1 # ID=7436_3;partial=00;start_type=ATG;rbs_motif=TAA;rbs_spacer=11bp;gc_cont=0.474
512	830	L2_026_000M1_scaffold_1487_18	210.7	17	17	14	93838000	100330000	9	9	22	17	Oxidation (M)	64501	# 16648 # 18426 # -1 # ID=1488_18;partial=00;start_type=ATG;rbs_motif=TAA;rbs_spacer=11bp;gc_cont=0.495
33	1278	sp|P01763|HV348_HUMAN	210.6	57	56	57	2673900	8890900	15	5	151	163	Carbamidomethylation; Oxidation (M)	12813	Immunoglobulin heavy variable 3-48 OS=Homo sapiens OX=9606 GN=IGHV3-48 PE=1 SV=2
507	652	L2_026_000M1_scaffold_12533_1	210.53	23	20	13	41803000	49274000	8	8	17	23	Oxidation (M)	54972	# 609 # 2198 # 1 # ID=12534_1;partial=00;start_type=ATG;rbs_motif=None;rbs_spacer=None;gc_cont=0.586
707	298	L2_026_000M1_scaffold_254_85	210.42	13	8	11	7422500	9559300	11	11	12	15		132000	# 87016 # 90537 # 1 # ID=255_85;partial=00;start_type=ATG;rbs_motif=None;rbs_spacer=None;gc_cont=0.469
315	276	L2_026_000M1_scaffold_548_36	209.99	30	25	28	49536000	34757000	11	9	36	26	Carbamidomethylation; Oxidation (M)	62295	# 47776 # 49428 # 1 # ID=549_36;partial=00;start_type=ATG;rbs_motif=TAA;rbs_spacer=12bp;gc_cont=0.400
174	340	L2_026_000M1_scaffold_3670_1	209.82	24	11	24		1199400	12	1	52	61	Carbamidomethylation; Oxidation (M)	55576	# 126 # 1640 # -1 # ID=3671_1;partial=00;start_type=ATG;rbs_motif=TAAAA;rbs_spacer=12bp;gc_cont=0.450
668	253	L2_026_000M1_scaffold_1487_20	209.73	14	6	13	6336500	31254000	12	11	7	23	Carbamidomethylation	118808	# 20222 # 23431 # -1 # ID=1488_20;partial=00;start_type=ATG;rbs_motif=TAA;rbs_spacer=11bp;gc_cont=0.487
297	2171	L2_026_000M1_scaffold_7315_3	209.64	28	28	27	49832000	820280	6	4	20	9	Oxidation (M)	19947	# 3210 # 3785 # 1 # ID=7316_3;partial=01;start_type=ATG;rbs_motif=GGAGG;rbs_spacer=5-10bp;gc_cont=0.606
19	374	L2_026_000M1_scaffold_3095_1	209.59	72	62	72	85389000	50008000	15	1	187	411	Carbamidomethylation; Oxidation (M)	16070	# 2 # 466 # 1 # ID=3096_1;partial=10;start_type=Edge;rbs_motif=None;rbs_spacer=None;gc_cont=0.443
802	163	L2_026_000M1_scaffold_1129_7	209.5	26	9	20	1029300	119470	13	6	6	17	Carbamidomethylation; Oxidation (M)	79107	# 8232 # 10382 # 1 # ID=1130_7;partial=00;start_type=ATG;rbs_motif=TAA;rbs_spacer=13bp;gc_cont=0.459
252	682	L2_026_000M1_scaffold_30_17	209.33	15	1	15		1459200	7	1	1	33	Oxidation (M)	63412	# 15637 # 17403 # -1 # ID=31_17;partial=00;start_type=ATG;rbs_motif=TAAAAA;rbs_spacer=10bp;gc_cont=0.496
873	210	L2_026_000M1_scaffold_3233_1	209.22	11	8	8	2947800	4451900	12	12	10	11		160987	# 1 # 4437 # -1 # ID=3234_1;partial=10;start_type=ATG;rbs_motif=AGGAG;rbs_spacer=5-10bp;gc_cont=0.620
215	247	L2_026_000M1_scaffold_3362_7	209.17	25	21	20	1656800	35674	14	1	65	25	Carbamidomethylation; Oxidation (M)	59288	# 5842 # 7446 # 1 # ID=3363_7;partial=00;start_type=ATG;rbs_motif=GGAG/GAGG;rbs_spacer=5-10bp;gc_cont=0.474
585	987	code15_L2_026_000M1_scaffold_35_221	209.08	27	19	27	9122600	17557000	6	6	12	23		43655	# 171381 # 172541 # -1 # ID=1_221;partial=00;start_type=ATG;rbs_motif=None;rbs_spacer=None;gc_cont=0.340
462	312	L2_026_000M1_scaffold_174_20	209.08	19	14	14	12853000	19364000	10	10	21	22		80105	# 25016 # 27175 # 1 # ID=175_20;partial=00;start_type=ATG;rbs_motif=TATAA;rbs_spacer=4bp;gc_cont=0.425
547	358	L2_026_000M1_scaffold_36_143	208.76	19	19	11	15703000	20918000	10	10	19	18		81423	# 205434 # 207659 # -1 # ID=37_143;partial=00;start_type=ATG;rbs_motif=AACAA;rbs_spacer=15bp;gc_cont=0.559
710	677	L2_026_000M1_scaffold_804_12	208.66	14	14	12	42891000	46774000	8	8	13	14		86341	# 22015 # 24324 # 1 # ID=805_12;partial=00;start_type=ATG;rbs_motif=TAAA;rbs_spacer=11bp;gc_cont=0.386
220	373	L2_026_000M1_scaffold_160_33	208.59	27	19	26	32383000	14501000	14	3	47	40	Oxidation (M)	48551	# 35489 # 36829 # 1 # ID=161_33;partial=00;start_type=ATG;rbs_motif=None;rbs_spacer=None;gc_cont=0.559
540	195	L2_026_000M1_scaffold_710_26	208.36	29	2	29	340440	88336000	13	13	1	36	Carbamidomethylation; Oxidation (M)	55946	# 38501 # 40024 # 1 # ID=711_26;partial=00;start_type=ATG;rbs_motif=None;rbs_spacer=None;gc_cont=0.476
746	360	L2_026_000M1_scaffold_12007_2	208.31	30	0	30		46138000	10	5	0	26	Carbamidomethylation	46757	# 649 # 1920 # -1 # ID=12008_2;partial=00;start_type=ATG;rbs_motif=TAA;rbs_spacer=15bp;gc_cont=0.458
57	1067	sp|P06702|S10A9_HUMAN	208.26	69	69	51	1169900000	508190000	9	9	168	79	Oxidation (M)	13242	Protein S100-A9 OS=Homo sapiens OX=9606 GN=S100A9 PE=1 SV=1
855	438	L2_026_000M1_scaffold_928_27	207.82	34	29	20	18018000	18643000	9	9	12	10		39287	# 18866 # 19891 # -1 # ID=929_27;partial=00;start_type=ATG;rbs_motif=TAAAAA;rbs_spacer=7bp;gc_cont=0.411
725	449	sp|P08779|K1C16_HUMAN	207.65	24	18	24	1439800	5826300	10	4	11	16		51268	Keratin type I cytoskeletal 16 OS=Homo sapiens OX=9606 GN=KRT16 PE=1 SV=4
968	404	L2_026_000M1_scaffold_5753_1	207.64	15	12	12	2433700	14139000	9	9	10	9		92114	# 3 # 2639 # 1 # ID=5754_1;partial=10;start_type=Edge;rbs_motif=None;rbs_spacer=None;gc_cont=0.534
375	250	L2_026_000M1_scaffold_8445_1	207.58	41	0	41		654870000	13	7	0	54	Oxidation (M)	34372	# 436 # 1401 # -1 # ID=8446_1;partial=00;start_type=ATG;rbs_motif=TAAAAA;rbs_spacer=8bp;gc_cont=0.454
254	1030	L2_026_000M1_scaffold_119_16	207.53	48	38	47	7856000	973350	12	3	32	44	Carbamidomethylation	20788	# 15479 # 16036 # 1 # ID=120_16;partial=00;start_type=ATG;rbs_motif=TAAA;rbs_spacer=12bp;gc_cont=0.430
1091	649	L2_026_000M1_scaffold_13856_2	207.49	22	13	19	2529900	6162000	7	7	4	12		61731	# 199 # 1836 # 1 # ID=13857_2;partial=00;start_type=ATG;rbs_motif=AAA;rbs_spacer=3bp;gc_cont=0.430
431	511	L2_026_000M1_scaffold_43_13	207.35	15	11	15	46972000	66984000	9	9	17	29	Carbamidomethylation; Oxidation (M)	81313	# 14409 # 16631 # -1 # ID=44_13;partial=00;start_type=ATG;rbs_motif=None;rbs_spacer=None;gc_cont=0.486
360	775	L2_026_000M1_scaffold_42_121	207.18	16	0	16		48962000	7	7	0	25	Carbamidomethylation; Oxidation (M)	59929	# 144710 # 146350 # 1 # ID=43_121;partial=00;start_type=ATG;rbs_motif=TAAA;rbs_spacer=11bp;gc_cont=0.501
608	335	L2_026_000M1_scaffold_5009_3	207.18	36	36	27	1476000	1802300	10	5	18	15	Oxidation (M)	39737	# 2311 # 3393 # 1 # ID=5010_3;partial=00;start_type=ATG;rbs_motif=GGAGG;rbs_spacer=5-10bp;gc_cont=0.464
729	795	L2_026_000M1_scaffold_610_41	207.16	30	21	23	732870	283590	9	3	15	12	Carbamidomethylation; Oxidation (M)	37982	# 48696 # 49748 # -1 # ID=611_41;partial=00;start_type=ATG;rbs_motif=TAAA;rbs_spacer=11bp;gc_cont=0.403
714	414	L2_026_000M1_scaffold_76_36	207.1	19	11	16	3316900	8653000	9	7	13	14	Carbamidomethylation; Oxidation (M)	65590	# 35873 # 37651 # 1 # ID=77_36;partial=00;start_type=ATG;rbs_motif=TAA;rbs_spacer=12bp;gc_cont=0.536
549	713	L2_026_000M1_scaffold_15686_2	207.03	25	21	16	70816		9	1	16	21	Carbamidomethylation	42412	# 680 # 1813 # 1 # ID=15687_2;partial=00;start_type=ATG;rbs_motif=AAA;rbs_spacer=11bp;gc_cont=0.473
915	311	L2_026_000M1_scaffold_303_48	206.99	18	13	12	7544400	13496000	11	11	7	13	Oxidation (M)	83071	# 50505 # 52709 # -1 # ID=304_48;partial=00;start_type=ATG;rbs_motif=TAA;rbs_spacer=11bp;gc_cont=0.518
324	424	L2_026_000M1_scaffold_20_64	206.95	28	0	28		98206000	10	10	0	34	Carbamidomethylation; Oxidation (M)	44949	# 63439 # 64695 # 1 # ID=21_64;partial=00;start_type=ATG;rbs_motif=TAA;rbs_spacer=11bp;gc_cont=0.468
406	519	L2_026_000M1_scaffold_21560_1	206.93	28	26	16	0		11	2	15	35		37286	# 386 # 1408 # -1 # ID=21561_1;partial=01;start_type=Edge;rbs_motif=None;rbs_spacer=None;gc_cont=0.585
494	613	L2_026_000M1_scaffold_1621_3	206.81	20	17	16	27421000	42524000	9	9	19	22	Carbamidomethylation; Oxidation (M)	62221	# 2843 # 4504 # 1 # ID=1622_3;partial=00;start_type=ATG;rbs_motif=AGGAG;rbs_spacer=5-10bp;gc_cont=0.517
324	439	L2_026_000M1_scaffold_966_21	206.8	29	4	29	331290	89684000	10	10	1	36	Carbamidomethylation	43517	# 22472 # 23692 # -1 # ID=967_21;partial=01;start_type=Edge;rbs_motif=None;rbs_spacer=None;gc_cont=0.457
566	705	L2_026_000M1_scaffold_697_23	206.7	35	29	33	56547000	27872000	9	9	20	16	Carbamidomethylation; Oxidation (M)	39148	# 24910 # 26025 # 1 # ID=698_23;partial=00;start_type=ATG;rbs_motif=GGAGG;rbs_spacer=5-10bp;gc_cont=0.618
482	1254	L2_026_000M1_scaffold_16648_1	206.57	33	33	23	157940000	64159000	7	7	29	13		26115	# 2 # 697 # 1 # ID=16649_1;partial=10;start_type=Edge;rbs_motif=None;rbs_spacer=None;gc_cont=0.467
880	296	L2_026_000M1_scaffold_839_6	206.29	14	7	10	1519300	6437000	10	9	5	16	Oxidation (M)	117250	# 8416 # 11565 # 1 # ID=840_6;partial=00;start_type=ATG;rbs_motif=TAA;rbs_spacer=12bp;gc_cont=0.430
198	1098	L2_026_000M1_scaffold_287_56	206.28	38	38	37	65712000	25254000	7	4	60	43	Oxidation (M)	19907	# 58629 # 59165 # 1 # ID=288_56;partial=00;start_type=ATG;rbs_motif=AGGAG;rbs_spacer=5-10bp;gc_cont=0.607
624	317	L2_026_000M1_scaffold_89_73	206.28	16	0	16		27428000	10	10	0	25	Oxidation (M)	97135	# 105067 # 107655 # 1 # ID=90_73;partial=00;start_type=ATG;rbs_motif=AAGAA;rbs_spacer=14bp;gc_cont=0.432
890	357	L2_026_000M1_scaffold_1734_1	206.18	25	20	21	2689100	7964000	10	9	9	12	Carbamidomethylation	55424	# 3 # 1502 # 1 # ID=1735_1;partial=10;start_type=Edge;rbs_motif=None;rbs_spacer=None;gc_cont=0.429
433	372	L2_026_000M1_scaffold_23_75	205.89	12	11	10	40211000	63259000	9	9	16	30		112246	# 84233 # 87283 # -1 # ID=24_75;partial=00;start_type=ATG;rbs_motif=TAA;rbs_spacer=13bp;gc_cont=0.445
624	316	L2_026_000M1_scaffold_5613_3	205.88	17	0	17		27515000	10	10	0	24	Oxidation (M)	97227	# 1889 # 4477 # 1 # ID=5614_3;partial=00;start_type=ATG;rbs_motif=AAGAA;rbs_spacer=14bp;gc_cont=0.440
624	315	L2_026_000M1_scaffold_673_6	205.88	17	0	17		27515000	10	10	0	24	Oxidation (M)	97204	# 4178 # 6766 # -1 # ID=674_6;partial=00;start_type=ATG;rbs_motif=AAGAA;rbs_spacer=14bp;gc_cont=0.435
266	620	L2_026_000M1_scaffold_24093_1	205.74	40	40	12	46520000		9	3	33	38	Carbamidomethylation; Oxidation (M)	27395	# 3 # 761 # 1 # ID=24094_1;partial=10;start_type=Edge;rbs_motif=None;rbs_spacer=None;gc_cont=0.609
434	854	L2_026_000M1_scaffold_1365_16	205.66	25	23	18	16768000	9032100	10	5	27	18	Oxidation (M)	40258	# 16470 # 17567 # -1 # ID=1366_16;partial=00;start_type=ATG;rbs_motif=TAA;rbs_spacer=11bp;gc_cont=0.469
1051	454	L2_026_000M1_scaffold_2551_5	205.6	25	18	20	8016800	5645000	9	8	8	9		52718	# 3920 # 5377 # -1 # ID=2552_5;partial=00;start_type=ATG;rbs_motif=AGGAGG;rbs_spacer=5-10bp;gc_cont=0.569
587	248	L2_026_000M1_scaffold_7819_3	205.58	22	3	22		3685100	11	1	9	25	Carbamidomethylation; Oxidation (M)	77587	# 989 # 3106 # 1 # ID=7820_3;partial=00;start_type=ATG;rbs_motif=TAAA;rbs_spacer=11bp;gc_cont=0.416
1183	528	L2_026_000M1_scaffold_5994_2	205.33	24	8	19	3693900	6621500	8	7	5	9		54494	# 2910 # 4358 # 1 # ID=5995_2;partial=00;start_type=ATG;rbs_motif=TAAAAA;rbs_spacer=8bp;gc_cont=0.383
95	313	L2_026_000M1_scaffold_950_8	205.32	42	26	42	635870	138960000	10	2	20	149	Carbamidomethylation; Oxidation (M)	32747	# 4722 # 5663 # -1 # ID=951_8;partial=00;start_type=ATG;rbs_motif=AAAAA;rbs_spacer=10bp;gc_cont=0.437
541	419	L2_026_000M1_scaffold_24027_2	205.31	32	32	24	992050	1290600	9	2	23	14		39372	# 240 # 1268 # 1 # ID=24028_2;partial=01;start_type=ATG;rbs_motif=AGGAGG;rbs_spacer=5-10bp;gc_cont=0.455
514	245	L2_026_000M1_scaffold_7172_4	205.29	11	0	11		17638000	12	11	0	28	Carbamidomethylation; Oxidation (M)	137864	# 4797 # 8489 # -1 # ID=7173_4;partial=01;start_type=Edge;rbs_motif=None;rbs_spacer=None;gc_cont=0.426
323	1069	L2_026_000M1_scaffold_5879_2	205.28	32	23	25	196150000	120130000	10	10	25	36	Carbamidomethylation	33754	# 1763 # 2680 # -1 # ID=5880_2;partial=00;start_type=ATG;rbs_motif=TAAA;rbs_spacer=11bp;gc_cont=0.459
181	2044	L2_026_000M1_scaffold_2344_8	205.23	42	11	42	0	1295200000	8	8	1	108	Oxidation (M)	16486	# 8028 # 8453 # 1 # ID=2345_8;partial=00;start_type=ATG;rbs_motif=TAAA;rbs_spacer=6bp;gc_cont=0.413
930	588	L2_026_000M1_scaffold_18070_2	205.13	20	0	20		75184000	8	8	0	20	Carbamidomethylation; Oxidation (M)	56525	# 166 # 1653 # 1 # ID=18071_2;partial=00;start_type=ATG;rbs_motif=AAAAA;rbs_spacer=12bp;gc_cont=0.499
623	168	L2_026_000M1_scaffold_3845_2	205.09	25	3	23	459050	21202000	13	6	3	25	Carbamidomethylation; Oxidation (M)	78787	# 1884 # 4031 # 1 # ID=3846_2;partial=00;start_type=ATG;rbs_motif=AAA;rbs_spacer=13bp;gc_cont=0.470
423	217	L2_026_000M1_scaffold_21283_1	205.03	29	27	16	2419500	0	14	2	27	20		52571	# 3 # 1427 # -1 # ID=21284_1;partial=01;start_type=Edge;rbs_motif=None;rbs_spacer=None;gc_cont=0.434
331	630	L2_026_000M1_scaffold_6605_3	205.03	33	26	33	1218900	2432500	8	1	19	41	Carbamidomethylation; Oxidation (M)	35698	# 2313 # 3323 # -1 # ID=6606_3;partial=00;start_type=ATG;rbs_motif=AGGAGG;rbs_spacer=5-10bp;gc_cont=0.459
623	169	L2_026_000M1_scaffold_272_34	204.93	26	2	24	459050	18077000	13	7	1	21	Carbamidomethylation; Oxidation (M)	78700	# 55609 # 57756 # -1 # ID=273_34;partial=00;start_type=ATG;rbs_motif=AAA;rbs_spacer=13bp;gc_cont=0.482
186	269	L2_026_000M1_scaffold_2780_6	204.9	30	30	24	1008900	2242300	11	1	38	42		47468	# 5112 # 6368 # -1 # ID=2781_6;partial=00;start_type=ATG;rbs_motif=TAA;rbs_spacer=12bp;gc_cont=0.454
592	383	L2_026_000M1_scaffold_1551_7	204.84	15	12	9	6917000	13356000	9	8	16	18		102451	# 11339 # 14044 # 1 # ID=1552_7;partial=00;start_type=ATG;rbs_motif=TAAAAA;rbs_spacer=5bp;gc_cont=0.485
233	1099	L2_026_000M1_scaffold_840_5	204.58	46	46	35	30729000	21445000	8	4	53	28	Oxidation (M)	20148	# 6466 # 7008 # 1 # ID=841_5;partial=00;start_type=ATG;rbs_motif=AGGAGG;rbs_spacer=5-10bp;gc_cont=0.626
821	860	L2_026_000M1_scaffold_648_24	204.42	27	21	23	7106600	9185400	8	8	9	14		41804	# 13083 # 14237 # 1 # ID=649_24;partial=00;start_type=ATG;rbs_motif=GGAGG;rbs_spacer=5-10bp;gc_cont=0.532
170	494	L2_026_000M1_scaffold_21997_2	204.32	32	28	32		162970	8	1	39	41	Oxidation (M)	35027	# 458 # 1384 # 1 # ID=21998_2;partial=01;start_type=ATG;rbs_motif=TAAA;rbs_spacer=13bp;gc_cont=0.435
615	398	L2_026_000M1_scaffold_206_33	204.23	26	26	20	11192000	19054000	10	8	20	13	Oxidation (M)	53456	# 35698 # 37155 # 1 # ID=207_33;partial=00;start_type=ATG;rbs_motif=TAA;rbs_spacer=14bp;gc_cont=0.492
420	416	L2_026_000M1_scaffold_19401_2	204.2	24	20	18	180790000	164460000	11	11	21	27	Carbamidomethylation	51730	# 1087 # 2472 # 1 # ID=19402_2;partial=01;start_type=ATG;rbs_motif=TAAAAA;rbs_spacer=9bp;gc_cont=0.469
737	446	L2_026_000M1_scaffold_61_113	204.01	20	18	17	11225000	14626000	9	7	10	16	Carbamidomethylation	70576	# 130037 # 131887 # 1 # ID=62_113;partial=00;start_type=ATG;rbs_motif=TAAA;rbs_spacer=9bp;gc_cont=0.510
692	177	L2_026_000M1_scaffold_20_78	203.91	18	12	12	1305100	9871700	13	12	10	18		110872	# 80883 # 83885 # -1 # ID=21_78;partial=00;start_type=ATG;rbs_motif=TAA;rbs_spacer=12bp;gc_cont=0.370
1034	344	L2_026_000M1_scaffold_1822_4	203.72	20	17	9	11792000	6671000	10	9	11	6		79820	# 5365 # 7485 # 1 # ID=1823_4;partial=00;start_type=ATG;rbs_motif=AAAAA;rbs_spacer=12bp;gc_cont=0.446
626	444	L2_026_000M1_scaffold_11428_1	203.68	21	21	11	0	29242	9	2	19	13		54902	# 3 # 1496 # -1 # ID=11429_1;partial=10;start_type=ATG;rbs_motif=AATAA;rbs_spacer=6bp;gc_cont=0.461
1021	329	L2_026_000M1_scaffold_170_52	203.5	18	13	13	4615300	26745000	10	9	10	8		79785	# 67811 # 69949 # 1 # ID=171_52;partial=00;start_type=ATG;rbs_motif=None;rbs_spacer=None;gc_cont=0.587
476	496	L2_026_000M1_scaffold_1860_10	203.46	19	0	19		106910000	9	8	0	42	Oxidation (M)	61895	# 11415 # 13037 # -1 # ID=1861_10;partial=00;start_type=ATG;rbs_motif=TAA;rbs_spacer=11bp;gc_cont=0.516
332	489	sp|P16444|DPEP1_HUMAN	203.44	26	16	26	272250000	262010000	10	10	20	40		45674	Dipeptidase 1 OS=Homo sapiens OX=9606 GN=DPEP1 PE=1 SV=3
75	369	L2_026_000M1_scaffold_152_57	203.4	38	33	35	1461200		9	1	57	135	Carbamidomethylation; Oxidation (M)	32782	# 77549 # 78490 # 1 # ID=153_57;partial=00;start_type=ATG;rbs_motif=AAAAA;rbs_spacer=12bp;gc_cont=0.473
1179	717	L2_026_000M1_scaffold_2485_5	203.4	14	0	14		16914000	8	8	0	14	Oxidation (M)	78017	# 6008 # 8053 # -1 # ID=2486_5;partial=00;start_type=ATG;rbs_motif=TAAA;rbs_spacer=11bp;gc_cont=0.392
264	474	L2_026_000M1_scaffold_375_10	203.39	33	33	33	61038000	45432000	8	4	46	26	Carbamidomethylation; Oxidation (M)	33909	# 12930 # 13844 # -1 # ID=376_10;partial=00;start_type=ATG;rbs_motif=AATAA;rbs_spacer=10bp;gc_cont=0.449
1295	972	L2_026_000M1_scaffold_29781_1	203.3	34	29	11	3738500	0	7	7	9	4		37783	# 3 # 1031 # -1 # ID=29782_1;partial=11;start_type=Edge;rbs_motif=None;rbs_spacer=None;gc_cont=0.568
642	193	L2_026_000M1_scaffold_36_30	203.19	23	8	20	687430		13	1	7	24	Carbamidomethylation; Oxidation (M)	78983	# 48555 # 50699 # 1 # ID=37_30;partial=00;start_type=ATG;rbs_motif=TAAA;rbs_spacer=9bp;gc_cont=0.503
500	309	L2_026_000M1_scaffold_147_66	203.15	33	19	28	23572000	18144000	14	12	16	24	Oxidation (M)	54481	# 79955 # 81388 # -1 # ID=148_66;partial=00;start_type=ATG;rbs_motif=AGGAG;rbs_spacer=5-10bp;gc_cont=0.582
506	436	L2_026_000M1_scaffold_624_11	203.03	26	24	21	6828300	7403700	10	3	26	14		48296	# 10779 # 12113 # 1 # ID=625_11;partial=00;start_type=ATG;rbs_motif=AGGAG;rbs_spacer=5-10bp;gc_cont=0.493
514	348	L2_026_000M1_scaffold_1632_26	202.83	10	0	10		13639000	10	9	0	26	Oxidation (M)	142213	# 16844 # 20656 # -1 # ID=1633_26;partial=00;start_type=ATG;rbs_motif=AAA;rbs_spacer=11bp;gc_cont=0.484
674	786	L2_026_000M1_scaffold_9919_12	202.81	28	4	28	194800	98201000	10	10	2	23	Carbamidomethylation	34806	# 7603 # 8553 # -1 # ID=9920_12;partial=00;start_type=ATG;rbs_motif=TAA;rbs_spacer=5bp;gc_cont=0.413
1101	565	L2_026_000M1_scaffold_1036_2	202.79	11	4	11	3500700	3037400	8	7	5	11		109591	# 2292 # 5270 # 1 # ID=1037_2;partial=00;start_type=ATG;rbs_motif=TAAA;rbs_spacer=11bp;gc_cont=0.488
499	475	sp|P08236|BGLR_HUMAN	202.74	16	15	14	45612000	42513000	10	10	20	21	Oxidation (M)	74732	Beta-glucuronidase OS=Homo sapiens OX=9606 GN=GUSB PE=1 SV=2
360	626	L2_026_000M1_scaffold_55_27	202.62	18	0	18		81486000	8	8	0	28	Carbamidomethylation; Oxidation (M)	59416	# 39809 # 41437 # -1 # ID=56_27;partial=00;start_type=ATG;rbs_motif=TAA;rbs_spacer=11bp;gc_cont=0.500
113	1406	L2_026_000M1_scaffold_17039_2	202.6	36	36	36	17940000	14476000	8	1	87	57	Oxidation (M)	19813	# 358 # 903 # -1 # ID=17040_2;partial=00;start_type=ATG;rbs_motif=AGGAG;rbs_spacer=5-10bp;gc_cont=0.436
641	162	L2_026_000M1_scaffold_5994_1	202.57	19	11	13	76092	4673900	14	12	15	16		107763	# 2 # 2890 # 1 # ID=5995_1;partial=10;start_type=Edge;rbs_motif=None;rbs_spacer=None;gc_cont=0.391
470	706	L2_026_000M1_scaffold_509_19	202.55	25	6	23	233710	259700	9	2	2	40	Carbamidomethylation; Oxidation (M)	46206	# 26222 # 27502 # 1 # ID=510_19;partial=00;start_type=ATG;rbs_motif=TAAA;rbs_spacer=11bp;gc_cont=0.486
245	538	L2_026_000M1_scaffold_61_23	202.5	19	13	19		4610200	9	2	27	51	Oxidation (M)	56478	# 21202 # 22710 # 1 # ID=62_23;partial=00;start_type=ATG;rbs_motif=TAAAAA;rbs_spacer=8bp;gc_cont=0.514
471	734	L2_026_000M1_scaffold_7172_2	202.48	10	0	10		25380000	7	7	0	17	Oxidation (M)	102028	# 583 # 3387 # -1 # ID=7173_2;partial=00;start_type=ATG;rbs_motif=TAA;rbs_spacer=11bp;gc_cont=0.424
759	460	sp|O00754|MA2B1_HUMAN	202.47	15	15	5	19483000	5361600	10	10	17	8		113744	Lysosomal alpha-mannosidase OS=Homo sapiens OX=9606 GN=MAN2B1 PE=1 SV=3
191	729	L2_026_000M1_scaffold_344_76	202.45	57	50	43	48302000	32692000	8	5	44	62	Carbamidomethylation; Oxidation (M)	17972	# 78767 # 79246 # 1 # ID=345_76;partial=00;start_type=ATG;rbs_motif=TAAAAA;rbs_spacer=9bp;gc_cont=0.440
191	818	L2_026_000M1_scaffold_52_17	202.45	57	50	43	48302000	32692000	8	5	44	62	Carbamidomethylation; Oxidation (M)	17970	# 17164 # 17643 # -1 # ID=53_17;partial=00;start_type=ATG;rbs_motif=TAAAAA;rbs_spacer=9bp;gc_cont=0.421
751	1109	L2_026_000M1_scaffold_4074_2	202.27	22	14	22	18683000	31193000	5	5	10	15	Carbamidomethylation; Oxidation (M)	42421	# 1620 # 2822 # -1 # ID=4075_2;partial=00;start_type=ATG;rbs_motif=GGAGG;rbs_spacer=5-10bp;gc_cont=0.479
168	461	L2_026_000M1_scaffold_4314_9	202.14	53	31	53	252050	3818300	13	2	46	69	Carbamidomethylation; Oxidation (M)	22952	# 5466 # 6080 # -1 # ID=4315_9;partial=01;start_type=Edge;rbs_motif=None;rbs_spacer=None;gc_cont=0.465
607	399	L2_026_000M1_scaffold_321_5	201.88	30	18	30		7347900	10	3	9	24	Oxidation (M)	47379	# 9014 # 10306 # -1 # ID=322_5;partial=00;start_type=ATG;rbs_motif=TAA;rbs_spacer=9bp;gc_cont=0.488
122	1494	L2_026_000M1_scaffold_6043_3	201.6	34	28	30		1253900	8	1	84	55	Oxidation (M)	19998	# 1165 # 1707 # -1 # ID=6044_3;partial=00;start_type=ATG;rbs_motif=AGGAG;rbs_spacer=5-10bp;gc_cont=0.512
724	1894	L2_026_000M1_scaffold_5068_3	201.49	44	0	44		66199000	9	9	0	27	Oxidation (M)	21064	# 2156 # 2746 # -1 # ID=5069_3;partial=00;start_type=ATG;rbs_motif=TAAA;rbs_spacer=12bp;gc_cont=0.467
1012	1411	L2_026_000M1_scaffold_25611_1	201.36	53	53	0	6600800		8	6	18	0	Oxidation (M)	16565	# 2 # 484 # -1 # ID=25612_1;partial=10;start_type=GTG;rbs_motif=AGxAGG/AGGxGG;rbs_spacer=5-10bp;gc_cont=0.634
636	762	L2_026_000M1_scaffold_3591_1	201.28	24	24	15	20809000	14936000	8	6	18	14	Carbamidomethylation; Oxidation (M)	53311	# 182 # 1600 # -1 # ID=3592_1;partial=00;start_type=ATG;rbs_motif=AAAAA;rbs_spacer=3bp;gc_cont=0.471
407	676	L2_026_000M1_scaffold_1191_1	201.26	23	21	16	213460		10	1	15	35		37152	# 2 # 1024 # 1 # ID=1192_1;partial=10;start_type=Edge;rbs_motif=None;rbs_spacer=None;gc_cont=0.602
204	800	L2_026_000M1_scaffold_8160_2	201.14	42	42	42	12704000	11594000	8	2	36	64	Carbamidomethylation; Oxidation (M)	21950	# 1102 # 1692 # 1 # ID=8161_2;partial=00;start_type=ATG;rbs_motif=AGGAG;rbs_spacer=5-10bp;gc_cont=0.328
623	198	L2_026_000M1_scaffold_3414_11	201.11	25	3	23	459050	14809000	12	5	3	22	Carbamidomethylation; Oxidation (M)	73556	# 9784 # 11778 # 1 # ID=3415_11;partial=01;start_type=ATG;rbs_motif=TAAA;rbs_spacer=13bp;gc_cont=0.454
269	391	L2_026_000M1_scaffold_3270_1	200.85	25	19	25	0	49845	9	2	25	46	Carbamidomethylation; Oxidation (M)	54502	# 2 # 1459 # 1 # ID=3271_1;partial=10;start_type=Edge;rbs_motif=None;rbs_spacer=None;gc_cont=0.459
504	1149	L2_026_000M1_scaffold_96_78	200.85	29	29	27	35312000	15606000	7	2	25	15	Oxidation (M)	21577	# 95372 # 95950 # 1 # ID=97_78;partial=00;start_type=ATG;rbs_motif=TAAA;rbs_spacer=9bp;gc_cont=0.454
1156	595	L2_026_000M1_scaffold_3099_4	200.63	22	19	14	440090	4444800	8	4	9	6		55918	# 2049 # 3509 # 1 # ID=3100_4;partial=00;start_type=ATG;rbs_motif=TAA;rbs_spacer=11bp;gc_cont=0.446
675	183	L2_026_000M1_scaffold_66_95	200.58	17	5	16	1170300	4817800	13	11	10	19		113997	# 116368 # 119463 # 1 # ID=67_95;partial=00;start_type=ATG;rbs_motif=TAA;rbs_spacer=10bp;gc_cont=0.429
619	464	L2_026_000M1_scaffold_1335_6	200.41	29	26	21	1668300	1886800	9	4	18	15		43004	# 5658 # 6839 # 1 # ID=1336_6;partial=00;start_type=ATG;rbs_motif=GGAG/GAGG;rbs_spacer=5-10bp;gc_cont=0.613
479	331	L2_026_000M1_scaffold_102_44	200.36	27	24	22	43968000	61763000	11	9	19	23	Carbamidomethylation; Oxidation (M)	54104	# 46116 # 47525 # -1 # ID=103_44;partial=00;start_type=ATG;rbs_motif=AGGAGG;rbs_spacer=5-10bp;gc_cont=0.399
1026	796	L2_026_000M1_scaffold_8808_3	199.96	51	0	51		6260000	8	2	0	18	Carbamidomethylation; Oxidation (M)	23820	# 2573 # 3208 # 1 # ID=8809_3;partial=01;start_type=ATG;rbs_motif=AATAA;rbs_spacer=10bp;gc_cont=0.426
441	702	L2_026_000M1_scaffold_24697_1	199.94	24	16	22	10587000	28024000	7	7	6	6		44488	# 3 # 1235 # -1 # ID=24698_1;partial=11;start_type=Edge;rbs_motif=None;rbs_spacer=None;gc_cont=0.376
774	418	L2_026_000M1_scaffold_30_323	199.88	16	4	12	5185100		9	1	3	21	Carbamidomethylation; Oxidation (M)	80364	# 377219 # 379375 # -1 # ID=31_323;partial=00;start_type=ATG;rbs_motif=TAAAA;rbs_spacer=12bp;gc_cont=0.487
578	469	L2_026_000M1_scaffold_147_73	199.67	31	25	23	4411900	7130900	10	2	19	16	Carbamidomethylation; Oxidation (M)	37321	# 88249 # 89274 # -1 # ID=148_73;partial=00;start_type=ATG;rbs_motif=AGGAG;rbs_spacer=5-10bp;gc_cont=0.587
631	554	L2_026_000M1_scaffold_15046_1	199.61	28	28	21	44016000	6909100	8	7	21	11		40218	# 728 # 1873 # 1 # ID=15047_1;partial=00;start_type=ATG;rbs_motif=AGGAGG;rbs_spacer=5-10bp;gc_cont=0.629
164	1037	L2_026_000M1_scaffold_227_88	199.53	46	35	46	65824000	138560000	8	8	49	68		22444	# 95035 # 95694 # 1 # ID=228_88;partial=00;start_type=ATG;rbs_motif=None;rbs_spacer=None;gc_cont=0.523
780	343	L2_026_000M1_scaffold_9909_5	199.36	21	17	9	1353800		10	3	16	8		70416	# 3455 # 5302 # -1 # ID=9910_5;partial=01;start_type=Edge;rbs_motif=None;rbs_spacer=None;gc_cont=0.443
297	1116	L2_026_000M1_scaffold_2817_1	199.14	39	39	25	76360000	26166000	7	4	16	9	Carbamidomethylation	26258	# 2 # 724 # 1 # ID=2818_1;partial=10;start_type=Edge;rbs_motif=None;rbs_spacer=None;gc_cont=0.600
400	378	L2_026_000M1_scaffold_1250_6	199.04	56	15	52		159430000	11	6	9	42	Carbamidomethylation	26676	# 7832 # 8587 # -1 # ID=1251_6;partial=00;start_type=ATG;rbs_motif=TAAAAA;rbs_spacer=5bp;gc_cont=0.440
502	328	L2_026_000M1_scaffold_1518_19	198.98	32	32	23	11489000	3816700	10	3	16	24		47532	# 17570 # 18862 # -1 # ID=1519_19;partial=00;start_type=ATG;rbs_motif=TAA;rbs_spacer=10bp;gc_cont=0.473
1447	785	L2_026_000M1_scaffold_1773_6	198.9	18	10	15	337120	9232700	8	8	4	7		64481	# 6870 # 8603 # 1 # ID=1774_6;partial=00;start_type=ATG;rbs_motif=TAAAAA;rbs_spacer=11bp;gc_cont=0.442
191	957	L2_026_000M1_scaffold_2938_31	198.72	50	50	36	48302000	32472000	7	4	44	60	Oxidation (M)	18012	# 21387 # 21866 # 1 # ID=2939_31;partial=00;start_type=ATG;rbs_motif=TAAAAA;rbs_spacer=8bp;gc_cont=0.400
162	480	L2_026_000M1_scaffold_140_88	198.49	21	17	14	0		11	1	61	56	Oxidation (M)	55841	# 96826 # 98343 # -1 # ID=141_88;partial=00;start_type=ATG;rbs_motif=AATAA;rbs_spacer=10bp;gc_cont=0.488
716	756	L2_026_000M1_scaffold_336_33	198.45	29	25	29	3951200	4511900	7	6	11	16	Carbamidomethylation	46295	# 25428 # 26750 # 1 # ID=337_33;partial=00;start_type=ATG;rbs_motif=GGAGG;rbs_spacer=5-10bp;gc_cont=0.627
448	1032	L2_026_000M1_scaffold_1777_8	198.17	41	36	41	71651000	85778000	8	8	21	24	Carbamidomethylation; Oxidation (M)	21297	# 6399 # 6980 # -1 # ID=1778_8;partial=00;start_type=ATG;rbs_motif=None;rbs_spacer=None;gc_cont=0.373
553	521	L2_026_000M1_scaffold_89_50	198.16	15	4	15	14234000	4958500	8	1	4	22	Oxidation (M)	68309	# 79176 # 81092 # -1 # ID=90_50;partial=00;start_type=ATG;rbs_motif=TAAAAA;rbs_spacer=11bp;gc_cont=0.447
161	586	L2_026_000M1_scaffold_246_59	198.12	30	26	29	66482000	80914000	11	3	62	55	Oxidation (M)	37074	# 62105 # 63130 # -1 # ID=247_59;partial=00;start_type=ATG;rbs_motif=TAAAA;rbs_spacer=12bp;gc_cont=0.521
161	490	L2_026_000M1_scaffold_507_11	198.12	30	26	29	66482000	80914000	11	3	62	55	Oxidation (M)	37019	# 9159 # 10181 # 1 # ID=508_11;partial=00;start_type=ATG;rbs_motif=TAAA;rbs_spacer=11bp;gc_cont=0.470
864	621	L2_026_000M1_scaffold_23917_1	198.11	29	25	17	14701000	22214000	8	8	11	11		46483	# 1 # 1272 # 1 # ID=23918_1;partial=11;start_type=Edge;rbs_motif=None;rbs_spacer=None;gc_cont=0.596
350	282	L2_026_000M1_scaffold_456_34	198.11	24	23	14	3329500		13	1	38	19		59262	# 43754 # 45358 # -1 # ID=457_34;partial=00;start_type=ATG;rbs_motif=AGGA/GGAG/GAGG;rbs_spacer=11-12bp;gc_cont=0.432
196	1039	L2_026_000M1_scaffold_3903_6	197.97	44	44	43	550600	0	11	1	59	45		20027	# 4228 # 4776 # 1 # ID=3904_6;partial=00;start_type=ATG;rbs_motif=AGGAGG;rbs_spacer=5-10bp;gc_cont=0.566
71	1016	sp|P01619|KV320_HUMAN	197.85	66	65	66	472280000	544870000	11	8	137	71		12557	Immunoglobulin kappa variable 3-20 OS=Homo sapiens OX=9606 GN=IGKV3-20 PE=1 SV=2
837	400	L2_026_000M1_scaffold_1732_6	197.77	16	13	15	5392200	14469000	9	9	10	12		74940	# 9256 # 11232 # -1 # ID=1733_6;partial=00;start_type=ATG;rbs_motif=None;rbs_spacer=None;gc_cont=0.401
753	293	sp|Q04695|K1C17_HUMAN	197.69	30	5	30		161000	12	2	5	20		48106	Keratin type I cytoskeletal 17 OS=Homo sapiens OX=9606 GN=KRT17 PE=1 SV=2
557	550	sp|P25311|ZA2G_HUMAN	197.57	33	33	17	83319000	52656000	10	10	24	12	Carbamidomethylation; Oxidation (M)	34259	Zinc-alpha-2-glycoprotein OS=Homo sapiens OX=9606 GN=AZGP1 PE=1 SV=2
909	255	L2_026_000M1_scaffold_299_42	197.41	13	9	11	7055200	16483000	11	11	8	12	Oxidation (M)	125657	# 59140 # 62523 # 1 # ID=300_42;partial=00;start_type=ATG;rbs_motif=AAA;rbs_spacer=11bp;gc_cont=0.428
1002	515	L2_026_000M1_scaffold_8355_2	197.41	33	33	15	59228000	26704000	8	7	10	8	Carbamidomethylation	38708	# 471 # 1586 # 1 # ID=8356_2;partial=00;start_type=ATG;rbs_motif=AGGAGG;rbs_spacer=5-10bp;gc_cont=0.433
1016	570	L2_026_000M1_scaffold_1451_12	197.27	34	4	34	321260	38539000	8	8	2	16	Carbamidomethylation; Oxidation (M)	34268	# 15246 # 16226 # 1 # ID=1452_12;partial=00;start_type=ATG;rbs_motif=AACAA;rbs_spacer=12bp;gc_cont=0.469
200	390	L2_026_000M1_scaffold_630_5	197.25	27	22	24	313660000	213900000	11	11	58	44	Carbamidomethylation	45713	# 4505 # 5797 # -1 # ID=631_5;partial=00;start_type=ATG;rbs_motif=AGGAGG;rbs_spacer=5-10bp;gc_cont=0.565
242	1876	L2_026_000M1_scaffold_29562_2	197.18	24	24	23	4774600	4607100	6	2	31	48	Oxidation (M)	28301	# 265 # 1038 # -1 # ID=29563_2;partial=01;start_type=Edge;rbs_motif=None;rbs_spacer=None;gc_cont=0.439
487	352	L2_026_000M1_scaffold_1811_5	196.96	38	26	26		2592500	10	2	24	17	Carbamidomethylation; Oxidation (M)	37462	# 4956 # 5981 # -1 # ID=1812_5;partial=00;start_type=ATG;rbs_motif=GGAGG;rbs_spacer=5-10bp;gc_cont=0.449
648	314	L2_026_000M1_scaffold_2889_3	196.92	29	0	29		31865000	11	11	0	31	Oxidation (M)	51614	# 997 # 2352 # 1 # ID=2890_3;partial=00;start_type=ATG;rbs_motif=TAAA;rbs_spacer=11bp;gc_cont=0.392
49	2285	sp|P07477|TRY1_HUMAN	196.81	19	19	19	369470000	167760000	6	2	174	89	Oxidation (M)	26558	Trypsin-1 OS=Homo sapiens OX=9606 GN=PRSS1 PE=1 SV=1
295	397	L2_026_000M1_scaffold_936_51	196.72	38	28	32	2562800	1721600	10	2	22	42	Oxidation (M)	34509	# 53189 # 54154 # 1 # ID=937_51;partial=00;start_type=ATG;rbs_motif=AGGAG;rbs_spacer=5-10bp;gc_cont=0.466
884	799	L2_026_000M1_scaffold_2489_6	196.63	18	18	11	12232000	13233000	7	7	9	12		61939	# 6209 # 7873 # 1 # ID=2490_6;partial=00;start_type=ATG;rbs_motif=AGGAGG;rbs_spacer=5-10bp;gc_cont=0.441
1215	791	L2_026_000M1_scaffold_2574_6	196.37	21	5	16		24299000	7	4	1	13	Carbamidomethylation; Oxidation (M)	55085	# 8499 # 10010 # -1 # ID=2575_6;partial=01;start_type=Edge;rbs_motif=None;rbs_spacer=None;gc_cont=0.480
123	197	L2_026_000M1_scaffold_9_176	196.34	20	12	17	0	2435400	14	5	64	74	Oxidation (M)	81152	# 207057 # 209210 # -1 # ID=10_176;partial=00;start_type=ATG;rbs_motif=AAAAA;rbs_spacer=12bp;gc_cont=0.478
588	571	L2_026_000M1_scaffold_796_8	196.09	24	2	24	398340	59874000	8	8	4	30	Carbamidomethylation	50505	# 12118 # 13506 # 1 # ID=797_8;partial=00;start_type=ATG;rbs_motif=TAAA;rbs_spacer=11bp;gc_cont=0.458
1471	1892	L2_026_000M1_scaffold_3088_3	196	10	0	10		6234300	5	5	0	11	Carbamidomethylation; Oxidation (M)	78954	# 1438 # 3576 # -1 # ID=3089_3;partial=00;start_type=ATG;rbs_motif=TAAA;rbs_spacer=14bp;gc_cont=0.432
76	1104	sp|B9A064|IGLL5_HUMAN	195.93	35	21	35	105960000	218270000	9	3	76	114	Carbamidomethylation	23063	Immunoglobulin lambda-like polypeptide 5 OS=Homo sapiens OX=9606 GN=IGLL5 PE=2 SV=2
381	204	L2_026_000M1_scaffold_668_6	195.91	18	15	13	610120	348230	13	2	27	25	Carbamidomethylation; Oxidation (M)	87065	# 5723 # 8014 # 1 # ID=669_6;partial=00;start_type=TTG;rbs_motif=AAAAA;rbs_spacer=11bp;gc_cont=0.450
28	1298	sp|P01780|HV307_HUMAN	195.86	49	49	49	261600000	121210000	11	2	158	199	Carbamidomethylation; Oxidation (M)	12943	Immunoglobulin heavy variable 3-7 OS=Homo sapiens OX=9606 GN=IGHV3-7 PE=1 SV=2
839	1235	L2_026_000M1_scaffold_560_16	195.84	27	27	25	31942000	36136000	7	2	15	7	Oxidation (M)	21529	# 19655 # 20233 # 1 # ID=561_16;partial=00;start_type=ATG;rbs_motif=TAAA;rbs_spacer=8bp;gc_cont=0.451
704	345	L2_026_000M1_scaffold_1700_3	195.83	13	8	13	3159600	2843700	9	7	10	17		105628	# 5151 # 7985 # 1 # ID=1701_3;partial=00;start_type=ATG;rbs_motif=TAA;rbs_spacer=11bp;gc_cont=0.417
459	624	L2_026_000M1_scaffold_813_16	195.83	17	16	17	19582000	46101000	7	7	17	26	Oxidation (M)	63026	# 15299 # 17002 # -1 # ID=814_16;partial=00;start_type=ATG;rbs_motif=TAAA;rbs_spacer=12bp;gc_cont=0.457
1345	946	L2_026_000M1_scaffold_11595_1	195.79	15	3	15		19218000	6	4	1	11	Carbamidomethylation; Oxidation (M)	66427	# 72 # 1919 # -1 # ID=11596_1;partial=00;start_type=ATG;rbs_motif=TAA;rbs_spacer=9bp;gc_cont=0.468
793	1393	L2_026_000M1_scaffold_4064_6	195.76	13	13	13	22956000	33207000	5	5	10	14		70411	# 3655 # 5628 # 1 # ID=4065_6;partial=00;start_type=ATG;rbs_motif=TAA;rbs_spacer=4bp;gc_cont=0.507
79	616	sp|P01871|IGHM_HUMAN	195.76	20	20	19	606550000	463400000	11	11	91	94	Carbamidomethylation; Oxidation (M)	49440	Immunoglobulin heavy constant mu OS=Homo sapiens OX=9606 GN=IGHM PE=1 SV=4
612	471	L2_026_000M1_scaffold_7805_4	195.56	28	28	15	1829500	618820	9	3	24	9	Oxidation (M)	44172	# 2400 # 3566 # 1 # ID=7806_4;partial=01;start_type=ATG;rbs_motif=GGAGG;rbs_spacer=5-10bp;gc_cont=0.411
849	337	L2_026_000M1_scaffold_5092_5	195.52	27	0	27		23006000	10	10	0	22	Carbamidomethylation; Oxidation (M)	49870	# 2751 # 4076 # 1 # ID=5093_5;partial=00;start_type=ATG;rbs_motif=TAAA;rbs_spacer=11bp;gc_cont=0.404
474	525	L2_026_000M1_scaffold_3041_6	195.48	26	23	24	22894000	27674000	8	5	15	27	Carbamidomethylation; Oxidation (M)	47420	# 6785 # 8074 # -1 # ID=3042_6;partial=00;start_type=ATG;rbs_motif=TAAA;rbs_spacer=13bp;gc_cont=0.433
19	849	L2_026_000M1_scaffold_3191_10	195.46	91	82	91	85389000	50008000	12	1	182	400	Carbamidomethylation; Oxidation (M)	9394	# 7855 # 8121 # -1 # ID=3192_10;partial=01;start_type=Edge;rbs_motif=None;rbs_spacer=None;gc_cont=0.419
413	1075	L2_026_000M1_scaffold_209_69	195.42	23	16	20	0		9	1	8	41	Carbamidomethylation	35973	# 64788 # 65795 # 1 # ID=210_69;partial=00;start_type=ATG;rbs_motif=AGGA;rbs_spacer=5-10bp;gc_cont=0.486
709	431	sp|P02533|K1C14_HUMAN	195.42	22	11	22	743070	7739200	10	2	9	18	Oxidation (M)	51562	Keratin type I cytoskeletal 14 OS=Homo sapiens OX=9606 GN=KRT14 PE=1 SV=4
669	495	L2_026_000M1_scaffold_3088_6	195	20	0	20		77358000	9	9	0	30	Carbamidomethylation; Oxidation (M)	48912	# 5616 # 6932 # -1 # ID=3089_6;partial=00;start_type=ATG;rbs_motif=TAAA;rbs_spacer=11bp;gc_cont=0.396
409	692	L2_026_000M1_scaffold_1552_3	194.88	16	14	12	6670500	9267700	7	6	26	23		65271	# 1850 # 3760 # 1 # ID=1553_3;partial=00;start_type=ATG;rbs_motif=AGGA;rbs_spacer=5-10bp;gc_cont=0.627
518	566	L2_026_000M1_scaffold_31_156	194.84	20	16	20	15920000	36034000	8	8	13	26		50723	# 180542 # 181912 # -1 # ID=32_156;partial=00;start_type=ATG;rbs_motif=TAAA;rbs_spacer=11bp;gc_cont=0.453
114	3336	sp|A0A0C4DH72|KV106_HUMAN	194.5	29	29	29	28527000	24079000	9	1	100	44	Oxidation (M)	12697	Immunoglobulin kappa variable 1-6 OS=Homo sapiens OX=9606 GN=IGKV1-6 PE=3 SV=1
21	928	L2_026_000M1_scaffold_4889_5	194.48	59	52	59	3047200	367590000	11	1	176	410	Carbamidomethylation; Oxidation (M)	11764	# 5095 # 5427 # -1 # ID=4890_5;partial=01;start_type=Edge;rbs_motif=None;rbs_spacer=None;gc_cont=0.414
969	412	L2_026_000M1_scaffold_1157_39	194.4	11	7	9	9047700	5493100	9	9	7	12		108213	# 36862 # 39690 # 1 # ID=1158_39;partial=00;start_type=ATG;rbs_motif=GGAG/GAGG;rbs_spacer=5-10bp;gc_cont=0.439
829	1499	L2_026_000M1_scaffold_2293_8	194.15	40	0	40		31232000	6	6	0	23	Carbamidomethylation; Oxidation (M)	22976	# 9662 # 10336 # 1 # ID=2294_8;partial=00;start_type=ATG;rbs_motif=TAA;rbs_spacer=11bp;gc_cont=0.462
651	693	L2_026_000M1_scaffold_871_8	193.99	24	21	18	41817000	38667000	8	8	17	14	Carbamidomethylation	40642	# 6991 # 8085 # -1 # ID=872_8;partial=00;start_type=ATG;rbs_motif=TAAAAA;rbs_spacer=8bp;gc_cont=0.426
861	948	L2_026_000M1_scaffold_4306_2	193.83	20	17	17	34302000	34242000	6	6	10	12	Carbamidomethylation	49929	# 1960 # 3327 # 1 # ID=4307_2;partial=00;start_type=ATG;rbs_motif=AGGAG;rbs_spacer=5-10bp;gc_cont=0.429
34	1289	sp|P01764|HV323_HUMAN	193.78	55	55	48	1321500	43166	11	2	148	165	Carbamidomethylation; Oxidation (M)	12582	Immunoglobulin heavy variable 3-23 OS=Homo sapiens OX=9606 GN=IGHV3-23 PE=1 SV=2
889	821	L2_026_000M1_scaffold_1350_10	193.75	20	20	6	12975000	106190000	9	8	19	2		49701	# 8393 # 9745 # -1 # ID=1351_10;partial=00;start_type=ATG;rbs_motif=AGGAG;rbs_spacer=5-10bp;gc_cont=0.608
785	443	L2_026_000M1_scaffold_10636_1	193.73	33	27	24	5910900	7125100	9	9	13	11		38872	# 3 # 1076 # 1 # ID=10637_1;partial=10;start_type=Edge;rbs_motif=None;rbs_spacer=None;gc_cont=0.355
384	945	L2_026_000M1_scaffold_1740_3	193.73	43	21	39	505390		8	2	16	36	Carbamidomethylation	21619	# 2018 # 2596 # -1 # ID=1741_3;partial=00;start_type=ATG;rbs_motif=TAAAA;rbs_spacer=14bp;gc_cont=0.437
384	947	L2_026_000M1_scaffold_330_22	193.73	43	21	39	505390		8	2	16	36	Carbamidomethylation	21737	# 23717 # 24295 # -1 # ID=331_22;partial=00;start_type=ATG;rbs_motif=TAAAA;rbs_spacer=12bp;gc_cont=0.451
253	1960	L2_026_000M1_scaffold_92_102	193.69	18	0	18		223580000	5	1	0	30	Carbamidomethylation; Oxidation (M)	36290	# 105585 # 106583 # -1 # ID=93_102;partial=00;start_type=ATG;rbs_motif=AATAA;rbs_spacer=5bp;gc_cont=0.454
231	804	L2_026_000M1_scaffold_104_26	193.63	31	26	20	47873000	25972000	10	8	40	43	Carbamidomethylation	37836	# 32904 # 33989 # -1 # ID=105_26;partial=00;start_type=ATG;rbs_motif=AGGAGG;rbs_spacer=5-10bp;gc_cont=0.607
495	1041	L2_026_000M1_scaffold_2915_4	193.52	38	11	38		21820000	6	3	7	34	Carbamidomethylation; Oxidation (M)	23695	# 3238 # 3894 # -1 # ID=2916_4;partial=00;start_type=ATG;rbs_motif=TAAA;rbs_spacer=11bp;gc_cont=0.434
65	3340	sp|P01601|KVD16_HUMAN	193.49	29	29	29	11889000	5906800	9	1	115	116	Oxidation (M)	12730	Immunoglobulin kappa variable 1D-16 OS=Homo sapiens OX=9606 GN=IGKV1D-16 PE=3 SV=2
367	537	L2_026_000M1_scaffold_1466_13	193.42	24	24	15	113680000	86067000	9	5	27	28	Oxidation (M)	45968	# 14544 # 15755 # -1 # ID=1467_13;partial=00;start_type=ATG;rbs_motif=AAAA;rbs_spacer=14bp;gc_cont=0.396
749	643	L2_026_000M1_scaffold_227_59	193.35	7	6	7	812770	5260700	7	7	9	16		160534	# 53096 # 57580 # 1 # ID=228_59;partial=00;start_type=ATG;rbs_motif=AGGAGG;rbs_spacer=5-10bp;gc_cont=0.472
627	603	L2_026_000M1_scaffold_3844_1	193.35	31	0	31		67847000	9	9	0	32	Carbamidomethylation; Oxidation (M)	35637	# 67 # 1011 # 1 # ID=3845_1;partial=00;start_type=ATG;rbs_motif=TAA;rbs_spacer=11bp;gc_cont=0.448
206	824	sp|Q2M2H8|MGAL_HUMAN	193.35	3	3	2		572470	11	1	53	44		277989	Probable maltase-glucoamylase 2 OS=Homo sapiens OX=9606 GN=MGAM2 PE=2 SV=3
1351	715	L2_026_000M1_scaffold_852_19	193.33	20	15	11	6437600	7962100	7	7	7	5	Carbamidomethylation	63116	# 23789 # 25507 # 1 # ID=853_19;partial=00;start_type=ATG;rbs_motif=AGGAG;rbs_spacer=5-10bp;gc_cont=0.462
1254	636	L2_026_000M1_scaffold_51_102	193.32	9	2	9	1177700	7129600	7	7	3	10		133123	# 131906 # 135661 # -1 # ID=52_102;partial=00;start_type=ATG;rbs_motif=TAAA;rbs_spacer=12bp;gc_cont=0.462
87	1347	sp|P0DOY2|IGLC2_HUMAN	193.18	62	48	62	1010100	1003900	8	2	87	92	Carbamidomethylation	11294	Immunoglobulin lambda constant 2 OS=Homo sapiens OX=9606 GN=IGLC2 PE=1 SV=1
87	1346	sp|P0DOY3|IGLC3_HUMAN	193.18	62	48	62	1010100	1003900	8	2	87	92	Carbamidomethylation	11266	Immunoglobulin lambda constant 3 OS=Homo sapiens OX=9606 GN=IGLC3 PE=1 SV=1
226	330	L2_026_000M1_scaffold_137_50	193.16	21	21	15	0		12	1	63	21	Oxidation (M)	58940	# 63626 # 65230 # -1 # ID=138_50;partial=00;start_type=ATG;rbs_motif=AGGA/GGAG/GAGG;rbs_spacer=11-12bp;gc_cont=0.418
282	463	L2_026_000M1_scaffold_16315_1	193.16	33	33	16	27568000	22310000	9	8	35	33		38646	# 3 # 1088 # -1 # ID=16316_1;partial=10;start_type=ATG;rbs_motif=TAA;rbs_spacer=12bp;gc_cont=0.387
1127	747	L2_026_000M1_scaffold_19879_1	193.09	22	11	22	1190900	2092900	7	7	6	9		52991	# 1 # 1518 # 1 # ID=19880_1;partial=11;start_type=Edge;rbs_motif=None;rbs_spacer=None;gc_cont=0.563
556	1518	L2_026_000M1_scaffold_507_15	192.95	6	0	6		4258300	5	1	0	10	Carbamidomethylation	132198	# 13579 # 17067 # 1 # ID=508_15;partial=00;start_type=ATG;rbs_motif=TATAA;rbs_spacer=4bp;gc_cont=0.467
19	1101	L2_026_000M1_scaffold_2701_11	192.91	74	65	74	85389000	50008000	11	1	181	398	Carbamidomethylation; Oxidation (M)	9364	# 9270 # 9536 # -1 # ID=2702_11;partial=01;start_type=Edge;rbs_motif=None;rbs_spacer=None;gc_cont=0.427
715	600	L2_026_000M1_scaffold_2442_10	192.74	28	17	21		1744400	9	1	15	12	Carbamidomethylation; Oxidation (M)	37204	# 7051 # 8076 # 1 # ID=2443_10;partial=00;start_type=ATG;rbs_motif=AGGAG;rbs_spacer=5-10bp;gc_cont=0.600
1092	377	L2_026_000M1_scaffold_27_33	192.58	12	5	10	2650500	16532000	9	9	4	12		110202	# 37800 # 40778 # 1 # ID=28_33;partial=00;start_type=ATG;rbs_motif=TAAAAA;rbs_spacer=10bp;gc_cont=0.438
883	1174	L2_026_000M1_scaffold_1197_1	192.57	21	15	12	15140000	11839000	7	6	13	8		48969	# 63 # 1403 # 1 # ID=1198_1;partial=00;start_type=ATG;rbs_motif=AGGAGG;rbs_spacer=5-10bp;gc_cont=0.475
1107	641	L2_026_000M1_scaffold_3160_7	192.4	22	18	13	14059000	19341000	8	8	10	6		61129	# 5938 # 7575 # 1 # ID=3161_7;partial=00;start_type=ATG;rbs_motif=TAAAAA;rbs_spacer=10bp;gc_cont=0.452
76	1474	sp|P0CG04|IGLC1_HUMAN	192.29	62	42	62	105960000	218250000	8	2	76	110	Carbamidomethylation	11348	Immunoglobulin lambda constant 1 OS=Homo sapiens OX=9606 GN=IGLC1 PE=1 SV=1
1006	486	L2_026_000M1_scaffold_2870_3	192.22	27	22	19	6716200	2356400	8	5	11	7		46709	# 7318 # 8631 # 1 # ID=2871_3;partial=00;start_type=ATG;rbs_motif=TAA;rbs_spacer=12bp;gc_cont=0.437
817	735	L2_026_000M1_scaffold_0_185	192.21	25	25	20	8378700	6697600	8	5	12	11		39447	# 259054 # 260121 # -1 # ID=1_185;partial=00;start_type=ATG;rbs_motif=TAAA;rbs_spacer=11bp;gc_cont=0.429
379	847	L2_026_000M1_scaffold_1170_12	192.13	26	26	19	31703000	15983000	6	2	33	20	Oxidation (M)	34096	# 11333 # 12250 # 1 # ID=1171_12;partial=00;start_type=ATG;rbs_motif=TAAAAA;rbs_spacer=8bp;gc_cont=0.417
449	233	L2_026_000M1_scaffold_2630_1	192.04	10	10	7	20039000	20180000	11	11	33	11		157213	# 1 # 4350 # 1 # ID=2631_1;partial=10;start_type=Edge;rbs_motif=None;rbs_spacer=None;gc_cont=0.427
427	1040	sp|P80188|NGAL_HUMAN	191.87	39	31	32	113650000	73858000	6	6	21	26	Carbamidomethylation; Oxidation (M)	22588	Neutrophil gelatinase-associated lipocalin OS=Homo sapiens OX=9606 GN=LCN2 PE=1 SV=2
1173	608	L2_026_000M1_scaffold_4298_2	191.78	19	10	14	6065700	32800000	8	8	5	10		58954	# 283 # 1848 # -1 # ID=4299_2;partial=00;start_type=ATG;rbs_motif=TAAA;rbs_spacer=12bp;gc_cont=0.451
1291	576	L2_026_000M1_scaffold_0_157	191.75	19	11	12	3989200	5076800	8	8	5	8		73950	# 216481 # 218532 # -1 # ID=1_157;partial=00;start_type=ATG;rbs_motif=None;rbs_spacer=None;gc_cont=0.456
1246	529	L2_026_000M1_scaffold_32_4	191.74	20	5	20	178940	2156900	8	8	3	10		70094	# 5885 # 7738 # -1 # ID=33_4;partial=00;start_type=ATG;rbs_motif=AAAAA;rbs_spacer=12bp;gc_cont=0.404
163	596	L2_026_000M1_scaffold_4048_7	191.55	50	31	50	12153000	15489000	12	1	61	56	Carbamidomethylation; Oxidation (M)	21835	# 5880 # 6467 # -1 # ID=4049_7;partial=01;start_type=Edge;rbs_motif=None;rbs_spacer=None;gc_cont=0.429
211	1034	L2_026_000M1_scaffold_18219_1	191.49	58	58	45	47699000	6129100	8	1	60	33	Carbamidomethylation	14992	# 2 # 412 # -1 # ID=18220_1;partial=10;start_type=ATG;rbs_motif=AGGAG;rbs_spacer=5-10bp;gc_cont=0.460
848	654	L2_026_000M1_scaffold_1552_2	191.46	30	21	23	11631000	5433800	7	4	13	9	Carbamidomethylation	34798	# 742 # 1740 # 1 # ID=1553_2;partial=00;start_type=ATG;rbs_motif=AGGAGG;rbs_spacer=5-10bp;gc_cont=0.631
848	655	L2_026_000M1_scaffold_505_37	191.46	30	21	23	11631000	5433800	7	4	13	9	Carbamidomethylation	34770	# 37065 # 38063 # -1 # ID=506_37;partial=00;start_type=ATG;rbs_motif=AGGAGG;rbs_spacer=5-10bp;gc_cont=0.610
160	2034	sp|A0A087WSY6|KVD15_HUMAN	191.46	49	49	48	7972000	634070	8	1	54	63	Oxidation (M)	12534	Immunoglobulin kappa variable 3D-15 OS=Homo sapiens OX=9606 GN=IGKV3D-15 PE=3 SV=6
577	452	L2_026_000M1_scaffold_3764_4	191.45	23	23	16	103690000	102540000	9	9	21	14		46245	# 2543 # 3823 # -1 # ID=3765_4;partial=00;start_type=ATG;rbs_motif=GGAG/GAGG;rbs_spacer=5-10bp;gc_cont=0.420
795	277	L2_026_000M1_scaffold_2004_5	191.14	15	8	9	5017800	3570400	10	8	13	10		109179	# 4955 # 7939 # -1 # ID=2005_5;partial=00;start_type=ATG;rbs_motif=TAAA;rbs_spacer=15bp;gc_cont=0.498
1178	664	L2_026_000M1_scaffold_1050_8	190.99	19	19	6	8843100	1434300	7	7	12	2		59566	# 7656 # 9266 # 1 # ID=1051_8;partial=00;start_type=ATG;rbs_motif=AGGAG;rbs_spacer=5-10bp;gc_cont=0.431
401	1436	sp|A0A075B6P5|KV228_HUMAN	190.91	62	62	49	19193000	76212000	6	3	30	20	Carbamidomethylation; Oxidation (M)	12957	Immunoglobulin kappa variable 2-28 OS=Homo sapiens OX=9606 GN=IGKV2-28 PE=3 SV=1
401	1435	sp|P01615|KVD28_HUMAN	190.91	62	62	49	19193000	76212000	6	3	30	20	Carbamidomethylation; Oxidation (M)	12957	Immunoglobulin kappa variable 2D-28 OS=Homo sapiens OX=9606 GN=IGKV2D-28 PE=1 SV=2
1102	749	L2_026_000M1_scaffold_2332_17	190.83	10	7	8	6765000	10447000	7	7	7	9		106454	# 16271 # 19111 # 1 # ID=2333_17;partial=00;start_type=ATG;rbs_motif=GGAG/GAGG;rbs_spacer=5-10bp;gc_cont=0.468
540	356	L2_026_000M1_scaffold_24_153	190.7	23	2	23	340440	72858000	10	10	1	26	Carbamidomethylation; Oxidation (M)	55918	# 221357 # 222880 # -1 # ID=25_153;partial=00;start_type=ATG;rbs_motif=TAA;rbs_spacer=11bp;gc_cont=0.482
997	514	L2_026_000M1_scaffold_1700_2	190.55	18	17	12	9834600	16926000	8	8	8	10	Oxidation (M)	76415	# 3108 # 5108 # 1 # ID=1701_2;partial=00;start_type=ATG;rbs_motif=TAA;rbs_spacer=10bp;gc_cont=0.421
1283	990	L2_026_000M1_scaffold_691_13	190.28	18	6	18		732700	6	2	2	11	Carbamidomethylation; Oxidation (M)	56274	# 15500 # 16966 # -1 # ID=692_13;partial=00;start_type=ATG;rbs_motif=TAA;rbs_spacer=11bp;gc_cont=0.502
1057	625	L2_026_000M1_scaffold_5307_1	190.26	23	17	15	6228800	5033600	8	8	7	10		56903	# 3 # 1523 # -1 # ID=5308_1;partial=10;start_type=ATG;rbs_motif=GGAGG;rbs_spacer=5-10bp;gc_cont=0.421
38	1290	sp|A0A0B4J1X5|HV374_HUMAN	190.22	54	54	35	601550		10	2	145	158	Carbamidomethylation; Oxidation (M)	12840	Immunoglobulin heavy variable 3-74 OS=Homo sapiens OX=9606 GN=IGHV3-74 PE=3 SV=1
586	1394	L2_026_000M1_scaffold_1810_11	190.12	35	28	32	8761900	35868000	6	1	11	24	Oxidation (M)	24863	# 9521 # 10192 # 1 # ID=1811_11;partial=00;start_type=ATG;rbs_motif=TAA;rbs_spacer=11bp;gc_cont=0.439
446	720	L2_026_000M1_scaffold_30_321	190.1	35	0	35		54542000	10	10	0	34	Carbamidomethylation; Oxidation (M)	26836	# 374667 # 375368 # -1 # ID=31_321;partial=00;start_type=ATG;rbs_motif=TAAAAA;rbs_spacer=10bp;gc_cont=0.420
771	742	L2_026_000M1_scaffold_1172_7	190.08	22	19	16	2307500	3913800	7	3	11	13	Oxidation (M)	49500	# 3453 # 4841 # -1 # ID=1173_7;partial=00;start_type=ATG;rbs_motif=AGGAGG;rbs_spacer=5-10bp;gc_cont=0.473
867	605	L2_026_000M1_scaffold_2897_3	190	24	18	22	14439000	15929000	8	8	7	15	Carbamidomethylation	47476	# 1282 # 2589 # 1 # ID=2898_3;partial=00;start_type=ATG;rbs_motif=AGGAGG;rbs_spacer=5-10bp;gc_cont=0.414
1398	487	L2_026_000M1_scaffold_1726_3	189.87	5	2	5	3201600	2603400	8	8	3	8		321891	# 4267 # 13251 # -1 # ID=1727_3;partial=00;start_type=ATG;rbs_motif=AGGA;rbs_spacer=5-10bp;gc_cont=0.611
951	272	L2_026_000M1_scaffold_2431_1	189.72	15	6	11	299160	6077700	10	10	5	14		112853	# 2 # 3031 # 1 # ID=2432_1;partial=10;start_type=Edge;rbs_motif=None;rbs_spacer=None;gc_cont=0.413
502	423	L2_026_000M1_scaffold_1373_17	189.7	26	26	23	9896500	3816700	9	2	15	24		47565	# 10858 # 12150 # 1 # ID=1374_17;partial=00;start_type=ATG;rbs_motif=TAA;rbs_spacer=4bp;gc_cont=0.503
43	1749	sp|A0A0B4J1Y9|HV372_HUMAN	189.63	42	42	42	7815400	1583400	10	3	136	144		13203	Immunoglobulin heavy variable 3-72 OS=Homo sapiens OX=9606 GN=IGHV3-72 PE=3 SV=1
816	683	L2_026_000M1_scaffold_2682_7	189.53	25	22	25	13509000	17504000	7	7	10	13		48112	# 5878 # 7200 # 1 # ID=2683_7;partial=00;start_type=ATG;rbs_motif=AGGAGG;rbs_spacer=5-10bp;gc_cont=0.451
1196	885	L2_026_000M1_scaffold_16433_1	189.49	17	8	14	5056100	14827000	6	6	4	10		65207	# 2 # 1819 # -1 # ID=16434_1;partial=11;start_type=Edge;rbs_motif=None;rbs_spacer=None;gc_cont=0.441
875	402	L2_026_000M1_scaffold_304_15	189.44	23	16	17	20384000	21026000	9	6	8	13	Carbamidomethylation	50739	# 22560 # 23945 # 1 # ID=305_15;partial=00;start_type=ATG;rbs_motif=TAAAAA;rbs_spacer=10bp;gc_cont=0.460
996	2123	L2_026_000M1_scaffold_459_39	189.43	9	9	0	46693000		5	5	18	0		65124	# 48277 # 50109 # 1 # ID=460_39;partial=00;start_type=ATG;rbs_motif=GGAG/GAGG;rbs_spacer=5-10bp;gc_cont=0.618
287	433	code11_L2_026_000M1_scaffold_35_292	189.34	41	36	21	41111000	81518000	10	10	23	24	Oxidation (M)	30900	# 173519 # 174358 # -1 # ID=36_292;partial=00;start_type=ATG;rbs_motif=GGA/GAG/AGG;rbs_spacer=5-10bp;gc_cont=0.381
1323	567	L2_026_000M1_scaffold_1950_8	189.25	7	5	5	1013000	2002400	7	7	5	7		187692	# 6385 # 11520 # 1 # ID=1951_8;partial=00;start_type=ATG;rbs_motif=None;rbs_spacer=None;gc_cont=0.414
824	479	L2_026_000M1_scaffold_7403_1	189.12	26	22	17	7897500	6180900	9	9	10	13		47609	# 541 # 1818 # 1 # ID=7404_1;partial=00;start_type=ATG;rbs_motif=AGGAG;rbs_spacer=5-10bp;gc_cont=0.362
683	544	L2_026_000M1_scaffold_6888_2	189.03	19	19	10	49242		8	1	20	9		56017	# 358 # 1854 # 1 # ID=6889_2;partial=00;start_type=ATG;rbs_motif=AGGAG;rbs_spacer=5-10bp;gc_cont=0.459
542	602	L2_026_000M1_scaffold_16_167	188.92	23	21	19	18338000	15070000	10	4	20	17	Carbamidomethylation; Oxidation (M)	49770	# 203365 # 204693 # -1 # ID=17_167;partial=00;start_type=ATG;rbs_motif=TAA;rbs_spacer=11bp;gc_cont=0.506
913	546	L2_026_000M1_scaffold_6892_2	188.85	22	14	18	4693900	5541600	8	3	13	7		51305	# 518 # 1897 # 1 # ID=6893_2;partial=00;start_type=ATG;rbs_motif=TAAA;rbs_spacer=13bp;gc_cont=0.420
1004	667	L2_026_000M1_scaffold_49_88	188.82	21	21	12	9903900	3400200	7	5	13	5		53377	# 101287 # 102744 # 1 # ID=50_88;partial=00;start_type=ATG;rbs_motif=TAA;rbs_spacer=14bp;gc_cont=0.475
1075	364	L2_026_000M1_scaffold_5611_2	188.76	12	2	10		22490000	10	7	5	11	Carbamidomethylation; Oxidation (M)	99807	# 468 # 3194 # 1 # ID=5612_2;partial=00;start_type=ATG;rbs_motif=TAAA;rbs_spacer=8bp;gc_cont=0.470
747	505	L2_026_000M1_scaffold_193_13	188.75	22	9	19	2032400	1185000	10	7	6	19	Carbamidomethylation; Oxidation (M)	54071	# 22521 # 23924 # -1 # ID=194_13;partial=00;start_type=ATG;rbs_motif=TAA;rbs_spacer=11bp;gc_cont=0.488
1205	572	L2_026_000M1_scaffold_187_49	188.65	18	13	11	18212000	22719000	9	9	7	7	Carbamidomethylation	75346	# 50056 # 52083 # -1 # ID=188_49;partial=00;start_type=ATG;rbs_motif=GGAGG;rbs_spacer=5-10bp;gc_cont=0.588
649	709	L2_026_000M1_scaffold_56_89	188.53	25	25	19	1335900	3220300	7	2	20	11	Oxidation (M)	40352	# 120681 # 121766 # 1 # ID=57_89;partial=00;start_type=GTG;rbs_motif=AGGAGG;rbs_spacer=5-10bp;gc_cont=0.403
949	569	L2_026_000M1_scaffold_2415_9	188.17	19	0	19		17908000	9	9	0	19	Carbamidomethylation; Oxidation (M)	61176	# 7833 # 9485 # 1 # ID=2416_9;partial=00;start_type=ATG;rbs_motif=TAAAAA;rbs_spacer=10bp;gc_cont=0.464
1080	856	L2_026_000M1_scaffold_696_23	188.14	14	2	12	176790		7	1	1	15	Oxidation (M)	66352	# 31831 # 33594 # 1 # ID=697_23;partial=00;start_type=ATG;rbs_motif=TAAA;rbs_spacer=11bp;gc_cont=0.459
497	1434	sp|P17538|CTRB1_HUMAN	188.13	30	30	22	73228000	94108000	6	6	23	18	Carbamidomethylation	27713	Chymotrypsinogen B OS=Homo sapiens OX=9606 GN=CTRB1 PE=2 SV=2
497	1433	sp|Q6GPI1|CTRB2_HUMAN	188.13	30	30	22	73228000	94108000	6	6	23	18	Carbamidomethylation	27923	Chymotrypsinogen B2 OS=Homo sapiens OX=9606 GN=CTRB2 PE=2 SV=2
796	650	L2_026_000M1_scaffold_299_43	187.94	17	13	17	1833000	5596700	7	7	6	17		71729	# 62535 # 64439 # 1 # ID=300_43;partial=00;start_type=ATG;rbs_motif=TAA;rbs_spacer=11bp;gc_cont=0.413
850	504	L2_026_000M1_scaffold_751_19	187.93	19	10	17	0		8	1	5	17	Carbamidomethylation; Oxidation (M)	54239	# 17339 # 18802 # -1 # ID=752_19;partial=00;start_type=ATG;rbs_motif=TAA;rbs_spacer=12bp;gc_cont=0.459
324	916	L2_026_000M1_scaffold_742_7	187.81	20	0	20		66153000	7	7	0	24	Carbamidomethylation	45393	# 5165 # 6436 # 1 # ID=743_7;partial=00;start_type=ATG;rbs_motif=TAA;rbs_spacer=11bp;gc_cont=0.474
871	283	L2_026_000M1_scaffold_3160_6	187.8	14	11	11	1902300	8679600	11	8	9	12		114361	# 2814 # 5909 # 1 # ID=3161_6;partial=00;start_type=ATG;rbs_motif=AAAA;rbs_spacer=9bp;gc_cont=0.421
59	2309	sp|A0A075B6S5|KV127_HUMAN	187.63	39	39	28	0		10	1	135	110	Oxidation (M)	12712	Immunoglobulin kappa variable 1-27 OS=Homo sapiens OX=9606 GN=IGKV1-27 PE=3 SV=1
416	598	L2_026_000M1_scaffold_4842_6	187.51	36	36	24	25807000	18829000	10	4	33	16	Oxidation (M)	28170	# 4679 # 5476 # 1 # ID=4843_6;partial=01;start_type=ATG;rbs_motif=AGGAG;rbs_spacer=5-10bp;gc_cont=0.427
718	1490	L2_026_000M1_scaffold_110_66	187.44	17	17	17	32545000	33175000	7	7	14	13		51457	# 84239 # 85651 # -1 # ID=111_66;partial=00;start_type=ATG;rbs_motif=None;rbs_spacer=None;gc_cont=0.481
902	798	L2_026_000M1_scaffold_631_47	187.42	15	2	15		37176000	7	5	1	19	Oxidation (M)	70576	# 51938 # 53788 # -1 # ID=632_47;partial=00;start_type=ATG;rbs_motif=TAA;rbs_spacer=15bp;gc_cont=0.464
1313	805	L2_026_000M1_scaffold_6040_5	187.29	28	0	28		38642000	7	7	0	13	Oxidation (M)	36153	# 2994 # 3971 # 1 # ID=6041_5;partial=00;start_type=ATG;rbs_motif=TAA;rbs_spacer=11bp;gc_cont=0.424
964	826	L2_026_000M1_scaffold_37_121	187.26	11	7	9	417560	2763800	7	3	10	9		86370	# 141538 # 143826 # 1 # ID=38_121;partial=00;start_type=ATG;rbs_motif=TAAA;rbs_spacer=12bp;gc_cont=0.488
1036	670	L2_026_000M1_scaffold_58_49	187.23	7	7	2	1922300		7	1	14	3		134197	# 60304 # 63906 # 1 # ID=59_49;partial=00;start_type=ATG;rbs_motif=GGAG/GAGG;rbs_spacer=5-10bp;gc_cont=0.609
606	1398	L2_026_000M1_scaffold_481_2	187.18	35	28	32	395830	402060	6	1	10	24	Oxidation (M)	24487	# 1898 # 2560 # 1 # ID=482_2;partial=00;start_type=ATG;rbs_motif=AAA;rbs_spacer=11bp;gc_cont=0.443
606	1397	L2_026_000M1_scaffold_6029_2	187.18	36	28	32	395830	402060	6	1	10	24	Oxidation (M)	24526	# 1404 # 2063 # 1 # ID=6030_2;partial=00;start_type=TTG;rbs_motif=TAA;rbs_spacer=12bp;gc_cont=0.445
606	1399	L2_026_000M1_scaffold_6404_3	187.18	35	28	32	395830	402060	6	1	10	24	Oxidation (M)	24487	# 3475 # 4137 # -1 # ID=6405_3;partial=00;start_type=ATG;rbs_motif=AACAA;rbs_spacer=5bp;gc_cont=0.449
1003	551	L2_026_000M1_scaffold_1129_8	187.09	21	11	21	4729500	18211000	8	8	5	13		55886	# 10705 # 12195 # -1 # ID=1130_8;partial=00;start_type=ATG;rbs_motif=TAAAAA;rbs_spacer=10bp;gc_cont=0.411
515	1023	L2_026_000M1_scaffold_3099_10	187.05	21	21	15	23931000	36996000	7	7	22	17		41614	# 7562 # 8713 # -1 # ID=3100_10;partial=01;start_type=Edge;rbs_motif=None;rbs_spacer=None;gc_cont=0.358
1008	526	L2_026_000M1_scaffold_839_7	186.94	17	14	15	2748600	18473000	8	8	9	9		71332	# 11578 # 13440 # 1 # ID=840_7;partial=00;start_type=ATG;rbs_motif=TAA;rbs_spacer=12bp;gc_cont=0.450
618	1372	L2_026_000M1_scaffold_17721_2	186.81	17	17	16	75305000	67549000	8	8	16	17	Oxidation (M)	40413	# 380 # 1531 # -1 # ID=17722_2;partial=00;start_type=ATG;rbs_motif=GGAGG;rbs_spacer=5-10bp;gc_cont=0.444
858	963	L2_026_000M1_scaffold_3429_3	186.78	25	19	14	58222000	16525000	6	6	14	8	Carbamidomethylation	45503	# 1697 # 2947 # 1 # ID=3430_3;partial=00;start_type=ATG;rbs_motif=AGGAGG;rbs_spacer=5-10bp;gc_cont=0.438
1130	1270	L2_026_000M1_scaffold_553_17	186.78	7	0	7		8280200	6	1	0	15	Carbamidomethylation; Oxidation (M)	132667	# 16046 # 19534 # -1 # ID=554_17;partial=00;start_type=ATG;rbs_motif=TAAAA;rbs_spacer=14bp;gc_cont=0.435
54	4350	sp|P01593|KVD33_HUMAN	186.71	29	29	29	103190000	50329000	9	3	127	125	Oxidation (M)	12848	Immunoglobulin kappa variable 1D-33 OS=Homo sapiens OX=9606 GN=IGKV1D-33 PE=1 SV=2
54	4351	sp|P01594|KV133_HUMAN	186.71	29	29	29	103190000	50329000	9	3	127	125	Oxidation (M)	12848	Immunoglobulin kappa variable 1-33 OS=Homo sapiens OX=9606 GN=IGKV1-33 PE=1 SV=2
1208	904	L2_026_000M1_scaffold_892_3	186.59	13	11	9	3914500	7176900	7	7	7	7	Carbamidomethylation	75350	# 5669 # 7648 # 1 # ID=893_3;partial=00;start_type=ATG;rbs_motif=AATAA;rbs_spacer=10bp;gc_cont=0.458
1166	1377	L2_026_000M1_scaffold_24895_2	186.13	36	28	36	12792000	10927000	5	5	6	9		23554	# 600 # 1226 # 1 # ID=24896_2;partial=01;start_type=ATG;rbs_motif=None;rbs_spacer=None;gc_cont=0.451
772	365	L2_026_000M1_scaffold_914_31	186.05	13	7	13	6299300	44069000	9	9	7	17		101332	# 33283 # 36030 # -1 # ID=915_31;partial=00;start_type=ATG;rbs_motif=TAAA;rbs_spacer=14bp;gc_cont=0.409
478	671	L2_026_000M1_scaffold_205_68	185.99	15	15	9	20612000	15068000	7	6	28	14	Oxidation (M)	75367	# 72758 # 74788 # 1 # ID=206_68;partial=00;start_type=ATG;rbs_motif=GGAGG;rbs_spacer=5-10bp;gc_cont=0.579
514	532	L2_026_000M1_scaffold_283_44	185.95	8	0	8		13027000	8	7	0	22	Oxidation (M)	143147	# 49641 # 53453 # -1 # ID=284_44;partial=00;start_type=ATG;rbs_motif=TAAA;rbs_spacer=11bp;gc_cont=0.432
514	533	L2_026_000M1_scaffold_49_188	185.95	8	0	8		13027000	8	7	0	22	Oxidation (M)	142995	# 213696 # 217508 # -1 # ID=50_188;partial=00;start_type=ATG;rbs_motif=TAAA;rbs_spacer=11bp;gc_cont=0.476
1329	478	L2_026_000M1_scaffold_222_3	185.92	11	4	10	1382200	2623600	9	9	3	9		109920	# 2998 # 5955 # -1 # ID=223_3;partial=00;start_type=ATG;rbs_motif=TAAA;rbs_spacer=12bp;gc_cont=0.430
335	1407	L2_026_000M1_scaffold_70_30	185.85	20	20	12	2149000	776900	6	3	16	44	Oxidation (M)	36097	# 44406 # 45407 # 1 # ID=71_30;partial=00;start_type=ATG;rbs_motif=TAAAAA;rbs_spacer=5bp;gc_cont=0.518
696	359	L2_026_000M1_scaffold_1046_12	185.81	34	27	18	17761000	13608000	10	7	13	15	Carbamidomethylation	40836	# 13048 # 14148 # -1 # ID=1047_12;partial=00;start_type=ATG;rbs_motif=GGA/GAG/AGG;rbs_spacer=5-10bp;gc_cont=0.449
974	619	L2_026_000M1_scaffold_27_34	185.64	23	15	20	4223400	10307000	8	8	7	12	Carbamidomethylation	59781	# 40798 # 42390 # 1 # ID=28_34;partial=00;start_type=ATG;rbs_motif=TAAAAA;rbs_spacer=12bp;gc_cont=0.441
1037	518	L2_026_000M1_scaffold_313_69	185.61	11	9	8	5170600	11769000	7	7	6	11		96444	# 101427 # 104117 # 1 # ID=314_69;partial=00;start_type=ATG;rbs_motif=TAAAAA;rbs_spacer=5bp;gc_cont=0.388
1423	739	L2_026_000M1_scaffold_17898_2	185.43	28	0	28		27561000	7	7	0	11	Oxidation (M)	37487	# 631 # 1623 # 1 # ID=17899_2;partial=00;start_type=ATG;rbs_motif=TAAA;rbs_spacer=12bp;gc_cont=0.376
1027	807	L2_026_000M1_scaffold_810_2	185.38	34	0	34		23650000	8	1	0	18	Carbamidomethylation; Oxidation (M)	27394	# 2049 # 2804 # -1 # ID=811_2;partial=00;start_type=ATG;rbs_motif=TAAAAA;rbs_spacer=9bp;gc_cont=0.472
1157	678	L2_026_000M1_scaffold_4409_1	185.27	21	0	21		10976000	7	4	0	15	Carbamidomethylation; Oxidation (M)	53356	# 3 # 1499 # 1 # ID=4410_1;partial=10;start_type=Edge;rbs_motif=None;rbs_spacer=None;gc_cont=0.480
674	894	L2_026_000M1_scaffold_650_3	185.19	22	0	22		69128000	8	8	0	18	Carbamidomethylation	37939	# 1403 # 2437 # -1 # ID=651_3;partial=00;start_type=ATG;rbs_motif=TAAAA;rbs_spacer=4bp;gc_cont=0.413
674	895	L2_026_000M1_scaffold_853_34	185.19	22	0	22		69128000	8	8	0	18	Carbamidomethylation	37953	# 30133 # 31167 # 1 # ID=854_34;partial=00;start_type=ATG;rbs_motif=TAA;rbs_spacer=5bp;gc_cont=0.442
899	503	L2_026_000M1_scaffold_8_91	185.13	9	4	8	3696100	9219400	8	8	6	14	Carbamidomethylation; Oxidation (M)	137597	# 114211 # 117957 # 1 # ID=9_91;partial=00;start_type=ATG;rbs_motif=AAAAA;rbs_spacer=9bp;gc_cont=0.489
1261	871	L2_026_000M1_scaffold_154_1	185.1	9	9	9	3690700	6431500	6	6	6	7		118840	# 821 # 4288 # 1 # ID=155_1;partial=00;start_type=ATG;rbs_motif=GGA/GAG/AGG;rbs_spacer=5-10bp;gc_cont=0.486
514	522	L2_026_000M1_scaffold_3000_2	184.97	8	0	8		11975000	8	7	0	21	Oxidation (M)	142484	# 4356 # 8168 # -1 # ID=3001_2;partial=00;start_type=ATG;rbs_motif=TAA;rbs_spacer=3bp;gc_cont=0.415
360	1113	L2_026_000M1_scaffold_7883_1	184.9	23	0	23		43207000	6	6	0	28	Oxidation (M)	34571	# 2 # 934 # -1 # ID=7884_1;partial=10;start_type=ATG;rbs_motif=None;rbs_spacer=None;gc_cont=0.490
119	601	L2_026_000M1_scaffold_1279_9	184.74	33	28	27	9174400	4874700	8	2	55	86	Carbamidomethylation; Oxidation (M)	32847	# 9029 # 9970 # 1 # ID=1280_9;partial=00;start_type=ATG;rbs_motif=AACAA;rbs_spacer=12bp;gc_cont=0.427
960	1229	L2_026_000M1_scaffold_1696_28	184.56	15	15	10	1522300	12691000	6	6	5	14		58380	# 37596 # 39149 # -1 # ID=1697_28;partial=00;start_type=ATG;rbs_motif=TAAA;rbs_spacer=11bp;gc_cont=0.450
446	930	L2_026_000M1_scaffold_16760_4	184.45	33	0	33		58665000	8	8	0	31	Carbamidomethylation; Oxidation (M)	24619	# 1140 # 1784 # -1 # ID=16761_4;partial=01;start_type=Edge;rbs_motif=None;rbs_spacer=None;gc_cont=0.397
446	931	L2_026_000M1_scaffold_17786_3	184.45	33	0	33		58665000	8	8	0	31	Carbamidomethylation; Oxidation (M)	24619	# 1043 # 1687 # -1 # ID=17787_3;partial=01;start_type=Edge;rbs_motif=None;rbs_spacer=None;gc_cont=0.369
1273	783	L2_026_000M1_scaffold_3131_1	184.2	9	6	8	831900	5934500	7	6	6	7		120387	# 37 # 3294 # 1 # ID=3132_1;partial=00;start_type=ATG;rbs_motif=TAA;rbs_spacer=11bp;gc_cont=0.425
1188	482	L2_026_000M1_scaffold_436_39	184.09	14	11	7	2669900	5039600	9	8	7	7		84405	# 43312 # 45543 # -1 # ID=437_39;partial=00;start_type=ATG;rbs_motif=TAAAA;rbs_spacer=14bp;gc_cont=0.467
1282	935	L2_026_000M1_scaffold_4862_2	184.09	19	11	19	1580000	11106000	6	6	3	10	Carbamidomethylation	57222	# 916 # 2472 # -1 # ID=4863_2;partial=00;start_type=ATG;rbs_motif=TAA;rbs_spacer=12bp;gc_cont=0.408
1053	714	L2_026_000M1_scaffold_506_28	184.04	13	7	12	4828500	9093900	7	4	6	11		83422	# 35672 # 37885 # 1 # ID=507_28;partial=00;start_type=ATG;rbs_motif=TAA;rbs_spacer=15bp;gc_cont=0.510
856	453	L2_026_000M1_scaffold_1168_2	183.98	22	18	17	2750000	9221800	9	9	7	15		70151	# 104 # 1966 # 1 # ID=1169_2;partial=00;start_type=ATG;rbs_motif=TAA;rbs_spacer=11bp;gc_cont=0.424
1292	766	L2_026_000M1_scaffold_545_25	183.96	24	24	4	11277000	0	7	6	11	2		48652	# 29035 # 30405 # -1 # ID=546_25;partial=00;start_type=ATG;rbs_motif=AGGAG;rbs_spacer=5-10bp;gc_cont=0.590
746	802	L2_026_000M1_scaffold_20_147	183.78	21	0	21		43269000	7	3	0	16	Carbamidomethylation	46874	# 182443 # 183714 # -1 # ID=21_147;partial=00;start_type=ATG;rbs_motif=TAAAAA;rbs_spacer=6bp;gc_cont=0.484
514	552	L2_026_000M1_scaffold_9545_1	183.74	11	0	11		8540600	8	8	0	19	Oxidation (M)	103869	# 159 # 2966 # -1 # ID=9546_1;partial=01;start_type=Edge;rbs_motif=None;rbs_spacer=None;gc_cont=0.438
1158	788	L2_026_000M1_scaffold_1700_1	183.54	10	6	9	584370	3121600	8	7	6	9		114943	# 2 # 3097 # 1 # ID=1701_1;partial=10;start_type=Edge;rbs_motif=None;rbs_spacer=None;gc_cont=0.414
1206	579	L2_026_000M1_scaffold_57_17	183.41	15	10	13	9140600	27851000	8	8	5	9	Carbamidomethylation	69229	# 26600 # 28432 # 1 # ID=58_17;partial=00;start_type=ATG;rbs_motif=AGGAGG;rbs_spacer=5-10bp;gc_cont=0.396
358	812	L2_026_000M1_scaffold_4840_1	183.3	32	32	17	40827		9	1	46	10	Oxidation (M)	32961	# 3 # 878 # -1 # ID=4841_1;partial=10;start_type=ATG;rbs_motif=AGGA/GGAG/GAGG;rbs_spacer=11-12bp;gc_cont=0.465
603	2636	L2_026_000M1_scaffold_16547_2	183.28	22	22	15	28761000	7277500	5	2	7	10		23138	# 347 # 964 # 1 # ID=16548_2;partial=00;start_type=ATG;rbs_motif=TAAA;rbs_spacer=12bp;gc_cont=0.472
238	1417	L2_026_000M1_scaffold_14281_1	183.2	68	42	65		0	6	1	20	59	Carbamidomethylation	11597	# 1 # 318 # -1 # ID=14282_1;partial=10;start_type=ATG;rbs_motif=AATAA;rbs_spacer=15bp;gc_cont=0.440
1534	953	L2_026_000M1_scaffold_3186_1	182.97	9	0	9		13893000	6	6	0	10	Oxidation (M)	109920	# 186 # 3185 # -1 # ID=3187_1;partial=00;start_type=ATG;rbs_motif=TAAA;rbs_spacer=11bp;gc_cont=0.446
624	434	L2_026_000M1_scaffold_30_33	182.83	14	0	14		19071000	9	9	0	21	Oxidation (M)	97380	# 30203 # 32797 # 1 # ID=31_33;partial=00;start_type=ATG;rbs_motif=AAA;rbs_spacer=12bp;gc_cont=0.516
644	725	sp|P12821|ACE_HUMAN	182.8	9	8	4	12081000	6928000	8	8	18	13		149714	Angiotensin-converting enzyme OS=Homo sapiens OX=9606 GN=ACE PE=1 SV=1
789	1940	L2_026_000M1_scaffold_872_1	182.73	50	0	50		19860000	5	2	0	24	Carbamidomethylation	12648	# 1 # 345 # 1 # ID=873_1;partial=10;start_type=Edge;rbs_motif=None;rbs_spacer=None;gc_cont=0.472
1038	710	L2_026_000M1_scaffold_3889_1	182.65	23	5	23		3769300	7	3	3	14	Oxidation (M)	52204	# 2 # 1432 # -1 # ID=3890_1;partial=10;start_type=ATG;rbs_motif=TAAAAA;rbs_spacer=8bp;gc_cont=0.458
1595	637	L2_026_000M1_scaffold_2563_1	182.56	10	7	5	5075000	1441900	7	7	5	4	Carbamidomethylation	126876	# 1 # 3384 # -1 # ID=2564_1;partial=10;start_type=ATG;rbs_motif=GGA/GAG/AGG;rbs_spacer=5-10bp;gc_cont=0.303
605	1117	L2_026_000M1_scaffold_6162_1	182.54	50	0	50		199050000	6	6	0	34	Oxidation (M)	15746	# 2 # 436 # 1 # ID=6163_1;partial=10;start_type=Edge;rbs_motif=None;rbs_spacer=None;gc_cont=0.421
1424	1027	L2_026_000M1_scaffold_2864_4	182.53	16	0	16		23151000	6	5	0	11	Carbamidomethylation; Oxidation (M)	56792	# 3185 # 4696 # -1 # ID=2865_4;partial=00;start_type=ATG;rbs_motif=TAA;rbs_spacer=11bp;gc_cont=0.456
1353	914	L2_026_000M1_scaffold_24971_1	182.44	23	23	0	19780000		6	6	12	0	Carbamidomethylation; Oxidation (M)	45695	# 1 # 1221 # -1 # ID=24972_1;partial=11;start_type=Edge;rbs_motif=None;rbs_spacer=None;gc_cont=0.593
249	1339	L2_026_000M1_scaffold_5390_5	182.43	21	19	20	623570	206100	7	3	30	47	Oxidation (M)	35596	# 3997 # 4965 # -1 # ID=5391_5;partial=01;start_type=Edge;rbs_motif=None;rbs_spacer=None;gc_cont=0.417
1704	837	L2_026_000M1_scaffold_615_15	182.04	14	0	14		6023600	6	4	0	8	Oxidation (M)	68705	# 21367 # 23226 # -1 # ID=616_15;partial=00;start_type=ATG;rbs_motif=AATAA;rbs_spacer=3bp;gc_cont=0.473
1198	940	L2_026_000M1_scaffold_690_24	181.96	17	11	15	1518000	2289000	6	6	5	9		61378	# 25681 # 27312 # -1 # ID=691_24;partial=00;start_type=ATG;rbs_motif=TATAA;rbs_spacer=4bp;gc_cont=0.555
1080	1151	L2_026_000M1_scaffold_9188_2	181.8	12	2	11	176790		6	1	1	14	Oxidation (M)	66425	# 204 # 1967 # -1 # ID=9189_2;partial=00;start_type=ATG;rbs_motif=TAAAAA;rbs_spacer=4bp;gc_cont=0.465
324	1221	L2_026_000M1_scaffold_50_71	181.68	17	0	17		59826000	6	6	0	23	Carbamidomethylation	45445	# 79607 # 80878 # 1 # ID=51_71;partial=00;start_type=ATG;rbs_motif=TAA;rbs_spacer=11bp;gc_cont=0.471
256	403	L2_026_000M1_scaffold_1858_12	181.63	14	12	11	1140900		9	1	34	40	Carbamidomethylation; Oxidation (M)	81582	# 11120 # 13279 # -1 # ID=1859_12;partial=00;start_type=ATG;rbs_motif=TAA;rbs_spacer=12bp;gc_cont=0.444
963	695	L2_026_000M1_scaffold_1732_4	181.53	15	6	13	675940	12389000	7	6	4	15	Oxidation (M)	64159	# 4640 # 6337 # -1 # ID=1733_4;partial=00;start_type=ATG;rbs_motif=None;rbs_spacer=None;gc_cont=0.367
1104	1033	L2_026_000M1_scaffold_24269_1	181.53	28	28	0	38922000		7	7	16	0	Carbamidomethylation; Oxidation (M)	36440	# 2 # 1030 # 1 # ID=24270_1;partial=10;start_type=Edge;rbs_motif=None;rbs_spacer=None;gc_cont=0.601
1715	668	L2_026_000M1_scaffold_710_40	181.51	11	0	11		5029100	7	7	0	8	Oxidation (M)	90821	# 56512 # 58935 # -1 # ID=711_40;partial=00;start_type=ATG;rbs_motif=TAAA;rbs_spacer=9bp;gc_cont=0.474
278	1154	L2_026_000M1_scaffold_922_32	181.51	21	21	17	57068000	22964000	5	3	21	48	Carbamidomethylation; Oxidation (M)	36085	# 42329 # 43330 # -1 # ID=923_32;partial=00;start_type=ATG;rbs_motif=TAA;rbs_spacer=11bp;gc_cont=0.453
291	339	L2_026_000M1_scaffold_0_321	181.47	28	20	21	0		12	1	24	41	Oxidation (M)	48595	# 423146 # 424480 # -1 # ID=1_321;partial=00;start_type=ATG;rbs_motif=AATAA;rbs_spacer=10bp;gc_cont=0.474
972	1368	L2_026_000M1_scaffold_8795_3	181.37	19	19	17	16157000	17278000	5	5	13	6		41041	# 1714 # 2874 # -1 # ID=8796_3;partial=00;start_type=ATG;rbs_motif=None;rbs_spacer=None;gc_cont=0.475
882	784	sp|P00915|CAH1_HUMAN	181.36	38	31	25	103050000	27593000	8	8	17	4	Oxidation (M)	28870	Carbonic anhydrase 1 OS=Homo sapiens OX=9606 GN=CA1 PE=1 SV=2
937	610	L2_026_000M1_scaffold_115_15	181.34	21	19	12	6875600	3110900	8	7	10	10		56122	# 18887 # 20353 # 1 # ID=116_15;partial=00;start_type=ATG;rbs_motif=TAAAAA;rbs_spacer=8bp;gc_cont=0.507
666	1114	L2_026_000M1_scaffold_10841_1	181.24	18	18	16	13489000	9449200	7	7	11	19		47938	# 1 # 1374 # 1 # ID=10842_1;partial=10;start_type=Edge;rbs_motif=None;rbs_spacer=None;gc_cont=0.652
1596	886	L2_026_000M1_scaffold_3091_3	181.22	6	5	3	3617800	5903500	6	6	5	4		190150	# 2544 # 7847 # 1 # ID=3092_3;partial=00;start_type=ATG;rbs_motif=AGGA/GGAG/GAGG;rbs_spacer=11-12bp;gc_cont=0.549
1631	1213	sp|P30740|ILEU_HUMAN	181.11	18	12	15	5810500	5809100	6	6	5	4		42742	Leukocyte elastase inhibitor OS=Homo sapiens OX=9606 GN=SERPINB1 PE=1 SV=1
181	2924	L2_026_000M1_scaffold_3431_2	180.74	30	0	30		956380000	7	7	0	43	Oxidation (M)	16478	# 671 # 1096 # 1 # ID=3432_2;partial=00;start_type=ATG;rbs_motif=TAAA;rbs_spacer=6bp;gc_cont=0.392
657	698	L2_026_000M1_scaffold_4314_8	180.74	28	10	26		80675000	8	3	3	28	Oxidation (M)	33014	# 4433 # 5356 # -1 # ID=4315_8;partial=00;start_type=ATG;rbs_motif=TAA;rbs_spacer=13bp;gc_cont=0.456
748	999	L2_026_000M1_scaffold_2069_18	180.67	12	12	9	8611600	4825000	5	5	14	11		70673	# 14820 # 16733 # 1 # ID=2070_18;partial=00;start_type=ATG;rbs_motif=AGGAGG;rbs_spacer=5-10bp;gc_cont=0.433
929	413	L2_026_000M1_scaffold_1700_4	180.66	21	10	19	1712500	10419000	10	10	5	15		67105	# 8019 # 9806 # 1 # ID=1701_4;partial=00;start_type=ATG;rbs_motif=TAA;rbs_spacer=11bp;gc_cont=0.428
662	465	L2_026_000M1_scaffold_1574_38	180.43	14	7	13	2891200	40135	8	1	14	16	Oxidation (M)	77456	# 21369 # 23486 # -1 # ID=1575_38;partial=00;start_type=ATG;rbs_motif=TAA;rbs_spacer=13bp;gc_cont=0.426
701	1035	L2_026_000M1_scaffold_710_12	180.43	26	0	26		39346000	6	3	0	28	Carbamidomethylation; Oxidation (M)	33846	# 21011 # 21922 # 1 # ID=711_12;partial=00;start_type=ATG;rbs_motif=TAAA;rbs_spacer=12bp;gc_cont=0.454
764	1064	L2_026_000M1_scaffold_1642_11	180.42	20	0	20		21697000	6	6	0	25	Oxidation (M)	51119	# 10721 # 12136 # -1 # ID=1643_11;partial=00;start_type=ATG;rbs_motif=AATAA;rbs_spacer=9bp;gc_cont=0.415
514	689	L2_026_000M1_scaffold_10529_1	180.35	10	0	10		8540600	7	7	0	18	Oxidation (M)	101186	# 1 # 2718 # 1 # ID=10530_1;partial=11;start_type=Edge;rbs_motif=None;rbs_spacer=None;gc_cont=0.437
514	688	L2_026_000M1_scaffold_11013_1	180.35	10	0	10		8540600	7	7	0	18	Oxidation (M)	97084	# 2 # 2617 # 1 # ID=11014_1;partial=11;start_type=Edge;rbs_motif=None;rbs_spacer=None;gc_cont=0.435
1103	986	L2_026_000M1_scaffold_2307_9	180.21	10	0	10		14448000	6	1	0	16	Carbamidomethylation; Oxidation (M)	79829	# 9072 # 11156 # 1 # ID=2308_9;partial=01;start_type=ATG;rbs_motif=TAA;rbs_spacer=7bp;gc_cont=0.452
860	757	L2_026_000M1_scaffold_1129_10	180.18	22	16	19	7089800	3946500	8	7	6	16		44291	# 14026 # 15258 # -1 # ID=1130_10;partial=00;start_type=ATG;rbs_motif=TAAAAA;rbs_spacer=8bp;gc_cont=0.406
1132	476	L2_026_000M1_scaffold_101_58	179.93	11	4	11	585240	6043600	9	8	3	12		117971	# 83365 # 86517 # -1 # ID=102_58;partial=00;start_type=ATG;rbs_motif=AAAAA;rbs_spacer=12bp;gc_cont=0.423
1061	973	L2_026_000M1_scaffold_1008_55	179.88	26	15	22	4438500	13669000	6	6	5	12		41285	# 35834 # 36940 # 1 # ID=1009_55;partial=00;start_type=ATG;rbs_motif=None;rbs_spacer=None;gc_cont=0.555
680	1180	L2_026_000M1_scaffold_1_218	179.8	37	37	29	23389000	29337000	6	4	16	13		21827	# 273191 # 273769 # 1 # ID=2_218;partial=00;start_type=ATG;rbs_motif=None;rbs_spacer=None;gc_cont=0.549
525	561	L2_026_000M1_scaffold_364_39	179.63	23	20	15	518950	639970	8	1	22	16	Oxidation (M)	48922	# 41645 # 42991 # 1 # ID=365_39;partial=00;start_type=ATG;rbs_motif=AGGAG/GGAGG;rbs_spacer=11-12bp;gc_cont=0.433
684	1003	L2_026_000M1_scaffold_1104_16	179.57	21	0	21		0	6	1	0	29	Carbamidomethylation	44987	# 13356 # 14549 # -1 # ID=1105_16;partial=00;start_type=ATG;rbs_motif=TAAAA;rbs_spacer=3bp;gc_cont=0.456
1108	759	L2_026_000M1_scaffold_2207_10	179.52	32	23	20	2181700	1685800	7	4	10	6	Carbamidomethylation	34595	# 10690 # 11622 # -1 # ID=2208_10;partial=01;start_type=Edge;rbs_motif=None;rbs_spacer=None;gc_cont=0.447
1418	421	L2_026_000M1_scaffold_548_6	179.1	11	2	10	498330	2621300	9	9	2	9		114445	# 10456 # 13527 # 1 # ID=549_6;partial=00;start_type=ATG;rbs_motif=TAAAAA;rbs_spacer=7bp;gc_cont=0.418
948	488	L2_026_000M1_scaffold_20437_1	179.04	20	20	0	42320000		8	7	19	0	Oxidation (M)	53222	# 3 # 1478 # 1 # ID=20438_1;partial=11;start_type=Edge;rbs_motif=None;rbs_spacer=None;gc_cont=0.635
1121	409	L2_026_000M1_scaffold_9344_1	179.04	14	6	11	1056100	2207700	9	9	4	11	Oxidation (M)	97996	# 385 # 3030 # 1 # ID=9345_1;partial=01;start_type=ATG;rbs_motif=TAAA;rbs_spacer=11bp;gc_cont=0.414
845	703	L2_026_000M1_scaffold_436_68	178.72	15	13	9	12328000	23962000	7	7	9	13		78156	# 73629 # 75668 # 1 # ID=437_68;partial=00;start_type=ATG;rbs_motif=TAAAAA;rbs_spacer=5bp;gc_cont=0.428
794	559	L2_026_000M1_scaffold_24917_2	178.65	28	0	28		5316600	9	2	0	23	Carbamidomethylation; Oxidation (M)	38180	# 195 # 1223 # 1 # ID=24918_2;partial=01;start_type=ATG;rbs_motif=TAAA;rbs_spacer=12bp;gc_cont=0.454
1015	467	L2_026_000M1_scaffold_3325_5	178.62	20	19	11	5012800	3779600	9	7	13	5		58051	# 4650 # 6266 # -1 # ID=3326_5;partial=00;start_type=ATG;rbs_motif=GGAGG;rbs_spacer=5-10bp;gc_cont=0.640
1189	750	L2_026_000M1_scaffold_1096_5	178.58	15	9	15	1583500	3485300	7	7	5	9	Carbamidomethylation	78357	# 5433 # 7514 # 1 # ID=1097_5;partial=00;start_type=ATG;rbs_motif=AGxAGG/AGGxGG;rbs_spacer=5-10bp;gc_cont=0.462
786	609	L2_026_000M1_scaffold_804_21	178.49	23	23	14	18804000	13430000	8	6	15	9		47640	# 32525 # 33865 # 1 # ID=805_21;partial=00;start_type=ATG;rbs_motif=AATAA;rbs_spacer=5bp;gc_cont=0.468
1125	850	L2_026_000M1_scaffold_1433_15	178.39	20	15	9	1618400		6	2	7	8	Oxidation (M)	49584	# 10345 # 11733 # -1 # ID=1434_15;partial=00;start_type=ATG;rbs_motif=AGGAGG;rbs_spacer=5-10bp;gc_cont=0.416
925	1063	L2_026_000M1_scaffold_6073_2	178.31	24	24	21	10564000	4857500	6	6	10	10		32909	# 302 # 1204 # 1 # ID=6074_2;partial=00;start_type=ATG;rbs_motif=GGAG/GAGG;rbs_spacer=5-10bp;gc_cont=0.375
526	1158	L2_026_000M1_scaffold_5774_6	178.15	70	59	63	45632000	5153800	8	3	20	18	Oxidation (M)	11182	# 4366 # 4671 # -1 # ID=5775_6;partial=01;start_type=Edge;rbs_motif=None;rbs_spacer=None;gc_cont=0.503
1007	513	L2_026_000M1_scaffold_960_1	178.15	27	27	21	6925100	2001300	9	5	9	9	Oxidation (M)	45852	# 870 # 2087 # 1 # ID=961_1;partial=00;start_type=ATG;rbs_motif=TAA;rbs_spacer=15bp;gc_cont=0.444
941	1402	L2_026_000M1_scaffold_617_10	178.11	29	29	25	41533000	17202000	5	5	12	8		33025	# 14398 # 15318 # -1 # ID=618_10;partial=00;start_type=ATG;rbs_motif=TAAA;rbs_spacer=9bp;gc_cont=0.387
1647	1836	L2_026_000M1_scaffold_3126_2	178.08	16	16	4	9068200	5885900	4	4	8	1		43589	# 1036 # 2226 # 1 # ID=3127_2;partial=00;start_type=ATG;rbs_motif=TAAAAA;rbs_spacer=12bp;gc_cont=0.381
1060	780	L2_026_000M1_scaffold_1594_2	178.04	34	6	28	0		8	1	1	16	Carbamidomethylation; Oxidation (M)	27405	# 245 # 1000 # 1 # ID=1595_2;partial=00;start_type=ATG;rbs_motif=TAAAA;rbs_spacer=13bp;gc_cont=0.499
1060	779	L2_026_000M1_scaffold_425_33	178.04	34	6	28	0		8	1	1	16	Carbamidomethylation; Oxidation (M)	27391	# 42015 # 42770 # -1 # ID=426_33;partial=00;start_type=ATG;rbs_motif=TAAAA;rbs_spacer=13bp;gc_cont=0.489
1060	809	L2_026_000M1_scaffold_68_63	178.04	34	6	28	0		8	1	1	16	Carbamidomethylation; Oxidation (M)	27349	# 79601 # 80356 # -1 # ID=69_63;partial=00;start_type=ATG;rbs_motif=TAAA;rbs_spacer=12bp;gc_cont=0.513
1446	723	L2_026_000M1_scaffold_1497_8	178.02	24	0	24		22303000	7	7	0	11	Oxidation (M)	52528	# 14132 # 15607 # 1 # ID=1498_8;partial=00;start_type=ATG;rbs_motif=TAAA;rbs_spacer=11bp;gc_cont=0.455
360	988	L2_026_000M1_scaffold_232_54	177.99	13	0	13		33022000	6	6	0	19	Carbamidomethylation; Oxidation (M)	60222	# 54457 # 56094 # -1 # ID=233_54;partial=00;start_type=ATG;rbs_motif=TAAA;rbs_spacer=11bp;gc_cont=0.449
360	932	L2_026_000M1_scaffold_66_85	177.99	13	0	13		33022000	6	6	0	19	Carbamidomethylation; Oxidation (M)	59955	# 97947 # 99581 # -1 # ID=67_85;partial=00;start_type=ATG;rbs_motif=TAA;rbs_spacer=11bp;gc_cont=0.462
393	407	L2_026_000M1_scaffold_147_35	177.94	30	27	27	95834000	74806000	9	6	28	23	Oxidation (M)	37321	# 45422 # 46465 # 1 # ID=148_35;partial=00;start_type=ATG;rbs_motif=AGGAG;rbs_spacer=5-10bp;gc_cont=0.567
1046	1198	L2_026_000M1_scaffold_4409_6	177.84	20	0	20		8027700	6	4	0	17	Carbamidomethylation; Oxidation (M)	39285	# 4457 # 5542 # 1 # ID=4410_6;partial=00;start_type=ATG;rbs_motif=TAA;rbs_spacer=11bp;gc_cont=0.486
822	983	L2_026_000M1_scaffold_8_110	177.64	8	8	8	9185600	20934000	6	6	8	15		122710	# 134717 # 138121 # -1 # ID=9_110;partial=00;start_type=ATG;rbs_motif=TAAA;rbs_spacer=12bp;gc_cont=0.416
695	672	L2_026_000M1_scaffold_583_12	177.61	11	11	10	4770000	6440400	7	2	14	14		86530	# 14771 # 17053 # -1 # ID=584_12;partial=00;start_type=ATG;rbs_motif=TAAA;rbs_spacer=11bp;gc_cont=0.494
815	500	L2_026_000M1_scaffold_9436_3	177.51	35	0	35		70973000	9	9	0	23	Carbamidomethylation; Oxidation (M)	28776	# 1461 # 2207 # -1 # ID=9437_3;partial=00;start_type=ATG;rbs_motif=TAAAAA;rbs_spacer=9bp;gc_cont=0.438
1279	760	L2_026_000M1_scaffold_22216_1	177.22	20	20	0	22754000		7	7	13	0	Carbamidomethylation; Oxidation (M)	47470	# 1 # 1344 # 1 # ID=22217_1;partial=10;start_type=Edge;rbs_motif=None;rbs_spacer=None;gc_cont=0.614
736	428	L2_026_000M1_scaffold_1127_10	177.17	18	0	18		80115000	10	10	0	26	Oxidation (M)	66862	# 9569 # 11365 # 1 # ID=1128_10;partial=00;start_type=ATG;rbs_motif=AACAA;rbs_spacer=13bp;gc_cont=0.454
1229	1089	L2_026_000M1_scaffold_1157_36	177.17	18	18	9	28738000	1352400	6	6	11	3		49421	# 33459 # 34808 # 1 # ID=1158_36;partial=00;start_type=ATG;rbs_motif=GGAGG;rbs_spacer=5-10bp;gc_cont=0.421
1052	506	L2_026_000M1_scaffold_20507_1	177.09	14	8	12	5158500	18797000	8	6	6	11		83667	# 1 # 2334 # -1 # ID=20508_1;partial=10;start_type=ATG;rbs_motif=AGGAG;rbs_spacer=5-10bp;gc_cont=0.636
498	611	L2_026_000M1_scaffold_1882_1	177.05	42	30	32	7790900	2936000	9	3	25	16	Carbamidomethylation	26930	# 2 # 763 # 1 # ID=1883_1;partial=10;start_type=Edge;rbs_motif=None;rbs_spacer=None;gc_cont=0.454
912	410	L2_026_000M1_scaffold_1496_2	176.7	24	0	24		14870000	10	10	0	20	Carbamidomethylation; Oxidation (M)	53329	# 304 # 1764 # 1 # ID=1497_2;partial=00;start_type=ATG;rbs_motif=TAAA;rbs_spacer=9bp;gc_cont=0.483
1214	763	L2_026_000M1_scaffold_1790_27	176.42	21	21	7	24228000	811280	7	7	12	2		50912	# 22908 # 24296 # 1 # ID=1791_27;partial=00;start_type=ATG;rbs_motif=AGxAGG/AGGxGG;rbs_spacer=5-10bp;gc_cont=0.442
658	1484	L2_026_000M1_scaffold_63_26	176.39	20	5	20		3572300	5	1	5	26	Oxidation (M)	41445	# 27389 # 28513 # -1 # ID=64_26;partial=00;start_type=ATG;rbs_motif=TAAA;rbs_spacer=12bp;gc_cont=0.497
1535	1186	L2_026_000M1_scaffold_103_76	176.3	16	13	9	5706700	5985000	5	4	5	5		55060	# 78812 # 80254 # -1 # ID=104_76;partial=00;start_type=ATG;rbs_motif=AGGAG;rbs_spacer=5-10bp;gc_cont=0.589
971	1217	L2_026_000M1_scaffold_1552_1	176.19	39	39	27	2012500	0	5	1	8	11	Carbamidomethylation; Oxidation (M)	25416	# 23 # 724 # 1 # ID=1553_1;partial=00;start_type=ATG;rbs_motif=AGGAG;rbs_spacer=5-10bp;gc_cont=0.590
1010	1218	L2_026_000M1_scaffold_505_38	176.18	39	39	20	579400		5	1	8	10	Carbamidomethylation; Oxidation (M)	25356	# 38081 # 38782 # -1 # ID=506_38;partial=00;start_type=ATG;rbs_motif=AGGAG;rbs_spacer=5-10bp;gc_cont=0.584
1097	1344	L2_026_000M1_scaffold_4844_5	176.14	18	18	5	4112100		7	4	9	7		55510	# 3699 # 5213 # -1 # ID=4845_5;partial=00;start_type=ATG;rbs_motif=TAAA;rbs_spacer=12bp;gc_cont=0.431
288	1245	sp|P05451|REG1A_HUMAN	176.07	39	38	13	124830000	4928100	6	6	64	2	Carbamidomethylation	18731	Lithostathine-1-alpha OS=Homo sapiens OX=9606 GN=REG1A PE=1 SV=3
1220	1248	L2_026_000M1_scaffold_36_18	175.73	13	13	10	10671000	2193800	5	5	9	5		58685	# 29355 # 30926 # 1 # ID=37_18;partial=00;start_type=ATG;rbs_motif=TAAAA;rbs_spacer=12bp;gc_cont=0.512
1045	701	L2_026_000M1_scaffold_1790_11	175.68	18	10	13	498170	2482600	7	4	6	11		57025	# 8781 # 10361 # 1 # ID=1791_11;partial=00;start_type=ATG;rbs_motif=GGAGG;rbs_spacer=5-10bp;gc_cont=0.467
629	273	sp|P02538|K2C6A_HUMAN	175.64	22	6	18		4253900	11	2	9	23	Oxidation (M)	60045	Keratin type II cytoskeletal 6A OS=Homo sapiens OX=9606 GN=KRT6A PE=1 SV=3
1448	911	L2_026_000M1_scaffold_583_1	175.58	8	8	3	1551700	1769900	6	6	8	3		134125	# 314 # 3913 # -1 # ID=584_1;partial=00;start_type=ATG;rbs_motif=TAAAAA;rbs_spacer=6bp;gc_cont=0.478
638	520	L2_026_000M1_scaffold_914_11	175.58	31	26	16	42814000	17572000	8	5	19	13	Carbamidomethylation	37279	# 12771 # 13790 # -1 # ID=915_11;partial=00;start_type=ATG;rbs_motif=TAA;rbs_spacer=5bp;gc_cont=0.468
982	933	L2_026_000M1_scaffold_97_17	175.53	24	18	24	19940000	24673000	6	6	9	10		39243	# 19877 # 20992 # -1 # ID=98_17;partial=00;start_type=ATG;rbs_motif=GGAG/GAGG;rbs_spacer=5-10bp;gc_cont=0.562
676	491	L2_026_000M1_scaffold_846_23	175.5	13	12	8	3767300	12571000	8	7	10	19	Oxidation (M)	85483	# 34046 # 36298 # 1 # ID=847_23;partial=00;start_type=ATG;rbs_motif=TAAA;rbs_spacer=11bp;gc_cont=0.421
402	1449	L2_026_000M1_scaffold_2556_11	175.32	44	44	21	39044000	9771300	5	5	45	5		18659	# 9304 # 9831 # -1 # ID=2557_11;partial=00;start_type=ATG;rbs_motif=AGGAG;rbs_spacer=5-10bp;gc_cont=0.415
859	483	L2_026_000M1_scaffold_1182_13	175.19	14	0	14		40735000	9	5	0	22	Carbamidomethylation	77542	# 17859 # 19997 # 1 # ID=1183_13;partial=01;start_type=ATG;rbs_motif=TAAAAA;rbs_spacer=3bp;gc_cont=0.509
660	427	L2_026_000M1_scaffold_2_103	174.98	11	8	8		0	9	1	12	18	Oxidation (M)	129390	# 149001 # 152549 # 1 # ID=3_103;partial=00;start_type=ATG;rbs_motif=TAA;rbs_spacer=12bp;gc_cont=0.473
1355	1189	L2_026_000M1_scaffold_5773_2	174.98	17	0	17		39904000	5	5	0	12	Oxidation (M)	48833	# 2535 # 3794 # 1 # ID=5774_2;partial=00;start_type=ATG;rbs_motif=TAA;rbs_spacer=11bp;gc_cont=0.344
1164	718	L2_026_000M1_scaffold_314_29	174.97	20	0	20		5668200	7	7	0	15	Oxidation (M)	55998	# 26995 # 28470 # 1 # ID=315_29;partial=00;start_type=ATG;rbs_motif=TAAA;rbs_spacer=11bp;gc_cont=0.472
1035	549	L2_026_000M1_scaffold_15246_1	174.89	22	20	5	2371000		8	5	10	7	Oxidation (M)	61238	# 1 # 1638 # 1 # ID=15247_1;partial=10;start_type=Edge;rbs_motif=None;rbs_spacer=None;gc_cont=0.451
828	1172	sp|Q92484|ASM3A_HUMAN	174.86	13	13	7	29784000	18640000	6	6	12	11	Oxidation (M)	51260	Acid sphingomyelinase-like phosphodiesterase 3a OS=Homo sapiens OX=9606 GN=SMPDL3A PE=1 SV=2
313	924	L2_026_000M1_scaffold_11_67	174.73	46	37	28	765550	980290	9	4	35	27	Carbamidomethylation	20764	# 81901 # 82452 # -1 # ID=12_67;partial=00;start_type=ATG;rbs_motif=TAAAAA;rbs_spacer=11bp;gc_cont=0.449
1429	842	L2_026_000M1_scaffold_1453_1	174.6	13	9	4	458390		7	3	4	7	Carbamidomethylation; Oxidation (M)	80531	# 91 # 2250 # 1 # ID=1454_1;partial=00;start_type=ATG;rbs_motif=TAAA;rbs_spacer=11bp;gc_cont=0.427
1456	2523	L2_026_000M1_scaffold_288_34	174.57	26	26	4	7342000		4	2	7	4		23140	# 31688 # 32308 # 1 # ID=289_34;partial=00;start_type=ATG;rbs_motif=TAAA;rbs_spacer=12bp;gc_cont=0.483
1145	584	L2_026_000M1_scaffold_2004_4	174.56	22	9	22	724010	10889000	8	8	4	11		54362	# 3462 # 4931 # -1 # ID=2005_4;partial=00;start_type=ATG;rbs_motif=TAAAAA;rbs_spacer=12bp;gc_cont=0.507
885	1728	L2_026_000M1_scaffold_36_158	174.56	28	0	28		2142500	5	2	0	21	Carbamidomethylation; Oxidation (M)	21121	# 223861 # 224427 # 1 # ID=37_158;partial=00;start_type=ATG;rbs_motif=TAAA;rbs_spacer=11bp;gc_cont=0.494
48	1986	sp|P06312|KV401_HUMAN	174.37	44	44	31	607990000	253170000	8	8	144	120	Oxidation (M)	13380	Immunoglobulin kappa variable 4-1 OS=Homo sapiens OX=9606 GN=IGKV4-1 PE=1 SV=1
1226	787	L2_026_000M1_scaffold_1650_12	174.29	17	14	10	7400800	8417500	7	7	7	7	Carbamidomethylation	66362	# 8849 # 10660 # 1 # ID=1651_12;partial=00;start_type=ATG;rbs_motif=AGGAG;rbs_spacer=5-10bp;gc_cont=0.488
778	731	L2_026_000M1_scaffold_6300_3	174.02	15	13	9	5474600	9457600	7	7	11	13		67542	# 2565 # 4319 # 1 # ID=6301_3;partial=01;start_type=ATG;rbs_motif=AGGAG;rbs_spacer=5-10bp;gc_cont=0.364
865	1193	L2_026_000M1_scaffold_733_13	174.02	31	31	21	25485000	14228000	5	5	8	14		29288	# 16323 # 17120 # -1 # ID=734_13;partial=00;start_type=ATG;rbs_motif=TAAA;rbs_spacer=12bp;gc_cont=0.490
1280	893	L2_026_000M1_scaffold_4156_6	173.9	32	26	14	26103000	26857000	7	7	7	6	Carbamidomethylation	36774	# 5166 # 6224 # -1 # ID=4157_6;partial=00;start_type=ATG;rbs_motif=AGGAGG;rbs_spacer=5-10bp;gc_cont=0.488
519	694	L2_026_000M1_scaffold_1139_5	173.59	31	27	31	875010	1498500	7	2	15	24	Oxidation (M)	31772	# 4571 # 5413 # -1 # ID=1140_5;partial=00;start_type=ATG;rbs_motif=TAAAA;rbs_spacer=12bp;gc_cont=0.466
360	1305	L2_026_000M1_scaffold_610_6	173.56	14	0	14		48511000	5	5	0	21		49926	# 7721 # 9073 # 1 # ID=611_6;partial=00;start_type=ATG;rbs_motif=TAAA;rbs_spacer=12bp;gc_cont=0.441
1523	1192	L2_026_000M1_scaffold_580_6	173.52	12	12	5	7251500	0	6	6	8	2		69762	# 6456 # 8315 # -1 # ID=581_6;partial=00;start_type=ATG;rbs_motif=AATAA;rbs_spacer=6bp;gc_cont=0.432
671	960	L2_026_000M1_scaffold_804_23	173.48	29	29	20	9253100	7171900	6	3	13	17	Oxidation (M)	31849	# 35436 # 36278 # 1 # ID=805_23;partial=00;start_type=ATG;rbs_motif=TAA;rbs_spacer=11bp;gc_cont=0.478
831	1395	L2_026_000M1_scaffold_373_13	173.46	20	20	20	45804000	51902000	5	5	9	14	Oxidation (M)	40400	# 24047 # 25141 # -1 # ID=374_13;partial=00;start_type=ATG;rbs_motif=TAA;rbs_spacer=11bp;gc_cont=0.364
1268	888	L2_026_000M1_scaffold_1154_11	173.4	7	3	7	1907300	6289200	6	6	2	11		168840	# 12725 # 17377 # 1 # ID=1155_11;partial=00;start_type=ATG;rbs_motif=GGAGG;rbs_spacer=5-10bp;gc_cont=0.446
798	938	L2_026_000M1_scaffold_2042_6	173.39	18	18	15	2579000	190380	8	2	11	12		47596	# 5742 # 7034 # 1 # ID=2043_6;partial=00;start_type=ATG;rbs_motif=TAA;rbs_spacer=13bp;gc_cont=0.483
1437	2305	L2_026_000M1_scaffold_1700_6	173.37	8	8	3	15973000	2209800	5	5	8	3		82268	# 10911 # 13109 # 1 # ID=1701_6;partial=00;start_type=ATG;rbs_motif=TAAA;rbs_spacer=11bp;gc_cont=0.423
51	3341	sp|P04430|KV116_HUMAN	173.37	29	29	29	22072000	6048300	7	1	130	123	Oxidation (M)	12618	Immunoglobulin kappa variable 1-16 OS=Homo sapiens OX=9606 GN=IGKV1-16 PE=1 SV=2
712	589	L2_026_000M1_scaffold_344_78	173.23	22	10	22		219330	8	1	7	20	Carbamidomethylation	47813	# 79850 # 81139 # -1 # ID=345_78;partial=00;start_type=GTG;rbs_motif=TAAA;rbs_spacer=15bp;gc_cont=0.456
1146	761	L2_026_000M1_scaffold_38_113	173.23	24	17	17	2637400	1660600	7	7	5	10		47303	# 149289 # 150632 # -1 # ID=39_113;partial=00;start_type=ATG;rbs_motif=TAA;rbs_spacer=14bp;gc_cont=0.535
1176	628	L2_026_000M1_scaffold_3_21	173.2	14	10	11	9282400	18111000	7	5	7	7		82788	# 20370 # 22529 # 1 # ID=4_21;partial=00;start_type=ATG;rbs_motif=TAAA;rbs_spacer=15bp;gc_cont=0.444
730	1020	L2_026_000M1_scaffold_1058_14	173.18	25	25	15	52006000	35156000	6	6	14	13		41430	# 18175 # 19290 # 1 # ID=1059_14;partial=00;start_type=ATG;rbs_motif=AAAAA;rbs_spacer=7bp;gc_cont=0.506
691	803	sp|O95497|VNN1_HUMAN	173.14	21	8	21	18792000	17953000	7	7	7	21	Carbamidomethylation; Oxidation (M)	57012	Pantetheinase OS=Homo sapiens OX=9606 GN=VNN1 PE=1 SV=2
1525	1296	L2_026_000M1_scaffold_3690_4	173.05	46	40	14	1815300	1941300	6	3	7	3	Oxidation (M)	18727	# 2543 # 3061 # -1 # ID=3691_4;partial=00;start_type=ATG;rbs_motif=GGAG/GAGG;rbs_spacer=5-10bp;gc_cont=0.418
1430	855	L2_026_000M1_scaffold_555_9	173.03	24	24	6	14479000	2724100	6	6	8	3	Oxidation (M)	41143	# 12714 # 13862 # -1 # ID=556_9;partial=00;start_type=ATG;rbs_motif=AGGAGG;rbs_spacer=5-10bp;gc_cont=0.654
1131	387	L2_026_000M1_scaffold_289_40	173.02	14	11	5	304930	2732000	10	10	8	7		121436	# 41652 # 44828 # -1 # ID=290_40;partial=00;start_type=ATG;rbs_motif=TAAA;rbs_spacer=12bp;gc_cont=0.456
935	1889	L2_026_000M1_scaffold_185_83	173	26	26	20	1229600	3284500	5	4	13	7		25495	# 79787 # 80491 # 1 # ID=186_83;partial=00;start_type=ATG;rbs_motif=AGGAG;rbs_spacer=5-10bp;gc_cont=0.596
1618	1200	L2_026_000M1_scaffold_232_17	172.98	14	9	10	216050	1321400	7	7	3	6		75602	# 17109 # 19079 # 1 # ID=233_17;partial=00;start_type=ATG;rbs_motif=TAA;rbs_spacer=14bp;gc_cont=0.445
1077	507	L2_026_000M1_scaffold_804_11	172.95	17	10	14	5198500	8925900	8	8	7	9		76703	# 19956 # 21995 # 1 # ID=805_11;partial=00;start_type=ATG;rbs_motif=TAAA;rbs_spacer=11bp;gc_cont=0.384
1603	950	L2_026_000M1_scaffold_2458_2	172.88	51	44	27	4189100	1725100	6	3	6	3	Oxidation (M)	18643	# 2491 # 3009 # -1 # ID=2459_2;partial=00;start_type=ATG;rbs_motif=GGAG/GAGG;rbs_spacer=5-10bp;gc_cont=0.457
1033	422	L2_026_000M1_scaffold_304_13	172.74	10	3	9	497700	1532800	10	6	3	14	Oxidation (M)	117943	# 17629 # 20727 # 1 # ID=305_13;partial=00;start_type=ATG;rbs_motif=AATAA;rbs_spacer=10bp;gc_cont=0.469
1009	997	L2_026_000M1_scaffold_2332_5	172.63	16	16	12	17386000	2814400	6	4	13	5		45626	# 2218 # 3501 # 1 # ID=2333_5;partial=00;start_type=ATG;rbs_motif=GGxGG;rbs_spacer=5-10bp;gc_cont=0.440
616	858	L2_026_000M1_scaffold_61_16	172.52	24	19	12	14348000	686150	7	4	24	9		43377	# 12831 # 14012 # 1 # ID=62_16;partial=00;start_type=ATG;rbs_motif=TAA;rbs_spacer=11bp;gc_cont=0.446
933	1418	L2_026_000M1_scaffold_593_37	172.51	23	19	22	2474800	2991400	7	2	8	12	Oxidation (M)	32341	# 45597 # 46493 # -1 # ID=594_37;partial=00;start_type=ATG;rbs_motif=TAAAAA;rbs_spacer=7bp;gc_cont=0.468
1344	880	L2_026_000M1_scaffold_456_5	172.42	17	13	5	23651		7	2	7	5	Carbamidomethylation; Oxidation (M)	56553	# 4064 # 5605 # 1 # ID=457_5;partial=00;start_type=ATG;rbs_motif=AGGAG;rbs_spacer=5-10bp;gc_cont=0.433
1521	696	L2_026_000M1_scaffold_2377_6	172.36	20	13	7	0	0	7	2	6	4	Carbamidomethylation; Oxidation (M)	56812	# 4102 # 5643 # 1 # ID=2378_6;partial=00;start_type=ATG;rbs_motif=AGxAGG/AGGxGG;rbs_spacer=5-10bp;gc_cont=0.464
1376	1303	L2_026_000M1_scaffold_4831_1	172.21	15	11	13	7455100	7755000	5	5	6	6		53112	# 3 # 1430 # 1 # ID=4832_1;partial=10;start_type=Edge;rbs_motif=None;rbs_spacer=None;gc_cont=0.464
810	951	L2_026_000M1_scaffold_2196_3	172.18	19	19	13	947360	0	6	1	18	5		39996	# 1633 # 2715 # -1 # ID=2197_3;partial=00;start_type=ATG;rbs_motif=None;rbs_spacer=None;gc_cont=0.455
201	1664	L2_026_000M1_scaffold_21034_2	172.16	58	58	0	973540000		8	8	101	0		9577	# 636 # 911 # 1 # ID=21035_2;partial=00;start_type=ATG;rbs_motif=GGAGG;rbs_spacer=5-10bp;gc_cont=0.612
1281	908	L2_026_000M1_scaffold_70_10	172.03	12	12	5	9075400	4944400	7	7	8	5		91585	# 15540 # 17984 # -1 # ID=71_10;partial=00;start_type=ATG;rbs_motif=TAA;rbs_spacer=5bp;gc_cont=0.541
1080	1145	L2_026_000M1_scaffold_942_11	172.03	11	2	9	176790		6	1	1	11	Oxidation (M)	66589	# 8413 # 10176 # -1 # ID=943_11;partial=00;start_type=ATG;rbs_motif=TAAA;rbs_spacer=11bp;gc_cont=0.459
1086	1188	L2_026_000M1_scaffold_11933_2	171.92	18	15	18	3271300	30768000	5	5	6	10		43810	# 657 # 1886 # -1 # ID=11934_2;partial=00;start_type=ATG;rbs_motif=TAAAAA;rbs_spacer=9bp;gc_cont=0.421
294	1404	sp|P06870|KLK1_HUMAN	171.63	24	24	14	651690000	588400000	6	6	32	33	Carbamidomethylation; Oxidation (M)	28890	Kallikrein-1 OS=Homo sapiens OX=9606 GN=KLK1 PE=1 SV=2
727	1054	L2_026_000M1_scaffold_2452_6	171.52	47	0	47		198830000	6	6	0	27	Oxidation (M)	18193	# 9525 # 10001 # 1 # ID=2453_6;partial=00;start_type=ATG;rbs_motif=AAA;rbs_spacer=3bp;gc_cont=0.411
820	730	L2_026_000M1_scaffold_246_57	171.5	39	28	30		390390	8	1	9	14	Carbamidomethylation	23865	# 60919 # 61587 # -1 # ID=247_57;partial=00;start_type=ATG;rbs_motif=AATAA;rbs_spacer=4bp;gc_cont=0.508
918	949	L2_026_000M1_scaffold_23_76	171.43	12	8	12	3291000	4233300	6	6	9	11		66937	# 87376 # 89163 # -1 # ID=24_76;partial=00;start_type=ATG;rbs_motif=TAA;rbs_spacer=11bp;gc_cont=0.427
1059	724	L2_026_000M1_scaffold_2743_2	171.37	20	17	14	15238000	12358000	8	8	8	9		49427	# 1720 # 3042 # -1 # ID=2744_2;partial=00;start_type=ATG;rbs_motif=None;rbs_spacer=None;gc_cont=0.329
999	631	sp|O43895|XPP2_HUMAN	171.37	15	12	8	8525500	14569000	7	7	10	8		75625	Xaa-Pro aminopeptidase 2 OS=Homo sapiens OX=9606 GN=XPNPEP2 PE=1 SV=3
1035	704	L2_026_000M1_scaffold_14652_1	171.35	18	16	5	2315400		7	4	9	7	Oxidation (M)	63695	# 313 # 2019 # -1 # ID=14653_1;partial=01;start_type=Edge;rbs_motif=None;rbs_spacer=None;gc_cont=0.445
687	1005	L2_026_000M1_scaffold_30_21	171.21	21	0	21		0	6	1	0	29	Carbamidomethylation	44858	# 20947 # 22140 # 1 # ID=31_21;partial=00;start_type=ATG;rbs_motif=TAA;rbs_spacer=14bp;gc_cont=0.497
1016	1212	L2_026_000M1_scaffold_70_21	171.19	20	4	20	321260	31562000	5	5	2	10	Carbamidomethylation; Oxidation (M)	34444	# 34591 # 35571 # -1 # ID=71_21;partial=00;start_type=ATG;rbs_motif=TAAA;rbs_spacer=13bp;gc_cont=0.484
188	1070	L2_026_000M1_scaffold_331_69	171.11	13	11	9	382520		8	1	56	51		56201	# 94364 # 95887 # 1 # ID=332_69;partial=00;start_type=ATG;rbs_motif=AATAA;rbs_spacer=10bp;gc_cont=0.477
360	1510	L2_026_000M1_scaffold_24075_1	171.07	15	0	15		33022000	5	5	0	18	Carbamidomethylation; Oxidation (M)	46274	# 2 # 1264 # 1 # ID=24076_1;partial=11;start_type=Edge;rbs_motif=None;rbs_spacer=None;gc_cont=0.448
360	1329	L2_026_000M1_scaffold_9775_2	171.07	13	0	13		33022000	5	5	0	18	Carbamidomethylation; Oxidation (M)	53283	# 1452 # 2906 # -1 # ID=9776_2;partial=01;start_type=Edge;rbs_motif=None;rbs_spacer=None;gc_cont=0.446
1491	647	L2_026_000M1_scaffold_3477_5	170.66	12	11	5	1172300	159380	7	6	6	4		108794	# 4490 # 7348 # 1 # ID=3478_5;partial=00;start_type=ATG;rbs_motif=AAAAA;rbs_spacer=10bp;gc_cont=0.448
917	906	L2_026_000M1_scaffold_1493_15	170.34	15	15	9	26546000	12856000	6	6	14	6		62951	# 13239 # 14936 # -1 # ID=1494_15;partial=00;start_type=ATG;rbs_motif=GGAGG;rbs_spacer=5-10bp;gc_cont=0.437
1294	937	L2_026_000M1_scaffold_1790_2	170.34	29	22	25	612930	1886300	6	4	7	6		35989	# 1216 # 2244 # 1 # ID=1791_2;partial=00;start_type=ATG;rbs_motif=GGAG/GAGG;rbs_spacer=5-10bp;gc_cont=0.446
1251	1316	L2_026_000M1_scaffold_61_133	170.24	13	13	10	10105000	14954000	5	5	6	7		60482	# 155621 # 157210 # -1 # ID=62_133;partial=00;start_type=ATG;rbs_motif=TAAAAA;rbs_spacer=10bp;gc_cont=0.409
866	1469	L2_026_000M1_scaffold_227_86	170.21	16	16	14	7251100	7981400	5	5	10	12		51675	# 92387 # 93880 # 1 # ID=228_86;partial=00;start_type=ATG;rbs_motif=None;rbs_spacer=None;gc_cont=0.488
897	592	code15_L2_026_000M1_scaffold_35_8	170.2	17	15	13	6509200	19126000	7	7	7	13	Carbamidomethylation	65935	# 10853 # 12670 # -1 # ID=1_8;partial=00;start_type=ATG;rbs_motif=AATAA;rbs_spacer=9bp;gc_cont=0.391
836	587	L2_026_000M1_scaffold_480_8	170.2	12	8	11	421960	215580	7	1	8	14	Carbamidomethylation; Oxidation (M)	80742	# 7429 # 9615 # 1 # ID=481_8;partial=00;start_type=ATG;rbs_motif=AAA;rbs_spacer=12bp;gc_cont=0.441
1011	1233	L2_026_000M1_scaffold_4952_2	170.13	23	23	14	26459000	7886600	5	4	12	6		33989	# 1172 # 2170 # 1 # ID=4953_2;partial=00;start_type=ATG;rbs_motif=AGGAG;rbs_spacer=5-10bp;gc_cont=0.607
907	408	L2_026_000M1_scaffold_4964_2	170.04	10	0	10		15341000	9	8	0	20		119931	# 538 # 3771 # 1 # ID=4965_2;partial=00;start_type=ATG;rbs_motif=TAA;rbs_spacer=11bp;gc_cont=0.480
697	815	L2_026_000M1_scaffold_264_58	169.97	23	17	13	4188900		8	2	16	12	Carbamidomethylation; Oxidation (M)	37176	# 56871 # 57896 # -1 # ID=265_58;partial=00;start_type=ATG;rbs_motif=AGGAG;rbs_spacer=5-10bp;gc_cont=0.611
892	1416	L2_026_000M1_scaffold_192_12	169.95	21	18	17	2943500	0	7	2	8	13	Oxidation (M)	32380	# 9332 # 10228 # 1 # ID=193_12;partial=00;start_type=ATG;rbs_motif=TAAAAA;rbs_spacer=7bp;gc_cont=0.465
1255	639	L2_026_000M1_scaffold_4505_5	169.88	14	10	14	4377300	8388600	7	7	5	8		74256	# 5425 # 7353 # -1 # ID=4506_5;partial=00;start_type=ATG;rbs_motif=TAAA;rbs_spacer=12bp;gc_cont=0.449
945	2602	L2_026_000M1_scaffold_162_69	169.86	15	15	10	31799000	23321000	3	3	13	7		47933	# 81213 # 82559 # -1 # ID=163_69;partial=00;start_type=ATG;rbs_motif=AGGAG;rbs_spacer=5-10bp;gc_cont=0.601
306	1375	L2_026_000M1_scaffold_41_120	169.86	40	39	21	509250		9	3	37	26	Carbamidomethylation	20884	# 132998 # 133549 # 1 # ID=42_120;partial=00;start_type=ATG;rbs_motif=TAAAAA;rbs_spacer=9bp;gc_cont=0.424
1503	901	L2_026_000M1_scaffold_2085_3	169.83	16	0	16		21137000	6	6	0	10	Carbamidomethylation; Oxidation (M)	64097	# 1153 # 2859 # -1 # ID=2086_3;partial=00;start_type=ATG;rbs_motif=TAA;rbs_spacer=3bp;gc_cont=0.466
966	980	L2_026_000M1_scaffold_174_18	169.74	19	13	16	6336500	12095000	6	6	7	12		45877	# 22089 # 23357 # 1 # ID=175_18;partial=00;start_type=ATG;rbs_motif=TAAA;rbs_spacer=11bp;gc_cont=0.425
779	2603	sp|A0A0C4DH68|KV224_HUMAN	169.61	48	40	48	237280000	180720000	4	4	12	12	Carbamidomethylation	13079	Immunoglobulin kappa variable 2-24 OS=Homo sapiens OX=9606 GN=IGKV2-24 PE=3 SV=1
652	1321	L2_026_000M1_scaffold_22746_1	169.56	19	0	19		847230	6	2	0	31	Carbamidomethylation; Oxidation (M)	39489	# 1 # 1074 # 1 # ID=22747_1;partial=10;start_type=Edge;rbs_motif=None;rbs_spacer=None;gc_cont=0.455
1094	1616	L2_026_000M1_scaffold_1680_4	169.51	23	0	23		165630000	4	4	0	16	Carbamidomethylation; Oxidation (M)	29925	# 2227 # 3039 # -1 # ID=1681_4;partial=00;start_type=ATG;rbs_motif=TAAAAA;rbs_spacer=9bp;gc_cont=0.445
1314	1403	L2_026_000M1_scaffold_127_26	169.49	26	26	12	9069800	2767800	5	5	11	2		32611	# 23179 # 24096 # -1 # ID=128_26;partial=00;start_type=ATG;rbs_motif=AGGAG;rbs_spacer=5-10bp;gc_cont=0.600
769	2081	L2_026_000M1_scaffold_1029_35	169.32	32	32	17	64127000	148040000	5	5	12	13		22355	# 35658 # 36275 # -1 # ID=1030_35;partial=00;start_type=ATG;rbs_motif=GGAGG;rbs_spacer=5-10bp;gc_cont=0.434
1539	1342	L2_026_000M1_scaffold_3609_7	169.3	15	15	6	3242600	2576700	5	5	6	4		56752	# 7733 # 9298 # 1 # ID=3610_7;partial=01;start_type=ATG;rbs_motif=TAA;rbs_spacer=14bp;gc_cont=0.443
1500	646	L2_026_000M1_scaffold_36_13	169.27	12	11	1	1898500	0	7	7	9	1		80813	# 15077 # 17290 # -1 # ID=37_13;partial=00;start_type=ATG;rbs_motif=TAA;rbs_spacer=11bp;gc_cont=0.519
1616	841	L2_026_000M1_scaffold_1182_12	169.17	18	0	18		20399000	7	7	0	9	Carbamidomethylation; Oxidation (M)	56894	# 16192 # 17712 # 1 # ID=1183_12;partial=00;start_type=ATG;rbs_motif=TAA;rbs_spacer=11bp;gc_cont=0.507
978	1017	L2_026_000M1_scaffold_4505_4	169.17	15	12	12	7522100	11257000	6	6	8	11		57070	# 3817 # 5388 # -1 # ID=4506_4;partial=00;start_type=ATG;rbs_motif=TAAAAA;rbs_spacer=9bp;gc_cont=0.426
919	1018	L2_026_000M1_scaffold_10913_1	169.07	25	25	21	7422000	3853800	6	5	9	11		39087	# 340 # 1401 # 1 # ID=10914_1;partial=00;start_type=ATG;rbs_motif=GGAGG;rbs_spacer=5-10bp;gc_cont=0.421
432	970	L2_026_000M1_scaffold_476_3	169.06	14	9	12		1509400	8	1	35	11	Carbamidomethylation	60174	# 1829 # 3442 # 1 # ID=477_3;partial=00;start_type=ATG;rbs_motif=GGA/GAG/AGG;rbs_spacer=5-10bp;gc_cont=0.483
717	1026	L2_026_000M1_scaffold_63_34	169.06	48	41	41	13665000	15183000	6	5	11	16	Carbamidomethylation	18107	# 36093 # 36575 # -1 # ID=64_34;partial=00;start_type=ATG;rbs_motif=TAAA;rbs_spacer=11bp;gc_cont=0.441
1505	1264	L2_026_000M1_scaffold_478_22	169.01	7	6	6	1535700	1997100	5	5	5	5		107357	# 17423 # 20494 # 1 # ID=479_22;partial=00;start_type=ATG;rbs_motif=AGGAGG;rbs_spacer=5-10bp;gc_cont=0.447
894	772	L2_026_000M1_scaffold_389_24	168.99	10	6	8	92848	0	7	1	11	10		84234	# 40873 # 43083 # -1 # ID=390_24;partial=00;start_type=ATG;rbs_motif=TAAA;rbs_spacer=12bp;gc_cont=0.442
739	324	sp|P13647|K2C5_HUMAN	168.97	19	7	16	5954300	10923000	10	3	10	16	Carbamidomethylation; Oxidation (M)	62378	Keratin type II cytoskeletal 5 OS=Homo sapiens OX=9606 GN=KRT5 PE=1 SV=3
703	1926	L2_026_000M1_scaffold_2889_4	168.89	28	23	25		0	5	1	8	20	Oxidation (M)	24499	# 2492 # 3154 # 1 # ID=2890_4;partial=00;start_type=ATG;rbs_motif=TAAAAA;rbs_spacer=10bp;gc_cont=0.442
703	1925	L2_026_000M1_scaffold_680_26	168.89	28	23	25		0	5	1	8	20	Oxidation (M)	24471	# 31628 # 32290 # -1 # ID=681_26;partial=00;start_type=ATG;rbs_motif=TAAAAA;rbs_spacer=10bp;gc_cont=0.483
723	1382	L2_026_000M1_scaffold_1074_16	168.79	27	27	19	1688600	1742100	6	2	13	14		26093	# 17570 # 18289 # -1 # ID=1075_16;partial=00;start_type=ATG;rbs_motif=AGGAG;rbs_spacer=5-10bp;gc_cont=0.599
360	982	L2_026_000M1_scaffold_10_146	168.75	13	0	13		35996000	6	6	0	17	Carbamidomethylation	60400	# 183050 # 184690 # -1 # ID=11_146;partial=00;start_type=ATG;rbs_motif=TAAA;rbs_spacer=13bp;gc_cont=0.516
360	1119	L2_026_000M1_scaffold_7_38	168.75	13	0	13		35996000	6	6	0	17	Carbamidomethylation	60246	# 52371 # 54011 # -1 # ID=8_38;partial=00;start_type=ATG;rbs_motif=TAAA;rbs_spacer=12bp;gc_cont=0.511
728	530	L2_026_000M1_scaffold_9_158	168.68	27	23	15	8428100	913180	9	2	16	11	Carbamidomethylation	43154	# 181359 # 182525 # -1 # ID=10_158;partial=00;start_type=ATG;rbs_motif=TAAA;rbs_spacer=11bp;gc_cont=0.494
741	707	L2_026_000M1_scaffold_14_6	168.65	11	8	11	385410	525600	7	2	10	16		87852	# 7232 # 9541 # -1 # ID=15_6;partial=00;start_type=ATG;rbs_motif=TAA;rbs_spacer=14bp;gc_cont=0.435
720	1431	L2_026_000M1_scaffold_36_210	168.57	20	20	12	34557000	22314000	5	5	17	10		41918	# 305363 # 306511 # -1 # ID=37_210;partial=00;start_type=ATG;rbs_motif=TAAAAA;rbs_spacer=10bp;gc_cont=0.455
923	767	L2_026_000M1_scaffold_1275_41	168.53	27	18	17	1532400	2760700	7	4	12	8	Carbamidomethylation; Oxidation (M)	37874	# 51967 # 52986 # 1 # ID=1276_41;partial=00;start_type=ATG;rbs_motif=TAA;rbs_spacer=12bp;gc_cont=0.445
1857	1275	L2_026_000M1_scaffold_8095_3	168.51	14	0	14		5275900	5	5	0	7	Carbamidomethylation	56030	# 665 # 2167 # -1 # ID=8096_3;partial=00;start_type=ATG;rbs_motif=TAAAAA;rbs_spacer=11bp;gc_cont=0.439
1005	1260	L2_026_000M1_scaffold_762_7	168.45	17	17	10	13735000	2871600	5	5	8	10		48127	# 11074 # 12390 # 1 # ID=763_7;partial=00;start_type=ATG;rbs_motif=None;rbs_spacer=None;gc_cont=0.585
248	2290	sp|A0A0B4J2D9|KVD13_HUMAN	168.36	42	38	29	5209500	4218600	8	3	41	37		12569	Immunoglobulin kappa variable 1D-13 OS=Homo sapiens OX=9606 GN=IGKV1D-13 PE=3 SV=1
248	2291	sp|P0DP09|KV113_HUMAN	168.36	42	38	29	5209500	4218600	8	3	41	37		12569	Immunoglobulin kappa variable 1-13 OS=Homo sapiens OX=9606 GN=IGKV1-13 PE=3 SV=1
257	540	L2_026_000M1_scaffold_69_41	168.33	24	21	19	2554700		9	1	45	29	Oxidation (M)	38010	# 42184 # 43230 # 1 # ID=70_41;partial=00;start_type=GTG;rbs_motif=AAAA;rbs_spacer=13bp;gc_cont=0.460
955	712	L2_026_000M1_scaffold_105_46	168.32	20	15	12	7789100	3235300	7	7	12	7		49999	# 61523 # 62875 # 1 # ID=106_46;partial=00;start_type=ATG;rbs_motif=TAAAAA;rbs_spacer=10bp;gc_cont=0.392
797	721	L2_026_000M1_scaffold_1487_21	168.3	14	7	14	15465000	24397000	7	7	8	15	Carbamidomethylation; Oxidation (M)	73004	# 23871 # 25799 # -1 # ID=1488_21;partial=00;start_type=ATG;rbs_motif=AAAAA;rbs_spacer=7bp;gc_cont=0.440
939	1966	sp|A0A075B6S6|KVD30_HUMAN	168.16	53	53	37	1312800	5320400	5	4	9	11	Carbamidomethylation; Oxidation (M)	13215	Immunoglobulin kappa variable 2D-30 OS=Homo sapiens OX=9606 GN=IGKV2D-30 PE=3 SV=1
939	1965	sp|P06310|KV230_HUMAN	168.16	53	53	37	1312800	5320400	5	4	9	11	Carbamidomethylation; Oxidation (M)	13185	Immunoglobulin kappa variable 2-30 OS=Homo sapiens OX=9606 GN=IGKV2-30 PE=3 SV=2
755	555	L2_026_000M1_scaffold_2811_7	168.12	26	9	26		534350	8	3	7	18	Carbamidomethylation; Oxidation (M)	46950	# 6330 # 7604 # 1 # ID=2812_7;partial=00;start_type=ATG;rbs_motif=TAAA;rbs_spacer=15bp;gc_cont=0.479
105	1181	sp|P55259|GP2_HUMAN	168.12	12	10	8	32109000	27627000	6	6	90	62	Carbamidomethylation	59481	Pancreatic secretory granule membrane major glycoprotein GP2 OS=Homo sapiens OX=9606 GN=GP2 PE=2 SV=3
1249	833	L2_026_000M1_scaffold_5726_1	168.06	8	5	5	1528700	2894900	7	7	5	8	Carbamidomethylation	139526	# 223 # 4155 # 1 # ID=5727_1;partial=00;start_type=ATG;rbs_motif=None;rbs_spacer=None;gc_cont=0.431
820	913	L2_026_000M1_scaffold_13172_3	168.01	35	23	30		390390	7	1	8	14	Carbamidomethylation	23876	# 721 # 1389 # 1 # ID=13173_3;partial=00;start_type=ATG;rbs_motif=TAAA;rbs_spacer=14bp;gc_cont=0.463
484	900	L2_026_000M1_scaffold_3252_4	168	19	19	19	16752000	13995000	6	3	15	26	Oxidation (M)	47352	# 2460 # 3749 # 1 # ID=3253_4;partial=00;start_type=ATG;rbs_motif=AGGAGG;rbs_spacer=5-10bp;gc_cont=0.413
582	523	code15_L2_026_000M1_scaffold_35_220	167.99	32	20	26	39351000	92272000	9	9	13	22		36742	# 170362 # 171363 # -1 # ID=1_220;partial=00;start_type=ATG;rbs_motif=AAA;rbs_spacer=12bp;gc_cont=0.365
1028	965	L2_026_000M1_scaffold_1089_7	167.92	18	12	12	0	15312000	7	3	5	13	Oxidation (M)	52435	# 12534 # 13991 # 1 # ID=1090_7;partial=00;start_type=ATG;rbs_motif=TAA;rbs_spacer=12bp;gc_cont=0.446
1601	844	L2_026_000M1_scaffold_1154_9	167.86	9	5	6	1788100	2854300	6	6	4	5		106297	# 7598 # 10543 # 1 # ID=1155_9;partial=00;start_type=ATG;rbs_motif=GGAG/GAGG;rbs_spacer=5-10bp;gc_cont=0.444
1485	1458	L2_026_000M1_scaffold_289_60	167.86	14	9	14	8050200	18888000	5	5	4	7	Carbamidomethylation	59883	# 70531 # 72153 # -1 # ID=290_60;partial=00;start_type=ATG;rbs_motif=TAA;rbs_spacer=11bp;gc_cont=0.460
903	1000	L2_026_000M1_scaffold_61_18	167.79	21	0	21		510760	7	1	0	20	Carbamidomethylation; Oxidation (M)	42794	# 15415 # 16569 # 1 # ID=62_18;partial=00;start_type=ATG;rbs_motif=TAAA;rbs_spacer=11bp;gc_cont=0.450
1921	3160	L2_026_000M1_scaffold_20_134	167.74	10	0	10		6471200	4	4	0	7		35212	# 167759 # 168727 # -1 # ID=21_134;partial=00;start_type=ATG;rbs_motif=TAAA;rbs_spacer=11bp;gc_cont=0.513
1065	839	L2_026_000M1_scaffold_7338_2	167.67	30	0	30		50549000	7	7	0	17	Oxidation (M)	31213	# 367 # 1224 # -1 # ID=7339_2;partial=00;start_type=ATG;rbs_motif=TAA;rbs_spacer=10bp;gc_cont=0.446
938	1895	L2_026_000M1_scaffold_1312_6	167.5	29	0	29		61012000	4	4	0	20	Oxidation (M)	24419	# 9498 # 10130 # -1 # ID=1313_6;partial=00;start_type=ATG;rbs_motif=TAAA;rbs_spacer=12bp;gc_cont=0.453
485	687	L2_026_000M1_scaffold_265_32	167.42	11	2	11	343680	58591000	7	7	2	27	Carbamidomethylation	84086	# 33980 # 36271 # -1 # ID=266_32;partial=00;start_type=ATG;rbs_motif=TAAAAA;rbs_spacer=10bp;gc_cont=0.514
1296	1052	L2_026_000M1_scaffold_2524_7	167.38	20	5	18		19367000	8	3	1	12	Oxidation (M)	48257	# 4611 # 5900 # -1 # ID=2525_7;partial=00;start_type=ATG;rbs_motif=TAAAA;rbs_spacer=12bp;gc_cont=0.467
1055	1102	L2_026_000M1_scaffold_885_19	167.25	14	9	14	4231100	26890000	5	5	7	10	Carbamidomethylation; Oxidation (M)	51261	# 17851 # 19263 # -1 # ID=886_19;partial=00;start_type=ATG;rbs_motif=None;rbs_spacer=None;gc_cont=0.556
1159	835	L2_026_000M1_scaffold_2018_5	167.08	20	18	12	188810	1299200	7	4	9	6		54480	# 5020 # 6471 # -1 # ID=2019_5;partial=00;start_type=ATG;rbs_motif=AGGAG;rbs_spacer=5-10bp;gc_cont=0.617
447	1095	L2_026_000M1_scaffold_680_4	166.84	21	0	21		86706000	6	5	0	14	Carbamidomethylation; Oxidation (M)	35866	# 2000 # 2992 # -1 # ID=681_4;partial=00;start_type=ATG;rbs_motif=TAAAAA;rbs_spacer=6bp;gc_cont=0.469
268	1047	L2_026_000M1_scaffold_25954_1	166.79	18	0	18		62127	6	1	0	55	Carbamidomethylation; Oxidation (M)	43405	# 2 # 1177 # 1 # ID=25955_1;partial=11;start_type=Edge;rbs_motif=None;rbs_spacer=None;gc_cont=0.476
268	1046	L2_026_000M1_scaffold_28982_1	166.79	20	0	20		62127	6	1	0	55	Carbamidomethylation; Oxidation (M)	38510	# 1 # 1059 # -1 # ID=28983_1;partial=11;start_type=Edge;rbs_motif=None;rbs_spacer=None;gc_cont=0.501
712	808	L2_026_000M1_scaffold_52_15	166.75	21	11	21		219330	7	1	7	17	Carbamidomethylation	43808	# 15350 # 16537 # 1 # ID=53_15;partial=00;start_type=ATG;rbs_motif=TAA;rbs_spacer=13bp;gc_cont=0.487
914	954	L2_026_000M1_scaffold_405_58	166.69	17	17	13	5509000	1190200	7	1	11	9	Oxidation (M)	52698	# 86274 # 87731 # -1 # ID=406_58;partial=00;start_type=ATG;rbs_motif=TAAAAA;rbs_spacer=10bp;gc_cont=0.467
1216	819	L2_026_000M1_scaffold_61_100	166.69	22	17	13	6421200	174420	9	4	6	8	Oxidation (M)	48171	# 111444 # 112733 # -1 # ID=62_100;partial=00;start_type=ATG;rbs_motif=AATAA;rbs_spacer=10bp;gc_cont=0.479
851	840	L2_026_000M1_scaffold_30_278	166.66	20	0	20		651280	8	1	0	22	Oxidation (M)	48678	# 334038 # 335375 # 1 # ID=31_278;partial=00;start_type=ATG;rbs_motif=TAAA;rbs_spacer=12bp;gc_cont=0.493
493	581	L2_026_000M1_scaffold_26207_1	166.64	23	20	12	33799		8	1	23	18		43263	# 2 # 1168 # -1 # ID=26208_1;partial=11;start_type=Edge;rbs_motif=None;rbs_spacer=None;gc_cont=0.418
1324	622	L2_026_000M1_scaffold_31_84	166.55	9	9	3	2149600	799290	7	4	10	2		104318	# 105540 # 108392 # -1 # ID=32_84;partial=00;start_type=ATG;rbs_motif=TAAA;rbs_spacer=11bp;gc_cont=0.546
1256	753	L2_026_000M1_scaffold_1082_1	166.52	17	12	12	2763600	4382100	9	6	6	7	Oxidation (M)	64325	# 1 # 1683 # 1 # ID=1083_1;partial=10;start_type=Edge;rbs_motif=None;rbs_spacer=None;gc_cont=0.412
289	2319	L2_026_000M1_scaffold_1867_6	166.5	13	8	13		39205000	4	2	11	55	Oxidation (M)	36077	# 5779 # 6780 # 1 # ID=1868_6;partial=00;start_type=ATG;rbs_motif=TAAA;rbs_spacer=12bp;gc_cont=0.470
1464	737	L2_026_000M1_scaffold_229_13	166.2	17	15	5	266130	0	7	3	8	3		53148	# 9863 # 11266 # 1 # ID=230_13;partial=00;start_type=ATG;rbs_motif=TAAAA;rbs_spacer=4bp;gc_cont=0.484
942	1420	L2_026_000M1_scaffold_26737_1	166.16	16	16	16	6164600	4092600	6	1	11	9		43369	# 1 # 1143 # 1 # ID=26738_1;partial=11;start_type=Edge;rbs_motif=None;rbs_spacer=None;gc_cont=0.459
545	872	L2_026_000M1_scaffold_18458_1	165.85	16	16	16	5448600	12572000	6	4	21	16		52398	# 1 # 1485 # -1 # ID=18459_1;partial=10;start_type=ATG;rbs_motif=None;rbs_spacer=None;gc_cont=0.368
537	1128	L2_026_000M1_scaffold_1172_2	165.79	86	86	65	13313000	6006400	8	3	29	8	Carbamidomethylation; Oxidation (M)	9395	# 766 # 1044 # -1 # ID=1173_2;partial=00;start_type=ATG;rbs_motif=AGGAGG;rbs_spacer=5-10bp;gc_cont=0.477
537	1129	L2_026_000M1_scaffold_1433_10	165.79	50	50	38	13313000	6006400	8	3	29	8	Carbamidomethylation; Oxidation (M)	16612	# 7521 # 7997 # -1 # ID=1434_10;partial=00;start_type=ATG;rbs_motif=AGxAGG/AGGxGG;rbs_spacer=5-10bp;gc_cont=0.440
1363	1775	L2_026_000M1_scaffold_30255_1	165.68	17	17	17	2795300	2938600	4	4	5	7		36484	# 3 # 1016 # -1 # ID=30256_1;partial=11;start_type=Edge;rbs_motif=None;rbs_spacer=None;gc_cont=0.545
450	1724	L2_026_000M1_scaffold_6556_1	165.67	34	34	34	7302400	20982000	4	1	19	25	Oxidation (M)	17297	# 2 # 466 # 1 # ID=6557_1;partial=10;start_type=Edge;rbs_motif=None;rbs_spacer=None;gc_cont=0.460
1191	379	L2_026_000M1_scaffold_105_44	165.62	10	7	7	2900600	7184300	9	9	6	8		118393	# 56333 # 59542 # 1 # ID=106_44;partial=00;start_type=ATG;rbs_motif=TAAA;rbs_spacer=15bp;gc_cont=0.427
870	740	L2_026_000M1_scaffold_227_34	165.32	12	11	9	23500000	46191000	7	7	10	11		73179	# 28809 # 30782 # 1 # ID=228_34;partial=00;start_type=ATG;rbs_motif=None;rbs_spacer=None;gc_cont=0.458
1644	1091	L2_026_000M1_scaffold_10306_2	165.3	24	24	0	3775900		6	6	9	0	Carbamidomethylation; Oxidation (M)	43937	# 963 # 2156 # 1 # ID=10307_2;partial=00;start_type=ATG;rbs_motif=AGGAG;rbs_spacer=5-10bp;gc_cont=0.602
2021	1185	L2_026_000M1_scaffold_12_111	165.22	16	10	6	2027400	833160	5	5	4	2		48720	# 130252 # 131628 # -1 # ID=13_111;partial=00;start_type=ATG;rbs_motif=None;rbs_spacer=None;gc_cont=0.588
46	2454	sp|A0A0J9YX35|HV64D_HUMAN	165.19	32	26	32	29700000	1913800	7	1	129	140	Oxidation (M)	12823	Immunoglobulin heavy variable 3-64D OS=Homo sapiens OX=9606 GN=IGHV3-64D PE=3 SV=1
1149	1205	L2_026_000M1_scaffold_12461_1	165.16	22	22	16	3071600	1202700	5	2	10	5		30799	# 6 # 830 # -1 # ID=12462_1;partial=00;start_type=ATG;rbs_motif=AATAA;rbs_spacer=4bp;gc_cont=0.425
1149	1206	L2_026_000M1_scaffold_2778_9	165.16	22	22	16	3071600	1202700	5	2	10	5		30770	# 7382 # 8206 # 1 # ID=2779_9;partial=00;start_type=ATG;rbs_motif=TAAAA;rbs_spacer=13bp;gc_cont=0.461
1207	769	L2_026_000M1_scaffold_9059_1	165.16	9	6	9	9485500	7151200	7	7	4	10		99407	# 3 # 2843 # 1 # ID=9060_1;partial=10;start_type=Edge;rbs_motif=None;rbs_spacer=None;gc_cont=0.639
1041	939	L2_026_000M1_scaffold_2756_1	165.11	11	7	8	418380	2486200	6	4	11	6		84188	# 3 # 2300 # -1 # ID=2757_1;partial=10;start_type=ATG;rbs_motif=TATAA;rbs_spacer=3bp;gc_cont=0.425
1267	813	L2_026_000M1_scaffold_3149_5	164.98	27	0	27		11098000	7	5	0	13	Carbamidomethylation; Oxidation (M)	33257	# 5356 # 6255 # 1 # ID=3150_5;partial=00;start_type=ATG;rbs_motif=TAAAAA;rbs_spacer=7bp;gc_cont=0.474
1356	1211	L2_026_000M1_scaffold_51_4	164.98	16	10	14	560450	5625200	6	6	5	7		60378	# 5757 # 7409 # 1 # ID=52_4;partial=00;start_type=ATG;rbs_motif=AAA;rbs_spacer=11bp;gc_cont=0.472
736	545	L2_026_000M1_scaffold_1862_10	164.9	15	0	15		77463000	9	9	0	24	Oxidation (M)	67088	# 11536 # 13332 # -1 # ID=1863_10;partial=00;start_type=ATG;rbs_motif=TAA;rbs_spacer=11bp;gc_cont=0.417
1465	1251	L2_026_000M1_scaffold_4764_3	164.9	23	0	23		16148000	5	5	0	11	Carbamidomethylation; Oxidation (M)	39586	# 2007 # 3059 # 1 # ID=4765_3;partial=00;start_type=ATG;rbs_motif=TAA;rbs_spacer=12bp;gc_cont=0.429
849	909	L2_026_000M1_scaffold_63_18	164.86	17	0	17		8414900	6	6	0	16	Carbamidomethylation; Oxidation (M)	49868	# 17763 # 19088 # -1 # ID=64_18;partial=00;start_type=ATG;rbs_motif=TAA;rbs_spacer=11bp;gc_cont=0.469
995	679	L2_026_000M1_scaffold_1533_2	164.8	23	0	23		47998000	7	7	0	18	Carbamidomethylation; Oxidation (M)	37442	# 1919 # 2920 # 1 # ID=1534_2;partial=00;start_type=ATG;rbs_motif=TAAAAA;rbs_spacer=11bp;gc_cont=0.478
1093	1103	L2_026_000M1_scaffold_25602_1	164.8	35	29	18	351760		7	1	11	5	Carbamidomethylation	24770	# 543 # 1193 # 1 # ID=25603_1;partial=01;start_type=ATG;rbs_motif=GGAG/GAGG;rbs_spacer=5-10bp;gc_cont=0.555
1147	781	L2_026_000M1_scaffold_127_58	164.65	17	15	5	3671100	99580	8	4	12	3		48681	# 57819 # 59171 # 1 # ID=128_58;partial=00;start_type=ATG;rbs_motif=AGGAG;rbs_spacer=5-10bp;gc_cont=0.630
1080	1539	L2_026_000M1_scaffold_14_136	164.64	9	2	7	176790		5	1	1	10	Oxidation (M)	66407	# 164538 # 166295 # -1 # ID=15_136;partial=00;start_type=ATG;rbs_motif=TAA;rbs_spacer=13bp;gc_cont=0.523
1080	1654	L2_026_000M1_scaffold_309_46	164.64	9	2	7	176790		5	1	1	10	Oxidation (M)	66456	# 51020 # 52777 # -1 # ID=310_46;partial=00;start_type=ATG;rbs_motif=AATAA;rbs_spacer=5bp;gc_cont=0.483
1911	1877	L2_026_000M1_scaffold_3293_1	164.6	16	16	2	4897800	0	5	5	6	1		50541	# 2 # 1387 # 1 # ID=3294_1;partial=10;start_type=Edge;rbs_motif=None;rbs_spacer=None;gc_cont=0.497
552	1409	L2_026_000M1_scaffold_16583_1	164.45	32	32	32	1813500	6716600	5	2	11	26		23526	# 142 # 798 # -1 # ID=16584_1;partial=00;start_type=ATG;rbs_motif=TAA;rbs_spacer=11bp;gc_cont=0.425
1187	1430	L2_026_000M1_scaffold_1106_1	164.44	14	14	9	3132400	2615500	6	6	7	7		60439	# 74 # 1747 # -1 # ID=1107_1;partial=00;start_type=ATG;rbs_motif=TAAA;rbs_spacer=11bp;gc_cont=0.401
1496	708	L2_026_000M1_scaffold_3154_4	164.42	14	8	10	1468900	787720	7	7	5	6		73657	# 5784 # 7781 # 1 # ID=3155_4;partial=00;start_type=ATG;rbs_motif=TAAA;rbs_spacer=12bp;gc_cont=0.411
811	1353	L2_026_000M1_scaffold_76_63	164.39	19	19	19	6333100	3178900	5	3	12	11	Oxidation (M)	44047	# 66283 # 67455 # 1 # ID=77_63;partial=00;start_type=ATG;rbs_motif=TAAA;rbs_spacer=11bp;gc_cont=0.497
1432	992	L2_026_000M1_scaffold_7_77	164.29	7	3	7	73163	4311300	6	6	4	7	Carbamidomethylation	140253	# 101491 # 105351 # -1 # ID=8_77;partial=00;start_type=ATG;rbs_motif=AATAA;rbs_spacer=9bp;gc_cont=0.443
1174	1901	L2_026_000M1_scaffold_751_39	164.28	32	23	25	17976000	11921000	5	5	9	6	Carbamidomethylation	18472	# 41977 # 42462 # 1 # ID=752_39;partial=00;start_type=ATG;rbs_motif=TAAAAA;rbs_spacer=8bp;gc_cont=0.467
898	426	L2_026_000M1_scaffold_10_45	164.07	6	5	5	7305800	12275000	9	9	8	12		222106	# 57562 # 63459 # -1 # ID=11_45;partial=00;start_type=ATG;rbs_motif=AACAA;rbs_spacer=10bp;gc_cont=0.467
1415	879	L2_026_000M1_scaffold_1435_18	164.05	15	8	15	2542300	2051000	6	6	4	7	Oxidation (M)	60840	# 23963 # 25603 # -1 # ID=1436_18;partial=00;start_type=ATG;rbs_motif=TAA;rbs_spacer=15bp;gc_cont=0.441
1143	1817	L2_026_000M1_scaffold_168_22	163.9	38	38	33	5433900	14246000	5	5	5	10		21417	# 16811 # 17443 # 1 # ID=169_22;partial=00;start_type=ATG;rbs_motif=AATAA;rbs_spacer=7bp;gc_cont=0.460
1141	944	L2_026_000M1_scaffold_3173_3	163.85	25	13	17		3795400	7	3	3	12	Carbamidomethylation	37670	# 863 # 1882 # 1 # ID=3174_3;partial=00;start_type=ATG;rbs_motif=TAA;rbs_spacer=11bp;gc_cont=0.471
1260	660	L2_026_000M1_scaffold_1773_5	163.79	10	2	10		2933000	7	4	3	10		116326	# 3669 # 6842 # 1 # ID=1774_5;partial=00;start_type=ATG;rbs_motif=AACAA;rbs_spacer=6bp;gc_cont=0.448
1085	653	L2_026_000M1_scaffold_710_5	163.79	35	0	35		21303000	7	7	0	16	Carbamidomethylation; Oxidation (M)	31485	# 6246 # 7085 # 1 # ID=711_5;partial=00;start_type=ATG;rbs_motif=TAAAAA;rbs_spacer=5bp;gc_cont=0.443
526	1579	L2_026_000M1_scaffold_16823_2	163.73	43	35	38	38973000	1181600	7	2	16	12	Oxidation (M)	14471	# 1379 # 1777 # -1 # ID=16824_2;partial=01;start_type=Edge;rbs_motif=None;rbs_spacer=None;gc_cont=0.506
732	1045	L2_026_000M1_scaffold_7549_4	163.73	37	30	31	0		6	1	14	13	Carbamidomethylation; Oxidation (M)	22648	# 3052 # 3675 # -1 # ID=7550_4;partial=01;start_type=Edge;rbs_motif=None;rbs_spacer=None;gc_cont=0.450
1083	726	L2_026_000M1_scaffold_113_184	163.65	19	18	16	3808800	2340500	7	7	7	9		50113	# 128724 # 130163 # 1 # ID=114_184;partial=00;start_type=ATG;rbs_motif=AGGAG;rbs_spacer=5-10bp;gc_cont=0.517
50	1500	sp|A0A0C4DH25|KVD20_HUMAN	163.58	51	51	43	3583100		6	1	158	101		12515	Immunoglobulin kappa variable 3D-20 OS=Homo sapiens OX=9606 GN=IGKV3D-20 PE=3 SV=1
498	827	L2_026_000M1_scaffold_300_1	162.93	36	24	26		72817	7	1	23	11	Carbamidomethylation	26943	# 2 # 763 # 1 # ID=301_1;partial=10;start_type=Edge;rbs_motif=None;rbs_spacer=None;gc_cont=0.433
1113	1795	L2_026_000M1_scaffold_4111_6	162.82	26	20	18	2587200	3475300	4	4	8	8	Carbamidomethylation	28333	# 4365 # 5153 # -1 # ID=4112_6;partial=00;start_type=ATG;rbs_motif=AGGAGG;rbs_spacer=5-10bp;gc_cont=0.425
452	1043	L2_026_000M1_scaffold_44_92	162.77	18	18	2	47630000		8	1	30	14	Carbamidomethylation; Oxidation (M)	42374	# 112527 # 113735 # -1 # ID=45_92;partial=00;start_type=ATG;rbs_motif=AGGAG;rbs_spacer=5-10bp;gc_cont=0.615
1646	1268	L2_026_000M1_scaffold_135_46	162.76	13	9	7		0	5	1	6	3		53056	# 66490 # 67884 # 1 # ID=136_46;partial=00;start_type=ATG;rbs_motif=TAAA;rbs_spacer=11bp;gc_cont=0.496
1218	1059	sp|P01591|IGJ_HUMAN	162.75	42	12	34	315970	28910000	6	5	3	11	Carbamidomethylation	18099	Immunoglobulin J chain OS=Homo sapiens OX=9606 GN=JCHAIN PE=1 SV=4
571	691	L2_026_000M1_scaffold_14755_3	162.62	27	27	3	20651000		10	2	29	6	Oxidation (M)	36420	# 884 # 1918 # -1 # ID=14756_3;partial=00;start_type=ATG;rbs_motif=AGGAGG;rbs_spacer=5-10bp;gc_cont=0.564
176	771	L2_026_000M1_scaffold_17468_1	162.61	13	12	10	0		7	1	50	62	Carbamidomethylation; Oxidation (M)	63131	# 1 # 1668 # 1 # ID=17469_1;partial=10;start_type=Edge;rbs_motif=None;rbs_spacer=None;gc_cont=0.426
1105	1074	L2_026_000M1_scaffold_345_37	162.57	9	7	8		0	7	1	9	7		93761	# 34406 # 36907 # 1 # ID=346_37;partial=00;start_type=ATG;rbs_motif=None;rbs_spacer=None;gc_cont=0.524
2074	1777	L2_026_000M1_scaffold_9252_2	162.57	18	0	18		6180200	4	4	0	6	Oxidation (M)	40194	# 918 # 2024 # 1 # ID=9253_2;partial=00;start_type=ATG;rbs_motif=AAAA;rbs_spacer=4bp;gc_cont=0.518
481	968	L2_026_000M1_scaffold_1518_4	162.51	26	26	26	4292000	6748000	6	1	20	22	Oxidation (M)	31780	# 3108 # 3950 # -1 # ID=1519_4;partial=00;start_type=ATG;rbs_motif=TAA;rbs_spacer=11bp;gc_cont=0.488
1512	952	L2_026_000M1_scaffold_21_81	162.38	8	7	4	349860	224110	6	3	7	3		104299	# 109084 # 111936 # 1 # ID=22_81;partial=00;start_type=ATG;rbs_motif=TAA;rbs_spacer=11bp;gc_cont=0.512
1039	1001	L2_026_000M1_scaffold_1395_7	162.25	15	11	13	807380	3185000	7	5	7	10		54221	# 6499 # 7914 # 1 # ID=1396_7;partial=00;start_type=ATG;rbs_motif=AGGAGG;rbs_spacer=5-10bp;gc_cont=0.476
670	873	L2_026_000M1_scaffold_1_155	162.22	18	15	13	16960000	14774000	8	8	13	17		54779	# 189980 # 191464 # 1 # ID=2_155;partial=00;start_type=ATG;rbs_motif=None;rbs_spacer=None;gc_cont=0.569
1732	1294	L2_026_000M1_scaffold_118_30	162.17	22	13	17	113590		6	1	3	5	Carbamidomethylation	33261	# 42973 # 43875 # -1 # ID=119_30;partial=00;start_type=ATG;rbs_motif=AAA;rbs_spacer=11bp;gc_cont=0.457
672	1093	L2_026_000M1_scaffold_1590_3	162.13	33	33	19	8986400	14845000	6	2	15	15		26106	# 3203 # 3922 # 1 # ID=1591_3;partial=00;start_type=ATG;rbs_motif=AGGAG;rbs_spacer=5-10bp;gc_cont=0.611
1515	1731	L2_026_000M1_scaffold_70_8	162.06	14	6	11	332130	4126100	4	4	4	6		48200	# 12992 # 14275 # -1 # ID=71_8;partial=00;start_type=ATG;rbs_motif=TAA;rbs_spacer=11bp;gc_cont=0.524
1751	1473	L2_026_000M1_scaffold_2782_4	161.9	22	13	17	91117		6	1	3	5	Carbamidomethylation	33218	# 4138 # 5040 # -1 # ID=2783_4;partial=00;start_type=ATG;rbs_motif=AAA;rbs_spacer=11bp;gc_cont=0.430
1405	681	L2_026_000M1_scaffold_9023_2	161.9	12	3	12		2535300	7	2	2	9	Oxidation (M)	76382	# 270 # 2315 # 1 # ID=9024_2;partial=00;start_type=ATG;rbs_motif=None;rbs_spacer=None;gc_cont=0.438
299	746	L2_026_000M1_scaffold_1209_16	161.84	20	14	10		0	7	1	35	29	Carbamidomethylation; Oxidation (M)	43840	# 18381 # 19574 # -1 # ID=1210_16;partial=00;start_type=ATG;rbs_motif=AGGAGG;rbs_spacer=5-10bp;gc_cont=0.482
1633	1677	L2_026_000M1_scaffold_347_3	161.78	15	15	6	11484000	4070900	4	4	6	3		44352	# 4029 # 5309 # 1 # ID=348_3;partial=00;start_type=ATG;rbs_motif=AGGAG;rbs_spacer=5-10bp;gc_cont=0.607
1348	1621	L2_026_000M1_scaffold_7255_1	161.52	14	9	12	1953000	5348300	4	4	5	7	Oxidation (M)	53828	# 196 # 1707 # -1 # ID=7256_1;partial=00;start_type=ATG;rbs_motif=TAA;rbs_spacer=10bp;gc_cont=0.382
257	711	L2_026_000M1_scaffold_3733_7	161.47	22	18	17	2554700		8	1	21	15	Oxidation (M)	36643	# 5982 # 6992 # -1 # ID=3734_7;partial=01;start_type=Edge;rbs_motif=None;rbs_spacer=None;gc_cont=0.440
808	874	L2_026_000M1_scaffold_393_13	161.47	15	12	10	15322000	7601500	6	6	13	10		56152	# 19162 # 20661 # -1 # ID=394_13;partial=00;start_type=ATG;rbs_motif=AATAA;rbs_spacer=3bp;gc_cont=0.409
257	745	L2_026_000M1_scaffold_633_1	161.47	22	18	17	2554700		8	1	21	15	Oxidation (M)	36715	# 2 # 1012 # 1 # ID=634_1;partial=10;start_type=Edge;rbs_motif=None;rbs_spacer=None;gc_cont=0.447
1373	716	L2_026_000M1_scaffold_9285_1	161.42	32	32	13	4588300	7054600	7	7	7	5		37572	# 1 # 996 # 1 # ID=9286_1;partial=10;start_type=Edge;rbs_motif=None;rbs_spacer=None;gc_cont=0.424
2360	1635	L2_026_000M1_scaffold_3763_5	161.36	15	0	15		3161100	4	3	0	4		46263	# 5682 # 6935 # -1 # ID=3764_5;partial=01;start_type=Edge;rbs_motif=None;rbs_spacer=None;gc_cont=0.464
791	1463	L2_026_000M1_scaffold_395_10	161.34	12	4	10	4433900	13694000	5	5	5	19	Carbamidomethylation	60962	# 8858 # 10534 # -1 # ID=396_10;partial=00;start_type=ATG;rbs_motif=AGGAG;rbs_spacer=5-10bp;gc_cont=0.588
1096	1337	L2_026_000M1_scaffold_24243_3	160.96	27	13	27	2859800	8176400	5	5	4	12	Carbamidomethylation; Oxidation (M)	26864	# 887 # 1612 # 1 # ID=24244_3;partial=00;start_type=ATG;rbs_motif=None;rbs_spacer=None;gc_cont=0.482
546	1143	L2_026_000M1_scaffold_1582_8	160.92	13	6	13		7383800	5	1	14	23		51612	# 6861 # 8246 # -1 # ID=1583_8;partial=00;start_type=ATG;rbs_motif=TAA;rbs_spacer=11bp;gc_cont=0.483
761	2006	L2_026_000M1_scaffold_2186_8	160.9	12	12	8	27715000	24785000	5	5	10	15		38384	# 7372 # 8439 # 1 # ID=2187_8;partial=00;start_type=ATG;rbs_motif=GGAGG;rbs_spacer=5-10bp;gc_cont=0.436
637	974	L2_026_000M1_scaffold_1718_5	160.83	15	11	15	674750	740700	6	2	14	18	Carbamidomethylation	54905	# 4909 # 6435 # 1 # ID=1719_5;partial=00;start_type=ATG;rbs_motif=AGGAG;rbs_spacer=5-10bp;gc_cont=0.629
682	966	sp|Q9HAT2|SIAE_HUMAN	160.74	13	5	13	44930000	41091000	7	7	15	14	Carbamidomethylation	58315	Sialate O-acetylesterase OS=Homo sapiens OX=9606 GN=SIAE PE=1 SV=1
688	1917	sp|P56470|LEG4_HUMAN	160.71	17	13	17	74912000	96713000	5	5	15	14		35941	Galectin-4 OS=Homo sapiens OX=9606 GN=LGALS4 PE=1 SV=1
931	941	L2_026_000M1_scaffold_2709_7	160.7	23	20	12	92966		6	1	10	10	Carbamidomethylation; Oxidation (M)	37492	# 5114 # 6133 # -1 # ID=2710_7;partial=00;start_type=ATG;rbs_motif=AGGAGG;rbs_spacer=5-10bp;gc_cont=0.494
916	754	L2_026_000M1_scaffold_25297_1	160.66	20	16	15	16782000	37346000	7	7	10	10	Oxidation (M)	46307	# 3 # 1208 # -1 # ID=25298_1;partial=11;start_type=Edge;rbs_motif=None;rbs_spacer=None;gc_cont=0.440
1210	1364	L2_026_000M1_scaffold_9874_1	160.66	12	12	7	2937100	1835300	5	5	8	6		62920	# 2 # 1723 # -1 # ID=9875_1;partial=10;start_type=ATG;rbs_motif=AAAAA;rbs_spacer=11bp;gc_cont=0.435
252	892	L2_026_000M1_scaffold_3687_6	160.65	12	0	12		27167000	6	1	0	48	Oxidation (M)	59099	# 5441 # 7081 # 1 # ID=3688_6;partial=01;start_type=ATG;rbs_motif=TAAA;rbs_spacer=11bp;gc_cont=0.439
640	1199	L2_026_000M1_scaffold_663_19	160.58	17	0	17		2284600	5	1	0	20	Oxidation (M)	48872	# 25495 # 26832 # 1 # ID=664_19;partial=00;start_type=ATG;rbs_motif=TAA;rbs_spacer=11bp;gc_cont=0.461
1960	1802	L2_026_000M1_scaffold_22862_1	160.5	11	11	8	5486600	3068200	3	2	4	2		50714	# 2 # 1333 # 1 # ID=22863_1;partial=11;start_type=Edge;rbs_motif=None;rbs_spacer=None;gc_cont=0.488
583	976	L2_026_000M1_scaffold_18323_2	160.44	17	15	8	5600000	3449500	7	2	19	16	Carbamidomethylation	42876	# 345 # 1565 # -1 # ID=18324_2;partial=00;start_type=ATG;rbs_motif=AGGAG;rbs_spacer=5-10bp;gc_cont=0.444
1075	790	L2_026_000M1_scaffold_1822_8	160.33	7	2	5		2367000	7	5	5	6	Carbamidomethylation; Oxidation (M)	110125	# 11150 # 14134 # 1 # ID=1823_8;partial=00;start_type=TTG;rbs_motif=TAAA;rbs_spacer=12bp;gc_cont=0.458
1075	905	L2_026_000M1_scaffold_288_37	160.33	8	2	6		2367000	7	5	5	6	Carbamidomethylation; Oxidation (M)	99678	# 34155 # 36875 # -1 # ID=289_37;partial=00;start_type=ATG;rbs_motif=TAAA;rbs_spacer=8bp;gc_cont=0.506
1540	1389	L2_026_000M1_scaffold_1700_5	160.28	20	10	16	523410	3751100	5	5	3	7	Carbamidomethylation	39249	# 9833 # 10891 # 1 # ID=1701_5;partial=00;start_type=ATG;rbs_motif=TAAA;rbs_spacer=11bp;gc_cont=0.394
1219	1194	L2_026_000M1_scaffold_2811_2	160.24	16	0	16		30152000	5	5	0	14	Carbamidomethylation; Oxidation (M)	49626	# 1689 # 3044 # 1 # ID=2812_2;partial=00;start_type=ATG;rbs_motif=TATAA;rbs_spacer=4bp;gc_cont=0.491
1163	2656	sp|A0A0C4DH33|HV124_HUMAN	160.19	44	44	27	670170	0	4	2	12	3		12824	Immunoglobulin heavy variable 1-24 OS=Homo sapiens OX=9606 GN=IGHV1-24 PE=3 SV=1
1022	1336	L2_026_000M1_scaffold_2621_5	160.17	23	23	6	4058100	2595900	5	5	13	5		33624	# 2559 # 3497 # 1 # ID=2622_5;partial=00;start_type=ATG;rbs_motif=AGGAGG;rbs_spacer=5-10bp;gc_cont=0.410
453	1897	L2_026_000M1_scaffold_10723_2	160.16	30	30	20	24176000	717250	5	3	28	16	Oxidation (M)	21950	# 770 # 1357 # 1 # ID=10724_2;partial=00;start_type=ATG;rbs_motif=AGGAGG;rbs_spacer=5-10bp;gc_cont=0.582
853	1715	sp|P51688|SPHM_HUMAN	160.08	12	12	9	11324000	10223000	4	4	12	10	Oxidation (M)	56695	N-sulphoglucosamine sulphohydrolase OS=Homo sapiens OX=9606 GN=SGSH PE=1 SV=1
1549	1362	L2_026_000M1_scaffold_793_17	160.06	15	9	12	9258600	4877600	5	5	5	5	Carbamidomethylation	49703	# 18834 # 20183 # -1 # ID=794_17;partial=00;start_type=ATG;rbs_motif=AACAA;rbs_spacer=11bp;gc_cont=0.416
2026	1636	L2_026_000M1_scaffold_10998_2	160.02	15	0	15		6475400	4	3	0	6	Oxidation (M)	40382	# 670 # 1764 # -1 # ID=10999_2;partial=00;start_type=ATG;rbs_motif=TAA;rbs_spacer=11bp;gc_cont=0.436
1017	1006	L2_026_000M1_scaffold_2102_5	159.94	30	30	18	518400		6	2	7	11		28176	# 3121 # 3879 # 1 # ID=2103_5;partial=00;start_type=ATG;rbs_motif=None;rbs_spacer=None;gc_cont=0.433
516	989	L2_026_000M1_scaffold_18995_2	159.93	31	22	25		1885400	6	1	20	19		26233	# 867 # 1586 # 1 # ID=18996_2;partial=01;start_type=ATG;rbs_motif=AGGAG;rbs_spacer=5-10bp;gc_cont=0.426
1684	1304	L2_026_000M1_scaffold_692_15	159.92	19	15	7	9380500	2226000	5	5	5	3		44538	# 19461 # 20648 # 1 # ID=693_15;partial=00;start_type=ATG;rbs_motif=None;rbs_spacer=None;gc_cont=0.327
1167	1379	L2_026_000M1_scaffold_26759_1	159.87	19	19	13	787460	4271000	5	4	7	8		39886	# 77 # 1144 # -1 # ID=26760_1;partial=01;start_type=Edge;rbs_motif=None;rbs_spacer=None;gc_cont=0.515
471	956	L2_026_000M1_scaffold_3000_1	159.87	5	1	5		10301000	6	4	3	18		158838	# 31 # 4317 # -1 # ID=3001_1;partial=00;start_type=ATG;rbs_motif=AATAA;rbs_spacer=6bp;gc_cont=0.431
970	547	L2_026_000M1_scaffold_64_95	159.82	25	18	21	29294000	6687000	8	6	9	10	Carbamidomethylation; Oxidation (M)	36321	# 120947 # 121963 # 1 # ID=65_95;partial=00;start_type=ATG;rbs_motif=TAAA;rbs_spacer=13bp;gc_cont=0.528
826	618	sp|Q14CN2|CLCA4_HUMAN	159.76	11	7	7	5058100	9697000	8	7	10	13	Carbamidomethylation	101282	Calcium-activated chloride channel regulator 4 OS=Homo sapiens OX=9606 GN=CLCA4 PE=1 SV=2
296	1160	sp|P31997|CEAM8_HUMAN	159.65	23	23	3	10720000		6	4	22	42	Oxidation (M)	38154	Carcinoembryonic antigen-related cell adhesion molecule 8 OS=Homo sapiens OX=9606 GN=CEACAM8 PE=1 SV=2
569	1837	L2_026_000M1_scaffold_11017_2	159.56	16	7	16	163740	1953900	7	3	18	18	Oxidation (M)	40195	# 1209 # 2306 # -1 # ID=11018_2;partial=00;start_type=ATG;rbs_motif=TAA;rbs_spacer=11bp;gc_cont=0.463
1165	1341	L2_026_000M1_scaffold_10580_2	159.54	22	22	14	126920000	20764000	6	6	12	3		31092	# 794 # 1684 # -1 # ID=10581_2;partial=00;start_type=ATG;rbs_motif=None;rbs_spacer=None;gc_cont=0.373
1123	658	L2_026_000M1_scaffold_303_45	159.47	12	4	12	9505100	16965000	7	7	3	12		91817	# 42776 # 45268 # -1 # ID=304_45;partial=00;start_type=ATG;rbs_motif=TAA;rbs_spacer=12bp;gc_cont=0.446
485	936	L2_026_000M1_scaffold_202_52	159.4	10	2	10	343680	55560000	6	6	2	24	Carbamidomethylation	84076	# 68871 # 71162 # 1 # ID=203_52;partial=00;start_type=ATG;rbs_motif=TAAAAA;rbs_spacer=10bp;gc_cont=0.488
333	971	L2_026_000M1_scaffold_4903_2	159.35	16	16	14	2430200	1169600	8	3	27	33		48466	# 1805 # 3151 # -1 # ID=4904_2;partial=00;start_type=ATG;rbs_motif=AGGAG;rbs_spacer=5-10bp;gc_cont=0.615
952	955	L2_026_000M1_scaffold_4172_1	159.32	17	2	15	778800	11229000	6	6	5	14	Oxidation (M)	49578	# 2 # 1333 # 1 # ID=4173_1;partial=10;start_type=Edge;rbs_motif=None;rbs_spacer=None;gc_cont=0.438
582	686	code11_L2_026_000M1_scaffold_35_289	159.3	36	22	29	10411000	45823000	8	8	6	17		28506	# 170362 # 171138 # -1 # ID=36_289;partial=00;start_type=ATG;rbs_motif=None;rbs_spacer=None;gc_cont=0.376
994	958	L2_026_000M1_scaffold_548_18	159.26	24	24	21	16381000	8508900	6	5	12	6		41006	# 26095 # 27219 # 1 # ID=549_18;partial=00;start_type=ATG;rbs_motif=AATAA;rbs_spacer=10bp;gc_cont=0.437
69	2762	sp|P08218|CEL2B_HUMAN	159.23	13	13	12	23312000	13556000	7	5	120	33		28810	Chymotrypsin-like elastase family member 2B OS=Homo sapiens OX=9606 GN=CELA2B PE=2 SV=2
92	3339	sp|A0A0C4DH73|KV112_HUMAN	159.2	29	29	29	107770000	88677000	5	2	119	54	Oxidation (M)	12645	Immunoglobulin kappa variable 1-12 OS=Homo sapiens OX=9606 GN=IGKV1-12 PE=3 SV=1
92	3338	sp|P01611|KVD12_HUMAN	159.2	29	29	29	107770000	88677000	5	2	119	54	Oxidation (M)	12620	Immunoglobulin kappa variable 1D-12 OS=Homo sapiens OX=9606 GN=IGKV1D-12 PE=1 SV=2
514	697	L2_026_000M1_scaffold_95_27	159.17	6	0	6		12768000	7	6	0	17		141824	# 32445 # 36257 # -1 # ID=96_27;partial=00;start_type=ATG;rbs_motif=TAA;rbs_spacer=12bp;gc_cont=0.461
713	604	L2_026_000M1_scaffold_2938_36	159.15	24	11	24		669020	8	1	7	20	Carbamidomethylation	44107	# 24716 # 25909 # -1 # ID=2939_36;partial=00;start_type=ATG;rbs_motif=TAA;rbs_spacer=13bp;gc_cont=0.457
1611	1239	L2_026_000M1_scaffold_2975_2	159.11	14	14	8	3599100	1716600	5	5	6	3		60211	# 2484 # 4067 # -1 # ID=2976_2;partial=00;start_type=ATG;rbs_motif=AAA;rbs_spacer=12bp;gc_cont=0.486
1747	1292	L2_026_000M1_scaffold_612_1	159.07	16	16	3	1876600	2107200	5	5	5	3		47631	# 2 # 1309 # 1 # ID=613_1;partial=10;start_type=Edge;rbs_motif=None;rbs_spacer=None;gc_cont=0.434
1719	1592	L2_026_000M1_scaffold_2743_1	159.01	12	8	8	2027600	4663700	4	4	3	5		63362	# 31 # 1710 # -1 # ID=2744_1;partial=00;start_type=ATG;rbs_motif=None;rbs_spacer=None;gc_cont=0.313
543	1396	sp|A0A0C4DH38|HV551_HUMAN	158.99	57	48	44	14077000	3071400	6	5	29	8	Carbamidomethylation	12675	Immunoglobulin heavy variable 5-51 OS=Homo sapiens OX=9606 GN=IGHV5-51 PE=3 SV=1
1140	642	L2_026_000M1_scaffold_612_19	158.84	9	6	6	139460	1446000	8	6	7	8		126350	# 34571 # 37999 # 1 # ID=613_19;partial=00;start_type=TTG;rbs_motif=TAAAAA;rbs_spacer=7bp;gc_cont=0.401
744	3037	L2_026_000M1_scaffold_24780_2	158.82	33	33	0	68245000		4	4	26	0		9803	# 594 # 851 # -1 # ID=24781_2;partial=00;start_type=ATG;rbs_motif=AGGAG;rbs_spacer=5-10bp;gc_cont=0.593
1680	1284	L2_026_000M1_scaffold_462_4	158.76	22	22	7	5600300	0	5	5	7	1		41238	# 3708 # 4856 # 1 # ID=463_4;partial=00;start_type=GTG;rbs_motif=AGGAG;rbs_spacer=5-10bp;gc_cont=0.506
1160	923	L2_026_000M1_scaffold_70_78	158.71	15	15	13	11215000	12352000	6	6	7	8		50984	# 90559 # 91959 # -1 # ID=71_78;partial=00;start_type=ATG;rbs_motif=TAAA;rbs_spacer=12bp;gc_cont=0.520
1980	1007	L2_026_000M1_scaffold_1939_8	158.68	12	0	12		2746400	6	6	0	6	Carbamidomethylation; Oxidation (M)	81551	# 7616 # 9760 # -1 # ID=1940_8;partial=00;start_type=ATG;rbs_motif=AATAA;rbs_spacer=10bp;gc_cont=0.469
447	867	L2_026_000M1_scaffold_3647_11	158.65	20	0	20		58505000	6	5	0	12	Carbamidomethylation; Oxidation (M)	35926	# 7435 # 8427 # -1 # ID=3648_11;partial=00;start_type=ATG;rbs_motif=TAA;rbs_spacer=11bp;gc_cont=0.439
1374	1019	L2_026_000M1_scaffold_217_30	158.53	17	9	15	798220	2157300	6	4	5	7		47873	# 32911 # 34269 # -1 # ID=218_30;partial=00;start_type=ATG;rbs_motif=TAA;rbs_spacer=11bp;gc_cont=0.537
1428	777	L2_026_000M1_scaffold_13597_1	158.39	16	7	16	343370	6115400	7	6	3	8		80117	# 3 # 2165 # 1 # ID=13598_1;partial=11;start_type=Edge;rbs_motif=None;rbs_spacer=None;gc_cont=0.387
1413	1262	L2_026_000M1_scaffold_14288_1	158.35	19	19	0	29578000		5	5	11	0	Oxidation (M)	36688	# 100 # 1128 # -1 # ID=14289_1;partial=00;start_type=ATG;rbs_motif=AGGAGG;rbs_spacer=5-10bp;gc_cont=0.669
1550	1381	L2_026_000M1_scaffold_1054_8	158.29	27	23	10	7078700	703260	5	5	4	6	Carbamidomethylation; Oxidation (M)	35270	# 6525 # 7523 # -1 # ID=1055_8;partial=00;start_type=ATG;rbs_motif=GGAGG;rbs_spacer=5-10bp;gc_cont=0.619
611	509	L2_026_000M1_scaffold_3170_3	158.16	18	18	10	650310		10	2	19	14		59868	# 6107 # 7714 # 1 # ID=3171_3;partial=00;start_type=ATG;rbs_motif=None;rbs_spacer=None;gc_cont=0.586
1906	1271	L2_026_000M1_scaffold_15578_1	158.14	12	8	6	4204600	580890	5	5	5	2		69503	# 1 # 1914 # -1 # ID=15579_1;partial=11;start_type=Edge;rbs_motif=None;rbs_spacer=None;gc_cont=0.431
2073	1708	L2_026_000M1_scaffold_3368_10	158.14	20	20	4	3650500	3085500	4	4	4	2		33643	# 6794 # 7735 # 1 # ID=3369_10;partial=00;start_type=ATG;rbs_motif=GGA/GAG/AGG;rbs_spacer=5-10bp;gc_cont=0.476
1112	1405	L2_026_000M1_scaffold_5887_3	158.11	29	24	29	9779000	4015900	5	5	6	10		26629	# 1061 # 1819 # -1 # ID=5888_3;partial=00;start_type=ATG;rbs_motif=GGAG/GAGG;rbs_spacer=5-10bp;gc_cont=0.423
1095	942	L2_026_000M1_scaffold_156_26	158.08	29	29	16	21545000	6763500	6	6	12	4		31842	# 23933 # 24850 # 1 # ID=157_26;partial=00;start_type=ATG;rbs_motif=AGGAGG;rbs_spacer=5-10bp;gc_cont=0.497
878	553	L2_026_000M1_scaffold_331_1	157.95	8	5	6	114850	1849500	8	6	9	12		128019	# 236 # 3688 # 1 # ID=332_1;partial=00;start_type=ATG;rbs_motif=TAA;rbs_spacer=11bp;gc_cont=0.401
1235	1044	L2_026_000M1_scaffold_3403_8	157.85	10	7	7	3092300	1519200	7	5	8	6		87391	# 6644 # 9031 # -1 # ID=3404_8;partial=00;start_type=ATG;rbs_motif=AATAA;rbs_spacer=8bp;gc_cont=0.418
1793	1919	L2_026_000M1_scaffold_1994_5	157.8	18	18	9	5026300	1875300	4	4	5	3		43089	# 4724 # 5947 # 1 # ID=1995_5;partial=00;start_type=ATG;rbs_motif=AGGA;rbs_spacer=5-10bp;gc_cont=0.626
1128	896	L2_026_000M1_scaffold_102_58	157.76	7	6	4	9825400	16127000	6	6	7	8		135655	# 60659 # 64486 # 1 # ID=103_58;partial=00;start_type=ATG;rbs_motif=GGAG/GAGG;rbs_spacer=5-10bp;gc_cont=0.413
1473	1924	L2_026_000M1_scaffold_387_49	157.71	19	19	10	977200	998420	4	3	5	6		30570	# 47506 # 48345 # 1 # ID=388_49;partial=00;start_type=ATG;rbs_motif=GGAG/GAGG;rbs_spacer=5-10bp;gc_cont=0.456
1399	979	L2_026_000M1_scaffold_4258_4	157.69	6	4	6	4415300	4833000	6	6	4	7	Oxidation (M)	139212	# 2416 # 6189 # -1 # ID=4259_4;partial=01;start_type=Edge;rbs_motif=None;rbs_spacer=None;gc_cont=0.384
788	1334	L2_026_000M1_scaffold_22383_1	157.68	26	26	21	6107000	2503200	5	5	13	11		25302	# 1 # 708 # 1 # ID=22384_1;partial=10;start_type=Edge;rbs_motif=None;rbs_spacer=None;gc_cont=0.531
207	2217	L2_026_000M1_scaffold_12247_1	157.63	23	23	23	3916500	33315000	3	2	27	22	Oxidation (M)	24262	# 2 # 709 # 1 # ID=12248_1;partial=10;start_type=Edge;rbs_motif=None;rbs_spacer=None;gc_cont=0.476
1873	1707	L2_026_000M1_scaffold_71_51	157.58	17	9	15	1201400	2427800	5	5	2	5	Oxidation (M)	43815	# 56935 # 58146 # 1 # ID=72_51;partial=00;start_type=ATG;rbs_motif=TAA;rbs_spacer=4bp;gc_cont=0.446
1950	4349	L2_026_000M1_scaffold_3362_6	157.48	27	16	27	6737100	0	3	3	4	3	Oxidation (M)	17591	# 5145 # 5609 # 1 # ID=3363_6;partial=00;start_type=ATG;rbs_motif=AGGAG;rbs_spacer=5-10bp;gc_cont=0.441
1029	1057	L2_026_000M1_scaffold_1247_12	157.43	19	17	13	6848900	6357000	6	6	12	6		43835	# 10274 # 11530 # 1 # ID=1248_12;partial=00;start_type=ATG;rbs_motif=AGGAG;rbs_spacer=5-10bp;gc_cont=0.629
1274	902	L2_026_000M1_scaffold_2158_9	157.39	12	8	9	818420	0	6	2	6	7		67237	# 9033 # 10826 # -1 # ID=2159_9;partial=00;start_type=ATG;rbs_motif=AAA;rbs_spacer=13bp;gc_cont=0.477
1445	659	L2_026_000M1_scaffold_343_38	157.34	16	0	16		19431000	7	7	0	11	Carbamidomethylation; Oxidation (M)	60758	# 40346 # 41977 # -1 # ID=344_38;partial=00;start_type=GTG;rbs_motif=TAAA;rbs_spacer=11bp;gc_cont=0.450
1076	876	L2_026_000M1_scaffold_3401_2	157.3	5	5	3	14024000	14481000	6	6	8	8		184188	# 2079 # 6977 # -1 # ID=3402_2;partial=00;start_type=ATG;rbs_motif=None;rbs_spacer=None;gc_cont=0.299
485	1085	L2_026_000M1_scaffold_5580_4	157.06	17	3	17	343680	57791000	6	6	2	26	Carbamidomethylation	46422	# 3526 # 4815 # 1 # ID=5581_4;partial=01;start_type=ATG;rbs_motif=AACAA;rbs_spacer=14bp;gc_cont=0.475
1449	1328	L2_026_000M1_scaffold_1522_16	157.01	31	27	14	2303200	2630900	5	3	6	5	Carbamidomethylation	27192	# 15480 # 16229 # 1 # ID=1523_16;partial=01;start_type=ATG;rbs_motif=AGxAGG/AGGxGG;rbs_spacer=5-10bp;gc_cont=0.505
1409	899	L2_026_000M1_scaffold_3463_5	156.98	17	14	11	176830	127100	6	3	6	5		54142	# 2470 # 3921 # 1 # ID=3464_5;partial=00;start_type=ATG;rbs_motif=None;rbs_spacer=None;gc_cont=0.594
1236	2346	L2_026_000M1_scaffold_245_38	156.92	29	16	29	7033400	28069000	5	5	5	9		21471	# 42475 # 43065 # 1 # ID=246_38;partial=00;start_type=ATG;rbs_motif=GGAGG;rbs_spacer=5-10bp;gc_cont=0.504
1606	978	L2_026_000M1_scaffold_58_68	156.92	23	23	7	12279000	7873000	7	7	7	2	Carbamidomethylation	49891	# 83320 # 84714 # -1 # ID=59_68;partial=00;start_type=ATG;rbs_motif=AGGAG;rbs_spacer=5-10bp;gc_cont=0.608
1736	1888	L2_026_000M1_scaffold_485_10	156.86	41	0	41		24426000	4	4	0	8		14155	# 7394 # 7774 # 1 # ID=486_10;partial=00;start_type=ATG;rbs_motif=TAA;rbs_spacer=11bp;gc_cont=0.449
1736	1660	L2_026_000M1_scaffold_9_47	156.86	41	0	41		24426000	4	4	0	8		14142	# 44683 # 45063 # 1 # ID=10_47;partial=00;start_type=ATG;rbs_motif=TAA;rbs_spacer=12bp;gc_cont=0.483
321	1105	L2_026_000M1_scaffold_18368_2	156.85	57	45	57	75311000	135270000	7	7	24	37		14155	# 1250 # 1639 # 1 # ID=18369_2;partial=01;start_type=ATG;rbs_motif=GGAG/GAGG;rbs_spacer=5-10bp;gc_cont=0.367
740	2007	L2_026_000M1_scaffold_1868_1	156.79	23	6	23	63280	23323000	4	4	1	25	Carbamidomethylation; Oxidation (M)	27518	# 1 # 750 # 1 # ID=1869_1;partial=10;start_type=Edge;rbs_motif=None;rbs_spacer=None;gc_cont=0.497
1209	1058	L2_026_000M1_scaffold_453_11	156.59	11	11	8	1747000	2022400	6	3	8	6		66919	# 15305 # 17095 # 1 # ID=454_11;partial=00;start_type=ATG;rbs_motif=GGAG/GAGG;rbs_spacer=5-10bp;gc_cont=0.420
876	541	L2_026_000M1_scaffold_21_40	156.55	9	5	8	292880	1858900	8	5	10	11		112364	# 53425 # 56469 # -1 # ID=22_40;partial=00;start_type=ATG;rbs_motif=AAAAA;rbs_spacer=10bp;gc_cont=0.406
984	1222	L2_026_000M1_scaffold_407_4	156.53	25	19	15	1554400		6	1	12	7	Carbamidomethylation	31127	# 3217 # 4089 # -1 # ID=408_4;partial=00;start_type=ATG;rbs_motif=AGGAG;rbs_spacer=5-10bp;gc_cont=0.586
787	1038	L2_026_000M1_scaffold_989_7	156.49	22	0	22		0	6	1	0	24	Carbamidomethylation; Oxidation (M)	43897	# 6493 # 7671 # 1 # ID=990_7;partial=00;start_type=ATG;rbs_motif=AATAA;rbs_spacer=8bp;gc_cont=0.454
1827	1159	L2_026_000M1_scaffold_11_103	156.42	6	1	6		767570	5	4	1	6		122460	# 127674 # 130964 # -1 # ID=12_103;partial=00;start_type=ATG;rbs_motif=TAA;rbs_spacer=14bp;gc_cont=0.441
511	770	L2_026_000M1_scaffold_312_34	156.4	20	18	7	8322400		7	4	18	22		48838	# 37234 # 38568 # 1 # ID=313_34;partial=00;start_type=ATG;rbs_motif=TAAAAA;rbs_spacer=8bp;gc_cont=0.449
411	2292	sp|A0A0C4DH69|KV109_HUMAN	156.34	42	42	28	98223000	87472000	6	2	36	13		12715	Immunoglobulin kappa variable 1-9 OS=Homo sapiens OX=9606 GN=IGKV1-9 PE=3 SV=1
1242	396	L2_026_000M1_scaffold_922_7	156.25	15	10	5	1124700	2351900	10	10	7	6		95166	# 14650 # 17109 # 1 # ID=923_7;partial=00;start_type=ATG;rbs_motif=TAAA;rbs_spacer=12bp;gc_cont=0.414
738	962	L2_026_000M1_scaffold_216_12	156.24	15	11	12	10327000	24624000	7	7	8	18	Oxidation (M)	56884	# 12338 # 13882 # 1 # ID=217_12;partial=00;start_type=ATG;rbs_motif=None;rbs_spacer=None;gc_cont=0.581
1979	898	L2_026_000M1_scaffold_851_21	156.2	8	0	8		3516000	6	5	0	6		112959	# 22848 # 25934 # -1 # ID=852_21;partial=01;start_type=Edge;rbs_motif=None;rbs_spacer=None;gc_cont=0.489
324	1758	L2_026_000M1_scaffold_15700_3	156.15	23	0	23		18484000	5	5	0	16	Carbamidomethylation	25749	# 1175 # 1900 # -1 # ID=15701_3;partial=01;start_type=Edge;rbs_motif=None;rbs_spacer=None;gc_cont=0.456
1753	1620	L2_026_000M1_scaffold_401_56	156.14	11	11	9	7718800	5749700	4	4	4	4		56573	# 39114 # 40625 # 1 # ID=402_56;partial=00;start_type=ATG;rbs_motif=AAA;rbs_spacer=10bp;gc_cont=0.364
1020	1703	L2_026_000M1_scaffold_727_13	156.08	17	4	17	0	18238000	4	4	1	17	Oxidation (M)	36916	# 13662 # 14669 # 1 # ID=728_13;partial=00;start_type=ATG;rbs_motif=TAAAAA;rbs_spacer=10bp;gc_cont=0.456
924	817	L2_026_000M1_scaffold_355_33	156.03	13	10	8	28550000	13345000	7	7	13	7		62186	# 41982 # 43706 # 1 # ID=356_33;partial=00;start_type=ATG;rbs_motif=GGAGG;rbs_spacer=5-10bp;gc_cont=0.618
1000	1376	L2_026_000M1_scaffold_5272_2	155.95	19	0	19		13112000	5	5	0	18	Oxidation (M)	42773	# 1311 # 2486 # -1 # ID=5273_2;partial=00;start_type=ATG;rbs_motif=AAAAA;rbs_spacer=7bp;gc_cont=0.453
1327	1562	L2_026_000M1_scaffold_16243_1	155.93	14	14	10	3416700	4105900	5	4	5	7		44504	# 2 # 1192 # -1 # ID=16244_1;partial=10;start_type=ATG;rbs_motif=TAA;rbs_spacer=10bp;gc_cont=0.511
1114	1838	L2_026_000M1_scaffold_450_47	155.9	14	14	11	3707600	3313600	4	4	7	9		44219	# 61124 # 62311 # 1 # ID=451_47;partial=00;start_type=ATG;rbs_motif=TAA;rbs_spacer=12bp;gc_cont=0.434
1468	1412	L2_026_000M1_scaffold_387_50	155.81	24	20	13	5478800	8885200	5	4	7	4		32822	# 48333 # 49271 # 1 # ID=388_50;partial=00;start_type=ATG;rbs_motif=GGA/GAG/AGG;rbs_spacer=5-10bp;gc_cont=0.474
1227	1065	L2_026_000M1_scaffold_436_47	155.79	34	30	14	9301900	8234200	6	6	7	7	Oxidation (M)	25397	# 55185 # 55853 # -1 # ID=437_47;partial=00;start_type=ATG;rbs_motif=AAA;rbs_spacer=12bp;gc_cont=0.429
1537	1274	L2_026_000M1_scaffold_6_21	155.77	10	3	10	2924300	6426300	5	5	2	8		79699	# 26323 # 28509 # 1 # ID=7_21;partial=00;start_type=ATG;rbs_motif=TAAA;rbs_spacer=11bp;gc_cont=0.410
1921	6688	L2_026_000M1_scaffold_1225_1	155.7	28	0	28		252410	3	3	0	6		8087	# 1 # 207 # -1 # ID=1226_1;partial=10;start_type=ATG;rbs_motif=AACAA;rbs_spacer=12bp;gc_cont=0.401
1058	1765	L2_026_000M1_scaffold_112_45	155.65	19	19	8	32931000	21175000	4	4	11	6		35580	# 47136 # 48095 # -1 # ID=113_45;partial=00;start_type=ATG;rbs_motif=None;rbs_spacer=None;gc_cont=0.417
1066	1111	L2_026_000M1_scaffold_3571_4	155.65	23	2	23		15907000	6	5	2	15	Carbamidomethylation; Oxidation (M)	35169	# 2928 # 3908 # 1 # ID=3572_4;partial=00;start_type=ATG;rbs_motif=TAAA;rbs_spacer=8bp;gc_cont=0.441
513	1210	L2_026_000M1_scaffold_1718_3	155.61	16	16	2	3703500		7	1	25	14	Carbamidomethylation; Oxidation (M)	42322	# 2740 # 3948 # 1 # ID=1719_3;partial=00;start_type=ATG;rbs_motif=AGGAG;rbs_spacer=5-10bp;gc_cont=0.594
513	1208	L2_026_000M1_scaffold_588_3	155.61	16	16	2	3703500		7	1	25	14	Carbamidomethylation; Oxidation (M)	42308	# 2742 # 3950 # -1 # ID=589_3;partial=00;start_type=ATG;rbs_motif=AGGAG;rbs_spacer=5-10bp;gc_cont=0.584
81	1120	L2_026_000M1_scaffold_1632_27	155.43	57	18	57		60697000	6	2	50	135		12725	# 20762 # 21139 # -1 # ID=1633_27;partial=00;start_type=ATG;rbs_motif=TAAAAA;rbs_spacer=10bp;gc_cont=0.439
745	2028	L2_026_000M1_scaffold_2774_12	155.43	29	3	29		8928500	4	1	4	22	Oxidation (M)	22676	# 8701 # 9327 # 1 # ID=2775_12;partial=01;start_type=ATG;rbs_motif=TAAA;rbs_spacer=12bp;gc_cont=0.427
1907	1384	L2_026_000M1_scaffold_2375_6	155.41	13	0	13		8204700	5	5	0	7	Carbamidomethylation; Oxidation (M)	61087	# 6958 # 8574 # -1 # ID=2376_6;partial=00;start_type=ATG;rbs_motif=AATAA;rbs_spacer=4bp;gc_cont=0.452
1739	1913	L2_026_000M1_scaffold_9728_1	155.28	26	17	18	108350	55341000	4	4	2	6		28215	# 1 # 780 # -1 # ID=9729_1;partial=10;start_type=ATG;rbs_motif=AGGAGG;rbs_spacer=5-10bp;gc_cont=0.423
1457	2599	L2_026_000M1_scaffold_27922_2	155.24	20	20	13	13023000	1999600	4	4	9	2		21929	# 496 # 1098 # 1 # ID=27923_2;partial=01;start_type=ATG;rbs_motif=AGGAGG;rbs_spacer=5-10bp;gc_cont=0.476
888	751	L2_026_000M1_scaffold_341_14	155.19	29	20	21		0	7	1	13	8	Carbamidomethylation; Oxidation (M)	37895	# 13305 # 14324 # 1 # ID=342_14;partial=00;start_type=ATG;rbs_motif=TAA;rbs_spacer=11bp;gc_cont=0.481
891	1014	L2_026_000M1_scaffold_4066_4	155.19	10	4	8		924060	6	2	9	12	Carbamidomethylation; Oxidation (M)	86376	# 2721 # 5054 # -1 # ID=4067_4;partial=00;start_type=ATG;rbs_motif=AAAAA;rbs_spacer=7bp;gc_cont=0.494
1557	1833	L2_026_000M1_scaffold_332_25	155.15	20	14	20	5665300	5868900	4	4	5	5	Carbamidomethylation	33327	# 30964 # 31893 # 1 # ID=333_25;partial=00;start_type=ATG;rbs_motif=GGAG/GAGG;rbs_spacer=5-10bp;gc_cont=0.634
2050	1365	L2_026_000M1_scaffold_12089_2	154.93	11	0	11		4690800	5	5	0	6	Carbamidomethylation	60829	# 818 # 2398 # -1 # ID=12090_2;partial=01;start_type=Edge;rbs_motif=None;rbs_spacer=None;gc_cont=0.350
233	2066	L2_026_000M1_scaffold_10387_1	154.79	52	52	44	13302000	4249700	5	1	42	24	Oxidation (M)	10594	# 2 # 286 # 1 # ID=10388_1;partial=10;start_type=Edge;rbs_motif=None;rbs_spacer=None;gc_cont=0.628
1695	1594	L2_026_000M1_scaffold_3914_2	154.76	6	6	5	871810	283680	4	4	4	4		105460	# 1149 # 3968 # 1 # ID=3915_2;partial=00;start_type=ATG;rbs_motif=AATAA;rbs_spacer=14bp;gc_cont=0.416
1472	1893	L2_026_000M1_scaffold_27356_1	154.71	19	10	19	5865400	2502200	4	4	6	5	Carbamidomethylation	37738	# 123 # 1118 # -1 # ID=27357_1;partial=01;start_type=Edge;rbs_motif=None;rbs_spacer=None;gc_cont=0.449
1387	1087	L2_026_000M1_scaffold_36_195	154.68	26	17	18	11347000	605510	6	5	7	5	Carbamidomethylation	32994	# 282040 # 282942 # 1 # ID=37_195;partial=00;start_type=ATG;rbs_motif=TAA;rbs_spacer=11bp;gc_cont=0.491
611	633	L2_026_000M1_scaffold_2659_7	154.63	16	16	8	650310		9	2	18	12		59920	# 7626 # 9236 # 1 # ID=2660_7;partial=00;start_type=ATG;rbs_motif=None;rbs_spacer=None;gc_cont=0.557
1148	967	L2_026_000M1_scaffold_303_41	154.53	23	15	16	210370		6	1	6	9		32979	# 37531 # 38451 # -1 # ID=304_41;partial=00;start_type=ATG;rbs_motif=TAA;rbs_spacer=12bp;gc_cont=0.483
1565	1764	L2_026_000M1_scaffold_29836_1	154.5	22	22	14	6101700	1468600	4	2	6	4		26204	# 2 # 730 # 1 # ID=29837_1;partial=10;start_type=Edge;rbs_motif=None;rbs_spacer=None;gc_cont=0.450
1562	996	L2_026_000M1_scaffold_2062_19	154.44	17	3	16	414520	5610100	7	4	1	9	Carbamidomethylation	51496	# 15359 # 16786 # 1 # ID=2063_19;partial=00;start_type=ATG;rbs_motif=TAAAA;rbs_spacer=13bp;gc_cont=0.478
1561	822	L2_026_000M1_scaffold_1367_11	154.39	19	11	13	2504000	0	7	6	6	4		51296	# 11305 # 12714 # 1 # ID=1368_11;partial=00;start_type=ATG;rbs_motif=GGA/GAG/AGG;rbs_spacer=11-12bp;gc_cont=0.475
1161	1671	L2_026_000M1_scaffold_30752_1	154.32	20	20	0	32524000		4	4	15	0	Carbamidomethylation; Oxidation (M)	37352	# 2 # 1003 # 1 # ID=30753_1;partial=11;start_type=Edge;rbs_motif=None;rbs_spacer=None;gc_cont=0.615
812	1408	L2_026_000M1_scaffold_27_104	154.27	18	18	18	12794000	5860400	5	5	12	11		41387	# 121723 # 122871 # 1 # ID=28_104;partial=00;start_type=ATG;rbs_motif=TAA;rbs_spacer=15bp;gc_cont=0.493
1469	1428	L2_026_000M1_scaffold_21616_2	154.25	31	31	0	19276000		5	5	11	0	Carbamidomethylation; Oxidation (M)	23324	# 737 # 1405 # 1 # ID=21617_2;partial=01;start_type=ATG;rbs_motif=AGGAG;rbs_spacer=5-10bp;gc_cont=0.605
447	969	L2_026_000M1_scaffold_709_2	154.18	19	0	19		60273000	6	5	0	11	Carbamidomethylation	35988	# 705 # 1697 # 1 # ID=710_2;partial=00;start_type=ATG;rbs_motif=TAA;rbs_spacer=11bp;gc_cont=0.434
1846	984	L2_026_000M1_scaffold_1773_10	154.16	9	1	8	38944	6745400	6	6	1	6	Carbamidomethylation	105673	# 16527 # 19277 # 1 # ID=1774_10;partial=00;start_type=ATG;rbs_motif=TAAA;rbs_spacer=13bp;gc_cont=0.445
1663	1963	sp|Q01459|DIAC_HUMAN	154.14	15	15	0	10663000		4	4	9	0		43760	Di-N-acetylchitobiase OS=Homo sapiens OX=9606 GN=CTBS PE=1 SV=1
881	558	L2_026_000M1_scaffold_12803_2	153.95	26	26	11	40233000	6886000	9	9	16	5		42108	# 1042 # 2166 # -1 # ID=12804_2;partial=00;start_type=ATG;rbs_motif=AGGAGG;rbs_spacer=5-10bp;gc_cont=0.457
1133	1179	L2_026_000M1_scaffold_29845_1	153.87	20	13	20	4831400	18359000	5	5	7	8		38279	# 1 # 1029 # 1 # ID=29846_1;partial=11;start_type=Edge;rbs_motif=None;rbs_spacer=None;gc_cont=0.445
944	1975	L2_026_000M1_scaffold_5504_1	153.84	24	0	24		19901000	5	1	0	20	Carbamidomethylation; Oxidation (M)	21484	# 2 # 607 # 1 # ID=5505_1;partial=10;start_type=Edge;rbs_motif=None;rbs_spacer=None;gc_cont=0.424
440	823	sp|Q08380|LG3BP_HUMAN	153.79	12	10	12	41277000	51023000	7	7	23	22		65331	Galectin-3-binding protein OS=Homo sapiens OX=9606 GN=LGALS3BP PE=1 SV=1
777	656	L2_026_000M1_scaffold_12935_2	153.66	17	5	15	4580500	3048900	8	1	9	15	Carbamidomethylation; Oxidation (M)	65285	# 917 # 2692 # -1 # ID=12936_2;partial=01;start_type=Edge;rbs_motif=None;rbs_spacer=None;gc_cont=0.449
777	657	L2_026_000M1_scaffold_14427_1	153.66	17	5	15	4580500	3048900	8	1	9	15	Carbamidomethylation; Oxidation (M)	65262	# 275 # 2050 # -1 # ID=14428_1;partial=01;start_type=Edge;rbs_motif=None;rbs_spacer=None;gc_cont=0.438
469	2031	L2_026_000M1_scaffold_26182_3	153.47	36	36	27	53293000	51799000	5	5	29	14	Oxidation (M)	17819	# 660 # 1169 # -1 # ID=26183_3;partial=01;start_type=Edge;rbs_motif=None;rbs_spacer=None;gc_cont=0.431
1875	1784	L2_026_000M1_scaffold_1045_13	153.45	13	11	6	8915500	1458700	4	4	5	2	Oxidation (M)	43901	# 16050 # 17300 # -1 # ID=1046_13;partial=00;start_type=ATG;rbs_motif=AAAAA;rbs_spacer=12bp;gc_cont=0.424
1522	1008	L2_026_000M1_scaffold_690_25	153.41	8	2	8	105850	5656300	6	6	1	9		117113	# 27337 # 30555 # -1 # ID=691_25;partial=00;start_type=ATG;rbs_motif=TAAA;rbs_spacer=11bp;gc_cont=0.516
799	1637	L2_026_000M1_scaffold_101_54	153.32	7	7	5	0		5	1	11	12		87426	# 75964 # 78249 # -1 # ID=102_54;partial=00;start_type=ATG;rbs_motif=TAA;rbs_spacer=10bp;gc_cont=0.465
1357	1307	L2_026_000M1_scaffold_6859_2	153.32	19	19	15	5099200	6498700	5	5	6	6	Carbamidomethylation	37640	# 1083 # 2150 # 1 # ID=6860_2;partial=00;start_type=ATG;rbs_motif=None;rbs_spacer=None;gc_cont=0.476
1384	1042	L2_026_000M1_scaffold_509_16	153.27	16	12	13	13160000	3951600	6	6	5	7		55692	# 21325 # 22863 # -1 # ID=510_16;partial=00;start_type=ATG;rbs_motif=TAAAAA;rbs_spacer=9bp;gc_cont=0.453
1412	1204	L2_026_000M1_scaffold_773_5	153.17	17	11	14	728020	7007800	5	5	3	8	Oxidation (M)	43103	# 4621 # 5814 # 1 # ID=774_5;partial=00;start_type=ATG;rbs_motif=TAAA;rbs_spacer=12bp;gc_cont=0.456
120	1885	sp|A0A0C4DH42|HV366_HUMAN	153.16	41	35	41	1246400000	769200000	7	2	63	77	Carbamidomethylation; Oxidation (M)	12698	Immunoglobulin heavy variable 3-66 OS=Homo sapiens OX=9606 GN=IGHV3-66 PE=3 SV=1
1193	1778	L2_026_000M1_scaffold_6757_6	153.06	8	8	4	12933000	10135000	5	5	7	7	Oxidation (M)	90984	# 6689 # 9073 # 1 # ID=6758_6;partial=00;start_type=ATG;rbs_motif=None;rbs_spacer=None;gc_cont=0.466
1776	2074	L2_026_000M1_scaffold_4786_1	153	17	9	14	8691400	9837000	4	4	3	5	Oxidation (M)	34524	# 123 # 1109 # 1 # ID=4787_1;partial=00;start_type=ATG;rbs_motif=AGGAG;rbs_spacer=5-10bp;gc_cont=0.395
1530	2062	L2_026_000M1_scaffold_1968_5	152.98	16	0	16		29669000	5	5	0	10	Oxidation (M)	38248	# 7539 # 8582 # -1 # ID=1969_5;partial=00;start_type=ATG;rbs_motif=TAAAAA;rbs_spacer=5bp;gc_cont=0.450
1106	1425	L2_026_000M1_scaffold_229_78	152.97	16	0	16		0	5	1	0	16	Carbamidomethylation; Oxidation (M)	45871	# 104298 # 105581 # -1 # ID=230_78;partial=00;start_type=ATG;rbs_motif=TAAAA;rbs_spacer=13bp;gc_cont=0.485
1106	1424	L2_026_000M1_scaffold_371_69	152.97	16	0	16		0	5	1	0	16	Carbamidomethylation; Oxidation (M)	45718	# 74839 # 76122 # -1 # ID=372_69;partial=00;start_type=ATG;rbs_motif=TAA;rbs_spacer=4bp;gc_cont=0.491
1568	2304	L2_026_000M1_scaffold_279_30	152.89	14	14	10	6049900	1877000	4	3	7	3		35371	# 35519 # 36484 # 1 # ID=280_30;partial=00;start_type=ATG;rbs_motif=AATAA;rbs_spacer=7bp;gc_cont=0.420
1192	675	L2_026_000M1_scaffold_1182_5	152.88	16	0	16		12802000	7	6	0	14		59417	# 4437 # 5978 # -1 # ID=1183_5;partial=00;start_type=ATG;rbs_motif=TAA;rbs_spacer=7bp;gc_cont=0.455
1276	1482	L2_026_000M1_scaffold_11005_2	152.76	18	18	9	34579000	247200	5	3	11	2		44511	# 1394 # 2617 # -1 # ID=11006_2;partial=01;start_type=Edge;rbs_motif=None;rbs_spacer=None;gc_cont=0.567
2005	1772	L2_026_000M1_scaffold_31_163	152.66	6	4	5	0	1241800	4	3	3	3		110533	# 193641 # 196667 # -1 # ID=32_163;partial=00;start_type=GTG;rbs_motif=TAA;rbs_spacer=11bp;gc_cont=0.424
1288	1908	L2_026_000M1_scaffold_71_9	152.62	24	24	18	25331000	7168300	4	4	8	5		31391	# 11754 # 12608 # 1 # ID=72_9;partial=00;start_type=ATG;rbs_motif=AATAA;rbs_spacer=5bp;gc_cont=0.442
1219	1751	L2_026_000M1_scaffold_288_56	152.52	13	0	13		29544000	4	4	0	13	Carbamidomethylation; Oxidation (M)	49429	# 56748 # 58097 # -1 # ID=289_56;partial=00;start_type=ATG;rbs_motif=AATAA;rbs_spacer=4bp;gc_cont=0.504
480	1811	L2_026_000M1_scaffold_12446_2	152.45	36	10	36		3160100	4	3	25	17	Carbamidomethylation; Oxidation (M)	18849	# 168 # 689 # -1 # ID=12447_2;partial=00;start_type=ATG;rbs_motif=TAAA;rbs_spacer=11bp;gc_cont=0.391
1325	993	L2_026_000M1_scaffold_1961_9	152.43	20	12	15	4819600	4703300	6	6	5	7		39713	# 11283 # 12347 # 1 # ID=1962_9;partial=00;start_type=ATG;rbs_motif=GGAGG;rbs_spacer=5-10bp;gc_cont=0.469
1046	1928	L2_026_000M1_scaffold_61_30	152.42	16	0	16		3358600	4	2	0	13	Carbamidomethylation	39286	# 29445 # 30530 # 1 # ID=62_30;partial=00;start_type=ATG;rbs_motif=TAA;rbs_spacer=11bp;gc_cont=0.520
1476	2261	L2_026_000M1_scaffold_36_70	152.3	20	20	8	560130	3334400	3	2	9	2	Carbamidomethylation	32162	# 109679 # 110554 # -1 # ID=37_70;partial=00;start_type=ATG;rbs_motif=TAA;rbs_spacer=11bp;gc_cont=0.486
1111	1354	L2_026_000M1_scaffold_1209_3	152.28	26	26	13	1618700	1968100	5	4	8	8		33033	# 2383 # 3324 # -1 # ID=1210_3;partial=00;start_type=ATG;rbs_motif=GGA/GAG/AGG;rbs_spacer=5-10bp;gc_cont=0.528
1316	1930	L2_026_000M1_scaffold_1632_4	152.28	28	0	28		740470	5	5	0	13	Carbamidomethylation; Oxidation (M)	20779	# 1117 # 1686 # -1 # ID=1633_4;partial=00;start_type=ATG;rbs_motif=TAA;rbs_spacer=15bp;gc_cont=0.398
1186	870	L2_026_000M1_scaffold_610_75	152.28	4	3	4	1777800	3301300	6	6	4	10		175497	# 89660 # 94306 # 1 # ID=611_75;partial=01;start_type=ATG;rbs_motif=TAAA;rbs_spacer=11bp;gc_cont=0.454
1048	1679	L2_026_000M1_scaffold_15430_2	152.25	10	10	10	12860000	6254500	4	4	7	10		58498	# 303 # 1931 # -1 # ID=15431_2;partial=01;start_type=Edge;rbs_motif=None;rbs_spacer=None;gc_cont=0.540
1299	1739	L2_026_000M1_scaffold_1417_13	152.18	11	11	9	4872000	13907000	4	4	4	9		54879	# 8172 # 9635 # 1 # ID=1418_13;partial=00;start_type=ATG;rbs_motif=AGGAGG;rbs_spacer=5-10bp;gc_cont=0.417
1019	1633	sp|Q92485|ASM3B_HUMAN	152.14	14	14	14	17069000	21973000	4	4	8	10		50814	Acid sphingomyelinase-like phosphodiesterase 3b OS=Homo sapiens OX=9606 GN=SMPDL3B PE=1 SV=2
800	1228	L2_026_000M1_scaffold_155_25	152.09	9	9	2	4607600		5	2	21	2	Oxidation (M)	78164	# 26674 # 28791 # 1 # ID=156_25;partial=00;start_type=TTG;rbs_motif=AGGAGG;rbs_spacer=5-10bp;gc_cont=0.447
299	1108	L2_026_000M1_scaffold_11632_2	151.84	18	12	10		0	6	1	32	29	Carbamidomethylation; Oxidation (M)	41754	# 1351 # 2481 # 1 # ID=11633_2;partial=01;start_type=ATG;rbs_motif=None;rbs_spacer=None;gc_cont=0.463
299	882	L2_026_000M1_scaffold_4197_7	151.84	20	13	11		0	6	1	32	29	Carbamidomethylation; Oxidation (M)	37831	# 5268 # 6284 # 1 # ID=4198_7;partial=01;start_type=ATG;rbs_motif=AGGAGG;rbs_spacer=5-10bp;gc_cont=0.434
907	845	L2_026_000M1_scaffold_386_29	151.81	8	0	8		11554000	7	6	0	16		119704	# 38640 # 41867 # 1 # ID=387_29;partial=00;start_type=ATG;rbs_motif=TAAA;rbs_spacer=12bp;gc_cont=0.451
998	485	L2_026_000M1_scaffold_1539_3	151.76	15	6	13	3736900	7762200	9	9	5	13	Carbamidomethylation	75094	# 2954 # 5059 # -1 # ID=1540_3;partial=00;start_type=ATG;rbs_motif=TAAA;rbs_spacer=12bp;gc_cont=0.385
711	736	L2_026_000M1_scaffold_2618_1	151.7	47	24	47		45189	8	1	5	22	Carbamidomethylation	16819	# 2 # 472 # 1 # ID=2619_1;partial=10;start_type=Edge;rbs_motif=None;rbs_spacer=None;gc_cont=0.446
1149	1821	L2_026_000M1_scaffold_4055_2	151.64	19	19	19	2770000	1202700	4	1	9	5		26457	# 993 # 1694 # -1 # ID=4056_2;partial=00;start_type=ATG;rbs_motif=TAAA;rbs_spacer=11bp;gc_cont=0.433
1648	1881	L2_026_000M1_scaffold_828_11	151.56	14	8	10	80282		4	1	4	5	Carbamidomethylation	47518	# 9843 # 11207 # -1 # ID=829_11;partial=00;start_type=ATG;rbs_motif=GGAG/GAGG;rbs_spacer=5-10bp;gc_cont=0.508
1090	1831	L2_026_000M1_scaffold_529_6	151.52	6	4	5	2720500	2465700	3	3	3	2		80096	# 3392 # 5557 # 1 # ID=530_6;partial=00;start_type=ATG;rbs_motif=AGGAGG;rbs_spacer=5-10bp;gc_cont=0.620
1035	919	L2_026_000M1_scaffold_6911_2	151.5	12	11	4	1598100		6	3	8	7	Oxidation (M)	78609	# 1868 # 3982 # -1 # ID=6912_2;partial=01;start_type=Edge;rbs_motif=None;rbs_spacer=None;gc_cont=0.443
1322	1556	L2_026_000M1_scaffold_839_9	151.4	13	6	13	117270	4172500	4	4	2	10		67562	# 16343 # 18148 # 1 # ID=840_9;partial=00;start_type=ATG;rbs_motif=AAAAA;rbs_spacer=10bp;gc_cont=0.455
698	929	L2_026_000M1_scaffold_20056_1	151.36	24	24	24	1386300	1194700	7	1	15	13		30042	# 3 # 812 # 1 # ID=20057_1;partial=10;start_type=Edge;rbs_motif=None;rbs_spacer=None;gc_cont=0.467
832	2607	L2_026_000M1_scaffold_2102_10	151.34	33	33	22	2361300	1379500	3	2	8	15		16257	# 10451 # 10876 # 1 # ID=2103_10;partial=00;start_type=ATG;rbs_motif=TAAA;rbs_spacer=11bp;gc_cont=0.392
736	912	L2_026_000M1_scaffold_30_137	151.33	12	0	12		69848000	7	7	0	19	Oxidation (M)	66930	# 154246 # 156042 # -1 # ID=31_137;partial=00;start_type=ATG;rbs_motif=AACAA;rbs_spacer=11bp;gc_cont=0.458
571	1166	L2_026_000M1_scaffold_2435_3	151.32	19	19	3	20651000		7	2	23	6	Oxidation (M)	36419	# 1179 # 2210 # 1 # ID=2436_3;partial=00;start_type=ATG;rbs_motif=AGGAGG;rbs_spacer=5-10bp;gc_cont=0.495
1980	1197	L2_026_000M1_scaffold_12464_1	151.31	11	0	11		2746400	5	5	0	5	Carbamidomethylation; Oxidation (M)	73829	# 2 # 1945 # 1 # ID=12465_1;partial=10;start_type=Edge;rbs_motif=None;rbs_spacer=None;gc_cont=0.503
1620	1709	sp|P20933|ASPG_HUMAN	151.3	19	15	8	1686200	14756000	4	4	4	5	Oxidation (M)	37208	N(4)-(beta-N-acetylglucosaminyl)-L-asparaginase OS=Homo sapiens OX=9606 GN=AGA PE=1 SV=2
1379	1663	sp|P04080|CYTB_HUMAN	151.27	53	53	41	12001000	1527000	4	4	9	3		11140	Cystatin-B OS=Homo sapiens OX=9606 GN=CSTB PE=1 SV=2
792	1759	L2_026_000M1_scaffold_64_91	151.25	26	26	9	17415000	6296300	4	2	11	13	Oxidation (M)	28066	# 113122 # 113883 # 1 # ID=65_91;partial=00;start_type=ATG;rbs_motif=TAAA;rbs_spacer=11bp;gc_cont=0.469
689	1920	L2_026_000M1_scaffold_1074_11	151.24	14	14	12	14403000	12683000	5	1	22	7	Carbamidomethylation; Oxidation (M)	41161	# 14556 # 15731 # -1 # ID=1075_11;partial=00;start_type=ATG;rbs_motif=AGGAG;rbs_spacer=5-10bp;gc_cont=0.579
654	1053	L2_026_000M1_scaffold_4201_4	151.15	79	79	51	16658000	1845100	6	4	23	8	Oxidation (M)	9686	# 2762 # 3049 # 1 # ID=4202_4;partial=00;start_type=ATG;rbs_motif=AGGA;rbs_spacer=5-10bp;gc_cont=0.677
481	1441	L2_026_000M1_scaffold_4096_13	151.09	22	22	22	4292000	6748000	5	1	15	21	Oxidation (M)	31675	# 12415 # 13257 # 1 # ID=4097_13;partial=00;start_type=ATG;rbs_motif=TAA;rbs_spacer=11bp;gc_cont=0.489
1509	2547	L2_026_000M1_scaffold_477_29	151.04	7	5	5		0	4	1	5	5		71127	# 36124 # 37977 # -1 # ID=478_29;partial=00;start_type=ATG;rbs_motif=TAAAAA;rbs_spacer=10bp;gc_cont=0.459
634	2293	sp|A0A0C4DH67|KV108_HUMAN	151.01	40	40	26	230040	0	5	1	29	3		12537	Immunoglobulin kappa variable 1-8 OS=Homo sapiens OX=9606 GN=IGKV1-8 PE=3 SV=1
1612	1325	L2_026_000M1_scaffold_2711_3	150.91	10	10	4	1078000	780260	5	4	6	3	Carbamidomethylation	77265	# 2518 # 4518 # -1 # ID=2712_3;partial=00;start_type=ATG;rbs_motif=GGAG/GAGG;rbs_spacer=5-10bp;gc_cont=0.424
722	1612	L2_026_000M1_scaffold_201_22	150.88	16	16	16	3285900	1154200	4	1	9	6		31086	# 19588 # 20418 # 1 # ID=202_22;partial=00;start_type=ATG;rbs_motif=TAAAAA;rbs_spacer=5bp;gc_cont=0.513
1400	2073	L2_026_000M1_scaffold_649_3	150.69	32	0	32		8750100	4	4	0	11	Oxidation (M)	18973	# 1939 # 2442 # 1 # ID=650_3;partial=00;start_type=ATG;rbs_motif=TAAA;rbs_spacer=11bp;gc_cont=0.415
1706	1256	L2_026_000M1_scaffold_2286_6	150.65	17	9	14	1042000	212950	5	5	4	4		43356	# 6795 # 7973 # 1 # ID=2287_6;partial=00;start_type=ATG;rbs_motif=TAAAAA;rbs_spacer=9bp;gc_cont=0.411
1970	1548	L2_026_000M1_scaffold_1551_3	150.62	6	1	6	312030	874600	4	4	1	5		124376	# 1771 # 5124 # 1 # ID=1552_3;partial=00;start_type=ATG;rbs_motif=TAAA;rbs_spacer=13bp;gc_cont=0.402
1110	1310	L2_026_000M1_scaffold_3104_6	150.58	16	16	13	51839000	50815000	6	6	8	8		40972	# 5847 # 6989 # 1 # ID=3105_6;partial=00;start_type=ATG;rbs_motif=TAAAAA;rbs_spacer=10bp;gc_cont=0.362
609	1331	L2_026_000M1_scaffold_13265_5	150.56	49	49	34	1485600	0	7	2	28	5	Oxidation (M)	14513	# 1248 # 1658 # 1 # ID=13266_5;partial=00;start_type=ATG;rbs_motif=GGAGG;rbs_spacer=5-10bp;gc_cont=0.450
550	1322	L2_026_000M1_scaffold_26244_1	150.55	19	19	10	247500		7	1	20	17	Carbamidomethylation	37590	# 3 # 1085 # 1 # ID=26245_1;partial=10;start_type=Edge;rbs_motif=None;rbs_spacer=None;gc_cont=0.528
907	741	L2_026_000M1_scaffold_9_195	150.5	8	0	8		9681200	7	6	0	17		119866	# 233419 # 236655 # -1 # ID=10_195;partial=00;start_type=ATG;rbs_motif=TAAA;rbs_spacer=11bp;gc_cont=0.541
1871	1593	L2_026_000M1_scaffold_13152_2	150.41	12	12	6	5333500	1188500	4	4	5	2		54904	# 683 # 2173 # 1 # ID=13153_2;partial=00;start_type=GTG;rbs_motif=TAAA;rbs_spacer=5bp;gc_cont=0.449
1201	1369	L2_026_000M1_scaffold_19349_2	150.38	31	31	21	13648000	15010000	5	4	8	6		20162	# 787 # 1320 # -1 # ID=19350_2;partial=00;start_type=ATG;rbs_motif=None;rbs_spacer=None;gc_cont=0.571
1343	539	L2_026_000M1_scaffold_4316_3	150.37	9	0	9		6779900	8	8	0	12		108850	# 1306 # 4203 # 1 # ID=4317_3;partial=00;start_type=GTG;rbs_motif=AAAAA;rbs_spacer=12bp;gc_cont=0.431
1411	1013	L2_026_000M1_scaffold_3830_7	150.35	12	12	5	1443400	2340500	6	6	6	5		77638	# 4003 # 6051 # -1 # ID=3831_7;partial=00;start_type=ATG;rbs_motif=AGGAGG;rbs_spacer=5-10bp;gc_cont=0.434
1605	1697	L2_026_000M1_scaffold_5678_2	150.33	6	1	5	1376000		4	1	2	7	Carbamidomethylation; Oxidation (M)	98427	# 458 # 3022 # -1 # ID=5679_2;partial=00;start_type=ATG;rbs_motif=TAA;rbs_spacer=11bp;gc_cont=0.421
1605	1527	L2_026_000M1_scaffold_617_2	150.33	6	1	5	1376000		4	1	2	7	Carbamidomethylation; Oxidation (M)	98489	# 1720 # 4284 # 1 # ID=618_2;partial=00;start_type=ATG;rbs_motif=TAA;rbs_spacer=11bp;gc_cont=0.442
1363	2625	L2_026_000M1_scaffold_26648_3	150.29	23	23	23	2680800	2777800	3	3	3	5		21344	# 1047 # 1643 # -1 # ID=26649_3;partial=01;start_type=Edge;rbs_motif=None;rbs_spacer=None;gc_cont=0.581
690	685	L2_026_000M1_scaffold_1760_9	150.27	25	19	18	12082000	919880	7	4	14	14		37335	# 7883 # 8929 # 1 # ID=1761_9;partial=00;start_type=ATG;rbs_motif=AGGAG;rbs_spacer=5-10bp;gc_cont=0.585
763	2120	sp|P04054|PA21B_HUMAN	150.26	27	9	27	201000000	736090000	6	6	8	17	Carbamidomethylation	16360	Phospholipase A2 OS=Homo sapiens OX=9606 GN=PLA2G1B PE=1 SV=3
803	562	L2_026_000M1_scaffold_2774_4	150.16	21	7	21		144520	8	1	5	18	Carbamidomethylation; Oxidation (M)	43903	# 1343 # 2533 # -1 # ID=2775_4;partial=00;start_type=ATG;rbs_motif=TAA;rbs_spacer=11bp;gc_cont=0.494
540	719	L2_026_000M1_scaffold_578_12	149.9	15	2	15	340440	50972000	7	7	1	16	Carbamidomethylation	60895	# 11798 # 13450 # -1 # ID=579_12;partial=00;start_type=ATG;rbs_motif=TAGAA;rbs_spacer=5bp;gc_cont=0.430
1848	1133	L2_026_000M1_scaffold_1157_32	149.89	10	6	4	883130	5780300	5	5	4	3		70931	# 30362 # 32221 # 1 # ID=1158_32;partial=00;start_type=ATG;rbs_motif=GGAGG;rbs_spacer=5-10bp;gc_cont=0.435
956	627	L2_026_000M1_scaffold_90_21	149.88	9	6	5	589980	2924000	7	4	7	12		118106	# 31357 # 34464 # 1 # ID=91_21;partial=00;start_type=ATG;rbs_motif=TAA;rbs_spacer=11bp;gc_cont=0.450
1228	1077	L2_026_000M1_scaffold_30277_1	149.58	27	27	19	10292000	9218600	6	6	6	8		36715	# 22 # 1017 # 1 # ID=30278_1;partial=01;start_type=ATG;rbs_motif=AGGAG;rbs_spacer=5-10bp;gc_cont=0.472
1553	1667	L2_026_000M1_scaffold_621_31	149.36	16	16	16	3754900	2173300	4	4	4	6		39255	# 16153 # 17247 # 1 # ID=622_31;partial=00;start_type=ATG;rbs_motif=GGAG/GAGG;rbs_spacer=5-10bp;gc_cont=0.419
1213	578	L2_026_000M1_scaffold_20_150	149.34	14	8	10	672060	286700	8	3	5	9	Oxidation (M)	75720	# 185008 # 187035 # -1 # ID=21_150;partial=00;start_type=ATG;rbs_motif=AACAA;rbs_spacer=9bp;gc_cont=0.482
727	1326	L2_026_000M1_scaffold_7819_2	149.28	36	0	36		186650000	5	5	0	15	Oxidation (M)	18161	# 457 # 933 # 1 # ID=7820_2;partial=00;start_type=ATG;rbs_motif=AAA;rbs_spacer=3bp;gc_cont=0.394
727	1432	L2_026_000M1_scaffold_7845_3	149.28	36	0	36		186650000	5	5	0	15	Oxidation (M)	18205	# 2618 # 3094 # -1 # ID=7846_3;partial=00;start_type=ATG;rbs_motif=AAA;rbs_spacer=3bp;gc_cont=0.384
1136	1565	L2_026_000M1_scaffold_5982_2	149.25	27	27	10	8499200	8662500	4	4	8	7		28143	# 1039 # 1779 # -1 # ID=5983_2;partial=00;start_type=ATG;rbs_motif=None;rbs_spacer=None;gc_cont=0.377
570	1049	L2_026_000M1_scaffold_199_8	149.2	51	0	51		51684000	6	6	0	36	Oxidation (M)	14922	# 9161 # 9577 # -1 # ID=200_8;partial=00;start_type=ATG;rbs_motif=AAAAA;rbs_spacer=12bp;gc_cont=0.472
1284	1243	L2_026_000M1_scaffold_61_119	149.08	15	12	9	2691500		5	1	5	8		45363	# 138010 # 139233 # -1 # ID=62_119;partial=00;start_type=ATG;rbs_motif=TAA;rbs_spacer=12bp;gc_cont=0.502
485	1187	L2_026_000M1_scaffold_30_171	149.04	8	2	8	343680	48102000	5	5	2	15	Carbamidomethylation	87339	# 195868 # 198231 # 1 # ID=31_171;partial=00;start_type=TTG;rbs_motif=TAAAA;rbs_spacer=13bp;gc_cont=0.504
1529	1863	L2_026_000M1_scaffold_1082_43	149.02	19	15	12	2829500	4783800	4	4	6	4		37061	# 55407 # 56396 # 1 # ID=1083_43;partial=00;start_type=ATG;rbs_motif=TAAA;rbs_spacer=11bp;gc_cont=0.444
1643	922	L2_026_000M1_scaffold_74_17	148.98	15	11	9	2193000	54079	6	6	5	4	Carbamidomethylation	56723	# 17376 # 18923 # 1 # ID=75_17;partial=00;start_type=ATG;rbs_motif=AGGAG;rbs_spacer=5-10bp;gc_cont=0.402
517	1021	sp|P25774|CATS_HUMAN	148.97	22	18	18	33221000	12606000	6	6	23	16	Carbamidomethylation	37496	Cathepsin S OS=Homo sapiens OX=9606 GN=CTSS PE=1 SV=3
1932	1442	L2_026_000M1_scaffold_21793_2	148.94	26	26	0	5329800		5	5	7	0	Carbamidomethylation	32223	# 506 # 1393 # -1 # ID=21794_2;partial=01;start_type=Edge;rbs_motif=None;rbs_spacer=None;gc_cont=0.617
1710	1642	L2_026_000M1_scaffold_467_29	148.94	18	0	18		1652500	4	2	0	8	Carbamidomethylation	33405	# 34870 # 35772 # -1 # ID=468_29;partial=00;start_type=ATG;rbs_motif=TAA;rbs_spacer=11bp;gc_cont=0.445
1042	1015	L2_026_000M1_scaffold_10_7	148.93	9	4	6	755890	937590	7	5	11	6		124523	# 6661 # 10017 # -1 # ID=11_7;partial=00;start_type=ATG;rbs_motif=AATAA;rbs_spacer=7bp;gc_cont=0.446
530	961	L2_026_000M1_scaffold_716_20	148.86	8	8	5	34925000	17155000	6	5	23	15		98176	# 17610 # 20174 # -1 # ID=717_20;partial=00;start_type=ATG;rbs_motif=AATAA;rbs_spacer=10bp;gc_cont=0.409
1689	1309	L2_026_000M1_scaffold_18238_1	148.84	12	8	9	640900	1018900	5	5	3	5		63183	# 3 # 1649 # -1 # ID=18239_1;partial=11;start_type=Edge;rbs_motif=None;rbs_spacer=None;gc_cont=0.411
1934	1935	L2_026_000M1_scaffold_528_30	148.79	13	9	11	554680	3759200	4	4	3	4		46522	# 27167 # 28498 # 1 # ID=529_30;partial=00;start_type=ATG;rbs_motif=GGAGG;rbs_spacer=5-10bp;gc_cont=0.408
1833	1374	L2_026_000M1_scaffold_342_35	148.77	13	0	13		1249600	4	1	0	7	Carbamidomethylation; Oxidation (M)	47647	# 50392 # 51666 # 1 # ID=343_35;partial=00;start_type=ATG;rbs_motif=TAAAAA;rbs_spacer=12bp;gc_cont=0.506
1168	1400	L2_026_000M1_scaffold_19039_1	148.76	19	19	12	27356000	22161000	5	5	10	5		37408	# 2 # 1021 # -1 # ID=19040_1;partial=10;start_type=GTG;rbs_motif=GGA/GAG/AGG;rbs_spacer=5-10bp;gc_cont=0.497
1696	1807	L2_026_000M1_scaffold_1968_1	148.72	13	0	13		7019200	4	4	0	8		50969	# 113 # 1456 # -1 # ID=1969_1;partial=00;start_type=ATG;rbs_motif=TAAA;rbs_spacer=11bp;gc_cont=0.424
1909	1816	L2_026_000M1_scaffold_14986_2	148.68	11	11	5	3975900	2544700	4	4	5	2		53960	# 320 # 1771 # -1 # ID=14987_2;partial=00;start_type=ATG;rbs_motif=AGGAG;rbs_spacer=5-10bp;gc_cont=0.462
1705	1092	L2_026_000M1_scaffold_8310_3	148.65	15	0	15		6783000	5	5	0	8	Carbamidomethylation; Oxidation (M)	57917	# 1327 # 2919 # -1 # ID=8311_3;partial=00;start_type=ATG;rbs_motif=TAA;rbs_spacer=11bp;gc_cont=0.436
617	1182	L2_026_000M1_scaffold_2435_4	148.62	15	15	2	0		6	1	19	14	Carbamidomethylation	42675	# 2298 # 3518 # 1 # ID=2436_4;partial=00;start_type=ATG;rbs_motif=GGA/GAG/AGG;rbs_spacer=11-12bp;gc_cont=0.489
976	1551	L2_026_000M1_scaffold_3403_10	148.57	16	16	12	99497000	62334000	5	4	11	8		35247	# 10943 # 11911 # -1 # ID=3404_10;partial=00;start_type=ATG;rbs_motif=AATAA;rbs_spacer=7bp;gc_cont=0.439
428	2035	sp|P0DP04|HV43D_HUMAN	148.56	44	29	25	995670		8	2	25	21	Carbamidomethylation; Oxidation (M)	13017	Immunoglobulin heavy variable 3-43D OS=Homo sapiens OX=9606 GN=IGHV3-43D PE=3 SV=1
1330	516	L2_026_000M1_scaffold_1129_6	148.42	15	7	11	1237500	4802300	8	6	4	8	Oxidation (M)	70519	# 6312 # 8222 # 1 # ID=1130_6;partial=00;start_type=ATG;rbs_motif=AATAA;rbs_spacer=3bp;gc_cont=0.443
1721	1651	L2_026_000M1_scaffold_49_175	148.42	14	14	7	135930	570800	4	2	4	4		60059	# 196368 # 197999 # -1 # ID=50_175;partial=00;start_type=ATG;rbs_motif=TAAAAA;rbs_spacer=12bp;gc_cont=0.490
1826	863	L2_026_000M1_scaffold_0_160	148.41	8	0	8		3788100	6	6	0	7		131791	# 224267 # 227845 # -1 # ID=1_160;partial=00;start_type=ATG;rbs_motif=AAAA;rbs_spacer=7bp;gc_cont=0.469
1697	1954	L2_026_000M1_scaffold_9111_1	148.41	5	4	5	3072700	5158500	4	4	3	5		108056	# 2 # 3100 # -1 # ID=9112_1;partial=11;start_type=Edge;rbs_motif=None;rbs_spacer=None;gc_cont=0.546
1389	1909	L2_026_000M1_scaffold_2286_5	148.33	19	14	19	7147000	4547400	5	5	5	7	Carbamidomethylation	33346	# 5906 # 6778 # 1 # ID=2287_5;partial=00;start_type=GTG;rbs_motif=AAA;rbs_spacer=14bp;gc_cont=0.410
1421	1164	L2_026_000M1_scaffold_11848_2	148.32	10	9	7	2580300	9555100	5	4	6	5		63119	# 317 # 2041 # -1 # ID=11849_2;partial=00;start_type=ATG;rbs_motif=GGAGG;rbs_spacer=5-10bp;gc_cont=0.619
581	1258	L2_026_000M1_scaffold_5175_3	148.31	16	12	10	7742400	5751600	5	4	23	12		40448	# 1533 # 2666 # 1 # ID=5176_3;partial=00;start_type=ATG;rbs_motif=AGGAGG;rbs_spacer=5-10bp;gc_cont=0.512
1975	1624	L2_026_000M1_scaffold_283_5	148.29	11	6	9		2747400	4	2	2	4		60105	# 3378 # 5009 # -1 # ID=284_5;partial=00;start_type=ATG;rbs_motif=TAAA;rbs_spacer=11bp;gc_cont=0.464
410	1869	sp|A0A0B4J1V0|HV315_HUMAN	148.15	42	42	31	16234000	4498600	7	2	26	23		12926	Immunoglobulin heavy variable 3-15 OS=Homo sapiens OX=9606 GN=IGHV3-15 PE=3 SV=1
1152	1681	L2_026_000M1_scaffold_1029_41	148.11	12	12	0	7593600		4	4	15	0		58894	# 46434 # 48005 # 1 # ID=1030_41;partial=00;start_type=ATG;rbs_motif=GGAG/GAGG;rbs_spacer=5-10bp;gc_cont=0.436
301	2678	sp|P06331|HV434_HUMAN	148.1	37	37	20	1845300		4	1	27	37	Carbamidomethylation	13815	Immunoglobulin heavy variable 4-34 OS=Homo sapiens OX=9606 GN=IGHV4-34 PE=1 SV=2
1169	1914	L2_026_000M1_scaffold_11160_1	148.08	41	41	26	19576000	23217000	4	4	8	7	Oxidation (M)	14835	# 2 # 400 # -1 # ID=11161_1;partial=10;start_type=ATG;rbs_motif=TAAA;rbs_spacer=9bp;gc_cont=0.421
2179	2061	L2_026_000M1_scaffold_989_8	148.01	10	0	10		3030000	4	4	0	5	Oxidation (M)	71624	# 7743 # 9599 # -1 # ID=990_8;partial=00;start_type=ATG;rbs_motif=TAAA;rbs_spacer=11bp;gc_cont=0.428
1504	1147	L2_026_000M1_scaffold_1168_5	147.94	8	5	8	162470	1289000	6	6	3	7		92123	# 7714 # 10170 # -1 # ID=1169_5;partial=00;start_type=ATG;rbs_motif=TAA;rbs_spacer=12bp;gc_cont=0.461
1603	1286	L2_026_000M1_scaffold_16036_3	147.91	44	35	15	967090	301330	5	2	5	2	Oxidation (M)	15954	# 1418 # 1864 # 1 # ID=16037_3;partial=01;start_type=ATG;rbs_motif=AAAA;rbs_spacer=12bp;gc_cont=0.447
1420	878	L2_026_000M1_scaffold_2801_7	147.86	11	10	7	1685600	2429800	6	5	6	5		83158	# 6179 # 8335 # 1 # ID=2802_7;partial=00;start_type=ATG;rbs_motif=TAA;rbs_spacer=4bp;gc_cont=0.424
1378	1445	L2_026_000M1_scaffold_4003_8	147.8	11	11	3	8157900	2741100	5	5	8	4		76303	# 4212 # 6338 # -1 # ID=4004_8;partial=00;start_type=ATG;rbs_motif=AGGAG;rbs_spacer=5-10bp;gc_cont=0.620
1969	1302	L2_026_000M1_scaffold_615_9	147.78	20	0	20		1582100	5	5	0	6	Carbamidomethylation; Oxidation (M)	39169	# 8766 # 9842 # 1 # ID=616_9;partial=00;start_type=ATG;rbs_motif=TAA;rbs_spacer=11bp;gc_cont=0.481
498	1094	L2_026_000M1_scaffold_10508_1	147.75	32	27	28	7790900	2863200	7	2	14	15	Carbamidomethylation	23942	# 1 # 669 # -1 # ID=10509_1;partial=10;start_type=ATG;rbs_motif=TAAAAA;rbs_spacer=5bp;gc_cont=0.429
1403	943	L2_026_000M1_scaffold_61_25	147.68	18	11	7	199800	212160	6	5	7	4	Oxidation (M)	58205	# 24457 # 26001 # 1 # ID=62_25;partial=00;start_type=ATG;rbs_motif=TAAAAA;rbs_spacer=3bp;gc_cont=0.480
446	1257	L2_026_000M1_scaffold_1453_3	147.66	24	0	24		43028000	6	6	0	19	Carbamidomethylation; Oxidation (M)	26810	# 4083 # 4781 # 1 # ID=1454_3;partial=00;start_type=ATG;rbs_motif=TAAAAA;rbs_spacer=9bp;gc_cont=0.399
1772	1915	L2_026_000M1_scaffold_1831_21	147.64	20	10	15	1699200	11383000	5	3	3	5		31167	# 19184 # 20056 # -1 # ID=1832_21;partial=00;start_type=ATG;rbs_motif=GGAGG;rbs_spacer=5-10bp;gc_cont=0.458
735	1110	L2_026_000M1_scaffold_22_61	147.63	6	0	6		3951000	5	3	0	12		111848	# 107756 # 110791 # 1 # ID=23_61;partial=00;start_type=ATG;rbs_motif=TAAAAA;rbs_spacer=9bp;gc_cont=0.557
1737	1763	code15_L2_026_000M1_scaffold_35_240	147.57	14	8	14	1406800	12677000	5	5	2	6		41298	# 189741 # 190931 # -1 # ID=1_240;partial=00;start_type=ATG;rbs_motif=None;rbs_spacer=None;gc_cont=0.383
815	1413	L2_026_000M1_scaffold_246_70	147.55	19	0	19		40323000	5	5	0	16	Carbamidomethylation	28722	# 76359 # 77105 # -1 # ID=247_70;partial=00;start_type=ATG;rbs_motif=TAAAA;rbs_spacer=15bp;gc_cont=0.518
1089	2465	L2_026_000M1_scaffold_517_21	147.54	9	9	5	474040		4	1	7	9	Oxidation (M)	55756	# 33206 # 34720 # 1 # ID=518_21;partial=00;start_type=ATG;rbs_motif=TAAA;rbs_spacer=12bp;gc_cont=0.426
1562	1352	L2_026_000M1_scaffold_61_108	147.49	12	3	11	414520	5610100	6	3	1	8		56526	# 124267 # 125820 # 1 # ID=62_108;partial=00;start_type=ATG;rbs_motif=TAAA;rbs_spacer=12bp;gc_cont=0.482
1438	2315	sp|P80748|LV321_HUMAN	147.48	48	44	48	4025700	12931000	4	4	5	6		12446	Immunoglobulin lambda variable 3-21 OS=Homo sapiens OX=9606 GN=IGLV3-21 PE=1 SV=2
2368	1874	L2_026_000M1_scaffold_24237_1	147.45	16	10	5	298560	9273200	4	4	2	2		46640	# 2 # 1258 # -1 # ID=24238_1;partial=11;start_type=Edge;rbs_motif=None;rbs_spacer=None;gc_cont=0.434
1600	1780	L2_026_000M1_scaffold_1854_14	147.4	19	13	9	2457500	1436200	4	4	6	3		35807	# 12735 # 13685 # 1 # ID=1855_14;partial=00;start_type=ATG;rbs_motif=AATAA;rbs_spacer=6bp;gc_cont=0.448
916	977	L2_026_000M1_scaffold_18482_1	147.37	16	12	12	14557000	32824000	6	6	8	8	Oxidation (M)	47804	# 387 # 1631 # -1 # ID=18483_1;partial=01;start_type=Edge;rbs_motif=None;rbs_spacer=None;gc_cont=0.436
767	4340	L2_026_000M1_scaffold_7030_3	147.32	29	29	29	33749000	13993000	2	2	11	14		15139	# 2134 # 2553 # -1 # ID=7031_3;partial=00;start_type=ATG;rbs_motif=AGGAG;rbs_spacer=5-10bp;gc_cont=0.455
852	1242	L2_026_000M1_scaffold_1225_6	147.07	74	27	74	4621300	294380000	6	6	2	20	Oxidation (M)	9646	# 6568 # 6840 # -1 # ID=1226_6;partial=00;start_type=ATG;rbs_motif=TAAAAA;rbs_spacer=11bp;gc_cont=0.429
852	1241	L2_026_000M1_scaffold_12728_3	147.07	78	28	78	4621300	294380000	6	6	2	20	Oxidation (M)	9160	# 2026 # 2286 # -1 # ID=12729_3;partial=01;start_type=Edge;rbs_motif=None;rbs_spacer=None;gc_cont=0.406
1566	1882	L2_026_000M1_scaffold_22539_2	147.06	24	16	17	92742	0	4	1	5	5		25899	# 630 # 1352 # -1 # ID=22540_2;partial=01;start_type=Edge;rbs_motif=None;rbs_spacer=None;gc_cont=0.434
611	510	L2_026_000M1_scaffold_1479_3	146.94	17	17	9	650310		9	2	18	13		59767	# 6028 # 7635 # 1 # ID=1480_3;partial=00;start_type=ATG;rbs_motif=None;rbs_spacer=None;gc_cont=0.576
1217	1002	L2_026_000M1_scaffold_11303_3	146.93	22	22	17	1911200	3679200	6	6	8	6		39748	# 1452 # 2552 # 1 # ID=11304_3;partial=01;start_type=ATG;rbs_motif=None;rbs_spacer=None;gc_cont=0.552
1247	758	L2_026_000M1_scaffold_1963_2	146.88	6	0	6		25877000	6	6	0	13	Oxidation (M)	136865	# 3895 # 7599 # -1 # ID=1964_2;partial=00;start_type=ATG;rbs_motif=AAAAA;rbs_spacer=7bp;gc_cont=0.485
977	890	L2_026_000M1_scaffold_3733_6	146.85	30	24	21	1545300	0	6	1	7	12	Carbamidomethylation	23852	# 5259 # 5927 # -1 # ID=3734_6;partial=00;start_type=ATG;rbs_motif=AATAA;rbs_spacer=4bp;gc_cont=0.448
977	891	L2_026_000M1_scaffold_633_2	146.85	30	24	21	1545300	0	6	1	7	12	Carbamidomethylation	23866	# 1063 # 1731 # 1 # ID=634_2;partial=00;start_type=ATG;rbs_motif=TAAAA;rbs_spacer=12bp;gc_cont=0.426
1722	1848	L2_026_000M1_scaffold_6442_1	146.8	14	11	6	3342400		4	1	5	3		36770	# 58 # 1026 # -1 # ID=6443_1;partial=00;start_type=ATG;rbs_motif=TAA;rbs_spacer=11bp;gc_cont=0.418
1047	1571	L2_026_000M1_scaffold_0_271	146.79	24	20	4	806140		5	2	16	1	Carbamidomethylation	26741	# 365938 # 366693 # 1 # ID=1_271;partial=00;start_type=ATG;rbs_motif=TAAAAA;rbs_spacer=10bp;gc_cont=0.442
674	2198	L2_026_000M1_scaffold_436_32	146.73	11	4	11	194800	43501000	4	4	2	9	Carbamidomethylation	37983	# 35061 # 36095 # 1 # ID=437_32;partial=00;start_type=ATG;rbs_motif=TAA;rbs_spacer=5bp;gc_cont=0.416
959	1196	L2_026_000M1_scaffold_774_3	146.71	16	13	12	24268000	19771000	6	5	12	7		41876	# 1240 # 2418 # 1 # ID=775_3;partial=00;start_type=ATG;rbs_motif=GGAGG;rbs_spacer=5-10bp;gc_cont=0.437
1317	1937	L2_026_000M1_scaffold_20369_1	146.67	45	44	26	32768		5	1	7	6	Oxidation (M)	11740	# 1 # 312 # -1 # ID=20370_1;partial=10;start_type=ATG;rbs_motif=TAAA;rbs_spacer=9bp;gc_cont=0.417
324	2338	L2_026_000M1_scaffold_73_11	146.6	12	4	12	331290	21026000	4	4	1	20	Carbamidomethylation	44970	# 16575 # 17837 # -1 # ID=74_11;partial=00;start_type=ATG;rbs_motif=TAAA;rbs_spacer=11bp;gc_cont=0.443
468	1277	L2_026_000M1_scaffold_2230_7	146.59	13	11	13	0	2252100	7	1	17	26		48481	# 6728 # 8062 # 1 # ID=2231_7;partial=00;start_type=ATG;rbs_motif=AGGAGG;rbs_spacer=5-10bp;gc_cont=0.457
1552	1613	L2_026_000M1_scaffold_103_173	146.56	19	13	10	15779000	16362000	5	2	5	5	Oxidation (M)	31000	# 196387 # 197259 # 1 # ID=104_173;partial=00;start_type=ATG;rbs_motif=GGAGG;rbs_spacer=5-10bp;gc_cont=0.595
766	1814	L2_026_000M1_scaffold_1590_5	146.55	14	14	8	2861400		5	1	22	3	Carbamidomethylation; Oxidation (M)	40838	# 4753 # 5925 # 1 # ID=1591_5;partial=00;start_type=ATG;rbs_motif=AGGAG;rbs_spacer=5-10bp;gc_cont=0.595
1497	859	L2_026_000M1_scaffold_1277_2	146.52	13	8	8	3080700	2913900	6	4	6	4		64768	# 1249 # 2919 # -1 # ID=1278_2;partial=00;start_type=ATG;rbs_motif=AGGAGG;rbs_spacer=5-10bp;gc_cont=0.443
1412	1723	L2_026_000M1_scaffold_551_13	146.5	13	11	10	728020	5928600	4	4	3	7	Oxidation (M)	43093	# 14743 # 15936 # -1 # ID=552_13;partial=00;start_type=ATG;rbs_motif=TAAAAA;rbs_spacer=9bp;gc_cont=0.430
632	910	L2_026_000M1_scaffold_1231_12	146.33	19	2	19		4964300	7	6	4	28	Carbamidomethylation	43227	# 9166 # 10368 # 1 # ID=1232_12;partial=00;start_type=ATG;rbs_motif=TAAA;rbs_spacer=14bp;gc_cont=0.458
1406	1929	L2_026_000M1_scaffold_407_8	146.25	15	15	15	8570500	5985600	4	4	5	6		49121	# 7622 # 8968 # 1 # ID=408_8;partial=00;start_type=ATG;rbs_motif=GGAG/GAGG;rbs_spacer=5-10bp;gc_cont=0.604
627	1454	L2_026_000M1_scaffold_201_13	146.21	18	0	18		42340000	6	6	0	19	Carbamidomethylation; Oxidation (M)	35521	# 11397 # 12338 # 1 # ID=202_13;partial=00;start_type=ATG;rbs_motif=TAA;rbs_spacer=11bp;gc_cont=0.487
540	836	L2_026_000M1_scaffold_1026_11	146.2	15	2	15	340440	52944000	7	7	1	15	Carbamidomethylation	56233	# 12036 # 13559 # -1 # ID=1027_11;partial=00;start_type=ATG;rbs_motif=TATAA;rbs_spacer=3bp;gc_cont=0.421
1365	1902	L2_026_000M1_scaffold_11170_1	146.2	16	16	9	5026300	2749600	4	4	7	5		36560	# 1 # 996 # -1 # ID=11171_1;partial=10;start_type=ATG;rbs_motif=TAA;rbs_spacer=11bp;gc_cont=0.409
1998	1195	L2_026_000M1_scaffold_1225_10	146.16	15	0	15		2599100	5	5	0	6	Oxidation (M)	50594	# 9689 # 11053 # -1 # ID=1226_10;partial=00;start_type=ATG;rbs_motif=TAA;rbs_spacer=11bp;gc_cont=0.426
1064	2993	L2_026_000M1_scaffold_21733_1	146.12	8	8	0	21364000		4	3	17	0	Oxidation (M)	51123	# 3 # 1397 # -1 # ID=21734_1;partial=11;start_type=Edge;rbs_motif=None;rbs_spacer=None;gc_cont=0.606
1467	1390	L2_026_000M1_scaffold_304_16	146.08	22	17	9	9949200	7906100	5	5	5	6		34060	# 23949 # 24890 # 1 # ID=305_16;partial=00;start_type=ATG;rbs_motif=AATAA;rbs_spacer=3bp;gc_cont=0.500
979	1526	L2_026_000M1_scaffold_5251_7	146.08	18	14	6	9934100	1579100	6	6	15	4	Oxidation (M)	37624	# 5846 # 6847 # -1 # ID=5252_7;partial=00;start_type=ATG;rbs_motif=AAAAA;rbs_spacer=7bp;gc_cont=0.506
804	648	L2_026_000M1_scaffold_18855_1	146.05	22	20	2	41252000	4173700	8	8	22	1	Oxidation (M)	40370	# 4 # 1104 # -1 # ID=18856_1;partial=00;start_type=ATG;rbs_motif=AGGAG;rbs_spacer=5-10bp;gc_cont=0.573
1849	1601	L2_026_000M1_scaffold_14783_1	146.02	14	11	6	0	871740	4	4	3	4	Carbamidomethylation	54945	# 160 # 1710 # 1 # ID=14784_1;partial=00;start_type=ATG;rbs_motif=AAAA;rbs_spacer=11bp;gc_cont=0.489
1897	2068	L2_026_000M1_scaffold_214_50	145.97	16	16	8	7139900	2937000	3	3	3	4		39367	# 50635 # 51735 # 1 # ID=215_50;partial=00;start_type=ATG;rbs_motif=AGGAGG;rbs_spacer=5-10bp;gc_cont=0.504
907	1107	L2_026_000M1_scaffold_69_133	145.93	7	0	7		7904900	6	5	0	14		121654	# 159586 # 162864 # 1 # ID=70_133;partial=00;start_type=ATG;rbs_motif=TAAA;rbs_spacer=12bp;gc_cont=0.462
1075	1168	L2_026_000M1_scaffold_163_32	145.86	7	2	4		1252500	5	2	5	4	Carbamidomethylation; Oxidation (M)	99684	# 32173 # 34893 # 1 # ID=164_32;partial=00;start_type=ATG;rbs_motif=TAAA;rbs_spacer=9bp;gc_cont=0.460
877	934	L2_026_000M1_scaffold_10_52	145.69	21	8	13	0		6	1	3	18	Carbamidomethylation; Oxidation (M)	43806	# 71337 # 72515 # -1 # ID=11_52;partial=00;start_type=ATG;rbs_motif=TAA;rbs_spacer=11bp;gc_cont=0.481
1221	1272	L2_026_000M1_scaffold_5245_7	145.67	13	13	10	22770000	569740	5	5	8	6	Oxidation (M)	53265	# 6043 # 7509 # -1 # ID=5246_7;partial=00;start_type=ATG;rbs_motif=GGAG/GAGG;rbs_spacer=5-10bp;gc_cont=0.468
807	629	L2_026_000M1_scaffold_63_33	145.6	21	7	18	96974	416570	8	2	6	17	Carbamidomethylation	43745	# 34764 # 35951 # 1 # ID=64_33;partial=00;start_type=ATG;rbs_motif=TAAAAA;rbs_spacer=10bp;gc_cont=0.552
1870	1340	L2_026_000M1_scaffold_186_66	145.56	14	12	7	4045300	4060600	5	5	4	3		52107	# 62288 # 63709 # 1 # ID=187_66;partial=00;start_type=ATG;rbs_motif=AGGAG;rbs_spacer=5-10bp;gc_cont=0.521
614	1244	L2_026_000M1_scaffold_3454_4	145.53	14	8	8		737390	5	1	18	15		49914	# 2056 # 3402 # 1 # ID=3455_4;partial=00;start_type=ATG;rbs_motif=GGAGG;rbs_spacer=5-10bp;gc_cont=0.437
2854	2606	L2_026_000M1_scaffold_4613_1	145.51	37	37	0	465860		3	3	3	0		15805	# 2 # 457 # 1 # ID=4614_1;partial=10;start_type=Edge;rbs_motif=None;rbs_spacer=None;gc_cont=0.445
1850	1658	L2_026_000M1_scaffold_6861_1	145.51	21	0	21		919580	4	1	0	7	Carbamidomethylation; Oxidation (M)	29997	# 3 # 800 # 1 # ID=6862_1;partial=10;start_type=Edge;rbs_motif=None;rbs_spacer=None;gc_cont=0.465
943	1950	L2_026_000M1_scaffold_12446_4	145.46	29	20	29	423570	19141000	4	1	6	14		15751	# 1419 # 1862 # -1 # ID=12447_4;partial=00;start_type=ATG;rbs_motif=TAAA;rbs_spacer=11bp;gc_cont=0.446
451	1072	L2_026_000M1_scaffold_92_131	145.44	8	7	5	8875300	6859100	6	1	8	4		94443	# 136622 # 139126 # -1 # ID=93_131;partial=00;start_type=ATG;rbs_motif=AAAAA;rbs_spacer=12bp;gc_cont=0.495
1536	1238	L2_026_000M1_scaffold_16007_1	145.39	15	0	15		11076000	5	5	0	10		53252	# 1 # 1488 # 1 # ID=16008_1;partial=10;start_type=Edge;rbs_motif=None;rbs_spacer=None;gc_cont=0.423
1679	1132	L2_026_000M1_scaffold_5078_1	145.39	11	0	11		9769900	5	5	0	8		67616	# 1 # 1833 # -1 # ID=5079_1;partial=10;start_type=ATG;rbs_motif=None;rbs_spacer=None;gc_cont=0.452
1542	1680	L2_026_000M1_scaffold_337_41	145.38	39	31	16	2855600	148200	4	4	8	2		20333	# 48644 # 49183 # -1 # ID=338_41;partial=00;start_type=ATG;rbs_motif=None;rbs_spacer=None;gc_cont=0.593
1200	1367	L2_026_000M1_scaffold_2609_13	145.36	17	4	13		601550	5	1	2	12	Carbamidomethylation; Oxidation (M)	45949	# 9849 # 11072 # -1 # ID=2610_13;partial=01;start_type=Edge;rbs_motif=None;rbs_spacer=None;gc_cont=0.453
1524	1282	L2_026_000M1_scaffold_6150_3	145.34	27	21	20	11432000	11263000	5	5	6	4		24157	# 3759 # 4406 # -1 # ID=6151_3;partial=01;start_type=Edge;rbs_motif=None;rbs_spacer=None;gc_cont=0.387
1056	1237	L2_026_000M1_scaffold_2085_4	145.33	19	0	19		8399100	5	5	0	17	Carbamidomethylation; Oxidation (M)	36932	# 2863 # 3882 # -1 # ID=2086_4;partial=00;start_type=ATG;rbs_motif=AAAAA;rbs_spacer=12bp;gc_cont=0.479
1075	875	L2_026_000M1_scaffold_307_1	145.33	8	2	6		18687000	7	5	5	7	Carbamidomethylation; Oxidation (M)	99643	# 246 # 2966 # 1 # ID=308_1;partial=00;start_type=ATG;rbs_motif=TAAA;rbs_spacer=9bp;gc_cont=0.460
540	1055	L2_026_000M1_scaffold_12707_6	145.31	17	2	17	340440	50827000	6	6	1	15	Carbamidomethylation	44878	# 4306 # 5520 # -1 # ID=12708_6;partial=00;start_type=ATG;rbs_motif=TAA;rbs_spacer=11bp;gc_cont=0.426
330	501	L2_026_000M1_scaffold_1607_1	145.23	16	13	12	289210	3039300	8	2	45	15	Oxidation (M)	56182	# 1 # 1521 # 1 # ID=1608_1;partial=10;start_type=Edge;rbs_motif=None;rbs_spacer=None;gc_cont=0.610
1562	1060	L2_026_000M1_scaffold_1127_4	145.22	15	0	15		5610100	6	3	0	9	Carbamidomethylation	56457	# 1894 # 3447 # -1 # ID=1128_4;partial=00;start_type=ATG;rbs_motif=TAA;rbs_spacer=4bp;gc_cont=0.467
2799	3590	L2_026_000M1_scaffold_1244_17	145.2	15	10	5	10584000	0	2	2	2	1		34737	# 19118 # 20104 # 1 # ID=1245_17;partial=01;start_type=ATG;rbs_motif=None;rbs_spacer=None;gc_cont=0.518
842	1273	L2_026_000M1_scaffold_61_47	145.12	10	2	10		12398000	4	1	1	21	Oxidation (M)	60119	# 46571 # 48217 # -1 # ID=62_47;partial=00;start_type=ATG;rbs_motif=TAAA;rbs_spacer=12bp;gc_cont=0.483
1792	1487	L2_026_000M1_scaffold_3462_3	145.08	28	0	28		5585200	5	4	0	8	Carbamidomethylation	26253	# 3263 # 3991 # -1 # ID=3463_3;partial=00;start_type=ATG;rbs_motif=None;rbs_spacer=None;gc_cont=0.502
299	1498	L2_026_000M1_scaffold_10328_2	145.07	18	11	11		0	5	1	31	29	Carbamidomethylation; Oxidation (M)	37659	# 1756 # 2772 # 1 # ID=10329_2;partial=01;start_type=ATG;rbs_motif=None;rbs_spacer=None;gc_cont=0.431
1748	1313	L2_026_000M1_scaffold_23784_1	145.07	20	11	14	977340	941630	5	3	4	4	Carbamidomethylation; Oxidation (M)	42002	# 3 # 1112 # 1 # ID=23785_1;partial=10;start_type=Edge;rbs_motif=None;rbs_spacer=None;gc_cont=0.444
299	1137	L2_026_000M1_scaffold_3193_4	145.07	15	9	10		0	5	1	31	29	Carbamidomethylation; Oxidation (M)	43899	# 3402 # 4595 # 1 # ID=3194_4;partial=00;start_type=ATG;rbs_motif=AGGAG;rbs_spacer=5-10bp;gc_cont=0.410
2418	2515	L2_026_000M1_scaffold_2532_3	144.93	15	0	15		1437000	3	3	0	4	Oxidation (M)	31795	# 1203 # 2027 # 1 # ID=2533_3;partial=00;start_type=ATG;rbs_motif=None;rbs_spacer=None;gc_cont=0.413
1352	889	L2_026_000M1_scaffold_130_52	144.88	19	13	10	2088400	2329800	6	6	7	5	Carbamidomethylation	52330	# 73405 # 74832 # 1 # ID=131_52;partial=00;start_type=ATG;rbs_motif=None;rbs_spacer=None;gc_cont=0.634
1258	1022	L2_026_000M1_scaffold_49_172	144.81	18	18	15	2944700	3217600	5	2	6	7	Oxidation (M)	45956	# 192852 # 194069 # -1 # ID=50_172;partial=00;start_type=ATG;rbs_motif=TAAA;rbs_spacer=13bp;gc_cont=0.471
1275	925	L2_026_000M1_scaffold_3872_2	144.76	13	0	13		35910000	6	6	0	13	Carbamidomethylation; Oxidation (M)	56278	# 1728 # 3206 # 1 # ID=3873_2;partial=00;start_type=ATG;rbs_motif=AATAA;rbs_spacer=4bp;gc_cont=0.490
1223	1483	L2_026_000M1_scaffold_7075_4	144.74	35	29	29	621710	17948000	5	5	4	10	Oxidation (M)	20680	# 3231 # 3800 # -1 # ID=7076_4;partial=00;start_type=ATG;rbs_motif=TAAAAA;rbs_spacer=9bp;gc_cont=0.370
975	1247	L2_026_000M1_scaffold_20_151	144.73	38	0	38		40326000	5	2	0	19	Carbamidomethylation; Oxidation (M)	18389	# 187158 # 187631 # -1 # ID=21_151;partial=00;start_type=ATG;rbs_motif=TAA;rbs_spacer=12bp;gc_cont=0.401
1543	1866	L2_026_000M1_scaffold_8418_2	144.64	12	10	10	0	0	4	2	6	4		40080	# 586 # 1668 # -1 # ID=8419_2;partial=00;start_type=ATG;rbs_motif=AGGAGG;rbs_spacer=5-10bp;gc_cont=0.436
650	527	L2_026_000M1_scaffold_2353_3	144.58	20	20	9	0		8	1	22	9	Oxidation (M)	48186	# 2148 # 3482 # -1 # ID=2354_3;partial=00;start_type=ATG;rbs_motif=AGGAG;rbs_spacer=5-10bp;gc_cont=0.410
701	1927	L2_026_000M1_scaffold_24_168	144.56	17	0	17		21206000	4	1	0	8	Carbamidomethylation; Oxidation (M)	33755	# 243192 # 244103 # -1 # ID=25_168;partial=00;start_type=ATG;rbs_motif=TAAA;rbs_spacer=11bp;gc_cont=0.485
1931	1050	L2_026_000M1_scaffold_1727_8	144.54	27	21	9	2421500	142970	6	6	5	2		32874	# 8501 # 9442 # -1 # ID=1728_8;partial=00;start_type=ATG;rbs_motif=AGxAGG/AGGxGG;rbs_spacer=5-10bp;gc_cont=0.428
1716	918	L2_026_000M1_scaffold_1020_13	144.41	19	13	6	510880	351290	6	3	6	2	Carbamidomethylation; Oxidation (M)	44296	# 15301 # 16518 # 1 # ID=1021_13;partial=00;start_type=ATG;rbs_motif=AGGAGG;rbs_spacer=5-10bp;gc_cont=0.622
967	1223	L2_026_000M1_scaffold_288_51	144.41	15	12	11	0		5	1	9	10	Carbamidomethylation	46694	# 52146 # 53414 # -1 # ID=289_51;partial=00;start_type=ATG;rbs_motif=AATAA;rbs_spacer=10bp;gc_cont=0.496
540	782	L2_026_000M1_scaffold_10758_2	144.34	15	2	15	340440	37101000	7	7	1	18	Carbamidomethylation	55972	# 1099 # 2622 # 1 # ID=10759_2;partial=00;start_type=ATG;rbs_motif=TAA;rbs_spacer=11bp;gc_cont=0.439
2075	1918	L2_026_000M1_scaffold_1181_10	144.34	29	0	29		2301500	4	4	0	6	Oxidation (M)	19800	# 18776 # 19318 # -1 # ID=1182_10;partial=00;start_type=ATG;rbs_motif=TAAA;rbs_spacer=11bp;gc_cont=0.453
1588	907	L2_026_000M1_scaffold_2889_6	144.28	9	0	9		29317	6	1	0	9		82047	# 4574 # 6757 # 1 # ID=2890_6;partial=00;start_type=ATG;rbs_motif=AACAA;rbs_spacer=11bp;gc_cont=0.431
334	2681	sp|A0A0C4DH41|HV461_HUMAN	144.16	33	33	33	0	597580	4	1	22	38	Carbamidomethylation	13066	Immunoglobulin heavy variable 4-61 OS=Homo sapiens OX=9606 GN=IGHV4-61 PE=3 SV=1
334	2680	sp|P01825|HV459_HUMAN	144.16	34	34	34	0	597580	4	1	22	38	Carbamidomethylation	12936	Immunoglobulin heavy variable 4-59 OS=Homo sapiens OX=9606 GN=IGHV4-59 PE=1 SV=2
1068	2658	sp|A0A0C4DH29|HV103_HUMAN	144.11	32	32	32	14206000	14900000	4	1	7	10	Carbamidomethylation	13008	Immunoglobulin heavy variable 1-3 OS=Homo sapiens OX=9606 GN=IGHV1-3 PE=3 SV=1
1664	2614	L2_026_000M1_scaffold_19401_1	144.1	16	16	16	6478500	7756700	3	3	5	4		30462	# 2 # 844 # 1 # ID=19402_1;partial=10;start_type=Edge;rbs_motif=None;rbs_spacer=None;gc_cont=0.478
1622	1743	L2_026_000M1_scaffold_1096_37	144.03	21	21	9	1073200		4	2	7	2		29477	# 40711 # 41553 # 1 # ID=1097_37;partial=00;start_type=ATG;rbs_motif=AGGAG;rbs_spacer=5-10bp;gc_cont=0.488
1286	1693	L2_026_000M1_scaffold_914_17	144.02	11	8	5	12918000	1105400	4	3	7	6	Carbamidomethylation	56782	# 18159 # 19676 # -1 # ID=915_17;partial=00;start_type=ATG;rbs_motif=TAAA;rbs_spacer=11bp;gc_cont=0.447
1863	2030	L2_026_000M1_scaffold_5289_4	143.96	12	2	12		8547500	4	3	1	6	Carbamidomethylation	43030	# 3846 # 5063 # -1 # ID=5290_4;partial=01;start_type=Edge;rbs_motif=None;rbs_spacer=None;gc_cont=0.614
893	1574	L2_026_000M1_scaffold_1621_5	143.88	23	23	16	35902000	22823000	4	4	11	10	Oxidation (M)	29561	# 5754 # 6527 # 1 # ID=1622_5;partial=00;start_type=ATG;rbs_motif=AGGAG;rbs_spacer=5-10bp;gc_cont=0.514
1195	732	L2_026_000M1_scaffold_4473_4	143.84	9	3	9	0	3360300	7	5	2	12		104039	# 3052 # 5889 # -1 # ID=4474_4;partial=01;start_type=Edge;rbs_motif=None;rbs_spacer=None;gc_cont=0.409
1592	1568	L2_026_000M1_scaffold_5406_6	143.82	18	11	18	1983600	4015500	4	4	2	7		35941	# 4015 # 4959 # 1 # ID=5407_6;partial=01;start_type=ATG;rbs_motif=AAAA;rbs_spacer=11bp;gc_cont=0.400
1024	1734	L2_026_000M1_scaffold_168_18	143.73	14	14	14	7180600	19235000	4	4	11	7		41045	# 13744 # 14853 # 1 # ID=169_18;partial=00;start_type=ATG;rbs_motif=AAAAA;rbs_spacer=12bp;gc_cont=0.519
1423	1880	L2_026_000M1_scaffold_1574_10	143.7	13	0	13		24027000	4	4	0	7	Oxidation (M)	37533	# 7138 # 8130 # -1 # ID=1575_10;partial=00;start_type=ATG;rbs_motif=TAA;rbs_spacer=11bp;gc_cont=0.389
1423	1746	L2_026_000M1_scaffold_518_33	143.7	13	0	13		24027000	4	4	0	7	Oxidation (M)	37492	# 35680 # 36672 # -1 # ID=519_33;partial=00;start_type=ATG;rbs_motif=TAA;rbs_spacer=11bp;gc_cont=0.401
1981	1291	L2_026_000M1_scaffold_64_92	143.69	6	4	2	1613900	2305100	5	5	3	3		149837	# 113913 # 117908 # 1 # ID=65_92;partial=00;start_type=ATG;rbs_motif=TAA;rbs_spacer=8bp;gc_cont=0.524
599	2834	sp|A0A075B6R2|HV404_HUMAN	143.67	38	38	20	4393700	3811500	4	2	17	17	Carbamidomethylation	12848	Immunoglobulin heavy variable 4-4 OS=Homo sapiens OX=9606 GN=IGHV4-4 PE=3 SV=2
1495	903	L2_026_000M1_scaffold_6287_6	143.61	8	3	7	711810		6	1	2	8	Carbamidomethylation; Oxidation (M)	89603	# 4167 # 6515 # -1 # ID=6288_6;partial=00;start_type=ATG;rbs_motif=AAAAA;rbs_spacer=7bp;gc_cont=0.395
1119	1118	L2_026_000M1_scaffold_905_3	143.53	15	0	15		15192000	5	5	0	15	Oxidation (M)	52029	# 1559 # 2977 # 1 # ID=906_3;partial=00;start_type=ATG;rbs_motif=TAAA;rbs_spacer=12bp;gc_cont=0.479
1992	2398	L2_026_000M1_scaffold_1459_6	143.52	9	9	2	5142300	0	3	3	4	2		49721	# 5941 # 7311 # 1 # ID=1460_6;partial=00;start_type=ATG;rbs_motif=GGAG/GAGG;rbs_spacer=5-10bp;gc_cont=0.594
1571	2428	L2_026_000M1_scaffold_22365_1	143.49	14	11	10	957490	26072	4	2	5	5		34151	# 126 # 1136 # 1 # ID=22366_1;partial=00;start_type=ATG;rbs_motif=AGGAG/GGAGG;rbs_spacer=11-12bp;gc_cont=0.637
1126	1036	L2_026_000M1_scaffold_892_17	143.47	16	13	9	3235600	498640	6	2	10	5	Carbamidomethylation	43566	# 26092 # 27282 # 1 # ID=893_17;partial=00;start_type=ATG;rbs_motif=TAAAAA;rbs_spacer=9bp;gc_cont=0.433
851	1318	L2_026_000M1_scaffold_211_34	143.42	15	0	15		651280	5	1	0	17	Oxidation (M)	48891	# 53919 # 55256 # 1 # ID=212_34;partial=00;start_type=ATG;rbs_motif=TAA;rbs_spacer=11bp;gc_cont=0.481
421	1131	L2_026_000M1_scaffold_28585_1	143.41	20	0	20		54401000	5	2	0	48	Oxidation (M)	33807	# 154 # 1074 # -1 # ID=28586_1;partial=01;start_type=Edge;rbs_motif=None;rbs_spacer=None;gc_cont=0.434
1433	1201	L2_026_000M1_scaffold_1139_6	143.34	15	0	15		13581000	5	5	0	11		48222	# 5833 # 7125 # -1 # ID=1140_6;partial=00;start_type=ATG;rbs_motif=TAAA;rbs_spacer=14bp;gc_cont=0.464
1839	1167	L2_026_000M1_scaffold_1968_3	143.29	10	0	10		8654700	5	5	0	7	Carbamidomethylation; Oxidation (M)	82001	# 2635 # 4878 # -1 # ID=1969_3;partial=00;start_type=ATG;rbs_motif=TAAAAA;rbs_spacer=11bp;gc_cont=0.467
1757	1808	L2_026_000M1_scaffold_21806_1	143.29	16	16	3	3683800	819850	4	4	7	1		48480	# 78 # 1382 # -1 # ID=21807_1;partial=00;start_type=ATG;rbs_motif=TAA;rbs_spacer=12bp;gc_cont=0.394
1847	1122	L2_026_000M1_scaffold_759_7	143.28	16	12	7	2775000	1531100	5	5	4	3	Carbamidomethylation	46048	# 6097 # 7338 # -1 # ID=760_7;partial=00;start_type=ATG;rbs_motif=None;rbs_spacer=None;gc_cont=0.460
2081	2594	L2_026_000M1_scaffold_9510_3	143.17	14	14	12	1553900	2286200	3	3	3	3		40365	# 1863 # 2978 # -1 # ID=9511_3;partial=01;start_type=Edge;rbs_motif=None;rbs_spacer=None;gc_cont=0.489
1470	1476	L2_026_000M1_scaffold_1249_12	143.14	13	0	13		4356400	5	3	0	11	Carbamidomethylation	48647	# 16797 # 18146 # -1 # ID=1250_12;partial=00;start_type=ATG;rbs_motif=TAA;rbs_spacer=12bp;gc_cont=0.461
1602	883	sp|Q92820|GGH_HUMAN	143.13	21	21	5	9046500	405110	6	6	8	1		35964	Gamma-glutamyl hydrolase OS=Homo sapiens OX=9606 GN=GGH PE=1 SV=2
1135	1537	L2_026_000M1_scaffold_12204_1	143.1	26	26	0	63094000		6	6	15	0	Carbamidomethylation	28354	# 1 # 825 # -1 # ID=12205_1;partial=10;start_type=ATG;rbs_motif=AGGA;rbs_spacer=5-10bp;gc_cont=0.651
563	1896	L2_026_000M1_scaffold_33_70	143.08	36	36	29	3101300	3953500	4	2	15	21		18063	# 78951 # 79430 # 1 # ID=34_70;partial=00;start_type=ATG;rbs_motif=TAAA;rbs_spacer=11bp;gc_cont=0.412
1917	2438	L2_026_000M1_scaffold_1637_3	142.92	14	14	5	2482600	1481200	4	3	5	2		40591	# 1702 # 2826 # -1 # ID=1638_3;partial=00;start_type=ATG;rbs_motif=GGAG/GAGG;rbs_spacer=5-10bp;gc_cont=0.429
1798	2609	L2_026_000M1_scaffold_29366_2	142.91	53	53	0	8101900		3	3	8	0	Carbamidomethylation	10845	# 725 # 1045 # -1 # ID=29367_2;partial=01;start_type=Edge;rbs_motif=None;rbs_spacer=None;gc_cont=0.651
1943	2743	L2_026_000M1_scaffold_314_22	142.85	13	0	13		6104400	3	3	0	7	Oxidation (M)	44589	# 19003 # 20268 # 1 # ID=315_22;partial=00;start_type=ATG;rbs_motif=None;rbs_spacer=None;gc_cont=0.464
2000	1515	L2_026_000M1_scaffold_393_9	142.8	12	8	10	2624200	1768500	4	4	3	3		59557	# 11132 # 12697 # -1 # ID=394_9;partial=00;start_type=ATG;rbs_motif=TAA;rbs_spacer=12bp;gc_cont=0.430
702	1082	sp|P01857|IGHG1_HUMAN	142.79	23	19	18	144100000	109540000	6	2	19	9	Carbamidomethylation	36106	Immunoglobulin heavy constant gamma 1 OS=Homo sapiens OX=9606 GN=IGHG1 PE=1 SV=1
1586	1106	L2_026_000M1_scaffold_371_31	142.71	8	4	7	1025900	4667700	5	5	3	6		90445	# 31199 # 33715 # -1 # ID=372_31;partial=00;start_type=ATG;rbs_motif=TAA;rbs_spacer=11bp;gc_cont=0.389
1690	1531	L2_026_000M1_scaffold_103_54	142.7	38	38	18	737020	111040	6	5	6	2	Carbamidomethylation	20396	# 59371 # 59913 # 1 # ID=104_54;partial=00;start_type=ATG;rbs_motif=GGAGG;rbs_spacer=5-10bp;gc_cont=0.600
580	1169	L2_026_000M1_scaffold_878_11	142.25	19	16	16		333220	5	1	24	11	Carbamidomethylation	33938	# 13751 # 14668 # -1 # ID=879_11;partial=00;start_type=ATG;rbs_motif=TAAA;rbs_spacer=11bp;gc_cont=0.498
1815	1012	L2_026_000M1_scaffold_871_9	142.21	5	1	4	744530	1327000	5	5	2	5	Carbamidomethylation	183006	# 8112 # 13139 # -1 # ID=872_9;partial=00;start_type=ATG;rbs_motif=TAA;rbs_spacer=11bp;gc_cont=0.455
977	1157	L2_026_000M1_scaffold_69_42	142.19	26	20	21	1545300	0	5	1	6	12	Carbamidomethylation	24052	# 43295 # 43966 # 1 # ID=70_42;partial=00;start_type=ATG;rbs_motif=TAAAA;rbs_spacer=12bp;gc_cont=0.435
932	1025	L2_026_000M1_scaffold_152_44	142.16	22	15	13	619360	1127300	6	2	7	13		37988	# 60752 # 61771 # 1 # ID=153_44;partial=00;start_type=ATG;rbs_motif=TAA;rbs_spacer=11bp;gc_cont=0.511
852	1652	L2_026_000M1_scaffold_3083_11	142.03	67	28	67	4621300	291060000	5	5	2	17	Oxidation (M)	9174	# 11277 # 11537 # -1 # ID=3084_11;partial=01;start_type=Edge;rbs_motif=None;rbs_spacer=None;gc_cont=0.425
640	1767	L2_026_000M1_scaffold_1826_3	141.97	13	0	13		2284600	4	1	0	19	Oxidation (M)	48936	# 2485 # 3822 # 1 # ID=1827_3;partial=00;start_type=ATG;rbs_motif=TAA;rbs_spacer=11bp;gc_cont=0.442
1799	2612	L2_026_000M1_scaffold_30_224	141.94	11	11	11	4242700	1407600	3	3	3	5		45682	# 273754 # 274986 # -1 # ID=31_224;partial=00;start_type=ATG;rbs_motif=TAA;rbs_spacer=12bp;gc_cont=0.461
2355	1563	L2_026_000M1_scaffold_2566_4	141.91	9	7	2	212160	372780	4	4	3	1		80599	# 5038 # 7314 # -1 # ID=2567_4;partial=00;start_type=ATG;rbs_motif=AGGAGG;rbs_spacer=5-10bp;gc_cont=0.439
897	1865	code11_L2_026_000M1_scaffold_35_20	141.83	26	26	26	6360100	16157000	4	4	5	11		24274	# 11516 # 12160 # -1 # ID=36_20;partial=00;start_type=ATG;rbs_motif=None;rbs_spacer=None;gc_cont=0.344
565	2497	L2_026_000M1_scaffold_7493_8	141.81	56	56	56	67111000	83775000	3	3	16	20		8044	# 6738 # 6950 # -1 # ID=7494_8;partial=01;start_type=Edge;rbs_motif=None;rbs_spacer=None;gc_cont=0.418
1100	2403	L2_026_000M1_scaffold_11176_2	141.8	22	22	0	35508000		3	2	16	0	Carbamidomethylation; Oxidation (M)	23129	# 235 # 888 # 1 # ID=11177_2;partial=00;start_type=ATG;rbs_motif=AGGAGG;rbs_spacer=5-10bp;gc_cont=0.434
1100	2404	L2_026_000M1_scaffold_1727_10	141.8	22	22	0	35508000		3	2	16	0	Carbamidomethylation; Oxidation (M)	23083	# 10310 # 10963 # -1 # ID=1728_10;partial=00;start_type=ATG;rbs_motif=AGGAGG;rbs_spacer=5-10bp;gc_cont=0.424
1478	2484	L2_026_000M1_scaffold_21224_1	141.8	17	17	8	6201900	6749500	3	3	5	6		46491	# 2 # 1258 # 1 # ID=21225_1;partial=10;start_type=Edge;rbs_motif=None;rbs_spacer=None;gc_cont=0.428
1100	2611	L2_026_000M1_scaffold_8192_3	141.8	22	22	0	35508000		3	2	16	0	Carbamidomethylation; Oxidation (M)	23171	# 1549 # 2202 # 1 # ID=8193_3;partial=00;start_type=ATG;rbs_motif=AGGAGG;rbs_spacer=5-10bp;gc_cont=0.430
1662	1947	L2_026_000M1_scaffold_22001_1	141.78	14	14	5	1380600		4	1	5	4		50329	# 18 # 1382 # 1 # ID=22002_1;partial=01;start_type=ATG;rbs_motif=AGGAG;rbs_spacer=5-10bp;gc_cont=0.359
2289	1455	L2_026_000M1_scaffold_27466_1	141.77	15	15	0	4321700		5	5	5	0	Carbamidomethylation	41775	# 1 # 1113 # 1 # ID=27467_1;partial=11;start_type=Edge;rbs_motif=None;rbs_spacer=None;gc_cont=0.605
1463	722	sp|P02788|TRFL_HUMAN	141.77	14	14	3	1487700	1795800	7	7	7	4	Carbamidomethylation	78182	Lactotransferrin OS=Homo sapiens OX=9606 GN=LTF PE=1 SV=6
1397	1323	L2_026_000M1_scaffold_373_15	141.72	13	7	10	0		5	1	4	7		55465	# 27773 # 29290 # 1 # ID=374_15;partial=00;start_type=ATG;rbs_motif=AAAAA;rbs_spacer=9bp;gc_cont=0.532
2196	1269	L2_026_000M1_scaffold_3302_4	141.7	13	0	13		2241800	5	4	0	5	Carbamidomethylation; Oxidation (M)	55998	# 3380 # 4918 # 1 # ID=3303_4;partial=00;start_type=ATG;rbs_motif=TAA;rbs_spacer=11bp;gc_cont=0.447
930	1812	L2_026_000M1_scaffold_303_71	141.68	8	0	8		45447000	4	4	0	12	Carbamidomethylation	56835	# 74942 # 76441 # -1 # ID=304_71;partial=00;start_type=ATG;rbs_motif=AAA;rbs_spacer=10bp;gc_cont=0.495
833	1867	sp|A0A0A0MS15|HV349_HUMAN	141.64	43	34	34	19826000	14417000	4	2	9	13	Carbamidomethylation	13056	Immunoglobulin heavy variable 3-49 OS=Homo sapiens OX=9606 GN=IGHV3-49 PE=3 SV=1
1760	2038	L2_026_000M1_scaffold_846_25	141.62	13	7	9	3246200	2682500	4	4	3	5		42265	# 38981 # 40144 # 1 # ID=847_25;partial=00;start_type=ATG;rbs_motif=TAA;rbs_spacer=14bp;gc_cont=0.472
1726	2405	L2_026_000M1_scaffold_716_2	141.6	23	23	4	3135900		4	1	4	4		23357	# 363 # 980 # 1 # ID=717_2;partial=00;start_type=ATG;rbs_motif=TAAAA;rbs_spacer=12bp;gc_cont=0.432
344	1138	L2_026_000M1_scaffold_4_209	141.54	5	4	4	1863600	3784100	5	2	6	7	Carbamidomethylation	121699	# 238526 # 241768 # 1 # ID=5_209;partial=00;start_type=ATG;rbs_motif=TAAAAA;rbs_spacer=12bp;gc_cont=0.486
980	2473	L2_026_000M1_scaffold_2004_2	141.51	10	10	10	1214600	7012600	3	3	8	11		51192	# 1145 # 2563 # -1 # ID=2005_2;partial=00;start_type=ATG;rbs_motif=TAAA;rbs_spacer=11bp;gc_cont=0.443
2434	1791	L2_026_000M1_scaffold_18165_2	141.49	19	19	0	6743900		4	4	4	0	Carbamidomethylation; Oxidation (M)	37056	# 604 # 1656 # -1 # ID=18166_2;partial=01;start_type=Edge;rbs_motif=None;rbs_spacer=None;gc_cont=0.629
1835	1506	L2_026_000M1_scaffold_288_71	141.44	6	4	4	2194800	463890	4	3	3	4		126918	# 79166 # 82567 # -1 # ID=289_71;partial=00;start_type=ATG;rbs_motif=TAA;rbs_spacer=13bp;gc_cont=0.507
1608	1761	L2_026_000M1_scaffold_3996_2	141.4	9	9	7	7464800	4226200	4	4	6	3		61615	# 553 # 2211 # -1 # ID=3997_2;partial=00;start_type=ATG;rbs_motif=AGGAG;rbs_spacer=5-10bp;gc_cont=0.587
1377	1429	L2_026_000M1_scaffold_1369_2	141.38	29	29	17	214110	1213500	5	5	6	6		29541	# 2577 # 3392 # 1 # ID=1370_2;partial=00;start_type=ATG;rbs_motif=GGA/GAG/AGG;rbs_spacer=5-10bp;gc_cont=0.409
1908	1438	L2_026_000M1_scaffold_655_23	141.38	18	0	18		4075600	5	5	0	7		43886	# 25932 # 27134 # 1 # ID=656_23;partial=00;start_type=ATG;rbs_motif=TATAA;rbs_spacer=3bp;gc_cont=0.402
760	1287	L2_026_000M1_scaffold_20453_2	141.37	15	15	12	2849300	207500	6	1	15	10	Carbamidomethylation	39058	# 372 # 1478 # -1 # ID=20454_2;partial=01;start_type=Edge;rbs_motif=None;rbs_spacer=None;gc_cont=0.475
760	1288	L2_026_000M1_scaffold_3673_9	141.37	14	14	11	2849300	207500	6	1	15	10	Carbamidomethylation	42459	# 9608 # 10804 # 1 # ID=3674_9;partial=00;start_type=ATG;rbs_motif=TAA;rbs_spacer=12bp;gc_cont=0.464
1230	2079	sp|P00441|SODC_HUMAN	141.36	39	32	16	20685000	24091000	4	4	7	7	Carbamidomethylation	15936	Superoxide dismutase [Cu-Zn] OS=Homo sapiens OX=9606 GN=SOD1 PE=1 SV=2
1197	1602	L2_026_000M1_scaffold_2645_5	141.35	8	0	8		8893400	4	3	0	14		80814	# 4000 # 6159 # 1 # ID=2646_5;partial=00;start_type=ATG;rbs_motif=TAAA;rbs_spacer=9bp;gc_cont=0.450
1335	1557	L2_026_000M1_scaffold_2029_2	141.32	11	11	5	22590000	29428000	6	6	7	5		53852	# 444 # 1835 # -1 # ID=2030_2;partial=00;start_type=ATG;rbs_motif=TAAAAA;rbs_spacer=14bp;gc_cont=0.412
1624	1829	L2_026_000M1_scaffold_948_14	141.3	16	8	12	121370	415060	4	2	2	7		37210	# 16580 # 17569 # 1 # ID=949_14;partial=00;start_type=ATG;rbs_motif=AGGAG;rbs_spacer=5-10bp;gc_cont=0.549
283	1886	sp|P01767|HV353_HUMAN	141.3	41	35	41	24012000	23893000	6	1	36	31	Carbamidomethylation; Oxidation (M)	12770	Immunoglobulin heavy variable 3-53 OS=Homo sapiens OX=9606 GN=IGHV3-53 PE=1 SV=2
1075	1112	L2_026_000M1_scaffold_4_16	141.24	7	2	4		2115500	5	3	5	4	Carbamidomethylation; Oxidation (M)	99627	# 14265 # 16985 # 1 # ID=5_16;partial=00;start_type=ATG;rbs_motif=None;rbs_spacer=None;gc_cont=0.477
2475	1904	L2_026_000M1_scaffold_187_50	141.23	9	7	2	1209300	0	4	4	3	1		75072	# 52512 # 54539 # -1 # ID=188_50;partial=00;start_type=ATG;rbs_motif=AGGAG;rbs_spacer=5-10bp;gc_cont=0.614
1769	1496	L2_026_000M1_scaffold_214_52	141.23	34	17	30		1167700	6	3	3	5		20114	# 52582 # 53127 # 1 # ID=215_52;partial=00;start_type=ATG;rbs_motif=GGAGG;rbs_spacer=5-10bp;gc_cont=0.478
1129	1261	L2_026_000M1_scaffold_24_177	141.23	9	9	7	5020500	7096200	5	5	9	6		94830	# 259011 # 261548 # -1 # ID=25_177;partial=00;start_type=ATG;rbs_motif=TAA;rbs_spacer=10bp;gc_cont=0.499
2112	2715	L2_026_000M1_scaffold_43265_1	141.17	11	8	6	7475800	14456000	3	3	2	4	Oxidation (M)	46866	# 23 # 1252 # 1 # ID=30972_1;partial=01;start_type=ATG;rbs_motif=TAA;rbs_spacer=12bp;gc_cont=0.457
352	2531	L2_026_000M1_scaffold_755_13	141.17	12	12	8	48592		3	1	14	43	Oxidation (M)	35797	# 11937 # 12938 # -1 # ID=756_13;partial=00;start_type=ATG;rbs_motif=TAAAAA;rbs_spacer=11bp;gc_cont=0.471
1538	1281	L2_026_000M1_scaffold_66_96	141.15	15	7	12	181830	3120800	5	5	2	8		52424	# 119483 # 120892 # 1 # ID=67_96;partial=00;start_type=ATG;rbs_motif=TAAA;rbs_spacer=11bp;gc_cont=0.443
1649	1932	L2_026_000M1_scaffold_806_15	141.09	18	0	18		7801500	5	5	0	9	Carbamidomethylation; Oxidation (M)	33979	# 16217 # 17155 # -1 # ID=807_15;partial=00;start_type=ATG;rbs_motif=TAA;rbs_spacer=13bp;gc_cont=0.440
1794	1974	sp|Q16820|MEP1B_HUMAN	141.05	8	8	6	8136500	6408800	4	4	5	3		79571	Meprin A subunit beta OS=Homo sapiens OX=9606 GN=MEP1B PE=1 SV=3
1514	1588	L2_026_000M1_scaffold_44_90	141.03	11	11	4	1477800		4	2	5	5		54983	# 109896 # 111422 # -1 # ID=45_90;partial=00;start_type=ATG;rbs_motif=AGGAG/GGAGG;rbs_spacer=11-12bp;gc_cont=0.635
1567	1936	L2_026_000M1_scaffold_5002_1	140.97	10	0	10		3697000	4	3	0	10	Carbamidomethylation	56746	# 60 # 1577 # -1 # ID=5003_1;partial=00;start_type=ATG;rbs_motif=TAAAAA;rbs_spacer=9bp;gc_cont=0.428
1305	1952	L2_026_000M1_scaffold_1773_4	140.93	22	18	22	4534100	13685000	4	4	6	7		24266	# 2714 # 3352 # 1 # ID=1774_4;partial=00;start_type=ATG;rbs_motif=None;rbs_spacer=None;gc_cont=0.423
2389	1615	L2_026_000M1_scaffold_1680_11	140.88	8	0	8		2335500	4	4	0	4	Oxidation (M)	83350	# 10154 # 12364 # 1 # ID=1681_11;partial=00;start_type=ATG;rbs_motif=AAA;rbs_spacer=12bp;gc_cont=0.442
781	985	L2_026_000M1_scaffold_70_46	140.88	13	11	8	763510		6	1	14	10		62068	# 59117 # 60772 # 1 # ID=71_46;partial=00;start_type=ATG;rbs_motif=AATAA;rbs_spacer=4bp;gc_cont=0.536
1829	1522	L2_026_000M1_scaffold_1106_3	140.84	6	2	6	996520	39678	4	4	3	4		119015	# 3699 # 6947 # -1 # ID=1107_3;partial=00;start_type=ATG;rbs_motif=TAA;rbs_spacer=11bp;gc_cont=0.415
1647	4020	L2_026_000M1_scaffold_12865_1	140.84	9	9	4	9039000	5885900	2	2	6	1		43750	# 28 # 1218 # -1 # ID=12866_1;partial=00;start_type=ATG;rbs_motif=TAA;rbs_spacer=12bp;gc_cont=0.382
1368	2475	L2_026_000M1_scaffold_6040_3	140.76	27	10	27	293210	8340400	4	1	1	11		17596	# 1745 # 2209 # 1 # ID=6041_3;partial=00;start_type=ATG;rbs_motif=TAAAAA;rbs_spacer=11bp;gc_cont=0.443
1368	2202	L2_026_000M1_scaffold_63_14	140.76	27	10	27	293210	8340400	4	1	1	11		17517	# 13374 # 13838 # 1 # ID=64_14;partial=00;start_type=ATG;rbs_motif=TAAAAA;rbs_spacer=9bp;gc_cont=0.486
2529	1943	L2_026_000M1_scaffold_7934_1	140.66	26	20	6	2447100		4	2	3	1		24858	# 1 # 708 # -1 # ID=7935_1;partial=10;start_type=ATG;rbs_motif=TAAA;rbs_spacer=12bp;gc_cont=0.490
1419	700	L2_026_000M1_scaffold_2687_6	140.65	9	0	9		5403500	7	6	0	11	Carbamidomethylation	119480	# 5490 # 8708 # -1 # ID=2688_6;partial=00;start_type=ATG;rbs_motif=AACAA;rbs_spacer=8bp;gc_cont=0.471
1099	2341	L2_026_000M1_scaffold_9818_2	140.61	18	18	11	17749000	11905000	3	2	10	6	Carbamidomethylation	32086	# 1191 # 2057 # 1 # ID=9819_2;partial=00;start_type=ATG;rbs_motif=TAAA;rbs_spacer=11bp;gc_cont=0.401
1340	1634	L2_026_000M1_scaffold_2239_2	140.48	14	14	14	1930400	1097800	4	4	4	8		44235	# 459 # 1661 # -1 # ID=2240_2;partial=00;start_type=ATG;rbs_motif=TAA;rbs_spacer=12bp;gc_cont=0.382
1558	2037	L2_026_000M1_scaffold_384_5	140.48	12	9	10	418810	473160	4	2	5	5	Carbamidomethylation	47420	# 5217 # 6581 # -1 # ID=385_5;partial=00;start_type=ATG;rbs_motif=GGAG/GAGG;rbs_spacer=5-10bp;gc_cont=0.467
1533	684	L2_026_000M1_scaffold_28465_1	140.22	26	6	22		1358300	7	1	2	8	Carbamidomethylation	35431	# 2 # 955 # 1 # ID=28466_1;partial=10;start_type=Edge;rbs_motif=None;rbs_spacer=None;gc_cont=0.457
1598	1135	L2_026_000M1_scaffold_1082_39	140.19	6	4	6	389180	3169500	5	5	3	6		117695	# 48422 # 51598 # 1 # ID=1083_39;partial=00;start_type=ATG;rbs_motif=TAAAA;rbs_spacer=13bp;gc_cont=0.426
1834	1478	L2_026_000M1_scaffold_456_17	140.06	8	6	7	1138600	391640	4	2	4	3	Carbamidomethylation	89982	# 18072 # 20483 # -1 # ID=457_17;partial=00;start_type=ATG;rbs_motif=AGGA;rbs_spacer=5-10bp;gc_cont=0.432
1252	1451	sp|Q6P1J6|PLB1_HUMAN	140.04	3	3	2	13580000	8636200	4	4	8	5		163080	Phospholipase B1 membrane-associated OS=Homo sapiens OX=9606 GN=PLB1 PE=1 SV=3
1998	1622	L2_026_000M1_scaffold_1485_12	139.94	11	0	11		2553900	4	4	0	5		50282	# 15259 # 16620 # -1 # ID=1486_12;partial=01;start_type=Edge;rbs_motif=None;rbs_spacer=None;gc_cont=0.457
1998	1585	L2_026_000M1_scaffold_20_143	139.94	11	0	11		2553900	4	4	0	5		50498	# 177436 # 178797 # -1 # ID=21_143;partial=00;start_type=ATG;rbs_motif=TAA;rbs_spacer=11bp;gc_cont=0.473
1998	1676	L2_026_000M1_scaffold_381_7	139.94	11	0	11		2553900	4	4	0	5		50225	# 6601 # 7962 # -1 # ID=382_7;partial=00;start_type=ATG;rbs_motif=TAA;rbs_spacer=11bp;gc_cont=0.440
1998	1623	L2_026_000M1_scaffold_575_62	139.94	11	0	11		2553900	4	4	0	5		50344	# 37464 # 38828 # 1 # ID=576_62;partial=00;start_type=ATG;rbs_motif=TAA;rbs_spacer=11bp;gc_cont=0.439
1080	2102	L2_026_000M1_scaffold_9_102	139.94	7	2	5	176790		3	1	1	5	Oxidation (M)	66639	# 115846 # 117603 # 1 # ID=10_102;partial=00;start_type=ATG;rbs_motif=AATAA;rbs_spacer=4bp;gc_cont=0.516
1080	2135	L2_026_000M1_scaffold_9191_2	139.94	7	2	5	176790		3	1	1	5	Oxidation (M)	66397	# 1108 # 2871 # 1 # ID=9192_2;partial=00;start_type=ATG;rbs_motif=TAAAAA;rbs_spacer=4bp;gc_cont=0.471
1080	2164	L2_026_000M1_scaffold_928_23	139.94	7	2	5	176790		3	1	1	5	Oxidation (M)	66469	# 14703 # 16466 # 1 # ID=929_23;partial=00;start_type=ATG;rbs_motif=TAAA;rbs_spacer=11bp;gc_cont=0.439
1563	1462	L2_026_000M1_scaffold_70_86	139.86	13	7	13	185940	984420	5	5	3	7		48272	# 97759 # 99078 # -1 # ID=71_86;partial=00;start_type=ATG;rbs_motif=TAA;rbs_spacer=4bp;gc_cont=0.472
1861	1655	L2_026_000M1_scaffold_22_2	139.79	10	2	8	418960	1679000	4	4	1	6		63608	# 3608 # 5293 # 1 # ID=23_2;partial=00;start_type=ATG;rbs_motif=AAAAA;rbs_spacer=10bp;gc_cont=0.470
1386	2619	L2_026_000M1_scaffold_2572_5	139.75	33	33	33	31976000	35770000	3	3	6	6		16787	# 9547 # 10017 # 1 # ID=2573_5;partial=01;start_type=ATG;rbs_motif=GGA/GAG/AGG;rbs_spacer=5-10bp;gc_cont=0.499
1137	1683	L2_026_000M1_scaffold_1831_22	139.41	13	13	10	8564200	6568400	4	3	7	8	Oxidation (M)	40840	# 20212 # 21396 # -1 # ID=1832_22;partial=00;start_type=ATG;rbs_motif=GGAG/GAGG;rbs_spacer=5-10bp;gc_cont=0.463
1650	1953	L2_026_000M1_scaffold_19791_2	139.33	14	14	10	3035400	6454400	4	2	5	4		36257	# 518 # 1525 # -1 # ID=19792_2;partial=01;start_type=Edge;rbs_motif=None;rbs_spacer=None;gc_cont=0.449
1968	1641	L2_026_000M1_scaffold_2756_4	139.32	5	4	4	494660	1893300	4	3	3	3		115356	# 3979 # 7098 # -1 # ID=2757_4;partial=00;start_type=ATG;rbs_motif=TAAA;rbs_spacer=13bp;gc_cont=0.411
1392	2689	L2_026_000M1_scaffold_187_31	139.29	36	36	25	13603000	4148200	4	4	7	5		14418	# 30693 # 31100 # -1 # ID=188_31;partial=00;start_type=ATG;rbs_motif=GGAG/GAGG;rbs_spacer=5-10bp;gc_cont=0.556
1402	868	L2_026_000M1_scaffold_1139_18	139.27	8	2	7	249660	3519000	6	5	3	8		114928	# 15309 # 18440 # 1 # ID=1140_18;partial=00;start_type=ATG;rbs_motif=TAA;rbs_spacer=14bp;gc_cont=0.425
1685	1794	L2_026_000M1_scaffold_1003_19	139.12	24	24	0	3342200		4	4	8	0		25875	# 17410 # 18105 # 1 # ID=1004_19;partial=00;start_type=ATG;rbs_motif=GGAG/GAGG;rbs_spacer=5-10bp;gc_cont=0.470
2346	1564	L2_026_000M1_scaffold_1441_7	139.04	3	2	1	310140	0	4	4	3	1		182772	# 5879 # 10846 # 1 # ID=1442_7;partial=00;start_type=ATG;rbs_motif=GGAG/GAGG;rbs_spacer=5-10bp;gc_cont=0.448
1890	1472	L2_026_000M1_scaffold_5029_4	138.99	12	10	6	1649800	944290	5	5	4	3	Carbamidomethylation	65281	# 3352 # 5106 # -1 # ID=5030_4;partial=00;start_type=GTG;rbs_motif=None;rbs_spacer=None;gc_cont=0.413
1528	1785	L2_026_000M1_scaffold_222_2	138.98	12	9	8	2310000	6376300	4	4	3	7	Oxidation (M)	55957	# 1466 # 2974 # -1 # ID=223_2;partial=00;start_type=ATG;rbs_motif=TAAAAA;rbs_spacer=11bp;gc_cont=0.450
2061	2621	L2_026_000M1_scaffold_20779_1	138.97	22	22	0	20664000		4	4	6	0	Oxidation (M)	21274	# 1 # 561 # 1 # ID=20780_1;partial=10;start_type=Edge;rbs_motif=None;rbs_spacer=None;gc_cont=0.554
1836	1595	L2_026_000M1_scaffold_4417_4	138.97	11	5	9		55031	4	1	3	4		56987	# 2078 # 3658 # 1 # ID=4418_4;partial=00;start_type=ATG;rbs_motif=AGGAGG;rbs_spacer=11-12bp;gc_cont=0.440
1795	1995	L2_026_000M1_scaffold_276_19	138.93	11	5	11	1111300	1548300	5	5	2	6	Oxidation (M)	57478	# 30015 # 31532 # -1 # ID=277_19;partial=00;start_type=ATG;rbs_motif=TAA;rbs_spacer=15bp;gc_cont=0.441
2201	2150	L2_026_000M1_scaffold_1642_12	138.9	10	0	10		1301800	3	3	0	5		43184	# 12164 # 13348 # -1 # ID=1643_12;partial=00;start_type=ATG;rbs_motif=TAAA;rbs_spacer=14bp;gc_cont=0.419
1211	1810	L2_026_000M1_scaffold_16891_2	138.85	31	31	31	10251000	11605000	4	4	4	10		22075	# 1155 # 1769 # 1 # ID=16892_2;partial=01;start_type=ATG;rbs_motif=AGGA;rbs_spacer=5-10bp;gc_cont=0.439
1466	1308	L2_026_000M1_scaffold_2359_6	138.81	14	6	11		879070	5	1	3	8		47882	# 10371 # 11642 # 1 # ID=2360_6;partial=01;start_type=ATG;rbs_motif=TAA;rbs_spacer=11bp;gc_cont=0.474
2363	2440	L2_026_000M1_scaffold_5491_3	138.72	10	0	10		2138500	3	3	0	4	Carbamidomethylation; Oxidation (M)	51358	# 1898 # 3283 # -1 # ID=5492_3;partial=00;start_type=ATG;rbs_motif=TAA;rbs_spacer=11bp;gc_cont=0.440
1370	2506	L2_026_000M1_scaffold_356_7	138.7	25	0	25		14149000	4	4	0	12		23608	# 8584 # 9192 # 1 # ID=357_7;partial=00;start_type=ATG;rbs_motif=AAAA;rbs_spacer=13bp;gc_cont=0.470
1774	2009	L2_026_000M1_scaffold_17_116	138.6	12	10	12	1437700	3062500	4	4	3	5		49490	# 164588 # 165952 # -1 # ID=18_116;partial=00;start_type=ATG;rbs_motif=TAAA;rbs_spacer=9bp;gc_cont=0.406
895	1841	L2_026_000M1_scaffold_5110_4	138.6	38	27	26	966130		4	1	12	9		12416	# 1372 # 1710 # -1 # ID=5111_4;partial=00;start_type=ATG;rbs_motif=TAA;rbs_spacer=13bp;gc_cont=0.413
1171	2471	L2_026_000M1_scaffold_5133_1	138.6	30	0	30		16774000	3	3	0	15	Oxidation (M)	19181	# 1 # 516 # -1 # ID=5134_1;partial=10;start_type=ATG;rbs_motif=TAA;rbs_spacer=5bp;gc_cont=0.465
1733	1348	L2_026_000M1_scaffold_9300_4	138.6	19	13	19	2440000	3712100	5	5	3	5		38076	# 1892 # 2941 # -1 # ID=9301_4;partial=00;start_type=ATG;rbs_motif=TAA;rbs_spacer=13bp;gc_cont=0.510
1879	2435	L2_026_000M1_scaffold_922_1	138.55	9	9	5	6714000	819860	3	3	4	3		69560	# 1 # 1845 # 1 # ID=923_1;partial=10;start_type=Edge;rbs_motif=None;rbs_spacer=None;gc_cont=0.454
1548	1203	L2_026_000M1_scaffold_900_7	138.54	28	0	28		19937000	6	6	0	10	Oxidation (M)	29065	# 13529 # 14338 # 1 # ID=901_7;partial=00;start_type=ATG;rbs_motif=TAA;rbs_spacer=11bp;gc_cont=0.499
1978	2114	L2_026_000M1_scaffold_1732_2	138.47	11	11	5	1700400	968580	3	3	3	3		57160	# 1434 # 2987 # -1 # ID=1733_2;partial=00;start_type=ATG;rbs_motif=None;rbs_spacer=None;gc_cont=0.337
2156	1712	L2_026_000M1_scaffold_37_117	138.4	5	0	5		2000300	4	4	0	5		111051	# 133289 # 136288 # 1 # ID=38_117;partial=00;start_type=ATG;rbs_motif=TAAA;rbs_spacer=11bp;gc_cont=0.386
471	1148	L2_026_000M1_scaffold_49_187	138.39	4	1	4		7661500	5	2	3	11		159751	# 209324 # 213619 # -1 # ID=50_187;partial=00;start_type=ATG;rbs_motif=AATAA;rbs_spacer=5bp;gc_cont=0.471
1066	2050	L2_026_000M1_scaffold_3069_9	138.29	16	0	16		4426600	4	4	0	7	Carbamidomethylation	35271	# 5583 # 6563 # 1 # ID=3070_9;partial=00;start_type=ATG;rbs_motif=AACAA;rbs_spacer=11bp;gc_cont=0.471
1066	2049	L2_026_000M1_scaffold_585_7	138.29	16	0	16		4426600	4	4	0	7	Carbamidomethylation	35257	# 5484 # 6464 # 1 # ID=586_7;partial=00;start_type=ATG;rbs_motif=TAA;rbs_spacer=12bp;gc_cont=0.490
1939	2623	L2_026_000M1_scaffold_4193_1	138.21	12	0	12		18009000	3	2	0	7	Carbamidomethylation	42879	# 3 # 1184 # -1 # ID=4194_1;partial=10;start_type=ATG;rbs_motif=AATAA;rbs_spacer=7bp;gc_cont=0.476
975	1733	L2_026_000M1_scaffold_2003_11	138.13	37	0	37		40159000	4	1	0	17	Carbamidomethylation; Oxidation (M)	14311	# 12339 # 12704 # 1 # ID=2004_11;partial=01;start_type=ATG;rbs_motif=TAA;rbs_spacer=13bp;gc_cont=0.402
2198	1737	L2_026_000M1_scaffold_5407_1	138.13	8	0	8		41191000	4	4	0	5		81463	# 2 # 2167 # 1 # ID=5408_1;partial=10;start_type=Edge;rbs_motif=None;rbs_spacer=None;gc_cont=0.464
975	1614	L2_026_000M1_scaffold_912_8	138.13	29	0	29		40159000	4	1	0	17	Carbamidomethylation; Oxidation (M)	17969	# 7221 # 7685 # -1 # ID=913_8;partial=00;start_type=ATG;rbs_motif=TAA;rbs_spacer=12bp;gc_cont=0.398
1991	2392	L2_026_000M1_scaffold_268_46	138.09	9	5	7	355910	624710	3	2	2	4		61426	# 54728 # 56365 # -1 # ID=269_46;partial=00;start_type=ATG;rbs_motif=TAAA;rbs_spacer=11bp;gc_cont=0.458
1991	2229	L2_026_000M1_scaffold_7159_1	138.09	9	5	7	355910	624710	3	2	2	4		61798	# 263 # 1900 # -1 # ID=7160_1;partial=00;start_type=ATG;rbs_motif=TAAAA;rbs_spacer=15bp;gc_cont=0.432
1750	1319	L2_026_000M1_scaffold_953_22	138.09	8	0	8		4311700	5	3	0	8	Carbamidomethylation; Oxidation (M)	97511	# 21306 # 23924 # 1 # ID=954_22;partial=00;start_type=ATG;rbs_motif=TAAA;rbs_spacer=12bp;gc_cont=0.472
659	4736	L2_026_000M1_scaffold_9258_6	138.06	15	15	15	20908000	22506000	3	3	14	17		18404	# 2528 # 3052 # 1 # ID=9259_6;partial=01;start_type=ATG;rbs_motif=GGAG/GAGG;rbs_spacer=5-10bp;gc_cont=0.705
1498	1100	L2_026_000M1_scaffold_712_10	138.04	12	6	10	1972900	3671500	5	5	4	6		60652	# 9708 # 11348 # -1 # ID=713_10;partial=00;start_type=ATG;rbs_motif=AGGAG;rbs_spacer=5-10bp;gc_cont=0.483
1691	1604	L2_026_000M1_scaffold_23207_2	138.01	30	30	16	362840	0	4	3	5	3		21872	# 509 # 1087 # 1 # ID=23208_2;partial=00;start_type=ATG;rbs_motif=None;rbs_spacer=None;gc_cont=0.622
1431	881	L2_026_000M1_scaffold_11058_3	137.96	11	0	11		29831000	6	6	0	11	Carbamidomethylation	72004	# 1105 # 2979 # -1 # ID=11059_3;partial=00;start_type=ATG;rbs_motif=AAA;rbs_spacer=13bp;gc_cont=0.438
755	838	L2_026_000M1_scaffold_8082_1	137.96	21	9	21		0	7	2	7	15	Carbamidomethylation; Oxidation (M)	46721	# 52 # 1320 # 1 # ID=8083_1;partial=00;start_type=ATG;rbs_motif=AATAA;rbs_spacer=10bp;gc_cont=0.463
2223	1656	L2_026_000M1_scaffold_103_186	137.85	13	6	8	408250	210290	4	4	2	3		43307	# 209706 # 210896 # 1 # ID=104_186;partial=00;start_type=ATG;rbs_motif=AGGAG;rbs_spacer=5-10bp;gc_cont=0.650
1192	927	L2_026_000M1_scaffold_22_23	137.85	13	0	13		9584900	6	5	0	12		59354	# 34364 # 35905 # -1 # ID=23_23;partial=00;start_type=ATG;rbs_motif=None;rbs_spacer=None;gc_cont=0.475
2022	1511	L2_026_000M1_scaffold_751_26	137.84	10	6	4	137090		5	1	4	2		77704	# 25303 # 27345 # 1 # ID=752_26;partial=00;start_type=ATG;rbs_motif=AAAAA;rbs_spacer=12bp;gc_cont=0.442
1244	2172	L2_026_000M1_scaffold_407_6	137.75	11	11	7	0	166420	3	1	11	2		42216	# 5292 # 6509 # -1 # ID=408_6;partial=00;start_type=ATG;rbs_motif=AGGAGG;rbs_spacer=5-10bp;gc_cont=0.591
2290	1898	L2_026_000M1_scaffold_1737_29	137.71	41	41	0	3617900		4	4	5	0		16899	# 35183 # 35662 # -1 # ID=1738_29;partial=00;start_type=ATG;rbs_motif=GGAG/GAGG;rbs_spacer=5-10bp;gc_cont=0.454
225	2721	L2_026_000M1_scaffold_20287_3	137.55	40	40	40	10527000	8664000	3	1	13	12		10878	# 1192 # 1488 # -1 # ID=20288_3;partial=01;start_type=Edge;rbs_motif=None;rbs_spacer=None;gc_cont=0.660
2071	1619	L2_026_000M1_scaffold_1960_7	137.52	12	12	6	1443400	221010	4	4	4	2		50365	# 9100 # 10431 # 1 # ID=1961_7;partial=00;start_type=ATG;rbs_motif=TAAAAA;rbs_spacer=11bp;gc_cont=0.462
1382	4354	L2_026_000M1_scaffold_1149_3	137.3	9	9	9	7158300	19999000	3	3	6	6		35189	# 844 # 1866 # 1 # ID=1150_3;partial=00;start_type=ATG;rbs_motif=GGAGG;rbs_spacer=5-10bp;gc_cont=0.628
2294	2626	L2_026_000M1_scaffold_5280_4	137.27	14	0	14		2248500	4	4	0	5	Carbamidomethylation	40683	# 3917 # 5065 # 1 # ID=5281_4;partial=01;start_type=ATG;rbs_motif=TAA;rbs_spacer=11bp;gc_cont=0.454
1445	1345	L2_026_000M1_scaffold_273_6	137.22	12	0	12		6602700	5	5	0	8	Oxidation (M)	59933	# 8154 # 9773 # -1 # ID=274_6;partial=00;start_type=GTG;rbs_motif=TAAA;rbs_spacer=11bp;gc_cont=0.522
388	4852	L2_026_000M1_scaffold_17525_2	137.16	7	4	7		0	5	1	6	12		39146	# 619 # 1710 # -1 # ID=17526_2;partial=01;start_type=Edge;rbs_motif=None;rbs_spacer=None;gc_cont=0.444
986	2720	L2_026_000M1_scaffold_2790_2	137.15	49	0	49		142180000	4	4	0	19	Carbamidomethylation	11622	# 105 # 422 # -1 # ID=2791_2;partial=00;start_type=ATG;rbs_motif=TATAA;rbs_spacer=3bp;gc_cont=0.406
1450	1820	L2_026_000M1_scaffold_121_121	137.14	11	11	8	1349100	1304000	4	2	6	5	Carbamidomethylation	47740	# 116353 # 117717 # 1 # ID=122_121;partial=00;start_type=ATG;rbs_motif=GGA/GAG/AGG;rbs_spacer=11-12bp;gc_cont=0.451
1671	2789	L2_026_000M1_scaffold_18681_2	137.14	42	30	42	4748200	4069100	3	3	4	5		12226	# 1260 # 1613 # 1 # ID=18682_2;partial=01;start_type=ATG;rbs_motif=AGGAG;rbs_spacer=5-10bp;gc_cont=0.475
2440	2549	L2_026_000M1_scaffold_36_69	137.12	19	14	5	140090	570930	3	3	3	1		34219	# 108754 # 109656 # -1 # ID=37_69;partial=00;start_type=ATG;rbs_motif=TAAAAA;rbs_spacer=9bp;gc_cont=0.501
1619	1646	L2_026_000M1_scaffold_3516_8	137.06	11	3	11	1276400	3422100	4	3	1	8		54811	# 6551 # 8071 # 1 # ID=3517_8;partial=00;start_type=ATG;rbs_motif=AAA;rbs_spacer=14bp;gc_cont=0.475
1886	6733	L2_026_000M1_scaffold_26555_2	137.01	9	9	6	8278000	1043300	3	3	6	1		25009	# 426 # 1151 # -1 # ID=26556_2;partial=01;start_type=Edge;rbs_motif=None;rbs_spacer=None;gc_cont=0.472
1886	5629	L2_026_000M1_scaffold_6098_4	137.01	6	6	4	8278000	1043300	3	3	6	1		39931	# 2068 # 3186 # -1 # ID=6099_4;partial=00;start_type=GTG;rbs_motif=GGA/GAG/AGG;rbs_spacer=5-10bp;gc_cont=0.490
830	1910	L2_026_000M1_scaffold_638_27	136.93	17	17	12	25103000	30431000	4	4	11	12	Oxidation (M)	34831	# 34331 # 35242 # 1 # ID=639_27;partial=00;start_type=GTG;rbs_motif=None;rbs_spacer=None;gc_cont=0.486
1001	887	L2_026_000M1_scaffold_20_127	136.88	17	14	11	2579600	6233000	6	2	9	9		45456	# 159499 # 160698 # 1 # ID=21_127;partial=00;start_type=ATG;rbs_motif=TAA;rbs_spacer=13bp;gc_cont=0.472
2012	2154	L2_026_000M1_scaffold_1036_3	136.85	9	0	9		3753800	3	3	0	6		58046	# 5289 # 6815 # 1 # ID=1037_3;partial=00;start_type=ATG;rbs_motif=AATAA;rbs_spacer=3bp;gc_cont=0.494
562	1540	L2_026_000M1_scaffold_604_25	136.79	17	17	17	702620	1459400	4	1	24	12	Oxidation (M)	34224	# 41126 # 42046 # -1 # ID=605_25;partial=00;start_type=ATG;rbs_motif=TAAAAA;rbs_spacer=5bp;gc_cont=0.421
1735	1649	sp|O15382|BCAT2_HUMAN	136.78	16	16	4	336110	294410	4	4	6	2		44288	Branched-chain-amino-acid aminotransferase mitochondrial OS=Homo sapiens OX=9606 GN=BCAT2 PE=1 SV=2
290	1009	L2_026_000M1_scaffold_19_60	136.77	10	10	1	135760000		6	3	64	1	Oxidation (M)	57510	# 68727 # 70367 # 1 # ID=20_60;partial=00;start_type=ATG;rbs_motif=AGGAG;rbs_spacer=5-10bp;gc_cont=0.613
290	1010	L2_026_000M1_scaffold_471_8	136.77	10	10	1	135760000		6	3	64	1	Oxidation (M)	57686	# 8367 # 10007 # -1 # ID=472_8;partial=00;start_type=ATG;rbs_motif=AGGAG;rbs_spacer=5-10bp;gc_cont=0.627
1709	1532	L2_026_000M1_scaffold_10261_2	136.62	10	3	10	193000	2299900	4	4	1	7		58569	# 1038 # 2609 # 1 # ID=10262_2;partial=00;start_type=ATG;rbs_motif=TAA;rbs_spacer=12bp;gc_cont=0.399
1758	1890	L2_026_000M1_scaffold_750_2	136.58	31	19	12	3478700	6769700	4	4	3	5		22215	# 670 # 1284 # -1 # ID=751_2;partial=00;start_type=ATG;rbs_motif=None;rbs_spacer=None;gc_cont=0.424
1170	1959	L2_026_000M1_scaffold_30338_1	136.5	36	36	0	28782000		4	4	15	0	Carbamidomethylation; Oxidation (M)	15591	# 2 # 445 # -1 # ID=30339_1;partial=10;start_type=ATG;rbs_motif=AGGAG;rbs_spacer=5-10bp;gc_cont=0.646
126	2160	sp|A0A0A0MRZ8|KVD11_HUMAN	136.37	35	35	35	0	43890	4	1	64	71		12625	Immunoglobulin kappa variable 3D-11 OS=Homo sapiens OX=9606 GN=IGKV3D-11 PE=3 SV=6
126	2161	sp|P04433|KV311_HUMAN	136.37	35	35	35	0	43890	4	1	64	71		12575	Immunoglobulin kappa variable 3-11 OS=Homo sapiens OX=9606 GN=IGKV3-11 PE=1 SV=1
2166	2426	L2_026_000M1_scaffold_2433_7	136.35	7	3	4	0	44476	3	2	1	4	Oxidation (M)	66704	# 5626 # 7503 # -1 # ID=2434_7;partial=00;start_type=ATG;rbs_motif=AACAA;rbs_spacer=4bp;gc_cont=0.442
2166	2567	L2_026_000M1_scaffold_4412_1	136.35	8	3	5	0	44476	3	2	1	4	Oxidation (M)	54159	# 3 # 1520 # -1 # ID=4413_1;partial=10;start_type=ATG;rbs_motif=AGGAGG;rbs_spacer=5-10bp;gc_cont=0.472
1999	1312	L2_026_000M1_scaffold_20023_1	136.29	28	28	0	6353900		5	5	6	0	Oxidation (M)	28654	# 2 # 763 # -1 # ID=20024_1;partial=10;start_type=ATG;rbs_motif=AGGAGG;rbs_spacer=5-10bp;gc_cont=0.575
1761	2630	code15_L2_026_000M1_scaffold_35_14	136.27	23	15	22	0	2347100	4	4	2	6		27482	# 17239 # 17973 # -1 # ID=1_14;partial=00;start_type=ATG;rbs_motif=AATAA;rbs_spacer=15bp;gc_cont=0.343
736	1078	L2_026_000M1_scaffold_17258_2	136.17	30	0	30		57143000	7	7	0	17	Oxidation (M)	24209	# 1096 # 1734 # 1 # ID=17259_2;partial=01;start_type=ATG;rbs_motif=TAAA;rbs_spacer=13bp;gc_cont=0.419
699	1076	L2_026_000M1_scaffold_1917_1	136.14	16	16	13	152670		6	1	16	12		44538	# 175 # 1392 # 1 # ID=1918_1;partial=00;start_type=ATG;rbs_motif=None;rbs_spacer=None;gc_cont=0.641
827	998	L2_026_000M1_scaffold_30788_1	136.12	27	18	23		1307500	6	1	12	11	Carbamidomethylation; Oxidation (M)	26773	# 3 # 734 # 1 # ID=30789_1;partial=10;start_type=Edge;rbs_motif=None;rbs_spacer=None;gc_cont=0.441
2536	2653	L2_026_000M1_scaffold_3904_6	136.1	24	19	15	414120	3200000	3	3	2	2		23460	# 5980 # 6663 # -1 # ID=3905_6;partial=01;start_type=Edge;rbs_motif=None;rbs_spacer=None;gc_cont=0.424
1138	1923	L2_026_000M1_scaffold_2452_7	136.05	38	9	38		3310000	4	1	8	7	Oxidation (M)	15674	# 10054 # 10476 # 1 # ID=2453_7;partial=01;start_type=ATG;rbs_motif=TAAA;rbs_spacer=12bp;gc_cont=0.440
1264	1849	L2_026_000M1_scaffold_436_48	136.05	31	18	22	157540	6713400	5	3	3	10		18209	# 55887 # 56369 # -1 # ID=437_48;partial=00;start_type=ATG;rbs_motif=TAAAA;rbs_spacer=12bp;gc_cont=0.472
1632	1471	L2_026_000M1_scaffold_1578_7	136	8	8	5	520200	0	4	4	5	4		77512	# 12333 # 14390 # 1 # ID=1579_7;partial=00;start_type=ATG;rbs_motif=TAA;rbs_spacer=11bp;gc_cont=0.476
1162	1738	L2_026_000M1_scaffold_21077_1	135.93	12	10	6	0		6	1	10	5		43850	# 244 # 1440 # 1 # ID=21078_1;partial=01;start_type=ATG;rbs_motif=GGAGG;rbs_spacer=5-10bp;gc_cont=0.351
2342	2385	L2_026_000M1_scaffold_10094_2	135.86	8	5	6	0	50343	3	2	2	2		64738	# 1101 # 2834 # -1 # ID=10095_2;partial=01;start_type=Edge;rbs_motif=None;rbs_spacer=None;gc_cont=0.441
612	1803	L2_026_000M1_scaffold_951_11	135.85	9	9	2	402060	618820	4	1	8	2	Oxidation (M)	56233	# 11874 # 13373 # -1 # ID=952_11;partial=00;start_type=ATG;rbs_motif=AGGAGG;rbs_spacer=5-10bp;gc_cont=0.487
983	1073	sp|P40879|S26A3_HUMAN	135.82	8	8	5	2436300	12633000	6	6	12	7		84505	Chloride anion exchanger OS=Homo sapiens OX=9606 GN=SLC26A3 PE=1 SV=1
1307	2478	L2_026_000M1_scaffold_167_112	135.74	20	8	20	570990	0	4	1	3	10		23134	# 70532 # 71149 # -1 # ID=168_112;partial=00;start_type=ATG;rbs_motif=TAA;rbs_spacer=13bp;gc_cont=0.413
1307	2477	L2_026_000M1_scaffold_1902_16	135.74	26	10	26	570990	0	4	1	3	10		18163	# 17489 # 17968 # 1 # ID=1903_16;partial=00;start_type=ATG;rbs_motif=TAAAAA;rbs_spacer=11bp;gc_cont=0.435
1307	2476	L2_026_000M1_scaffold_363_28	135.74	26	10	26	570990	0	4	1	3	10		18091	# 24496 # 24975 # -1 # ID=364_28;partial=00;start_type=ATG;rbs_motif=TAAAAA;rbs_spacer=11bp;gc_cont=0.440
299	1153	L2_026_000M1_scaffold_6868_3	135.7	14	8	10		0	5	1	31	29	Carbamidomethylation	43966	# 2011 # 3204 # -1 # ID=6869_3;partial=00;start_type=ATG;rbs_motif=AGGAGG;rbs_spacer=5-10bp;gc_cont=0.457
1889	1178	L2_026_000M1_scaffold_4505_6	135.68	10	4	9	1154100	4180100	5	4	2	5		71473	# 7367 # 9247 # -1 # ID=4506_6;partial=01;start_type=Edge;rbs_motif=None;rbs_spacer=None;gc_cont=0.421
1856	1173	L2_026_000M1_scaffold_11534_1	135.6	15	15	0	3267300		5	5	7	0	Carbamidomethylation; Oxidation (M)	56363	# 3 # 1598 # 1 # ID=11535_1;partial=10;start_type=Edge;rbs_motif=None;rbs_spacer=None;gc_cont=0.639
1891	1480	L2_026_000M1_scaffold_19078_2	135.59	18	7	18	2654500	1341100	4	3	2	5		29731	# 723 # 1580 # -1 # ID=19079_2;partial=01;start_type=Edge;rbs_motif=None;rbs_spacer=None;gc_cont=0.422
1580	2610	L2_026_000M1_scaffold_6479_2	135.51	22	15	14	2092200	5177500	3	3	7	3		25548	# 967 # 1656 # 1 # ID=6480_2;partial=00;start_type=ATG;rbs_motif=TAA;rbs_spacer=11bp;gc_cont=0.420
1054	1071	L2_026_000M1_scaffold_911_64	135.46	20	20	10	4484100	1143200	6	2	9	8		33085	# 69338 # 70258 # -1 # ID=912_64;partial=00;start_type=ATG;rbs_motif=TAA;rbs_spacer=12bp;gc_cont=0.436
1388	1468	sp|P01861|IGHG4_HUMAN	135.44	20	16	15	1544900	0	5	1	5	7	Carbamidomethylation	35941	Immunoglobulin heavy constant gamma 4 OS=Homo sapiens OX=9606 GN=IGHG4 PE=1 SV=1
1362	1718	L2_026_000M1_scaffold_55_9	135.35	8	8	6	5311900	4683100	4	4	8	4		70574	# 14854 # 16695 # -1 # ID=56_9;partial=00;start_type=ATG;rbs_motif=TAAA;rbs_spacer=12bp;gc_cont=0.378
1541	1544	L2_026_000M1_scaffold_349_15	135.28	14	12	14	3798200	4664900	4	4	3	7		40009	# 15580 # 16659 # 1 # ID=350_15;partial=00;start_type=ATG;rbs_motif=GGAG/GAGG;rbs_spacer=5-10bp;gc_cont=0.591
1541	1560	L2_026_000M1_scaffold_787_8	135.28	14	12	14	3798200	4664900	4	4	3	7		39986	# 7956 # 9035 # 1 # ID=788_8;partial=00;start_type=ATG;rbs_motif=GGAG/GAGG;rbs_spacer=5-10bp;gc_cont=0.608
731	1191	L2_026_000M1_scaffold_588_1	135.21	12	11	12	326590	67350	6	2	13	14		54926	# 148 # 1674 # -1 # ID=589_1;partial=00;start_type=ATG;rbs_motif=AGGAG;rbs_spacer=5-10bp;gc_cont=0.612
1479	2916	L2_026_000M1_scaffold_16648_2	135.18	12	12	5	2553000	11269000	3	3	3	8		37872	# 718 # 1797 # 1 # ID=16649_2;partial=01;start_type=ATG;rbs_motif=TAA;rbs_spacer=11bp;gc_cont=0.495
835	2944	L2_026_000M1_scaffold_16033_4	135.05	34	0	34		14986000	4	4	0	22		11874	# 1082 # 1414 # -1 # ID=16034_4;partial=00;start_type=ATG;rbs_motif=TAAA;rbs_spacer=11bp;gc_cont=0.384
404	1163	L2_026_000M1_scaffold_136_7	135.01	10	0	10		962890	6	2	0	50		71827	# 6849 # 8795 # 1 # ID=137_7;partial=00;start_type=ATG;rbs_motif=None;rbs_spacer=None;gc_cont=0.585
1232	2608	L2_026_000M1_scaffold_480_29	135.01	33	22	33	24364000	18667000	3	3	7	7		15779	# 31694 # 32128 # -1 # ID=481_29;partial=00;start_type=ATG;rbs_motif=TAAA;rbs_spacer=11bp;gc_cont=0.462
1819	866	L2_026_000M1_scaffold_3693_4	134.96	4	1	3	263580	123490	6	4	2	5		186661	# 2707 # 7647 # 1 # ID=3694_4;partial=01;start_type=ATG;rbs_motif=TAAA;rbs_spacer=11bp;gc_cont=0.443
1452	2192	L2_026_000M1_scaffold_3326_2	134.89	10	4	10	3286900	5192000	3	3	2	9		54487	# 2814 # 4268 # 1 # ID=3327_2;partial=00;start_type=ATG;rbs_motif=TAAA;rbs_spacer=11bp;gc_cont=0.403
1452	2193	L2_026_000M1_scaffold_66_88	134.89	9	4	9	3286900	5192000	3	3	2	9		54623	# 103307 # 104767 # -1 # ID=67_88;partial=00;start_type=ATG;rbs_motif=TAAA;rbs_spacer=11bp;gc_cont=0.420
819	5130	L2_026_000M1_scaffold_480_20	134.86	15	15	15	431860000	335340000	2	2	13	10		14151	# 22654 # 23034 # 1 # ID=481_20;partial=00;start_type=ATG;rbs_motif=TAAA;rbs_spacer=11bp;gc_cont=0.391
1316	2710	L2_026_000M1_scaffold_18606_1	134.85	32	0	32		517060	4	4	0	8	Oxidation (M)	13633	# 3 # 377 # -1 # ID=18607_1;partial=10;start_type=ATG;rbs_motif=TAA;rbs_spacer=15bp;gc_cont=0.384
1315	1911	L2_026_000M1_scaffold_451_11	134.84	16	13	16	7169300	16150000	4	4	5	8		33473	# 10563 # 11498 # 1 # ID=452_11;partial=00;start_type=ATG;rbs_motif=None;rbs_spacer=None;gc_cont=0.560
2292	1970	L2_026_000M1_scaffold_11058_2	134.8	23	0	23		8431700	4	4	0	5	Carbamidomethylation	24440	# 386 # 1027 # -1 # ID=11059_2;partial=00;start_type=TTG;rbs_motif=TAAAAA;rbs_spacer=8bp;gc_cont=0.417
927	1521	L2_026_000M1_scaffold_222_36	134.69	32	26	27	15502000	6488500	5	3	11	9	Carbamidomethylation; Oxidation (M)	18461	# 48599 # 49081 # 1 # ID=223_36;partial=00;start_type=ATG;rbs_motif=AAA;rbs_spacer=12bp;gc_cont=0.431
1623	1773	L2_026_000M1_scaffold_3631_5	134.56	16	0	16		721220000	4	4	0	9		32824	# 5186 # 6094 # 1 # ID=3632_5;partial=00;start_type=ATG;rbs_motif=TAA;rbs_spacer=14bp;gc_cont=0.455
1066	2097	L2_026_000M1_scaffold_30_249	134.5	15	2	15		2806500	4	3	2	9	Carbamidomethylation	35146	# 294570 # 295550 # 1 # ID=31_249;partial=00;start_type=ATG;rbs_motif=AAAAA;rbs_spacer=7bp;gc_cont=0.509
1713	2613	L2_026_000M1_scaffold_3387_9	134.5	27	27	8	5006200	1845900	3	2	5	3	Oxidation (M)	18898	# 6528 # 7046 # -1 # ID=3388_9;partial=00;start_type=ATG;rbs_motif=AGGAG;rbs_spacer=5-10bp;gc_cont=0.478
1731	1155	L2_026_000M1_scaffold_1169_6	134.48	9	0	9		15124000	5	5	0	8	Carbamidomethylation; Oxidation (M)	75162	# 7540 # 9531 # -1 # ID=1170_6;partial=00;start_type=ATG;rbs_motif=TAA;rbs_spacer=13bp;gc_cont=0.463
1933	1446	L2_026_000M1_scaffold_1524_1	134.33	17	17	0	9979900		5	3	7	0		40739	# 222 # 1307 # -1 # ID=1525_1;partial=00;start_type=ATG;rbs_motif=GGA/GAG/AGG;rbs_spacer=11-12bp;gc_cont=0.567
2291	1961	L2_026_000M1_scaffold_20337_2	134.13	22	22	0	0		4	4	5	0	Carbamidomethylation; Oxidation (M)	30362	# 654 # 1484 # 1 # ID=20338_2;partial=01;start_type=ATG;rbs_motif=GGAGG;rbs_spacer=5-10bp;gc_cont=0.622
264	1581	L2_026_000M1_scaffold_7174_2	134.12	16	16	16	9920000	0	4	1	28	10	Carbamidomethylation	34116	# 1493 # 2410 # 1 # ID=7175_2;partial=00;start_type=ATG;rbs_motif=TAAAAA;rbs_spacer=10bp;gc_cont=0.453
202	4575	sp|P01602|KV105_HUMAN	133.9	25	25	25	359700000	261430000	5	4	53	49	Oxidation (M)	12782	Immunoglobulin kappa variable 1-5 OS=Homo sapiens OX=9606 GN=IGKV1-5 PE=1 SV=2
551	4366	L2_026_000M1_scaffold_52_35	133.89	8	0	8		7286000	2	1	0	6	Oxidation (M)	42084	# 32969 # 34126 # -1 # ID=53_35;partial=00;start_type=ATG;rbs_motif=TAA;rbs_spacer=11bp;gc_cont=0.424
1414	1701	L2_026_000M1_scaffold_120_107	133.8	27	21	27	1116900	4574800	4	2	4	7	Carbamidomethylation	18495	# 120057 # 120539 # -1 # ID=121_107;partial=00;start_type=ATG;rbs_motif=TAAA;rbs_spacer=13bp;gc_cont=0.443
1098	1968	L2_026_000M1_scaffold_302_34	133.77	16	16	11	19232000	17210000	4	4	8	8	Oxidation (M)	29949	# 40169 # 41005 # 1 # ID=303_34;partial=00;start_type=ATG;rbs_motif=AGGAGG;rbs_spacer=3-4bp;gc_cont=0.626
1893	1967	L2_026_000M1_scaffold_2004_3	133.76	20	15	8	1527400	2629400	4	4	4	3		30112	# 2579 # 3442 # -1 # ID=2005_3;partial=00;start_type=ATG;rbs_motif=TAA;rbs_spacer=12bp;gc_cont=0.471
2025	1626	L2_026_000M1_scaffold_104_71	133.75	11	11	0	351010		4	3	6	0		48667	# 85791 # 87161 # 1 # ID=105_71;partial=00;start_type=ATG;rbs_motif=AGGAGG;rbs_spacer=5-10bp;gc_cont=0.598
1219	2203	L2_026_000M1_scaffold_143_2	133.71	10	0	10		23860000	3	3	0	11	Carbamidomethylation; Oxidation (M)	49259	# 205 # 1554 # -1 # ID=144_2;partial=00;start_type=ATG;rbs_motif=None;rbs_spacer=None;gc_cont=0.501
1219	2351	L2_026_000M1_scaffold_559_2	133.71	10	0	10		23860000	3	3	0	11	Carbamidomethylation; Oxidation (M)	49123	# 213 # 1562 # -1 # ID=560_2;partial=00;start_type=ATG;rbs_motif=None;rbs_spacer=None;gc_cont=0.479
1961	1255	L2_026_000M1_scaffold_36_205	133.63	7	3	5	7441000	2735200	4	4	2	4	Carbamidomethylation	88310	# 294619 # 296955 # 1 # ID=37_205;partial=00;start_type=ATG;rbs_motif=TAAA;rbs_spacer=13bp;gc_cont=0.571
896	4206	L2_026_000M1_scaffold_3473_3	133.6	22	10	22		3568500	2	1	5	16	Oxidation (M)	16411	# 2901 # 3326 # 1 # ID=3474_3;partial=00;start_type=ATG;rbs_motif=TAAA;rbs_spacer=11bp;gc_cont=0.413
1982	1461	L2_026_000M1_scaffold_2882_8	133.56	6	0	6		5414400	4	4	0	6	Carbamidomethylation; Oxidation (M)	90858	# 4842 # 7304 # -1 # ID=2883_8;partial=00;start_type=ATG;rbs_motif=TAAAAA;rbs_spacer=9bp;gc_cont=0.430
1945	2803	L2_026_000M1_scaffold_3528_2	133.56	24	24	8	131480		4	1	5	2		18585	# 1534 # 2052 # 1 # ID=3529_2;partial=00;start_type=ATG;rbs_motif=AGGAG;rbs_spacer=5-10bp;gc_cont=0.532
1300	1870	L2_026_000M1_scaffold_2351_5	133.55	9	9	7	1743300	1786900	4	2	6	7		56482	# 5382 # 6923 # 1 # ID=2352_5;partial=00;start_type=ATG;rbs_motif=GGAG/GAGG;rbs_spacer=5-10bp;gc_cont=0.438
521	1912	L2_026_000M1_scaffold_1075_12	133.54	54	54	39	34696000	20175000	4	4	18	21	Oxidation (M)	9512	# 9639 # 9917 # 1 # ID=1076_12;partial=00;start_type=ATG;rbs_motif=None;rbs_spacer=None;gc_cont=0.649
2361	1643	L2_026_000M1_scaffold_115_43	133.54	8	0	8		1425400	4	4	0	4		73506	# 52582 # 54537 # -1 # ID=116_43;partial=00;start_type=ATG;rbs_motif=TAA;rbs_spacer=15bp;gc_cont=0.424
1492	1165	L2_026_000M1_scaffold_120_86	133.5	7	2	6	0	1298000	5	5	1	9		121797	# 91110 # 94364 # -1 # ID=121_86;partial=00;start_type=ATG;rbs_motif=TAAA;rbs_spacer=9bp;gc_cont=0.453
1681	864	L2_026_000M1_scaffold_32_5	133.46	6	2	5		993510	6	3	2	6		120772	# 7755 # 11036 # -1 # ID=33_5;partial=00;start_type=ATG;rbs_motif=TAA;rbs_spacer=11bp;gc_cont=0.395
1711	2232	L2_026_000M1_scaffold_10367_2	133.44	6	6	0	827020		4	1	8	0		84099	# 477 # 2762 # -1 # ID=10368_2;partial=01;start_type=Edge;rbs_motif=None;rbs_spacer=None;gc_cont=0.612
138	1589	L2_026_000M1_scaffold_8466_1	133.43	4	4	4	51787000	29633000	5	5	14	12		121073	# 2 # 3319 # -1 # ID=8467_1;partial=11;start_type=Edge;rbs_motif=None;rbs_spacer=None;gc_cont=0.458
2351	1503	L2_026_000M1_scaffold_922_5	133.43	5	1	4	132220	306640	4	4	1	3		108842	# 9976 # 12924 # 1 # ID=923_5;partial=00;start_type=ATG;rbs_motif=TAAA;rbs_spacer=11bp;gc_cont=0.419
2722	2308	L2_026_000M1_scaffold_1275_38	133.39	10	2	8	1253800	1278600	3	3	1	2		49944	# 48894 # 50267 # 1 # ID=1276_38;partial=00;start_type=ATG;rbs_motif=TAAA;rbs_spacer=13bp;gc_cont=0.469
1775	2072	L2_026_000M1_scaffold_7396_1	133.34	14	10	7	2653400	3354000	4	4	4	4		41234	# 1 # 1128 # -1 # ID=7397_1;partial=10;start_type=ATG;rbs_motif=GGA/GAG/AGG;rbs_spacer=5-10bp;gc_cont=0.438
2172	2020	L2_026_000M1_scaffold_495_12	133.23	10	7	10	256010	367270	3	3	2	3		51021	# 13450 # 14850 # -1 # ID=496_12;partial=00;start_type=ATG;rbs_motif=AACAA;rbs_spacer=11bp;gc_cont=0.455
1238	2786	L2_026_000M1_scaffold_1574_32	133.2	47	9	38		58111000	3	2	1	13	Oxidation (M)	9895	# 18282 # 18551 # -1 # ID=1575_32;partial=00;start_type=ATG;rbs_motif=TAA;rbs_spacer=11bp;gc_cont=0.389
1238	2787	L2_026_000M1_scaffold_1632_15	133.2	47	9	38		58111000	3	2	1	13	Oxidation (M)	9895	# 5726 # 5995 # -1 # ID=1633_15;partial=00;start_type=ATG;rbs_motif=TAA;rbs_spacer=11bp;gc_cont=0.400
1238	2788	L2_026_000M1_scaffold_5504_5	133.2	47	9	38		58111000	3	2	1	13	Oxidation (M)	9909	# 2394 # 2663 # 1 # ID=5505_5;partial=00;start_type=ATG;rbs_motif=TAA;rbs_spacer=11bp;gc_cont=0.378
1177	2660	sp|A0A0B4J2H0|HV69D_HUMAN	133.05	31	31	31	2143800	2501900	4	1	6	8	Carbamidomethylation	12660	Immunoglobulin heavy variable 1-69D OS=Homo sapiens OX=9606 GN=IGHV1-69D PE=3 SV=1
1177	2104	sp|P01742|HV169_HUMAN	133.05	31	31	31	2143800	2501900	4	1	6	8	Carbamidomethylation	12659	Immunoglobulin heavy variable 1-69 OS=Homo sapiens OX=9606 GN=IGHV1-69 PE=1 SV=2
368	1617	L2_026_000M1_scaffold_10_129	133.04	5	3	5	2160800	3695500	4	2	3	8		112815	# 156352 # 159402 # -1 # ID=11_129;partial=00;start_type=ATG;rbs_motif=TAA;rbs_spacer=15bp;gc_cont=0.465
967	1804	L2_026_000M1_scaffold_911_67	133.01	12	9	8	0		4	1	8	9	Carbamidomethylation	46811	# 73101 # 74369 # -1 # ID=912_67;partial=00;start_type=ATG;rbs_motif=AATAA;rbs_spacer=10bp;gc_cont=0.460
1222	1380	L2_026_000M1_scaffold_2383_8	133	10	8	10	7073600	4745200	5	5	6	8		58716	# 8200 # 9825 # 1 # ID=2384_8;partial=00;start_type=ATG;rbs_motif=TAA;rbs_spacer=11bp;gc_cont=0.427
756	3296	L2_026_000M1_scaffold_103_154	132.96	7	7	0	35771000		3	2	25	0	Oxidation (M)	41525	# 172161 # 173273 # 1 # ID=104_154;partial=00;start_type=ATG;rbs_motif=GGAGG;rbs_spacer=5-10bp;gc_cont=0.568
990	4416	sp|A0A075B6K4|LV310_HUMAN	132.9	29	29	17	0		3	1	9	10		12441	Immunoglobulin lambda variable 3-10 OS=Homo sapiens OX=9606 GN=IGLV3-10 PE=3 SV=2
2080	2502	L2_026_000M1_scaffold_23079_2	132.86	18	9	10	10420000	1656400	3	3	3	3	Carbamidomethylation	31825	# 456 # 1322 # -1 # ID=23080_2;partial=01;start_type=Edge;rbs_motif=None;rbs_spacer=None;gc_cont=0.594
1401	1489	L2_026_000M1_scaffold_17633_1	132.49	14	0	14		652220	5	1	0	11	Oxidation (M)	49918	# 3 # 1328 # 1 # ID=17634_1;partial=10;start_type=Edge;rbs_motif=None;rbs_spacer=None;gc_cont=0.406
2155	1692	L2_026_000M1_scaffold_393_11	132.38	9	2	9	2173200	4519100	4	4	1	4	Carbamidomethylation	62012	# 14425 # 16056 # -1 # ID=394_11;partial=00;start_type=ATG;rbs_motif=TAA;rbs_spacer=11bp;gc_cont=0.430
989	1941	L2_026_000M1_scaffold_2351_3	132.37	12	12	2	8753900	2481600	4	2	17	2	Carbamidomethylation	43348	# 3153 # 4385 # 1 # ID=2352_3;partial=00;start_type=ATG;rbs_motif=GGAGG;rbs_spacer=5-10bp;gc_cont=0.453
1073	2657	sp|A0A0C4DH31|HV118_HUMAN	132.33	34	34	34	7942500	2197000	3	1	9	8	Carbamidomethylation; Oxidation (M)	12820	Immunoglobulin heavy variable 1-18 OS=Homo sapiens OX=9606 GN=IGHV1-18 PE=3 SV=1
1276	2026	L2_026_000M1_scaffold_11038_2	132.29	12	12	3	34579000	247200	4	2	10	1		44144	# 1387 # 2598 # -1 # ID=11039_2;partial=00;start_type=GTG;rbs_motif=GGA/GAG/AGG;rbs_spacer=5-10bp;gc_cont=0.565
1513	1279	L2_026_000M1_scaffold_2984_5	132.21	13	8	11	11058000	5210400	5	2	4	6	Oxidation (M)	54316	# 4369 # 5802 # -1 # ID=2985_5;partial=00;start_type=ATG;rbs_motif=AGGAG;rbs_spacer=5-10bp;gc_cont=0.609
2150	1688	L2_026_000M1_scaffold_1645_5	132.14	9	4	8	1361900	1156400	4	4	2	3		73434	# 6652 # 8565 # 1 # ID=1646_5;partial=00;start_type=ATG;rbs_motif=TAAA;rbs_spacer=11bp;gc_cont=0.459
1049	2372	L2_026_000M1_scaffold_12_64	132.11	21	21	15	264610		3	1	7	10	Oxidation (M)	20875	# 76552 # 77106 # 1 # ID=13_64;partial=00;start_type=ATG;rbs_motif=AGxAG;rbs_spacer=3-4bp;gc_cont=0.568
1865	2344	L2_026_000M1_scaffold_211_7	132.09	14	9	14	7731900	10047000	3	3	3	4		40471	# 10825 # 11946 # 1 # ID=212_7;partial=00;start_type=ATG;rbs_motif=TAA;rbs_spacer=12bp;gc_cont=0.415
1590	1598	L2_026_000M1_scaffold_2781_5	132.03	5	0	5		6474800	4	4	0	9	Oxidation (M)	125146	# 4200 # 7496 # 1 # ID=2782_5;partial=00;start_type=ATG;rbs_motif=TAAAAA;rbs_spacer=10bp;gc_cont=0.501
1570	2418	L2_026_000M1_scaffold_4957_3	131.81	9	6	5	20333000		3	1	5	5		48597	# 2279 # 3628 # -1 # ID=4958_3;partial=00;start_type=ATG;rbs_motif=AGGAG;rbs_spacer=5-10bp;gc_cont=0.609
818	1984	L2_026_000M1_scaffold_1112_29	131.79	32	32	18	310410		4	1	16	7		16239	# 29117 # 29542 # 1 # ID=1113_29;partial=00;start_type=ATG;rbs_motif=GGAG/GAGG;rbs_spacer=5-10bp;gc_cont=0.406
1858	1504	L2_026_000M1_scaffold_4914_1	131.79	13	13	10	38141000	34997000	4	4	4	3	Carbamidomethylation	38504	# 249 # 1307 # 1 # ID=4915_1;partial=00;start_type=ATG;rbs_motif=AGGAG;rbs_spacer=5-10bp;gc_cont=0.483
872	2601	sp|A0A087WW87|KV240_HUMAN	131.79	36	29	36		3489200	4	1	10	11	Carbamidomethylation	13310	Immunoglobulin kappa variable 2-40 OS=Homo sapiens OX=9606 GN=IGKV2-40 PE=3 SV=2
872	2600	sp|P01614|KVD40_HUMAN	131.79	36	29	36		3489200	4	1	10	11	Carbamidomethylation	13310	Immunoglobulin kappa variable 2D-40 OS=Homo sapiens OX=9606 GN=IGKV2D-40 PE=1 SV=2
1587	2195	sp|P09848|LPH_HUMAN	131.75	2	2	1	4970300	3797100	3	3	6	3		218585	Lactase-phlorizin hydrolase OS=Homo sapiens OX=9606 GN=LCT PE=1 SV=3
2395	2201	L2_026_000M1_scaffold_3331_23	131.72	12	5	8	1499800		3	1	1	3	Oxidation (M)	33371	# 21473 # 22375 # -1 # ID=3332_23;partial=00;start_type=ATG;rbs_motif=AAA;rbs_spacer=11bp;gc_cont=0.481
1559	2585	L2_026_000M1_scaffold_1096_26	131.7	9	9	0	19007000		3	1	10	0	Carbamidomethylation; Oxidation (M)	64525	# 32049 # 33839 # -1 # ID=1097_26;partial=00;start_type=ATG;rbs_motif=AGGAGG;rbs_spacer=5-10bp;gc_cont=0.538
727	1964	L2_026_000M1_scaffold_1574_39	131.67	28	0	28		133290000	4	4	0	13	Oxidation (M)	18203	# 23518 # 23994 # -1 # ID=1575_39;partial=00;start_type=ATG;rbs_motif=None;rbs_spacer=None;gc_cont=0.390
1717	1330	L2_026_000M1_scaffold_18638_2	131.61	22	22	0	16790000		5	5	8	0		30576	# 831 # 1619 # 1 # ID=18639_2;partial=01;start_type=ATG;rbs_motif=None;rbs_spacer=None;gc_cont=0.541
1293	843	L2_026_000M1_scaffold_124_25	131.59	22	0	22		0	7	1	0	13	Oxidation (M)	34211	# 27278 # 28243 # -1 # ID=125_25;partial=00;start_type=ATG;rbs_motif=None;rbs_spacer=None;gc_cont=0.520
1155	2527	L2_026_000M1_scaffold_158_65	131.59	8	8	5	4397600	49473	3	2	8	7	Oxidation (M)	54251	# 64242 # 65738 # 1 # ID=159_65;partial=00;start_type=ATG;rbs_motif=TAAAAA;rbs_spacer=9bp;gc_cont=0.474
1694	1343	L2_026_000M1_scaffold_1_43	131.58	6	1	6	333540	5148600	5	5	1	7		104762	# 52769 # 55543 # 1 # ID=2_43;partial=00;start_type=ATG;rbs_motif=None;rbs_spacer=None;gc_cont=0.541
934	1815	L2_026_000M1_scaffold_25_212	131.58	11	8	11	39424000	28150000	4	4	10	10		47006	# 262941 # 264212 # -1 # ID=26_212;partial=00;start_type=ATG;rbs_motif=GGAGG;rbs_spacer=5-10bp;gc_cont=0.600
790	861	L2_026_000M1_scaffold_431_8	131.58	8	8	5	0		8	1	13	11		95068	# 13212 # 15731 # 1 # ID=432_8;partial=00;start_type=ATG;rbs_motif=TATAA;rbs_spacer=3bp;gc_cont=0.424
1980	2432	L2_026_000M1_scaffold_194_69	131.53	7	0	7		1227900	3	3	0	3	Carbamidomethylation; Oxidation (M)	82163	# 109240 # 111396 # -1 # ID=195_69;partial=00;start_type=ATG;rbs_motif=TAA;rbs_spacer=11bp;gc_cont=0.454
1980	2433	L2_026_000M1_scaffold_446_8	131.53	7	0	7		1227900	3	3	0	3	Carbamidomethylation; Oxidation (M)	82031	# 7567 # 9723 # 1 # ID=447_8;partial=00;start_type=ATG;rbs_motif=TAAA;rbs_spacer=15bp;gc_cont=0.476
2442	2568	L2_026_000M1_scaffold_649_2	131.51	22	7	22	0	4022600	4	4	1	3		19467	# 1290 # 1805 # 1 # ID=650_2;partial=00;start_type=ATG;rbs_motif=AAAAA;rbs_spacer=9bp;gc_cont=0.409
1862	1987	L2_026_000M1_scaffold_2946_4	131.35	9	5	6		1129100	4	2	3	4		57000	# 4722 # 6302 # -1 # ID=2947_4;partial=00;start_type=ATG;rbs_motif=AGGAGG;rbs_spacer=5-10bp;gc_cont=0.515
2678	2167	L2_026_000M1_scaffold_1139_19	131.29	9	0	9		4252600	3	3	0	3		65518	# 18464 # 20200 # 1 # ID=1140_19;partial=00;start_type=ATG;rbs_motif=TAA;rbs_spacer=11bp;gc_cont=0.438
471	2469	L2_026_000M1_scaffold_18900_1	131.27	7	2	7		7088200	3	1	2	7		59098	# 1 # 1593 # 1 # ID=18901_1;partial=11;start_type=Edge;rbs_motif=None;rbs_spacer=None;gc_cont=0.443
1312	6036	L2_026_000M1_scaffold_1272_12	131.2	8	8	8	3386100	2659800	3	3	9	4		21804	# 10232 # 10912 # -1 # ID=1273_12;partial=00;start_type=ATG;rbs_motif=AGxAGG/AGGxGG;rbs_spacer=5-10bp;gc_cont=0.678
1312	6035	L2_026_000M1_scaffold_1272_13	131.2	14	14	14	3386100	2659800	3	3	9	4		13238	# 10930 # 11349 # -1 # ID=1273_13;partial=00;start_type=ATG;rbs_motif=GGA/GAG/AGG;rbs_spacer=5-10bp;gc_cont=0.667
2476	1989	L2_026_000M1_scaffold_2409_6	131.17	13	8	5	516030	902100	4	4	2	2		48386	# 5237 # 6556 # -1 # ID=2410_6;partial=00;start_type=ATG;rbs_motif=GGAGG;rbs_spacer=5-10bp;gc_cont=0.417
1670	2764	L2_026_000M1_scaffold_1250_12	131.11	26	0	26		17445000	3	3	0	9	Carbamidomethylation; Oxidation (M)	19525	# 14470 # 15018 # -1 # ID=1251_12;partial=00;start_type=ATG;rbs_motif=TAA;rbs_spacer=11bp;gc_cont=0.468
1898	2101	L2_026_000M1_scaffold_354_7	131.06	21	15	12	5987300	15427000	3	3	2	5		29161	# 9547 # 10347 # 1 # ID=355_7;partial=00;start_type=ATG;rbs_motif=None;rbs_spacer=None;gc_cont=0.612
663	765	L2_026_000M1_scaffold_11489_2	131.02	16	14	11		0	7	1	20	10	Oxidation (M)	48373	# 504 # 1838 # 1 # ID=11490_2;partial=00;start_type=ATG;rbs_motif=GGAGG;rbs_spacer=5-10bp;gc_cont=0.432
1874	1725	L2_026_000M1_scaffold_948_15	130.97	6	5	4	679540	1323100	4	4	3	4		118534	# 17718 # 20819 # 1 # ID=949_15;partial=00;start_type=ATG;rbs_motif=AGGA;rbs_spacer=5-10bp;gc_cont=0.548
1480	4345	L2_026_000M1_scaffold_14205_4	130.96	12	12	12	10093000	12027000	2	2	5	6	Oxidation (M)	31736	# 2319 # 3230 # 1 # ID=14206_4;partial=01;start_type=ATG;rbs_motif=GGA/GAG/AGG;rbs_spacer=5-10bp;gc_cont=0.641
235	2163	L2_026_000M1_scaffold_2774_1	130.96	37	20	26		67735000	3	1	11	70	Oxidation (M)	11278	# 2 # 307 # 1 # ID=2775_1;partial=10;start_type=Edge;rbs_motif=None;rbs_spacer=None;gc_cont=0.464
1712	2463	L2_026_000M1_scaffold_26149_1	130.83	13	13	13	4772200	3126300	3	3	3	5		33598	# 1 # 963 # -1 # ID=26150_1;partial=10;start_type=ATG;rbs_motif=AGGAG;rbs_spacer=5-10bp;gc_cont=0.441
1919	2633	L2_026_000M1_scaffold_5011_6	130.77	27	27	19	4730800	1599200	3	3	5	2		17327	# 4225 # 4704 # -1 # ID=5012_6;partial=00;start_type=ATG;rbs_motif=TAAA;rbs_spacer=12bp;gc_cont=0.481
2024	1580	L2_026_000M1_scaffold_5966_1	130.76	14	11	11	43676	6092400	4	4	3	3		41909	# 3 # 1184 # -1 # ID=5967_1;partial=10;start_type=ATG;rbs_motif=AGGAGG;rbs_spacer=5-10bp;gc_cont=0.541
1333	2215	L2_026_000M1_scaffold_19_124	130.72	13	8	8		3218100	3	1	10	2		42077	# 140468 # 141682 # 1 # ID=20_124;partial=00;start_type=ATG;rbs_motif=AGGAG;rbs_spacer=5-10bp;gc_cont=0.590
540	1088	L2_026_000M1_scaffold_413_16	130.72	13	2	13	340440	47153000	6	6	1	12	Carbamidomethylation	55888	# 30911 # 32434 # 1 # ID=414_16;partial=00;start_type=ATG;rbs_motif=TAA;rbs_spacer=11bp;gc_cont=0.453
2432	5611	L2_026_000M1_scaffold_28213_2	130.66	16	16	0	69045000		2	2	4	0	Carbamidomethylation	14654	# 667 # 1086 # 1 # ID=28214_2;partial=01;start_type=ATG;rbs_motif=AGGAG;rbs_spacer=5-10bp;gc_cont=0.614
508	1056	L2_026_000M1_scaffold_402_6	130.65	17	17	10	3803300	454390	6	2	27	13		40220	# 7170 # 8252 # -1 # ID=403_6;partial=00;start_type=GTG;rbs_motif=GGAGG;rbs_spacer=5-10bp;gc_cont=0.430
1589	1170	L2_026_000M1_scaffold_352_1	130.64	7	5	7	769150	3640600	5	3	4	5		85078	# 346 # 2601 # -1 # ID=353_1;partial=00;start_type=ATG;rbs_motif=AGGAGG;rbs_spacer=5-10bp;gc_cont=0.396
2217	3857	L2_026_000M1_scaffold_21432_3	130.61	18	18	0	917000		2	1	5	0	Carbamidomethylation	24226	# 742 # 1416 # 1 # ID=21433_3;partial=01;start_type=ATG;rbs_motif=AGGAG;rbs_spacer=5-10bp;gc_cont=0.444
2217	4344	L2_026_000M1_scaffold_6605_4	130.61	15	15	0	917000		2	1	5	0	Carbamidomethylation	29124	# 3338 # 4138 # -1 # ID=6606_4;partial=01;start_type=Edge;rbs_motif=None;rbs_spacer=None;gc_cont=0.447
2147	2122	L2_026_000M1_scaffold_2334_4	130.59	8	0	8		10060000	3	3	0	5		56905	# 2394 # 3887 # -1 # ID=2335_4;partial=00;start_type=ATG;rbs_motif=TAAAAA;rbs_spacer=10bp;gc_cont=0.437
685	4355	sp|A0A0A0MT36|KVD21_HUMAN	130.58	32	32	32	79979000	44466000	3	3	18	11		12340	Immunoglobulin kappa variable 6D-21 OS=Homo sapiens OX=9606 GN=IGKV6D-21 PE=3 SV=1
685	4356	sp|A0A0C4DH24|KV621_HUMAN	130.58	32	32	32	79979000	44466000	3	3	18	11		12430	Immunoglobulin kappa variable 6-21 OS=Homo sapiens OX=9606 GN=IGKV6-21 PE=3 SV=1
1627	2159	L2_026_000M1_scaffold_1_84	130.54	10	6	7	1873900	5222200	3	3	5	4		55081	# 105210 # 106697 # 1 # ID=2_84;partial=00;start_type=ATG;rbs_motif=None;rbs_spacer=None;gc_cont=0.522
1773	2002	L2_026_000M1_scaffold_30358_1	130.54	20	15	20	4212600	8603200	4	4	2	6		36822	# 3 # 1013 # 1 # ID=30359_1;partial=11;start_type=Edge;rbs_motif=None;rbs_spacer=None;gc_cont=0.385
2347	2043	L2_026_000M1_scaffold_49_158	130.49	5	1	4		152000	4	1	1	3		83206	# 176289 # 178463 # -1 # ID=50_158;partial=00;start_type=ATG;rbs_motif=AATAA;rbs_spacer=9bp;gc_cont=0.447
1579	2025	L2_026_000M1_scaffold_1777_9	130.47	29	22	21	7169100	3802200	4	4	6	4	Oxidation (M)	21262	# 7002 # 7580 # -1 # ID=1778_9;partial=00;start_type=ATG;rbs_motif=None;rbs_spacer=None;gc_cont=0.387
1661	1414	L2_026_000M1_scaffold_7493_7	130.47	15	12	10	8790100	18211000	5	5	5	4		42572	# 5609 # 6709 # -1 # ID=7494_7;partial=00;start_type=ATG;rbs_motif=TAA;rbs_spacer=14bp;gc_cont=0.494
1651	2357	L2_026_000M1_scaffold_602_41	130.42	18	18	10	8424600	13220000	3	3	4	5		32689	# 34828 # 35751 # 1 # ID=603_41;partial=00;start_type=ATG;rbs_motif=AGGA/GGAG/GAGG;rbs_spacer=11-12bp;gc_cont=0.565
1287	1702	L2_026_000M1_scaffold_82_20	130.35	4	4	0	79744000		4	2	13	0	Carbamidomethylation	127972	# 23308 # 26847 # -1 # ID=83_20;partial=00;start_type=ATG;rbs_motif=AGGAG;rbs_spacer=5-10bp;gc_cont=0.630
123	1878	L2_026_000M1_scaffold_861_7	130.33	6	5	6		439560	4	1	45	57	Oxidation (M)	82957	# 4384 # 6579 # -1 # ID=862_7;partial=00;start_type=ATG;rbs_motif=None;rbs_spacer=None;gc_cont=0.634
1576	2695	L2_026_000M1_scaffold_980_10	130.33	16	12	10	4688300	476360	3	3	5	5		36230	# 12432 # 13433 # 1 # ID=981_10;partial=00;start_type=ATG;rbs_motif=None;rbs_spacer=None;gc_cont=0.536
1597	1355	L2_026_000M1_scaffold_12_126	130.32	19	14	11	5515700	3245300	5	4	5	4		38487	# 148424 # 149494 # 1 # ID=13_126;partial=00;start_type=ATG;rbs_motif=None;rbs_spacer=None;gc_cont=0.531
1823	1236	L2_026_000M1_scaffold_10_153	130.28	6	2	5		126300	5	3	3	4		110042	# 196567 # 199512 # 1 # ID=11_153;partial=00;start_type=ATG;rbs_motif=TAA;rbs_spacer=14bp;gc_cont=0.421
1724	2311	sp|P09668|CATH_HUMAN	130.21	10	10	8	9665800	6800300	3	3	5	3		37394	Pro-cathepsin H OS=Homo sapiens OX=9606 GN=CTSH PE=1 SV=4
1338	1121	L2_026_000M1_scaffold_3306_2	130.18	24	14	19	900440	2673900	7	7	4	8		31108	# 734 # 1609 # -1 # ID=3307_2;partial=00;start_type=ATG;rbs_motif=TAA;rbs_spacer=9bp;gc_cont=0.389
815	1485	L2_026_000M1_scaffold_24422_1	130.06	19	0	19		20776000	5	5	0	9	Oxidation (M)	28803	# 102 # 848 # 1 # ID=24423_1;partial=00;start_type=ATG;rbs_motif=TAAA;rbs_spacer=14bp;gc_cont=0.456
1878	2415	L2_026_000M1_scaffold_26638_2	129.95	14	0	14		2590500	3	2	0	7		34197	# 213 # 1148 # 1 # ID=26639_2;partial=01;start_type=ATG;rbs_motif=TAAAAA;rbs_spacer=10bp;gc_cont=0.419
987	4510	sp|P01717|LV325_HUMAN	129.94	30	30	17	448220		3	1	9	10		12011	Immunoglobulin lambda variable 3-25 OS=Homo sapiens OX=9606 GN=IGLV3-25 PE=1 SV=2
742	1225	L2_026_000M1_scaffold_2213_5	129.91	28	24	28	8525200	5197500	5	4	8	18		21195	# 4519 # 5094 # -1 # ID=2214_5;partial=00;start_type=ATG;rbs_motif=None;rbs_spacer=None;gc_cont=0.582
1614	2296	L2_026_000M1_scaffold_3050_8	129.85	13	4	9	16438		3	1	1	8		39200	# 6750 # 7832 # -1 # ID=3051_8;partial=00;start_type=ATG;rbs_motif=TAA;rbs_spacer=11bp;gc_cont=0.493
1974	1610	L2_026_000M1_scaffold_785_19	129.82	14	8	9	137780	505130	4	4	2	4	Carbamidomethylation	41148	# 22360 # 23520 # 1 # ID=786_19;partial=00;start_type=TTG;rbs_motif=AGxAGG/AGGxGG;rbs_spacer=11-12bp;gc_cont=0.435
1948	4342	L2_026_000M1_scaffold_28572_2	129.81	27	27	13	374370	2611300	2	2	5	2		17249	# 582 # 1073 # 1 # ID=28573_2;partial=01;start_type=ATG;rbs_motif=AGGAGG;rbs_spacer=5-10bp;gc_cont=0.451
1346	1051	L2_026_000M1_scaffold_1016_16	129.76	21	14	16	0	1050100	6	2	7	5		37735	# 21640 # 22665 # 1 # ID=1017_16;partial=00;start_type=ATG;rbs_motif=GGAGG;rbs_spacer=5-10bp;gc_cont=0.487
1687	1524	L2_026_000M1_scaffold_492_7	129.73	24	24	7	228840		4	1	5	3		24887	# 8209 # 8892 # -1 # ID=493_7;partial=00;start_type=ATG;rbs_motif=TAAA;rbs_spacer=11bp;gc_cont=0.474
1564	1713	L2_026_000M1_scaffold_10827_4	129.6	17	12	14	0	3566400	4	1	5	5		32028	# 1267 # 2109 # -1 # ID=10828_4;partial=00;start_type=ATG;rbs_motif=AGGAG;rbs_spacer=5-10bp;gc_cont=0.421
1912	1922	L2_026_000M1_scaffold_3802_4	129.5	11	0	11		9461200	4	3	0	7		57942	# 3963 # 5480 # -1 # ID=3803_4;partial=00;start_type=ATG;rbs_motif=TAA;rbs_spacer=12bp;gc_cont=0.431
1912	1921	L2_026_000M1_scaffold_4611_5	129.5	11	0	11		9461200	4	3	0	7		57734	# 4143 # 5657 # -1 # ID=4612_5;partial=00;start_type=ATG;rbs_motif=TAA;rbs_spacer=8bp;gc_cont=0.465
1224	3156	L2_026_000M1_scaffold_50_107	129.43	11	11	11	4592000	1943700	3	2	6	8		37761	# 127901 # 128899 # -1 # ID=51_107;partial=00;start_type=ATG;rbs_motif=TAA;rbs_spacer=11bp;gc_cont=0.491
1567	2618	L2_026_000M1_scaffold_9_159	129.41	9	0	9		1243200	3	2	0	9	Carbamidomethylation	56406	# 182664 # 184181 # -1 # ID=10_159;partial=00;start_type=ATG;rbs_motif=TAA;rbs_spacer=11bp;gc_cont=0.465
2060	2573	L2_026_000M1_scaffold_1700_7	129.4	10	10	3	6173200	0	3	3	5	1		49682	# 13237 # 14562 # 1 # ID=1701_7;partial=00;start_type=ATG;rbs_motif=TAAA;rbs_spacer=15bp;gc_cont=0.421
428	2947	sp|A0A0B4J1X8|HV343_HUMAN	129.37	35	29	15	995670		7	2	25	19	Oxidation (M)	13077	Immunoglobulin heavy variable 3-43 OS=Homo sapiens OX=9606 GN=IGHV3-43 PE=3 SV=1
2003	1609	L2_026_000M1_scaffold_1210_1	129.36	17	0	17		4125200	4	4	0	6		35677	# 2 # 955 # 1 # ID=1211_1;partial=10;start_type=Edge;rbs_motif=None;rbs_spacer=None;gc_cont=0.409
2003	1606	L2_026_000M1_scaffold_1758_13	129.36	18	0	18		4125200	4	4	0	6		34330	# 13302 # 14216 # -1 # ID=1759_13;partial=00;start_type=ATG;rbs_motif=None;rbs_spacer=None;gc_cont=0.446
2003	1607	L2_026_000M1_scaffold_26245_1	129.36	17	0	17		4125200	4	4	0	6		35362	# 3 # 950 # 1 # ID=26246_1;partial=10;start_type=Edge;rbs_motif=None;rbs_spacer=None;gc_cont=0.409
2003	1608	L2_026_000M1_scaffold_5924_1	129.36	17	0	17		4125200	4	4	0	6		35750	# 2 # 955 # 1 # ID=5925_1;partial=10;start_type=Edge;rbs_motif=None;rbs_spacer=None;gc_cont=0.415
1267	2386	L2_026_000M1_scaffold_1601_8	129.35	12	0	12		6499800	3	1	0	6	Carbamidomethylation; Oxidation (M)	33526	# 7054 # 7956 # -1 # ID=1602_8;partial=00;start_type=ATG;rbs_motif=AAA;rbs_spacer=5bp;gc_cont=0.505
907	1230	L2_026_000M1_scaffold_6095_2	129.32	11	0	11		9391700	5	4	0	14		59681	# 805 # 2400 # -1 # ID=6096_2;partial=00;start_type=ATG;rbs_motif=TAAA;rbs_spacer=12bp;gc_cont=0.442
1859	1554	L2_026_000M1_scaffold_1131_1	129.31	15	13	9	1522400	1627900	4	4	3	4		50997	# 107 # 1501 # 1 # ID=1132_1;partial=00;start_type=ATG;rbs_motif=AGGA;rbs_spacer=5-10bp;gc_cont=0.609
1617	1171	L2_026_000M1_scaffold_6353_3	129.19	8	5	7	0		5	1	3	6		77050	# 1786 # 3834 # 1 # ID=6354_3;partial=00;start_type=ATG;rbs_motif=TAA;rbs_spacer=14bp;gc_cont=0.439
1707	1486	L2_026_000M1_scaffold_1858_10	129.11	14	8	12		2050600	5	1	3	5		45240	# 8203 # 9426 # -1 # ID=1859_10;partial=00;start_type=ATG;rbs_motif=TAAA;rbs_spacer=13bp;gc_cont=0.436
1707	1280	L2_026_000M1_scaffold_2102_7	129.11	14	8	12		2050600	5	1	3	5		45371	# 5606 # 6829 # 1 # ID=2103_7;partial=00;start_type=ATG;rbs_motif=TAAAA;rbs_spacer=4bp;gc_cont=0.428
1707	1373	L2_026_000M1_scaffold_2327_4	129.11	14	8	12		2050600	5	1	3	5		45522	# 3234 # 4457 # 1 # ID=2328_4;partial=00;start_type=ATG;rbs_motif=TAA;rbs_spacer=9bp;gc_cont=0.430
1877	2401	sp|P00813|ADA_HUMAN	129.03	13	13	9	1072400	328800	3	3	4	3		40764	Adenosine deaminase OS=Homo sapiens OX=9606 GN=ADA PE=1 SV=3
2379	1783	L2_026_000M1_scaffold_2645_6	129.02	7	0	7		1192100	4	4	0	4	Oxidation (M)	81375	# 6156 # 8318 # 1 # ID=2646_6;partial=00;start_type=ATG;rbs_motif=AAAA;rbs_spacer=7bp;gc_cont=0.474
2601	2257	L2_026_000M1_scaffold_666_10	128.89	6	2	4		689350	3	2	1	2		79240	# 9713 # 11812 # 1 # ID=667_10;partial=00;start_type=ATG;rbs_motif=TAAA;rbs_spacer=14bp;gc_cont=0.467
2866	4343	L2_026_000M1_scaffold_3631_1	128.87	17	0	17		584810	2	2	0	3		24402	# 2 # 691 # -1 # ID=3632_1;partial=10;start_type=ATG;rbs_motif=TAA;rbs_spacer=11bp;gc_cont=0.465
422	2216	L2_026_000M1_scaffold_416_30	128.84	8	8	8	31442	0	5	1	22	26		49505	# 39212 # 40567 # -1 # ID=417_30;partial=00;start_type=ATG;rbs_motif=None;rbs_spacer=None;gc_cont=0.617
1979	1514	L2_026_000M1_scaffold_289_32	128.69	6	0	6		2109900	4	3	0	4		111108	# 30301 # 33312 # 1 # ID=290_32;partial=00;start_type=ATG;rbs_motif=TAAAAA;rbs_spacer=6bp;gc_cont=0.438
2378	1576	L2_026_000M1_scaffold_1578_6	128.68	7	1	6	553050	682810	4	4	1	3		122079	# 9007 # 12309 # 1 # ID=1579_6;partial=00;start_type=ATG;rbs_motif=AAA;rbs_spacer=12bp;gc_cont=0.480
2054	2270	L2_026_000M1_scaffold_1939_4	128.67	16	0	16		13716000	3	2	0	6	Oxidation (M)	32869	# 4201 # 5148 # 1 # ID=1940_4;partial=00;start_type=ATG;rbs_motif=TAAA;rbs_spacer=12bp;gc_cont=0.504
697	2018	L2_026_000M1_scaffold_17921_2	128.66	14	11	8	4188900		5	2	11	7	Carbamidomethylation; Oxidation (M)	31601	# 815 # 1675 # 1 # ID=17922_2;partial=01;start_type=ATG;rbs_motif=AGGAG;rbs_spacer=5-10bp;gc_cont=0.640
2173	2356	L2_026_000M1_scaffold_19051_1	128.66	10	8	10	0	3974000	3	3	2	3		39985	# 505 # 1581 # -1 # ID=19052_1;partial=01;start_type=Edge;rbs_motif=None;rbs_spacer=None;gc_cont=0.465
1453	2273	L2_026_000M1_scaffold_26680_2	128.63	28	28	0	12404000		3	3	11	0		16879	# 411 # 863 # 1 # ID=26681_2;partial=00;start_type=ATG;rbs_motif=AGGAG;rbs_spacer=5-10bp;gc_cont=0.508
2382	2452	L2_026_000M1_scaffold_2431_2	128.62	8	6	5	1257100	3400100	3	3	2	2		59442	# 3057 # 4649 # 1 # ID=2432_2;partial=00;start_type=ATG;rbs_motif=AAAA;rbs_spacer=5bp;gc_cont=0.411
2470	5885	L2_026_000M1_scaffold_103_66	128.59	12	12	9	3837800	1180400	3	3	3	1		17572	# 69285 # 69800 # -1 # ID=104_66;partial=00;start_type=ATG;rbs_motif=AGGAG;rbs_spacer=5-10bp;gc_cont=0.626
571	2141	L2_026_000M1_scaffold_18433_1	128.59	20	20	6	20651000		5	2	20	6	Oxidation (M)	23071	# 1 # 651 # 1 # ID=18434_1;partial=10;start_type=Edge;rbs_motif=None;rbs_spacer=None;gc_cont=0.473
404	1552	L2_026_000M1_scaffold_334_31	128.49	8	0	8		0	5	1	0	49		71614	# 23817 # 25763 # -1 # ID=335_31;partial=00;start_type=ATG;rbs_motif=None;rbs_spacer=None;gc_cont=0.610
1682	1227	L2_026_000M1_scaffold_1235_16	128.44	7	2	6	2155100		4	1	1	7		81651	# 16304 # 18535 # 1 # ID=1236_16;partial=00;start_type=ATG;rbs_motif=AATAA;rbs_spacer=10bp;gc_cont=0.484
926	1363	L2_026_000M1_scaffold_3_12	128.44	14	9	14	181400	292210	5	1	9	11	Carbamidomethylation; Oxidation (M)	47333	# 12683 # 13972 # 1 # ID=4_12;partial=00;start_type=ATG;rbs_motif=TAAA;rbs_spacer=12bp;gc_cont=0.491
926	1475	L2_026_000M1_scaffold_4_111	128.44	14	9	14	181400	292210	5	1	9	11	Carbamidomethylation; Oxidation (M)	47168	# 117970 # 119256 # -1 # ID=5_111;partial=00;start_type=ATG;rbs_motif=TAAA;rbs_spacer=12bp;gc_cont=0.465
1682	1350	L2_026_000M1_scaffold_55_23	128.44	7	2	5	2155100		4	1	1	7		82019	# 32804 # 35044 # 1 # ID=56_23;partial=00;start_type=ATG;rbs_motif=TAA;rbs_spacer=11bp;gc_cont=0.498
1094	3838	L2_026_000M1_scaffold_375_7	128.42	14	0	14		71226000	2	2	0	6	Carbamidomethylation; Oxidation (M)	29020	# 9630 # 10421 # -1 # ID=376_7;partial=00;start_type=ATG;rbs_motif=TAAAAA;rbs_spacer=10bp;gc_cont=0.419
1094	3202	L2_026_000M1_scaffold_405_7	128.42	14	0	14		71226000	2	2	0	6	Carbamidomethylation; Oxidation (M)	29882	# 7432 # 8244 # -1 # ID=406_7;partial=00;start_type=ATG;rbs_motif=TAAA;rbs_spacer=11bp;gc_cont=0.410
1094	3201	L2_026_000M1_scaffold_45_18	128.42	14	0	14		71226000	2	2	0	6	Carbamidomethylation; Oxidation (M)	29939	# 27797 # 28609 # -1 # ID=46_18;partial=00;start_type=ATG;rbs_motif=TAAA;rbs_spacer=11bp;gc_cont=0.428
2302	2819	sp|Q5JS37|NHLC3_HUMAN	128.38	11	11	6	5337600	1200200	3	3	3	2		38283	NHL repeat-containing protein 3 OS=Homo sapiens OX=9606 GN=NHLRC3 PE=2 SV=1
1043	2554	L2_026_000M1_scaffold_10879_2	128.36	19	19	19	6389900	6504400	3	3	7	10		24734	# 691 # 1353 # 1 # ID=10880_2;partial=00;start_type=TTG;rbs_motif=AAAA;rbs_spacer=3bp;gc_cont=0.409
2483	2569	L2_026_000M1_scaffold_1968_9	128.34	14	0	14		2538400	3	3	0	4	Carbamidomethylation	39990	# 11722 # 12852 # -1 # ID=1969_9;partial=01;start_type=Edge;rbs_motif=None;rbs_spacer=None;gc_cont=0.491
1907	1979	L2_026_000M1_scaffold_183_31	128.32	9	0	9		7076800	4	4	0	6	Carbamidomethylation	61256	# 33023 # 34642 # -1 # ID=184_31;partial=00;start_type=ATG;rbs_motif=TAAA;rbs_spacer=14bp;gc_cont=0.491
1725	2382	L2_026_000M1_scaffold_3568_4	128.32	9	9	7	2409800	0	3	3	6	2		62634	# 4263 # 5933 # 1 # ID=3569_4;partial=00;start_type=ATG;rbs_motif=GGAGG;rbs_spacer=5-10bp;gc_cont=0.437
316	2652	L2_026_000M1_scaffold_1805_7	128.31	29	29	29	202950000	182470000	3	3	22	40		13255	# 8455 # 8832 # 1 # ID=1806_7;partial=00;start_type=ATG;rbs_motif=TAA;rbs_spacer=11bp;gc_cont=0.434
1081	1300	L2_026_000M1_scaffold_70_1	128.29	10	2	10	470970	3409700	5	5	2	14		61957	# 191 # 1888 # -1 # ID=71_1;partial=00;start_type=ATG;rbs_motif=TAAA;rbs_spacer=12bp;gc_cont=0.456
975	2407	L2_026_000M1_scaffold_1661_12	128.1	23	0	23		40159000	3	1	0	14	Carbamidomethylation; Oxidation (M)	18155	# 14304 # 14768 # 1 # ID=1662_12;partial=00;start_type=ATG;rbs_motif=TAA;rbs_spacer=12bp;gc_cont=0.359
975	2208	L2_026_000M1_scaffold_6353_2	128.1	23	0	23		40159000	3	1	0	14	Carbamidomethylation; Oxidation (M)	18112	# 1226 # 1690 # 1 # ID=6354_2;partial=00;start_type=ATG;rbs_motif=TAA;rbs_spacer=12bp;gc_cont=0.372
1018	1460	L2_026_000M1_scaffold_14_105	128.08	11	11	11	8619000	11526000	5	4	8	10		50023	# 129317 # 130645 # -1 # ID=15_105;partial=00;start_type=ATG;rbs_motif=TAAA;rbs_spacer=12bp;gc_cont=0.475
1035	1670	L2_026_000M1_scaffold_11759_1	128.07	7	7	2	389350		4	2	7	3	Oxidation (M)	79200	# 1 # 2133 # 1 # ID=11760_1;partial=10;start_type=Edge;rbs_motif=None;rbs_spacer=None;gc_cont=0.432
181	3458	L2_026_000M1_scaffold_2349_4	128.07	18	0	18		461410000	3	3	0	28	Oxidation (M)	16553	# 2258 # 2686 # 1 # ID=2350_4;partial=00;start_type=ATG;rbs_motif=TAA;rbs_spacer=4bp;gc_cont=0.378
1431	1385	L2_026_000M1_scaffold_10958_2	128.05	9	0	9		4077700	5	5	0	10	Carbamidomethylation	74542	# 327 # 2267 # -1 # ID=10959_2;partial=00;start_type=ATG;rbs_motif=TAA;rbs_spacer=12bp;gc_cont=0.434
1431	1358	L2_026_000M1_scaffold_882_26	128.05	9	0	9		4077700	5	5	0	10	Carbamidomethylation	74567	# 23282 # 25222 # 1 # ID=883_26;partial=00;start_type=ATG;rbs_motif=TAA;rbs_spacer=12bp;gc_cont=0.459
1354	1134	L2_026_000M1_scaffold_17741_4	127.98	21	21	6	5150700	11547000	7	7	8	4		53447	# 1701 # 3143 # 1 # ID=17742_4;partial=01;start_type=TTG;rbs_motif=TAAA;rbs_spacer=9bp;gc_cont=0.477
2377	1543	L2_026_000M1_scaffold_41_118	127.96	8	7	1	1061300	1433400	4	2	3	1		79462	# 129580 # 131685 # 1 # ID=42_118;partial=00;start_type=ATG;rbs_motif=TAAA;rbs_spacer=12bp;gc_cont=0.461
627	2962	L2_026_000M1_scaffold_293_17	127.95	12	0	12		15456000	3	3	0	9	Carbamidomethylation	35780	# 22676 # 23623 # 1 # ID=294_17;partial=00;start_type=ATG;rbs_motif=TAAAAA;rbs_spacer=7bp;gc_cont=0.502
2380	2244	sp|P02768|ALBU_HUMAN	127.92	7	7	2	4139100	92885	3	3	3	1		69367	Serum albumin OS=Homo sapiens OX=9606 GN=ALB PE=1 SV=2
2045	3747	L2_026_000M1_scaffold_20346_1	127.91	7	7	0	1526200		3	3	6	0		46839	# 202 # 1485 # 1 # ID=20347_1;partial=01;start_type=ATG;rbs_motif=TAAAA;rbs_spacer=12bp;gc_cont=0.448
2444	2751	L2_026_000M1_scaffold_19925_1	127.85	10	3	10	0	7835500	3	3	1	3	Carbamidomethylation	39004	# 69 # 1160 # 1 # ID=19926_1;partial=00;start_type=ATG;rbs_motif=AGGAG;rbs_spacer=5-10bp;gc_cont=0.634
888	1931	L2_026_000M1_scaffold_6562_1	127.82	50	35	39		0	4	1	10	3	Carbamidomethylation; Oxidation (M)	13782	# 1 # 378 # 1 # ID=6563_1;partial=10;start_type=Edge;rbs_motif=None;rbs_spacer=None;gc_cont=0.423
1116	2659	sp|P01743|HV146_HUMAN	127.78	32	32	32	4877300	1126700	3	1	9	7	Carbamidomethylation	12933	Immunoglobulin heavy variable 1-46 OS=Homo sapiens OX=9606 GN=IGHV1-46 PE=1 SV=2
1477	2320	L2_026_000M1_scaffold_10356_8	127.75	15	9	15	1630000	800490	3	1	5	6		24763	# 3526 # 4185 # 1 # ID=10357_8;partial=01;start_type=TTG;rbs_motif=GGA/GAG/AGG;rbs_spacer=5-10bp;gc_cont=0.452
755	1068	L2_026_000M1_scaffold_3952_6	127.7	18	6	18		0	6	2	6	14	Carbamidomethylation; Oxidation (M)	46974	# 3186 # 4460 # 1 # ID=3953_6;partial=00;start_type=ATG;rbs_motif=AATAA;rbs_spacer=4bp;gc_cont=0.464
1554	1719	L2_026_000M1_scaffold_27043_1	127.64	13	10	7	4838700	37672	4	4	7	3		40348	# 1 # 1131 # -1 # ID=27044_1;partial=11;start_type=Edge;rbs_motif=None;rbs_spacer=None;gc_cont=0.424
1699	2090	L2_026_000M1_scaffold_13709_1	127.52	8	3	5	0	433990	3	3	1	7		81475	# 2 # 2149 # -1 # ID=13710_1;partial=11;start_type=Edge;rbs_motif=None;rbs_spacer=None;gc_cont=0.484
2146	1682	L2_026_000M1_scaffold_33_46	127.42	14	3	11	457770	1172500	4	4	1	4		40354	# 50557 # 51657 # -1 # ID=34_46;partial=00;start_type=ATG;rbs_motif=TAAAAA;rbs_spacer=8bp;gc_cont=0.449
1962	1566	L2_026_000M1_scaffold_5773_1	127.41	6	0	6		13356000	4	3	0	6	Oxidation (M)	95971	# 2 # 2551 # 1 # ID=5774_1;partial=10;start_type=Edge;rbs_motif=None;rbs_spacer=None;gc_cont=0.425
2596	2121	L2_026_000M1_scaffold_11700_1	127.37	5	0	5		1604100	3	3	0	3		90356	# 3 # 2468 # 1 # ID=11701_1;partial=11;start_type=Edge;rbs_motif=None;rbs_spacer=None;gc_cont=0.361
2177	1647	L2_026_000M1_scaffold_4738_1	127.3	9	4	8	464140	949160	4	4	2	3		63368	# 2 # 1669 # 1 # ID=4739_1;partial=10;start_type=Edge;rbs_motif=None;rbs_spacer=None;gc_cont=0.477
2393	2128	L2_026_000M1_scaffold_28827_1	127.19	15	10	9	1023100	453840	3	3	2	2		38318	# 1 # 1041 # 1 # ID=28828_1;partial=10;start_type=Edge;rbs_motif=None;rbs_spacer=None;gc_cont=0.417
2438	2462	L2_026_000M1_scaffold_24_101	127.11	8	3	8		0	3	1	1	3	Carbamidomethylation; Oxidation (M)	65857	# 144291 # 146126 # 1 # ID=25_101;partial=00;start_type=ATG;rbs_motif=TAA;rbs_spacer=15bp;gc_cont=0.522
1361	1611	L2_026_000M1_scaffold_19_122	127.03	11	9	8	4337800	3648400	4	3	5	7		48929	# 138155 # 139501 # -1 # ID=20_122;partial=00;start_type=ATG;rbs_motif=GGAG/GAGG;rbs_spacer=5-10bp;gc_cont=0.590
2307	4347	L2_026_000M1_scaffold_11817_1	126.93	22	22	12	1305500	1211300	2	2	4	1		17525	# 186 # 656 # 1 # ID=11818_1;partial=00;start_type=ATG;rbs_motif=GGAG/GAGG;rbs_spacer=5-10bp;gc_cont=0.473
2072	1698	L2_026_000M1_scaffold_1837_14	126.93	17	4	17	214590	2007300	4	1	1	5	Carbamidomethylation; Oxidation (M)	27307	# 18125 # 18880 # 1 # ID=1838_14;partial=00;start_type=ATG;rbs_motif=TAA;rbs_spacer=13bp;gc_cont=0.456
1446	1717	L2_026_000M1_scaffold_680_23	126.91	13	0	13		8456200	4	4	0	6	Oxidation (M)	52584	# 26445 # 27920 # -1 # ID=681_23;partial=00;start_type=ATG;rbs_motif=TAAA;rbs_spacer=11bp;gc_cont=0.476
1134	1232	L2_026_000M1_scaffold_1773_1	126.89	13	11	11	18667000	3093200	6	4	8	7		57955	# 1 # 1563 # -1 # ID=1774_1;partial=10;start_type=ATG;rbs_motif=None;rbs_spacer=None;gc_cont=0.486
1139	2301	L2_026_000M1_scaffold_18974_1	126.87	50	50	0	46188000		5	5	15	0	Oxidation (M)	7551	# 1 # 201 # 1 # ID=18975_1;partial=10;start_type=Edge;rbs_motif=None;rbs_spacer=None;gc_cont=0.522
1797	2070	sp|P22748|CAH4_HUMAN	126.85	17	11	14	7439700	24624000	5	4	2	6	Carbamidomethylation	35032	Carbonic anhydrase 4 OS=Homo sapiens OX=9606 GN=CA4 PE=1 SV=2
1074	2694	L2_026_000M1_scaffold_27672_2	126.82	24	24	8	6761900	6522500	3	2	10	7		21278	# 493 # 1104 # 1 # ID=27673_2;partial=01;start_type=ATG;rbs_motif=GGAGG;rbs_spacer=5-10bp;gc_cont=0.458
1551	1597	L2_026_000M1_scaffold_631_17	126.76	14	5	11		245990	5	1	2	8		45333	# 16714 # 17937 # 1 # ID=632_17;partial=00;start_type=ATG;rbs_motif=TAAA;rbs_spacer=11bp;gc_cont=0.448
633	1127	L2_026_000M1_scaffold_8112_2	126.67	14	12	9	294090	204030	6	2	15	17		42621	# 752 # 1975 # -1 # ID=8113_2;partial=00;start_type=ATG;rbs_motif=GGAG/GAGG;rbs_spacer=5-10bp;gc_cont=0.478
2048	1161	sp|P60709|ACTB_HUMAN	126.62	16	0	16		4015400	5	5	0	6		41737	Actin cytoplasmic 1 OS=Homo sapiens OX=9606 GN=ACTB PE=1 SV=1
2048	1162	sp|P63261|ACTG_HUMAN	126.62	16	0	16		4015400	5	5	0	6		41793	Actin cytoplasmic 2 OS=Homo sapiens OX=9606 GN=ACTG1 PE=1 SV=1
602	1938	L2_026_000M1_scaffold_19082_1	126.61	27	27	27	14471	288340	5	1	15	19	Oxidation (M)	15455	# 1 # 429 # -1 # ID=19083_1;partial=10;start_type=ATG;rbs_motif=AGGAGG;rbs_spacer=5-10bp;gc_cont=0.443
312	1427	L2_026_000M1_scaffold_5065_3	126.6	26	16	26	5851800	7463100	5	2	29	33	Carbamidomethylation; Oxidation (M)	25284	# 2278 # 2979 # 1 # ID=5066_3;partial=00;start_type=ATG;rbs_motif=AAAAA;rbs_spacer=11bp;gc_cont=0.454
2009	1971	L2_026_000M1_scaffold_1811_10	126.58	26	19	7	0	0	4	4	5	1		28963	# 9973 # 10779 # -1 # ID=1812_10;partial=00;start_type=ATG;rbs_motif=GGAGG;rbs_spacer=5-10bp;gc_cont=0.454
761	2988	L2_026_000M1_scaffold_12300_2	126.52	7	7	7	20111000	16279000	3	3	8	10		43387	# 1141 # 2340 # 1 # ID=12301_2;partial=00;start_type=ATG;rbs_motif=AAAAA;rbs_spacer=11bp;gc_cont=0.451
2533	2615	L2_026_000M1_scaffold_767_8	126.52	15	0	15		2609300	3	3	0	4	Carbamidomethylation; Oxidation (M)	34262	# 8289 # 9227 # 1 # ID=768_8;partial=00;start_type=ATG;rbs_motif=TAAAAA;rbs_spacer=8bp;gc_cont=0.453
1734	1371	L2_026_000M1_scaffold_1334_12	126.31	17	0	17		9808100	5	5	0	8		40499	# 18797 # 19882 # -1 # ID=1335_12;partial=00;start_type=ATG;rbs_motif=AACAA;rbs_spacer=5bp;gc_cont=0.436
2170	1530	L2_026_000M1_scaffold_753_30	126.3	5	3	4	1137700	1503200	4	4	2	3		101747	# 35712 # 38405 # -1 # ID=754_30;partial=00;start_type=ATG;rbs_motif=None;rbs_spacer=None;gc_cont=0.465
1894	1973	sp|P16233|LIPP_HUMAN	126.21	12	10	9	4019700	2849400	4	4	4	3		51157	Pancreatic triacylglycerol lipase OS=Homo sapiens OX=9606 GN=PNLIP PE=1 SV=1
907	1370	L2_026_000M1_scaffold_267_29	126.2	6	0	6		5894700	5	4	0	13		119600	# 22491 # 25718 # 1 # ID=268_29;partial=00;start_type=ATG;rbs_motif=TAAAAA;rbs_spacer=10bp;gc_cont=0.532
907	1501	L2_026_000M1_scaffold_5266_6	126.2	6	0	6		5894700	5	4	0	13		115103	# 5448 # 8549 # 1 # ID=5267_6;partial=00;start_type=ATG;rbs_motif=TAAAAA;rbs_spacer=8bp;gc_cont=0.495
1087	2005	L2_026_000M1_scaffold_61_131	126.14	8	8	3	9682600	6081200	3	3	14	2		52541	# 152716 # 154152 # -1 # ID=62_131;partial=00;start_type=GTG;rbs_motif=TAAAAA;rbs_spacer=11bp;gc_cont=0.424
2247	3913	L2_026_000M1_scaffold_7248_5	126.13	25	25	12	6325900	67093	3	3	4	1		20181	# 2189 # 2743 # 1 # ID=7249_5;partial=00;start_type=ATG;rbs_motif=AGGAGG;rbs_spacer=5-10bp;gc_cont=0.378
2029	1809	L2_026_000M1_scaffold_51_1	126.07	5	2	4	0	103420	4	3	2	4		112275	# 105 # 3179 # 1 # ID=52_1;partial=00;start_type=ATG;rbs_motif=AACAA;rbs_spacer=12bp;gc_cont=0.463
1122	1577	L2_026_000M1_scaffold_373_30	126.05	10	0	10		3814200	4	3	0	4	Oxidation (M)	55765	# 41779 # 43311 # -1 # ID=374_30;partial=00;start_type=ATG;rbs_motif=TAA;rbs_spacer=11bp;gc_cont=0.504
1332	1686	L2_026_000M1_scaffold_907_1	125.96	4	4	4	6237200	8340500	4	3	6	6		135592	# 327 # 4229 # 1 # ID=908_1;partial=00;start_type=ATG;rbs_motif=AGGAG;rbs_spacer=5-10bp;gc_cont=0.560
1410	959	L2_026_000M1_scaffold_4314_7	125.92	17	0	17		22882000	6	6	0	11	Oxidation (M)	46914	# 3030 # 4277 # -1 # ID=4315_7;partial=00;start_type=ATG;rbs_motif=TAAA;rbs_spacer=14bp;gc_cont=0.433
2057	2533	L2_026_000M1_scaffold_279_32	125.87	6	6	2	0		3	1	4	2		74036	# 38394 # 40448 # 1 # ID=280_32;partial=00;start_type=ATG;rbs_motif=AATAA;rbs_spacer=9bp;gc_cont=0.408
734	3004	L2_026_000M1_scaffold_5751_5	125.86	6	6	6	9943500	6518000	4	4	13	13	Oxidation (M)	53700	# 3002 # 4549 # 1 # ID=5752_5;partial=00;start_type=ATG;rbs_motif=AGGAGG;rbs_spacer=5-10bp;gc_cont=0.421
734	3392	L2_026_000M1_scaffold_7143_5	125.86	10	10	10	9943500	6518000	4	4	13	13	Oxidation (M)	32709	# 2942 # 3877 # -1 # ID=7144_5;partial=01;start_type=Edge;rbs_motif=None;rbs_spacer=None;gc_cont=0.397
471	1806	L2_026_000M1_scaffold_21991_1	125.79	9	5	9		3478900	4	1	3	9		52509	# 1 # 1383 # -1 # ID=21992_1;partial=11;start_type=Edge;rbs_motif=None;rbs_spacer=None;gc_cont=0.451
471	1505	L2_026_000M1_scaffold_283_43	125.79	3	1	3		3478900	4	1	3	9		159494	# 45281 # 49567 # -1 # ID=284_43;partial=00;start_type=ATG;rbs_motif=AATAA;rbs_spacer=5bp;gc_cont=0.438
471	1805	L2_026_000M1_scaffold_7172_3	125.79	9	5	9		3478900	4	1	3	9		49851	# 3365 # 4666 # -1 # ID=7173_3;partial=00;start_type=TTG;rbs_motif=None;rbs_spacer=None;gc_cont=0.432
1967	1603	L2_026_000M1_scaffold_70_101	125.78	5	2	4	300930	1416100	4	4	2	4		123432	# 117422 # 120745 # -1 # ID=71_101;partial=00;start_type=ATG;rbs_motif=AACAA;rbs_spacer=15bp;gc_cont=0.400
2777	2628	L2_026_000M1_scaffold_505_36	125.61	7	7	0	305880		3	2	3	0		65312	# 35020 # 36939 # -1 # ID=506_36;partial=00;start_type=ATG;rbs_motif=4Base/6BMM;rbs_spacer=13-15bp;gc_cont=0.605
1884	3585	L2_026_000M1_scaffold_817_1	125.59	10	10	10	1544800	2233100	2	2	4	3	Oxidation (M)	41889	# 131 # 1264 # -1 # ID=818_1;partial=00;start_type=ATG;rbs_motif=None;rbs_spacer=None;gc_cont=0.407
1817	1141	L2_026_000M1_scaffold_21_6	125.42	7	4	3	196830	809650	5	5	3	4		115062	# 11474 # 14578 # 1 # ID=22_6;partial=00;start_type=ATG;rbs_motif=AACAA;rbs_spacer=12bp;gc_cont=0.424
394	1220	L2_026_000M1_scaffold_1239_12	125.41	6	6	1	37312000		5	1	50	1	Oxidation (M)	97934	# 13908 # 16574 # 1 # ID=1240_12;partial=00;start_type=ATG;rbs_motif=GGAGG;rbs_spacer=5-10bp;gc_cont=0.602
1144	1933	L2_026_000M1_scaffold_1688_15	125.4	27	27	15	3543900	51956	4	2	11	4		20395	# 13379 # 13918 # -1 # ID=1689_15;partial=00;start_type=ATG;rbs_motif=GGAG/GAGG;rbs_spacer=5-10bp;gc_cont=0.524
1740	2155	L2_026_000M1_scaffold_25653_1	125.37	13	13	10	6642500	2451300	3	3	4	4		29595	# 403 # 1191 # 1 # ID=25654_1;partial=01;start_type=ATG;rbs_motif=AGGAG/GGAGG;rbs_spacer=11-12bp;gc_cont=0.459
1806	4353	L2_026_000M1_scaffold_6376_4	125.36	10	0	10		39351000	2	2	0	8		33949	# 3126 # 4073 # 1 # ID=6377_4;partial=00;start_type=ATG;rbs_motif=AATAA;rbs_spacer=5bp;gc_cont=0.479
1778	2381	L2_026_000M1_scaffold_1345_20	125.35	9	6	6	994130	493150	3	2	3	5		49959	# 23052 # 24464 # -1 # ID=1346_20;partial=00;start_type=ATG;rbs_motif=GGAG/GAGG;rbs_spacer=5-10bp;gc_cont=0.454
1604	1130	L2_026_000M1_scaffold_77_89	125.34	7	5	4	2726000	2949800	5	4	4	5		101110	# 126757 # 129441 # 1 # ID=78_89;partial=00;start_type=ATG;rbs_motif=TAA;rbs_spacer=11bp;gc_cont=0.506
543	2641	sp|A0A0J9YXX1|HV5X1_HUMAN	125.34	31	21	31	13510000	3071400	3	2	19	5	Carbamidomethylation	12773	Immunoglobulin heavy variable 5-10-1 OS=Homo sapiens OX=9606 GN=IGHV5-10-1 PE=3 SV=1
424	1144	L2_026_000M1_scaffold_1170_14	125.33	5	2	5	12019000	19120000	5	4	3	8		123116	# 14622 # 17948 # 1 # ID=1171_14;partial=00;start_type=ATG;rbs_motif=TAA;rbs_spacer=11bp;gc_cont=0.414
852	2000	L2_026_000M1_scaffold_20_139	125.33	49	27	49	4621300	291050000	4	4	2	15		9637	# 175041 # 175313 # -1 # ID=21_139;partial=00;start_type=ATG;rbs_motif=TAAA;rbs_spacer=11bp;gc_cont=0.432
2482	2553	L2_026_000M1_scaffold_26191_2	125.26	28	6	22		0	3	1	1	3		16617	# 720 # 1169 # -1 # ID=26192_2;partial=01;start_type=Edge;rbs_motif=None;rbs_spacer=None;gc_cont=0.460
1404	2289	sp|P01040|CYTA_HUMAN	125.25	43	43	43	20899000	30888000	3	3	6	5		11006	Cystatin-A OS=Homo sapiens OX=9606 GN=CSTA PE=1 SV=1
783	1516	L2_026_000M1_scaffold_10754_6	125.24	17	12	14	2295600	2258300	5	2	8	16		41390	# 3885 # 5009 # -1 # ID=10755_6;partial=00;start_type=ATG;rbs_motif=TAAA;rbs_spacer=13bp;gc_cont=0.456
783	1584	L2_026_000M1_scaffold_52_8	125.24	17	12	14	2295600	2258300	5	2	8	16		41412	# 7738 # 8862 # -1 # ID=53_8;partial=00;start_type=ATG;rbs_motif=TAAA;rbs_spacer=13bp;gc_cont=0.475
2144	2187	L2_026_000M1_scaffold_2756_3	125.22	10	7	6	656920	1605600	3	3	3	2		54467	# 2512 # 3957 # -1 # ID=2757_3;partial=00;start_type=ATG;rbs_motif=TAA;rbs_spacer=13bp;gc_cont=0.394
2152	2054	L2_026_000M1_scaffold_314_18	125.22	24	0	24		3226800	4	4	0	5	Carbamidomethylation; Oxidation (M)	23482	# 16060 # 16665 # -1 # ID=315_18;partial=00;start_type=ATG;rbs_motif=TAAA;rbs_spacer=13bp;gc_cont=0.398
598	4346	L2_026_000M1_scaffold_11465_3	125.18	51	51	25	2803900	1127100	2	2	3	2		7787	# 2292 # 2516 # 1 # ID=11466_3;partial=01;start_type=ATG;rbs_motif=AGGAG;rbs_spacer=5-10bp;gc_cont=0.476
1360	1497	L2_026_000M1_scaffold_22_63	125.17	7	0	7		152240	5	1	0	12	Carbamidomethylation	85372	# 112708 # 115044 # 1 # ID=23_63;partial=00;start_type=ATG;rbs_motif=TAA;rbs_spacer=12bp;gc_cont=0.576
1345	2451	L2_026_000M1_scaffold_735_16	125.12	7	3	7		3774300	3	1	1	4	Carbamidomethylation; Oxidation (M)	65798	# 21151 # 22986 # -1 # ID=736_16;partial=00;start_type=ATG;rbs_motif=AATAA;rbs_spacer=15bp;gc_cont=0.452
1016	2265	L2_026_000M1_scaffold_567_3	125.1	15	4	15	321260	14495000	3	3	2	4	Oxidation (M)	34315	# 565 # 1545 # -1 # ID=568_3;partial=00;start_type=ATG;rbs_motif=TAA;rbs_spacer=11bp;gc_cont=0.451
1016	2266	L2_026_000M1_scaffold_620_4	125.1	15	4	15	321260	14495000	3	3	2	4	Oxidation (M)	34237	# 2244 # 3224 # -1 # ID=621_4;partial=00;start_type=ATG;rbs_motif=AATAA;rbs_spacer=6bp;gc_cont=0.444
620	1871	L2_026_000M1_scaffold_1533_3	125.09	22	4	22	407840	67836000	5	5	3	30	Oxidation (M)	26545	# 3031 # 3735 # 1 # ID=1534_3;partial=00;start_type=ATG;rbs_motif=TAAAA;rbs_spacer=14bp;gc_cont=0.499
2400	2561	L2_026_000M1_scaffold_710_25	125.05	7	0	7		5420600	3	3	0	4		75911	# 36265 # 38301 # 1 # ID=711_25;partial=00;start_type=ATG;rbs_motif=None;rbs_spacer=None;gc_cont=0.487
2224	1824	L2_026_000M1_scaffold_2751_2	125	11	4	11	383750	2411600	4	4	1	4		59782	# 1853 # 3475 # 1 # ID=2752_2;partial=00;start_type=ATG;rbs_motif=AGxAGG/AGGxGG;rbs_spacer=11-12bp;gc_cont=0.328
2056	2504	L2_026_000M1_scaffold_1068_24	124.99	28	28	19	3292700	4045300	3	3	3	3		15670	# 28283 # 28717 # -1 # ID=1069_24;partial=01;start_type=Edge;rbs_motif=None;rbs_spacer=None;gc_cont=0.411
2260	2671	L2_026_000M1_scaffold_732_18	124.97	6	4	2	442940	604120	3	2	4	1		74565	# 14440 # 16473 # -1 # ID=733_18;partial=00;start_type=ATG;rbs_motif=GGAG/GAGG;rbs_spacer=5-10bp;gc_cont=0.595
1795	2861	L2_026_000M1_scaffold_24_38	124.9	9	6	9	1111300	1155400	4	4	2	5	Oxidation (M)	51639	# 43787 # 45160 # -1 # ID=25_38;partial=00;start_type=ATG;rbs_motif=TAAA;rbs_spacer=12bp;gc_cont=0.525
2310	4386	L2_026_000M1_scaffold_1082_40	124.8	9	9	9	0	2032800	2	2	2	3		57033	# 51612 # 53153 # 1 # ID=1083_40;partial=00;start_type=ATG;rbs_motif=TAAAAA;rbs_spacer=10bp;gc_cont=0.466
1949	4348	L2_026_000M1_scaffold_299_44	124.79	12	12	12	5514200	5449600	2	2	4	3		32503	# 64452 # 65330 # 1 # ID=300_44;partial=00;start_type=ATG;rbs_motif=TAA;rbs_spacer=12bp;gc_cont=0.415
1621	1732	L2_026_000M1_scaffold_17775_2	124.66	17	0	17		5814000	4	3	0	9		33329	# 765 # 1688 # 1 # ID=17776_2;partial=01;start_type=ATG;rbs_motif=TAAAAA;rbs_spacer=10bp;gc_cont=0.432
1169	2670	L2_026_000M1_scaffold_11162_3	124.51	26	26	26	18598000	23217000	3	3	6	7	Oxidation (M)	14876	# 2183 # 2581 # 1 # ID=11163_3;partial=01;start_type=ATG;rbs_motif=TAAA;rbs_spacer=9bp;gc_cont=0.406
1824	1467	L2_026_000M1_scaffold_14064_1	124.5	12	9	10	2961400	292360	4	4	4	3		51933	# 1 # 1416 # -1 # ID=14065_1;partial=10;start_type=ATG;rbs_motif=AGGAG;rbs_spacer=5-10bp;gc_cont=0.425
1976	1665	L2_026_000M1_scaffold_11535_1	124.43	7	2	7	605550	3140500	4	4	1	5		87770	# 2 # 2350 # 1 # ID=11536_1;partial=10;start_type=Edge;rbs_motif=None;rbs_spacer=None;gc_cont=0.362
1262	1378	L2_026_000M1_scaffold_6289_4	124.36	30	30	0	365380		5	1	13	0		20286	# 3669 # 4205 # 1 # ID=6290_4;partial=00;start_type=ATG;rbs_motif=AGGA/GGAG/GAGG;rbs_spacer=11-12bp;gc_cont=0.562
1574	2622	L2_026_000M1_scaffold_1279_3	124.32	27	18	20	10007000	8947700	3	3	4	6		15888	# 2398 # 2826 # -1 # ID=1280_3;partial=00;start_type=ATG;rbs_motif=TAA;rbs_spacer=11bp;gc_cont=0.382
1963	1176	L2_026_000M1_scaffold_84_47	124.29	19	19	0	10865000		5	3	6	0	Oxidation (M)	44174	# 64411 # 65622 # 1 # ID=85_47;partial=00;start_type=ATG;rbs_motif=GGAGG;rbs_spacer=5-10bp;gc_cont=0.433
1263	1422	L2_026_000M1_scaffold_4_218	124.27	12	10	7	1835400		5	1	9	4	Carbamidomethylation	43491	# 252114 # 253304 # 1 # ID=5_218;partial=00;start_type=ATG;rbs_motif=TAAAAA;rbs_spacer=11bp;gc_cont=0.509
1263	1423	L2_026_000M1_scaffold_483_17	124.27	12	10	7	1835400		5	1	9	4	Carbamidomethylation	43620	# 18595 # 19785 # 1 # ID=484_17;partial=00;start_type=ATG;rbs_motif=AACAA;rbs_spacer=11bp;gc_cont=0.492
2140	1464	L2_026_000M1_scaffold_37_37	124.19	6	2	5	0	0	4	2	2	3		124435	# 36983 # 40315 # -1 # ID=38_37;partial=00;start_type=ATG;rbs_motif=TAAA;rbs_spacer=15bp;gc_cont=0.409
2401	2883	L2_026_000M1_scaffold_2035_2	124.15	13	13	0	1052400		3	3	4	0		45610	# 211 # 1470 # -1 # ID=2036_2;partial=00;start_type=GTG;rbs_motif=None;rbs_spacer=None;gc_cont=0.600
1727	2436	L2_026_000M1_scaffold_5850_2	124.14	11	11	6	608640		3	1	4	4		45517	# 266 # 1519 # -1 # ID=5851_2;partial=00;start_type=ATG;rbs_motif=AGxAGG/AGGxGG;rbs_spacer=5-10bp;gc_cont=0.479
1179	1582	L2_026_000M1_scaffold_9_130	124.12	8	0	8		5774900	4	4	0	6	Oxidation (M)	78152	# 147194 # 149242 # -1 # ID=10_130;partial=00;start_type=ATG;rbs_motif=AAAAA;rbs_spacer=12bp;gc_cont=0.435
389	1311	L2_026_000M1_scaffold_1512_17	123.98	13	9	9		133450	5	1	28	24	Oxidation (M)	49123	# 16129 # 17487 # 1 # ID=1513_17;partial=00;start_type=ATG;rbs_motif=AGGAG;rbs_spacer=5-10bp;gc_cont=0.620
1359	1491	L2_026_000M1_scaffold_2182_5	123.94	11	5	11	521570	2817500	5	3	4	8		68996	# 2558 # 4417 # 1 # ID=2183_5;partial=00;start_type=TTG;rbs_motif=TAAAA;rbs_spacer=14bp;gc_cont=0.523
2027	1657	L2_026_000M1_scaffold_1564_3	123.92	10	3	10	550680	4213200	4	4	1	5		51612	# 808 # 2226 # 1 # ID=1565_3;partial=00;start_type=ATG;rbs_motif=TAA;rbs_spacer=10bp;gc_cont=0.416
1351	3255	L2_026_000M1_scaffold_10314_3	123.9	9	9	9	5210300	7843100	2	2	4	3		44612	# 1568 # 2776 # 1 # ID=10315_3;partial=01;start_type=ATG;rbs_motif=TAA;rbs_spacer=11bp;gc_cont=0.415
2123	4511	L2_026_000M1_scaffold_3027_4	123.89	8	0	8		387760	2	1	0	6	Oxidation (M)	43270	# 3889 # 5082 # 1 # ID=3028_4;partial=00;start_type=ATG;rbs_motif=TAGAA;rbs_spacer=8bp;gc_cont=0.408
2076	1977	L2_026_000M1_scaffold_2384_1	123.83	19	9	14	106500	1179000	4	4	2	4		35499	# 2 # 958 # 1 # ID=2385_1;partial=10;start_type=Edge;rbs_motif=None;rbs_spacer=None;gc_cont=0.458
2076	1978	L2_026_000M1_scaffold_2406_1	123.83	19	9	14	106500	1179000	4	4	2	4		35474	# 2 # 958 # 1 # ID=2407_1;partial=10;start_type=Edge;rbs_motif=None;rbs_spacer=None;gc_cont=0.446
2293	2616	code15_L2_026_000M1_scaffold_35_232	123.75	13	0	13		556640	3	3	0	5		37093	# 180743 # 181771 # -1 # ID=1_232;partial=00;start_type=ATG;rbs_motif=None;rbs_spacer=None;gc_cont=0.392
2598	2230	L2_026_000M1_scaffold_271_8	123.73	5	0	5		759380	3	3	0	3		103530	# 9698 # 12562 # 1 # ID=272_8;partial=00;start_type=ATG;rbs_motif=TAAA;rbs_spacer=11bp;gc_cont=0.475
1768	1338	L2_026_000M1_scaffold_556_7	123.7	10	8	5	1020100		5	1	5	3		62170	# 4696 # 6351 # 1 # ID=557_7;partial=00;start_type=ATG;rbs_motif=AATAA;rbs_spacer=4bp;gc_cont=0.507
936	2667	L2_026_000M1_scaffold_1172_4	123.69	39	39	32	1219600	254520	5	1	16	4	Oxidation (M)	10923	# 1503 # 1820 # -1 # ID=1173_4;partial=00;start_type=ATG;rbs_motif=GGxGG;rbs_spacer=5-10bp;gc_cont=0.475
936	2665	L2_026_000M1_scaffold_1433_12	123.69	45	45	37	1219600	254520	5	1	16	4	Oxidation (M)	9165	# 8336 # 8611 # -1 # ID=1434_12;partial=00;start_type=ATG;rbs_motif=AGGAGG;rbs_spacer=5-10bp;gc_cont=0.464
2104	4832	L2_026_000M1_scaffold_1461_15	123.66	27	0	27		35667000	3	3	0	6		10116	# 16421 # 16696 # 1 # ID=1462_15;partial=00;start_type=ATG;rbs_motif=TAA;rbs_spacer=6bp;gc_cont=0.391
2104	4835	L2_026_000M1_scaffold_1478_2	123.66	27	0	27		35667000	3	3	0	6		10100	# 1295 # 1570 # -1 # ID=1479_2;partial=00;start_type=ATG;rbs_motif=TAAA;rbs_spacer=5bp;gc_cont=0.388
2104	4836	L2_026_000M1_scaffold_375_25	123.66	27	0	27		35667000	3	3	0	6		10172	# 33536 # 33811 # -1 # ID=376_25;partial=00;start_type=ATG;rbs_motif=TAA;rbs_spacer=12bp;gc_cont=0.359
2104	4834	L2_026_000M1_scaffold_5011_8	123.66	27	0	27		35667000	3	3	0	6		10143	# 6057 # 6332 # 1 # ID=5012_8;partial=00;start_type=ATG;rbs_motif=TAA;rbs_spacer=6bp;gc_cont=0.373
2104	4833	L2_026_000M1_scaffold_61_92	123.66	27	0	27		35667000	3	3	0	6		10072	# 105501 # 105776 # 1 # ID=62_92;partial=00;start_type=ATG;rbs_motif=TAAA;rbs_spacer=5bp;gc_cont=0.391
2104	4837	L2_026_000M1_scaffold_763_1	123.66	27	0	27		35667000	3	3	0	6		10130	# 19 # 294 # -1 # ID=764_1;partial=00;start_type=ATG;rbs_motif=TAA;rbs_spacer=6bp;gc_cont=0.359
1616	2267	L2_026_000M1_scaffold_22_62	123.52	8	0	8		16441000	3	3	0	3	Carbamidomethylation	56963	# 110872 # 112392 # 1 # ID=23_62;partial=00;start_type=ATG;rbs_motif=AAAAA;rbs_spacer=9bp;gc_cont=0.583
315	2489	L2_026_000M1_scaffold_176_40	123.43	7	7	5	2494200	1369400	3	1	12	8		62398	# 48232 # 49890 # -1 # ID=177_40;partial=00;start_type=ATG;rbs_motif=None;rbs_spacer=None;gc_cont=0.602
315	2153	L2_026_000M1_scaffold_4814_5	123.43	9	9	6	2494200	1369400	3	1	12	8		49215	# 4195 # 5508 # 1 # ID=4815_5;partial=01;start_type=ATG;rbs_motif=None;rbs_spacer=None;gc_cont=0.639
1013	1818	L2_026_000M1_scaffold_1082_16	123.42	11	11	11	10282000	15080000	4	4	6	12	Oxidation (M)	54246	# 19563 # 21008 # 1 # ID=1083_16;partial=00;start_type=ATG;rbs_motif=TAA;rbs_spacer=14bp;gc_cont=0.430
1860	1648	L2_026_000M1_scaffold_965_8	123.41	7	6	3	3818900	1833400	4	4	4	3		88884	# 7872 # 10268 # 1 # ID=966_8;partial=00;start_type=ATG;rbs_motif=AACAA;rbs_spacer=9bp;gc_cont=0.527
2049	1202	L2_026_000M1_scaffold_20_53	123.36	11	9	4	1864200	1052500	5	5	4	2		73970	# 47307 # 49304 # -1 # ID=21_53;partial=00;start_type=ATG;rbs_motif=TAAAAA;rbs_spacer=7bp;gc_cont=0.468
2855	2644	L2_026_000M1_scaffold_638_28	123.33	15	4	11	285340	1299100	3	3	1	2		34366	# 35349 # 36266 # 1 # ID=639_28;partial=00;start_type=ATG;rbs_motif=GGA/GAG/AGG;rbs_spacer=5-10bp;gc_cont=0.489
1802	2693	L2_026_000M1_scaffold_50_116	123.25	22	22	4	2146700		3	1	4	4	Oxidation (M)	28115	# 140949 # 141707 # -1 # ID=51_116;partial=00;start_type=ATG;rbs_motif=AAAAA;rbs_spacer=3bp;gc_cont=0.468
547	2416	L2_026_000M1_scaffold_1569_10	123.15	4	4	4	8243700	13729000	3	3	5	7		81594	# 9719 # 11941 # 1 # ID=1570_10;partial=00;start_type=ATG;rbs_motif=None;rbs_spacer=None;gc_cont=0.498
2450	2959	L2_026_000M1_scaffold_700_16	123.06	7	3	7	77860	438530	3	3	1	3		69401	# 16909 # 18720 # -1 # ID=701_16;partial=00;start_type=ATG;rbs_motif=AATAA;rbs_spacer=4bp;gc_cont=0.432
2534	2627	L2_026_000M1_scaffold_1280_5	123.05	10	7	7	664810	754720	3	3	2	2		49207	# 4728 # 6116 # 1 # ID=1281_5;partial=00;start_type=ATG;rbs_motif=AGGA;rbs_spacer=5-10bp;gc_cont=0.652
1507	2251	L2_026_000M1_scaffold_6_104	123.03	4	4	4	432380	2771500	3	3	5	5		141310	# 107402 # 111316 # 1 # ID=7_104;partial=00;start_type=ATG;rbs_motif=TAA;rbs_spacer=11bp;gc_cont=0.443
1546	2588	L2_026_000M1_scaffold_28_125	123.01	7	4	6		517850	3	1	4	6	Oxidation (M)	54134	# 157825 # 159315 # -1 # ID=29_125;partial=00;start_type=ATG;rbs_motif=AAAA;rbs_spacer=12bp;gc_cont=0.489
1771	1711	L2_026_000M1_scaffold_0_159	122.94	9	6	7	2083400	4293800	4	4	3	5		63456	# 222555 # 224252 # -1 # ID=1_159;partial=00;start_type=ATG;rbs_motif=TAA;rbs_spacer=14bp;gc_cont=0.475
627	2973	L2_026_000M1_scaffold_310_32	122.89	11	0	11		19559000	4	4	0	6	Carbamidomethylation	35900	# 37879 # 38823 # 1 # ID=311_32;partial=00;start_type=ATG;rbs_motif=AATAA;rbs_spacer=4bp;gc_cont=0.437
1412	1822	L2_026_000M1_scaffold_1036_12	122.88	13	6	10	652470	6485900	4	4	2	5	Oxidation (M)	43037	# 17180 # 18373 # -1 # ID=1037_12;partial=00;start_type=ATG;rbs_motif=TAA;rbs_spacer=11bp;gc_cont=0.474
1446	2302	L2_026_000M1_scaffold_672_28	122.83	9	0	9		8848200	3	3	0	5		52757	# 36116 # 37591 # -1 # ID=673_28;partial=00;start_type=ATG;rbs_motif=TAAA;rbs_spacer=13bp;gc_cont=0.467
2055	2421	L2_026_000M1_scaffold_2222_12	122.78	14	14	4	2267900	46087	3	3	5	1		34956	# 10043 # 11029 # 1 # ID=2223_12;partial=00;start_type=ATG;rbs_motif=TAAA;rbs_spacer=8bp;gc_cont=0.459
1527	1327	L2_026_000M1_scaffold_1277_11	122.76	18	12	15		1258600	5	1	3	7		37701	# 10930 # 11955 # -1 # ID=1278_11;partial=00;start_type=ATG;rbs_motif=AGGAG/GGAGG;rbs_spacer=11-12bp;gc_cont=0.442
2096	4170	L2_026_000M1_scaffold_10056_4	122.7	13	13	13	7813400	2473300	2	2	3	3		27293	# 2090 # 2842 # -1 # ID=10057_4;partial=01;start_type=Edge;rbs_motif=None;rbs_spacer=None;gc_cont=0.426
2781	2855	L2_026_000M1_scaffold_1261_2	122.7	8	5	4	0		3	1	2	1	Carbamidomethylation; Oxidation (M)	55247	# 1842 # 3374 # -1 # ID=1262_2;partial=00;start_type=ATG;rbs_motif=TAAA;rbs_spacer=14bp;gc_cont=0.491
1575	2669	L2_026_000M1_scaffold_5900_6	122.67	51	37	51	5635100	3462300	3	3	5	5		9384	# 4336 # 4572 # -1 # ID=5901_6;partial=01;start_type=Edge;rbs_motif=None;rbs_spacer=None;gc_cont=0.401
1065	1529	L2_026_000M1_scaffold_10_3	122.66	20	0	20		35656000	5	5	0	11	Oxidation (M)	31306	# 1964 # 2821 # -1 # ID=11_3;partial=00;start_type=ATG;rbs_motif=TAAAAA;rbs_spacer=5bp;gc_cont=0.479
1065	1488	L2_026_000M1_scaffold_1913_4	122.66	20	0	20		35656000	5	5	0	11	Oxidation (M)	31325	# 4157 # 5014 # 1 # ID=1914_4;partial=00;start_type=ATG;rbs_motif=AATAA;rbs_spacer=7bp;gc_cont=0.404
1783	2808	L2_026_000M1_scaffold_2422_4	122.59	12	8	9	1526000	746960	3	2	5	3	Carbamidomethylation	40753	# 1993 # 3147 # 1 # ID=2423_4;partial=00;start_type=ATG;rbs_motif=TAA;rbs_spacer=13bp;gc_cont=0.433
1952	4399	L2_026_000M1_scaffold_26038_1	122.59	47	47	0	6275700		3	3	7	0	Oxidation (M)	6361	# 3 # 179 # 1 # ID=26039_1;partial=10;start_type=Edge;rbs_motif=None;rbs_spacer=None;gc_cont=0.593
1028	1956	L2_026_000M1_scaffold_10_47	122.57	12	9	5	0	13812000	4	2	3	4		52806	# 64163 # 65620 # -1 # ID=11_47;partial=00;start_type=ATG;rbs_motif=TAA;rbs_spacer=12bp;gc_cont=0.460
1837	2055	L2_026_000M1_scaffold_575_63	122.56	5	3	4	1940900	3127400	3	3	2	5		95309	# 38919 # 41456 # -1 # ID=576_63;partial=00;start_type=ATG;rbs_motif=TAA;rbs_spacer=15bp;gc_cont=0.466
2354	3214	L2_026_000M1_scaffold_61_82	122.55	3	1	3		0	2	1	1	3		117032	# 91597 # 94806 # -1 # ID=62_82;partial=00;start_type=ATG;rbs_motif=AATAA;rbs_spacer=8bp;gc_cont=0.455
1275	1720	L2_026_000M1_scaffold_23675_1	122.46	10	0	10		26628000	4	4	0	10	Carbamidomethylation	48590	# 2 # 1276 # 1 # ID=23676_1;partial=10;start_type=Edge;rbs_motif=None;rbs_spacer=None;gc_cont=0.494
1275	1722	L2_026_000M1_scaffold_4254_2	122.46	9	0	9		26628000	4	4	0	10	Carbamidomethylation	57243	# 1372 # 2862 # 1 # ID=4255_2;partial=00;start_type=ATG;rbs_motif=AATAA;rbs_spacer=4bp;gc_cont=0.498
2200	2042	L2_026_000M1_scaffold_1008_68	122.45	11	9	2	3685800	90559	4	4	4	1		57559	# 47145 # 48716 # 1 # ID=1009_68;partial=00;start_type=ATG;rbs_motif=None;rbs_spacer=None;gc_cont=0.557
2356	2139	L2_026_000M1_scaffold_2299_1	122.39	4	0	4		1751300	3	3	0	4		115212	# 2 # 3100 # 1 # ID=2300_1;partial=10;start_type=Edge;rbs_motif=None;rbs_spacer=None;gc_cont=0.410
2364	2794	L2_026_000M1_scaffold_610_2	122.35	8	5	5	289110	471460	3	3	2	2		58735	# 597 # 2183 # 1 # ID=611_2;partial=00;start_type=ATG;rbs_motif=TAA;rbs_spacer=4bp;gc_cont=0.403
949	2052	L2_026_000M1_scaffold_63_63	122.32	9	0	9		2455000	4	4	0	4	Carbamidomethylation; Oxidation (M)	60844	# 60631 # 62280 # -1 # ID=64_63;partial=00;start_type=ATG;rbs_motif=TAAA;rbs_spacer=11bp;gc_cont=0.455
2816	4241	L2_026_000M1_scaffold_722_21	122.28	14	14	8	613490		3	1	2	1		18917	# 24859 # 25377 # -1 # ID=723_21;partial=00;start_type=ATG;rbs_motif=AGGAG;rbs_spacer=5-10bp;gc_cont=0.437
1120	1136	L2_026_000M1_scaffold_120_76	122.24	16	13	16	15271000	6231200	5	3	9	6		35535	# 79166 # 80167 # 1 # ID=121_76;partial=00;start_type=ATG;rbs_motif=TAAAAA;rbs_spacer=11bp;gc_cont=0.450
1628	2873	L2_026_000M1_scaffold_10939_2	122.22	9	9	6	1230100	1646900	3	1	4	5		47602	# 1088 # 2452 # -1 # ID=10940_2;partial=00;start_type=ATG;rbs_motif=GGAG/GAGG;rbs_spacer=5-10bp;gc_cont=0.469
1424	4359	L2_026_000M1_scaffold_28967_1	122.14	10	0	10		7043200	2	2	0	6	Carbamidomethylation; Oxidation (M)	37545	# 2 # 973 # 1 # ID=28968_1;partial=10;start_type=Edge;rbs_motif=None;rbs_spacer=None;gc_cont=0.496
1424	4358	L2_026_000M1_scaffold_28968_1	122.14	10	0	10		7043200	2	2	0	6	Carbamidomethylation; Oxidation (M)	37571	# 2 # 973 # 1 # ID=28969_1;partial=10;start_type=Edge;rbs_motif=None;rbs_spacer=None;gc_cont=0.497
2414	1781	L2_026_000M1_scaffold_2435_6	122.12	10	5	5	1365100		4	2	2	2	Carbamidomethylation	56313	# 4392 # 5933 # 1 # ID=2436_6;partial=00;start_type=ATG;rbs_motif=AGGAG;rbs_spacer=5-10bp;gc_cont=0.472
1500	2256	L2_026_000M1_scaffold_1847_1	122.1	5	5	0	1252400		3	3	5	0		81230	# 144 # 2357 # 1 # ID=1848_1;partial=00;start_type=ATG;rbs_motif=TAA;rbs_spacer=10bp;gc_cont=0.462
421	1536	L2_026_000M1_scaffold_29117_1	122.05	15	0	15		53619000	4	1	0	45	Oxidation (M)	33788	# 134 # 1054 # -1 # ID=29118_1;partial=01;start_type=Edge;rbs_motif=None;rbs_spacer=None;gc_cont=0.465
1626	1999	L2_026_000M1_scaffold_1082_28	122.02	7	5	7	128310	95886	4	2	3	6		84270	# 31079 # 33319 # 1 # ID=1083_28;partial=00;start_type=ATG;rbs_motif=AACAA;rbs_spacer=7bp;gc_cont=0.427
1285	1668	L2_026_000M1_scaffold_3566_4	122.01	12	12	9	0		5	1	9	4	Carbamidomethylation	49585	# 2806 # 4119 # 1 # ID=3567_4;partial=00;start_type=ATG;rbs_motif=None;rbs_spacer=None;gc_cont=0.611
1913	1981	L2_026_000M1_scaffold_9000_1	121.93	28	20	14	3823200	4744300	4	4	5	2	Oxidation (M)	20942	# 2 # 592 # 1 # ID=9001_1;partial=10;start_type=Edge;rbs_motif=None;rbs_spacer=None;gc_cont=0.437
1828	1216	L2_026_000M1_scaffold_343_24	121.89	6	3	4		5074400	5	3	2	5	Carbamidomethylation	104749	# 22441 # 25290 # -1 # ID=344_24;partial=00;start_type=ATG;rbs_motif=TAA;rbs_spacer=13bp;gc_cont=0.500
1986	2358	L2_026_000M1_scaffold_529_31	121.89	12	12	4	20176000	100950	3	3	5	1		37213	# 31053 # 32072 # -1 # ID=530_31;partial=00;start_type=ATG;rbs_motif=AGGAG;rbs_spacer=5-10bp;gc_cont=0.613
2163	1798	L2_026_000M1_scaffold_455_40	121.82	10	5	7	208900	393600	4	4	2	3		61113	# 34604 # 36220 # 1 # ID=456_40;partial=00;start_type=ATG;rbs_motif=AAAAA;rbs_spacer=10bp;gc_cont=0.525
2153	2093	L2_026_000M1_scaffold_2287_3	121.77	5	2	5	33894	545970	3	3	2	3		87147	# 3350 # 5683 # -1 # ID=2288_3;partial=00;start_type=ATG;rbs_motif=TAA;rbs_spacer=12bp;gc_cont=0.477
2231	2488	L2_026_000M1_scaffold_24993_1	121.77	11	7	8	2122000	3826700	3	2	2	3		42064	# 64 # 1221 # -1 # ID=24994_1;partial=01;start_type=Edge;rbs_motif=None;rbs_spacer=None;gc_cont=0.423
573	1528	L2_026_000M1_scaffold_106_26	121.72	5	5	1	0		4	1	34	1	Carbamidomethylation; Oxidation (M)	97509	# 29423 # 32089 # 1 # ID=107_26;partial=00;start_type=ATG;rbs_motif=GGAGG;rbs_spacer=5-10bp;gc_cont=0.596
1956	4690	L2_026_000M1_scaffold_1386_20	121.72	25	25	11	3056700	1936600	3	3	5	2		13207	# 21324 # 21698 # -1 # ID=1387_20;partial=00;start_type=ATG;rbs_motif=AGGA;rbs_spacer=5-10bp;gc_cont=0.587
573	1481	L2_026_000M1_scaffold_941_31	121.72	5	5	1	0		4	1	34	1	Carbamidomethylation; Oxidation (M)	97638	# 37842 # 40508 # 1 # ID=942_31;partial=00;start_type=ATG;rbs_motif=GGAGG;rbs_spacer=5-10bp;gc_cont=0.601
1572	2522	L2_026_000M1_scaffold_152_27	121.69	6	6	4	180440	106810	3	1	6	4		87818	# 42851 # 45178 # 1 # ID=153_27;partial=00;start_type=ATG;rbs_motif=AATAA;rbs_spacer=3bp;gc_cont=0.526
1836	2247	L2_026_000M1_scaffold_2608_5	121.68	8	5	6		55031	3	1	3	2		56853	# 5837 # 7417 # -1 # ID=2609_5;partial=00;start_type=ATG;rbs_motif=AGGAGG;rbs_spacer=5-10bp;gc_cont=0.458
1779	2490	L2_026_000M1_scaffold_5699_2	121.6	11	11	5	3990000	3376700	3	2	6	2	Carbamidomethylation	41966	# 739 # 1947 # -1 # ID=5700_2;partial=00;start_type=ATG;rbs_motif=AGGAGG;rbs_spacer=5-10bp;gc_cont=0.510
2186	2334	L2_026_000M1_scaffold_1533_5	121.52	14	0	14		0	3	3	0	5	Oxidation (M)	41172	# 4561 # 5691 # 1 # ID=1534_5;partial=00;start_type=ATG;rbs_motif=TAAA;rbs_spacer=11bp;gc_cont=0.483
1364	1854	L2_026_000M1_scaffold_103_81	121.48	16	16	12	5411600	7367800	4	3	6	6		32144	# 86085 # 86930 # -1 # ID=104_81;partial=00;start_type=ATG;rbs_motif=AGGAG/GGAGG;rbs_spacer=11-12bp;gc_cont=0.577
144	2716	L2_026_000M1_scaffold_283_45	121.46	24	18	24	23433000	3296400	4	1	49	78		12687	# 53561 # 53938 # -1 # ID=284_45;partial=00;start_type=ATG;rbs_motif=TAA;rbs_spacer=11bp;gc_cont=0.431
144	2717	L2_026_000M1_scaffold_49_189	121.46	24	18	24	23433000	3296400	4	1	49	78		12717	# 217616 # 217993 # -1 # ID=50_189;partial=00;start_type=ATG;rbs_motif=TAA;rbs_spacer=11bp;gc_cont=0.429
1339	1315	L2_026_000M1_scaffold_22497_1	121.45	12	7	12	15981000	31622000	5	5	3	9		49205	# 3 # 1352 # 1 # ID=22498_1;partial=11;start_type=Edge;rbs_motif=None;rbs_spacer=None;gc_cont=0.394
588	2053	L2_026_000M1_scaffold_98_47	121.38	10	2	10	398340	22125000	4	4	4	7		50292	# 58377 # 59765 # 1 # ID=99_47;partial=00;start_type=ATG;rbs_motif=TAA;rbs_spacer=11bp;gc_cont=0.480
1936	1976	L2_026_000M1_scaffold_16488_2	121.28	13	13	2	11492000		4	3	6	1		32992	# 878 # 1813 # -1 # ID=16489_2;partial=01;start_type=Edge;rbs_motif=None;rbs_spacer=None;gc_cont=0.593
1331	964	L2_026_000M1_scaffold_1040_15	121.2	13	9	9	3521400	4489100	6	5	5	7	Carbamidomethylation	61157	# 12918 # 14558 # 1 # ID=1041_15;partial=00;start_type=ATG;rbs_motif=TAAAAA;rbs_spacer=11bp;gc_cont=0.422
1427	2444	L2_026_000M1_scaffold_4214_4	121.19	8	8	0	35676000		3	1	11	0	Carbamidomethylation; Oxidation (M)	64788	# 1240 # 3033 # 1 # ID=4215_4;partial=00;start_type=ATG;rbs_motif=AGGAGG;rbs_spacer=5-10bp;gc_cont=0.579
1864	2212	L2_026_000M1_scaffold_6_290	121.17	23	23	5	3710100		3	2	6	1		21676	# 342003 # 342578 # 1 # ID=7_290;partial=00;start_type=ATG;rbs_motif=AAAAA;rbs_spacer=11bp;gc_cont=0.453
1830	3254	L2_026_000M1_scaffold_0_54	121.14	8	6	7	40586000	71104000	3	3	2	5		41882	# 67332 # 68483 # 1 # ID=1_54;partial=00;start_type=ATG;rbs_motif=AATAA;rbs_spacer=8bp;gc_cont=0.418
2727	2570	L2_026_000M1_scaffold_6513_2	121.03	8	0	8		1122500	3	3	0	3	Carbamidomethylation	58554	# 2278 # 3849 # 1 # ID=6514_2;partial=00;start_type=ATG;rbs_motif=TAA;rbs_spacer=11bp;gc_cont=0.491
1933	1696	L2_026_000M1_scaffold_205_61	121	13	13	0	609130		4	2	5	0		40753	# 65590 # 66675 # 1 # ID=206_61;partial=00;start_type=ATG;rbs_motif=GGA/GAG/AGG;rbs_spacer=11-12bp;gc_cont=0.566
2059	2556	L2_026_000M1_scaffold_7734_3	120.93	12	12	7	3550100	2933900	3	2	3	3		38292	# 3668 # 4687 # 1 # ID=7735_3;partial=01;start_type=ATG;rbs_motif=TAAAAA;rbs_spacer=8bp;gc_cont=0.407
1759	1946	sp|P29508|SPB3_HUMAN	120.83	11	11	6	3055200	364730	4	4	6	2		44565	Serpin B3 OS=Homo sapiens OX=9606 GN=SERPINB3 PE=1 SV=2
1562	1839	L2_026_000M1_scaffold_966_6	120.77	9	0	9		976420	4	1	0	4		56470	# 5621 # 7174 # -1 # ID=967_6;partial=00;start_type=ATG;rbs_motif=AAAAA;rbs_spacer=12bp;gc_cont=0.470
1772	4375	L2_026_000M1_scaffold_27761_1	120.74	14	14	7	1699200	1003600	3	1	3	1		22588	# 1 # 627 # 1 # ID=27762_1;partial=10;start_type=Edge;rbs_motif=None;rbs_spacer=None;gc_cont=0.365
1698	2004	L2_026_000M1_scaffold_1029_46	120.72	10	10	0	4651400		4	4	8	0		62711	# 54765 # 56435 # 1 # ID=1030_46;partial=00;start_type=ATG;rbs_motif=GGAGG;rbs_spacer=5-10bp;gc_cont=0.422
1610	1224	L2_026_000M1_scaffold_817_11	120.72	9	4	7		349560	5	3	2	7		82394	# 12638 # 14788 # -1 # ID=818_11;partial=00;start_type=ATG;rbs_motif=TAA;rbs_spacer=12bp;gc_cont=0.436
1410	1249	L2_026_000M1_scaffold_911_63	120.72	13	0	13		22545000	5	5	0	10	Oxidation (M)	47085	# 67982 # 69229 # -1 # ID=912_63;partial=00;start_type=ATG;rbs_motif=TAA;rbs_spacer=12bp;gc_cont=0.438
722	1519	L2_026_000M1_scaffold_1582_11	120.7	15	15	15	16300000	14554000	4	1	8	5		30965	# 10635 # 11465 # -1 # ID=1583_11;partial=00;start_type=ATG;rbs_motif=TAAA;rbs_spacer=11bp;gc_cont=0.469
1146	2634	L2_026_000M1_scaffold_81_71	120.69	10	10	4	2227200	559320	3	3	3	2		48063	# 96750 # 98096 # -1 # ID=82_71;partial=00;start_type=ATG;rbs_motif=TAAA;rbs_spacer=13bp;gc_cont=0.507
1796	2023	L2_026_000M1_scaffold_1312_5	120.67	24	0	24		23483000	4	4	0	8		23132	# 8798 # 9427 # -1 # ID=1313_5;partial=00;start_type=ATG;rbs_motif=TAAAAA;rbs_spacer=11bp;gc_cont=0.486
783	1760	L2_026_000M1_scaffold_2191_9	120.59	14	9	14	2230500	2258300	4	1	7	16		41388	# 10531 # 11655 # -1 # ID=2192_9;partial=00;start_type=ATG;rbs_motif=TAAA;rbs_spacer=13bp;gc_cont=0.475
1653	2903	L2_026_000M1_scaffold_2905_6	120.58	11	11	0	304470		3	1	9	0	Oxidation (M)	42924	# 5296 # 6477 # -1 # ID=2906_6;partial=00;start_type=ATG;rbs_motif=AGGAG;rbs_spacer=5-10bp;gc_cont=0.456
1997	1140	sp|P28838|AMPL_HUMAN	120.58	12	10	5	2179600	63346000	5	5	4	2		56166	Cytosol aminopeptidase OS=Homo sapiens OX=9606 GN=LAP3 PE=1 SV=3
1555	1727	L2_026_000M1_scaffold_719_1	120.55	9	9	9	3525400	3172400	4	4	5	5		57412	# 331 # 1923 # -1 # ID=720_1;partial=00;start_type=ATG;rbs_motif=TAAAAA;rbs_spacer=12bp;gc_cont=0.351
1744	2698	L2_026_000M1_scaffold_23807_3	120.54	31	31	0	11412000		3	3	8	0	Carbamidomethylation; Oxidation (M)	13429	# 907 # 1281 # -1 # ID=23808_3;partial=01;start_type=Edge;rbs_motif=None;rbs_spacer=None;gc_cont=0.640
1175	4365	L2_026_000M1_scaffold_314_21	120.54	37	21	37	136520	203810000	3	3	1	14		8476	# 18747 # 18983 # 1 # ID=315_21;partial=00;start_type=ATG;rbs_motif=TAAAAA;rbs_spacer=9bp;gc_cont=0.405
2390	1659	L2_026_000M1_scaffold_0_95	120.5	6	0	6		2656600	4	4	0	4		95199	# 132836 # 135427 # 1 # ID=1_95;partial=00;start_type=ATG;rbs_motif=TAAAA;rbs_spacer=13bp;gc_cont=0.428
1044	1306	L2_026_000M1_scaffold_49_101	120.42	10	10	10	8637100	9092100	4	4	7	10	Oxidation (M)	51708	# 116585 # 117970 # 1 # ID=50_101;partial=00;start_type=ATG;rbs_motif=TAAA;rbs_spacer=12bp;gc_cont=0.472
1607	1650	L2_026_000M1_scaffold_667_49	120.32	5	5	0	225060		4	2	9	0	Carbamidomethylation; Oxidation (M)	120260	# 49545 # 52871 # -1 # ID=668_49;partial=00;start_type=ATG;rbs_motif=GGAGG;rbs_spacer=5-10bp;gc_cont=0.456
2148	3232	L2_026_000M1_scaffold_3404_5	120.28	14	0	14		6099400	2	2	0	5		29776	# 5171 # 5980 # 1 # ID=3405_5;partial=00;start_type=ATG;rbs_motif=AAAA;rbs_spacer=11bp;gc_cont=0.449
2821	4362	L2_026_000M1_scaffold_1581_4	120.26	17	9	17	1333800	4066600	2	2	1	2	Carbamidomethylation	21167	# 3943 # 4542 # 1 # ID=1582_4;partial=00;start_type=ATG;rbs_motif=AGGAGG;rbs_spacer=5-10bp;gc_cont=0.645
2867	4352	L2_026_000M1_scaffold_28877_1	120.22	10	4	10	831090	915650	2	1	1	2		39523	# 1 # 1062 # -1 # ID=28878_1;partial=11;start_type=Edge;rbs_motif=None;rbs_spacer=None;gc_cont=0.518
473	1356	L2_026_000M1_scaffold_28_18	120.2	10	0	10		1679200	4	1	0	5	Carbamidomethylation; Oxidation (M)	79381	# 20115 # 22283 # 1 # ID=29_18;partial=00;start_type=ATG;rbs_motif=AAAAA;rbs_spacer=8bp;gc_cont=0.486
815	2046	L2_026_000M1_scaffold_267_45	120.18	14	0	14		41634000	3	3	0	10	Oxidation (M)	28893	# 40740 # 41486 # -1 # ID=268_45;partial=00;start_type=ATG;rbs_motif=TAAAAA;rbs_spacer=11bp;gc_cont=0.485
2504	4200	L2_026_000M1_scaffold_19890_1	120.14	14	7	14	3778400	4533500	2	2	1	3		30165	# 2 # 835 # 1 # ID=19891_1;partial=10;start_type=Edge;rbs_motif=None;rbs_spacer=None;gc_cont=0.573
1841	1618	L2_026_000M1_scaffold_57_38	120.08	5	2	4	582290	264620	4	4	4	3		130414	# 54254 # 57922 # 1 # ID=58_38;partial=00;start_type=ATG;rbs_motif=GGA/GAG/AGG;rbs_spacer=5-10bp;gc_cont=0.436
2535	2632	L2_026_000M1_scaffold_408_38	120.06	25	25	11	0	0	3	2	3	1	Oxidation (M)	19103	# 39841 # 40365 # 1 # ID=409_38;partial=00;start_type=ATG;rbs_motif=AGGA;rbs_spacer=5-10bp;gc_cont=0.459
1752	1578	L2_026_000M1_scaffold_61_22	120.02	24	24	7	359770		4	1	5	3		24956	# 20477 # 21163 # 1 # ID=62_22;partial=00;start_type=ATG;rbs_motif=TAA;rbs_spacer=10bp;gc_cont=0.502
1443	3379	L2_026_000M1_scaffold_936_50	119.99	15	15	15	3143300	341330	2	2	6	5		25063	# 52469 # 53170 # 1 # ID=937_50;partial=00;start_type=ATG;rbs_motif=AGGAG;rbs_spacer=5-10bp;gc_cont=0.439
447	1786	L2_026_000M1_scaffold_341_2	119.94	12	0	12		43609000	4	3	0	7		35905	# 424 # 1416 # 1 # ID=342_2;partial=00;start_type=ATG;rbs_motif=TAAAA;rbs_spacer=13bp;gc_cont=0.444
1231	2747	L2_026_000M1_scaffold_2745_9	119.92	25	0	25		8234800	3	1	0	14		16869	# 7352 # 7816 # -1 # ID=2746_9;partial=00;start_type=ATG;rbs_motif=TAAAA;rbs_spacer=14bp;gc_cont=0.422
1231	2579	L2_026_000M1_scaffold_36_28	119.92	25	0	25		8234800	3	1	0	14		16574	# 46541 # 46996 # -1 # ID=37_28;partial=00;start_type=ATG;rbs_motif=AAAAA;rbs_spacer=11bp;gc_cont=0.432
1100	4363	L2_026_000M1_scaffold_3691_6	119.92	15	15	0	21039000		2	1	14	0	Carbamidomethylation; Oxidation (M)	23290	# 5818 # 6471 # 1 # ID=3692_6;partial=00;start_type=ATG;rbs_motif=AGGAGG;rbs_spacer=5-10bp;gc_cont=0.497
1231	2397	L2_026_000M1_scaffold_3885_11	119.92	22	0	22		8234800	3	1	0	14		19448	# 9630 # 10160 # -1 # ID=3886_11;partial=00;start_type=ATG;rbs_motif=AAAA;rbs_spacer=12bp;gc_cont=0.394
2754	4194	L2_026_000M1_scaffold_22188_2	119.91	10	5	5	1615200	0	2	2	2	1		31363	# 516 # 1370 # 1 # ID=22189_2;partial=01;start_type=ATG;rbs_motif=AGGAG;rbs_spacer=5-10bp;gc_cont=0.588
2111	2700	L2_026_000M1_scaffold_1722_1	119.9	9	6	3	3916800	0	3	3	4	2		45852	# 299 # 1567 # -1 # ID=1723_1;partial=00;start_type=ATG;rbs_motif=AGGAG;rbs_spacer=5-10bp;gc_cont=0.519
2003	2064	L2_026_000M1_scaffold_9_144	119.74	14	0	14		1668100	3	3	0	4		37209	# 165653 # 166648 # -1 # ID=10_144;partial=00;start_type=ATG;rbs_motif=TAAAAA;rbs_spacer=12bp;gc_cont=0.460
2051	1883	L2_026_000M1_scaffold_7556_6	119.69	16	9	16	937520	5348500	4	4	2	4		32250	# 4453 # 5334 # 1 # ID=7557_6;partial=01;start_type=ATG;rbs_motif=AGGAG/GGAGG;rbs_spacer=11-12bp;gc_cont=0.488
1350	2578	L2_026_000M1_scaffold_3131_3	119.59	15	7	15	87698	4295400	3	3	3	9		26473	# 5308 # 6030 # 1 # ID=3132_3;partial=00;start_type=ATG;rbs_motif=TAAAAA;rbs_spacer=12bp;gc_cont=0.423
1947	2910	L2_026_000M1_scaffold_22113_1	119.55	8	5	5	564090	1697900	3	3	3	4		50686	# 1 # 1374 # 1 # ID=22114_1;partial=11;start_type=Edge;rbs_motif=None;rbs_spacer=None;gc_cont=0.508
1245	1627	L2_026_000M1_scaffold_19376_1	119.53	11	8	11	6132400	7598800	4	4	4	9		58539	# 2 # 1555 # 1 # ID=19377_1;partial=11;start_type=Edge;rbs_motif=None;rbs_spacer=None;gc_cont=0.407
2502	3989	L2_026_000M1_scaffold_25152_1	119.44	7	3	7		88882	2	1	1	3		44750	# 1 # 1212 # -1 # ID=25153_1;partial=11;start_type=Edge;rbs_motif=None;rbs_spacer=None;gc_cont=0.416
159	2365	L2_026_000M1_scaffold_95_28	119.22	24	18	16	0		4	1	45	74		12722	# 36362 # 36736 # -1 # ID=96_28;partial=00;start_type=ATG;rbs_motif=TAA;rbs_spacer=11bp;gc_cont=0.416
1941	2683	L2_026_000M1_scaffold_7319_1	119.21	38	27	11	5618300	0	3	3	2	5	Carbamidomethylation	11294	# 2 # 307 # 1 # ID=7320_1;partial=10;start_type=Edge;rbs_motif=None;rbs_spacer=None;gc_cont=0.458
1318	2756	L2_026_000M1_scaffold_2910_15	119.16	15	10	15	21746000	18804000	3	3	5	8		30308	# 14495 # 15352 # 1 # ID=2911_15;partial=00;start_type=TTG;rbs_motif=None;rbs_spacer=None;gc_cont=0.466
2164	2662	L2_026_000M1_scaffold_30_241	119.16	16	0	16		9253900	3	3	0	5	Oxidation (M)	28428	# 288285 # 289088 # -1 # ID=31_241;partial=00;start_type=ATG;rbs_motif=None;rbs_spacer=None;gc_cont=0.424
2164	2661	L2_026_000M1_scaffold_362_1	119.16	16	0	16		9253900	3	3	0	5	Oxidation (M)	28410	# 23 # 826 # 1 # ID=363_1;partial=00;start_type=ATG;rbs_motif=TAAAAA;rbs_spacer=11bp;gc_cont=0.420
2164	2078	L2_026_000M1_scaffold_815_1	119.16	16	0	16		9253900	3	3	0	5	Oxidation (M)	28848	# 2 # 814 # 1 # ID=816_1;partial=10;start_type=Edge;rbs_motif=None;rbs_spacer=None;gc_cont=0.413
2225	1944	L2_026_000M1_scaffold_6502_3	119.13	14	0	14		2615400	4	4	0	5	Carbamidomethylation	38652	# 3067 # 4119 # 1 # ID=6503_3;partial=00;start_type=ATG;rbs_motif=AACAA;rbs_spacer=12bp;gc_cont=0.473
2309	4370	L2_026_000M1_scaffold_387_48	119.11	15	15	0	224630		2	1	5	0	Carbamidomethylation; Oxidation (M)	23429	# 46787 # 47440 # 1 # ID=388_48;partial=00;start_type=ATG;rbs_motif=GGAGG;rbs_spacer=5-10bp;gc_cont=0.424
1545	2479	L2_026_000M1_scaffold_3331_13	119.04	9	2	9		0	3	2	6	4	Carbamidomethylation; Oxidation (M)	54095	# 12253 # 13680 # -1 # ID=3332_13;partial=00;start_type=TTG;rbs_motif=TAAA;rbs_spacer=14bp;gc_cont=0.464
2001	1535	L2_026_000M1_scaffold_311_37	118.95	5	3	3	43653	286160	5	4	3	3		123771	# 47467 # 50688 # 1 # ID=312_37;partial=00;start_type=ATG;rbs_motif=None;rbs_spacer=None;gc_cont=0.527
1534	1840	L2_026_000M1_scaffold_24_86	118.91	5	0	5		5808100	4	4	0	6		109647	# 112356 # 115355 # 1 # ID=25_86;partial=00;start_type=ATG;rbs_motif=TAAA;rbs_spacer=11bp;gc_cont=0.471
1534	1561	L2_026_000M1_scaffold_2726_11	118.91	5	0	5		5808100	4	4	0	6		110461	# 11516 # 14539 # -1 # ID=2727_11;partial=00;start_type=ATG;rbs_motif=TAAA;rbs_spacer=11bp;gc_cont=0.445
1534	1645	L2_026_000M1_scaffold_867_1	118.91	5	0	5		5808100	4	4	0	6		110998	# 427 # 3459 # -1 # ID=868_1;partial=00;start_type=ATG;rbs_motif=TAAA;rbs_spacer=11bp;gc_cont=0.451
1534	1735	L2_026_000M1_scaffold_8845_1	118.91	5	0	5		5808100	4	4	0	6		110179	# 56 # 3079 # 1 # ID=8846_1;partial=00;start_type=ATG;rbs_motif=TAAA;rbs_spacer=11bp;gc_cont=0.438
1652	2620	L2_026_000M1_scaffold_68_93	118.9	14	0	14		24602000	3	3	0	9	Oxidation (M)	31343	# 110981 # 111847 # -1 # ID=69_93;partial=00;start_type=ATG;rbs_motif=AACAA;rbs_spacer=11bp;gc_cont=0.482
1652	2505	L2_026_000M1_scaffold_9116_1	118.9	32	0	32		24602000	3	3	0	9	Oxidation (M)	13864	# 1 # 384 # 1 # ID=9117_1;partial=10;start_type=Edge;rbs_motif=None;rbs_spacer=None;gc_cont=0.471
1813	917	L2_026_000M1_scaffold_1770_7	118.87	6	0	6		4113500	5	4	0	7		105788	# 6715 # 9414 # -1 # ID=1771_7;partial=00;start_type=ATG;rbs_motif=TAAA;rbs_spacer=11bp;gc_cont=0.506
595	2331	L2_026_000M1_scaffold_457_28	118.87	11	11	0	14153000		4	3	34	0	Oxidation (M)	42905	# 38278 # 39465 # 1 # ID=458_28;partial=00;start_type=ATG;rbs_motif=AGGAGG;rbs_spacer=5-10bp;gc_cont=0.485
1025	2640	L2_026_000M1_scaffold_13265_3	118.83	39	39	25	820660		4	1	15	3	Oxidation (M)	9421	# 634 # 915 # 1 # ID=13266_3;partial=00;start_type=ATG;rbs_motif=GGAGG;rbs_spacer=5-10bp;gc_cont=0.475
912	2008	L2_026_000M1_scaffold_20_42	118.82	11	0	11		5696300	4	4	0	6	Carbamidomethylation; Oxidation (M)	53089	# 32720 # 34177 # 1 # ID=21_42;partial=00;start_type=ATG;rbs_motif=TAA;rbs_spacer=11bp;gc_cont=0.523
2245	3827	L2_026_000M1_scaffold_11_110	118.8	14	14	14	4605000	2930400	2	2	2	3		24965	# 144825 # 145517 # 1 # ID=12_110;partial=00;start_type=ATG;rbs_motif=AATAA;rbs_spacer=10bp;gc_cont=0.470
2245	3826	L2_026_000M1_scaffold_37_114	118.8	14	14	14	4605000	2930400	2	2	2	3		24951	# 126585 # 127277 # -1 # ID=38_114;partial=00;start_type=ATG;rbs_motif=AATAA;rbs_spacer=10bp;gc_cont=0.450
2868	4357	L2_026_000M1_scaffold_28889_1	118.78	11	5	11	0	0	2	1	1	2		39438	# 2 # 1063 # 1 # ID=28890_1;partial=11;start_type=Edge;rbs_motif=None;rbs_spacer=None;gc_cont=0.523
1935	1969	L2_026_000M1_scaffold_7734_1	118.75	21	21	10	1477100	2236800	4	4	5	2		27456	# 1 # 741 # 1 # ID=7735_1;partial=10;start_type=Edge;rbs_motif=None;rbs_spacer=None;gc_cont=0.463
1446	2323	L2_026_000M1_scaffold_481_5	118.74	9	0	9		5722400	3	3	0	6		52528	# 6245 # 7723 # 1 # ID=482_5;partial=00;start_type=ATG;rbs_motif=TAAA;rbs_spacer=11bp;gc_cont=0.439
2268	2913	L2_026_000M1_scaffold_7846_2	118.71	18	18	0	3828400		3	3	5	0		22869	# 297 # 932 # 1 # ID=7847_2;partial=00;start_type=ATG;rbs_motif=TAA;rbs_spacer=11bp;gc_cont=0.426
1569	2395	L2_026_000M1_scaffold_9973_2	118.67	8	4	8	1414700	3187900	3	3	4	6	Carbamidomethylation	50299	# 2748 # 4064 # 1 # ID=9974_2;partial=01;start_type=ATG;rbs_motif=AGGAGG;rbs_spacer=5-10bp;gc_cont=0.427
2072	2492	L2_026_000M1_scaffold_32_9	118.63	14	4	14	214590	2007300	3	1	1	3	Carbamidomethylation; Oxidation (M)	27321	# 15996 # 16751 # 1 # ID=33_9;partial=00;start_type=ATG;rbs_motif=AAAAA;rbs_spacer=8bp;gc_cont=0.467
2072	2493	L2_026_000M1_scaffold_85_52	118.63	14	4	14	214590	2007300	3	1	1	3	Carbamidomethylation; Oxidation (M)	27444	# 63011 # 63766 # 1 # ID=86_52;partial=00;start_type=ATG;rbs_motif=AAAAA;rbs_spacer=9bp;gc_cont=0.492
2627	2384	L2_026_000M1_scaffold_36_1	118.56	4	0	4		321650	3	3	0	3		119964	# 1 # 3267 # 1 # ID=37_1;partial=10;start_type=Edge;rbs_motif=None;rbs_spacer=None;gc_cont=0.414
1488	4731	L2_026_000M1_scaffold_3270_5	118.47	14	0	14		8787500	3	2	0	11		19922	# 7393 # 7938 # 1 # ID=3271_5;partial=01;start_type=ATG;rbs_motif=AATAA;rbs_spacer=8bp;gc_cont=0.515
1430	2239	L2_026_000M1_scaffold_990_5	118.47	10	10	3	9711600	1226200	3	3	3	2		41583	# 2171 # 3325 # 1 # ID=991_5;partial=00;start_type=ATG;rbs_motif=GGAGG;rbs_spacer=5-10bp;gc_cont=0.623
1613	2277	L2_026_000M1_scaffold_2539_1	118.42	14	8	14	3437300	5658800	4	4	5	4		31266	# 1 # 861 # -1 # ID=2540_1;partial=10;start_type=ATG;rbs_motif=AGxAG;rbs_spacer=5-10bp;gc_cont=0.357
1843	2494	L2_026_000M1_scaffold_1280_10	118.36	13	9	13	1781300	1768900	3	3	2	5	Oxidation (M)	43064	# 7738 # 8928 # 1 # ID=1281_10;partial=00;start_type=ATG;rbs_motif=GGAGG;rbs_spacer=5-10bp;gc_cont=0.645
1233	2624	L2_026_000M1_scaffold_160_43	118.36	20	20	14	3737600	5871500	3	3	7	7	Oxidation (M)	19508	# 49579 # 50106 # -1 # ID=161_43;partial=00;start_type=ATG;rbs_motif=None;rbs_spacer=None;gc_cont=0.504
1843	2495	L2_026_000M1_scaffold_990_12	118.36	13	9	13	1781300	1768900	3	3	2	5	Oxidation (M)	43106	# 9841 # 11031 # 1 # ID=991_12;partial=00;start_type=ATG;rbs_motif=GGAGG;rbs_spacer=5-10bp;gc_cont=0.615
[truncated: 4,415 more rows]
