# Supplementary material for: Experimental validation that human microbiome phages use alternative genetic coding
Source: Nat Commun. 2022 Sep 29;13:5710. doi: 10.1038/s41467-022-32979-6 (PMC9523058; doi:10.1038/s41467-022-32979-6)
Supplement: Supplementary file 5 — Supplementary Data 3 [file 41467_2022_32979_MOESM5_ESM.xlsx]

## Sheet: L2_026_000M1_scaffold_35
Extended Data Table 3: L2_026_000M1_scaffold_35 detected proteins and peptides
This table contains all detected phage proteins from scaffold L2_026_000M1_scaffold_35. For each protein detected using code 15 predictions (dark green), any corresponding protein predicted using code 11 (light green) with peptide evidence is listed below the code 15 protein. Nested rows below each protein correspond to the peptide analytes detected for the protein. The column "#Peptide analytes"…
Key
code 15 protein with peptide evidence
associated code 11 protein with peptide evidence
peptide only detected with code 15
peptide detected with code 15 and code 11 predictions
peptide covers a recoded stop codon
Accession	Coverage (%)	#Peptide analytes	Annotation
code15__L2_026_000M1_scaffold_35_2	12	2	Head fiber: BLAST hit to head fiber protein (e = 5e-09)
code11_L2_026_000M1_scaffold_35_1	36	2	hypothetical protein
	Peptide	Accession(s)	PTM	Recoded stop codon	code 15 unique
	STVQEINTALEGK	code15_L2_026_000M1_scaffold_35_2, code11_L2_026_000M1_scaffold_35_1		no	no
	TTMGVVGTNAADIVR	code15_L2_026_000M1_scaffold_35_2, code11_L2_026_000M1_scaffold_35_1		no	no
Accession	Coverage (%)	#Peptide analytes	Annotation
code15__L2_026_000M1_scaffold_35_5	12	21	Structural protein: Phyre hit to spore coat protein (structural protein) at 99% confidence in C-term, more N-terminal are many high confidence Phyre hits to carbohydrate-binding hydrolases (starting at 97% confidence)
code11_L2_026_000M1_scaffold_35_5	26	2	hypothetical protein
code11_L2_026_000M1_scaffold_35_6	24	1	hypothetical protein
code11_L2_026_000M1_scaffold_35_7	15	1	hypothetical protein
code11_L2_026_000M1_scaffold_35_11	16	1	hypothetical protein
code11_L2_026_000M1_scaffold_35_12	80	2	hypothetical protein
	Peptide	Accession(s)	PTM	Recoded stop codon	code 15 unique
	DETNSTSGVVYIIGK	code15_L2_026_000M1_scaffold_35_5, code11_L2_026_000M1_scaffold_35_5		no	no
	EDETLNAAYQK	code15_L2_026_000M1_scaffold_35_5		yes	yes
	GYSVSGSNFNTGDIVR	code15_L2_026_000M1_scaffold_35_5		no	yes
	IFVNGVIDR	code15_L2_026_000M1_scaffold_35_5		no	yes
	LNILGLK	code15_L2_026_000M1_scaffold_35_5		no	yes
	NANLYITEDALR	code15_L2_026_000M1_scaffold_35_5, code11_L2_026_000M1_scaffold_35_6		no	no
	NITLPTEMDLSK	code15_L2_026_000M1_scaffold_35_5		no	yes
	NTYFQIIGK	code15_L2_026_000M1_scaffold_35_5		no	yes
	NVILPNTIETFR	code15_L2_026_000M1_scaffold_35_5, code11_L2_026_000M1_scaffold_35_7		no	no
	NYLSFLK	code15_L2_026_000M1_scaffold_35_5		no	yes
	PYNLLETSYR	code15_L2_026_000M1_scaffold_35_5		no	yes
	QLLVNTFGDISDPESK	code15_L2_026_000M1_scaffold_35_5		yes	yes
	QVSSGGGTNWEYYIESK	code15_L2_026_000M1_scaffold_35_5		yes	yes
	SPFIPYSQLDPETNTFR	code15_L2_026_000M1_scaffold_35_5, code11_L2_026_000M1_scaffold_35_11		no	no
	TLVGLVYAK	code15_L2_026_000M1_scaffold_35_5, code11_L2_026_000M1_scaffold_35_5		no	no
	TTGLGQTTAYTSNFK	code15_L2_026_000M1_scaffold_35_5, code11_L2_026_000M1_scaffold_35_12		no	no
	TYLASVINTAFK	code15_L2_026_000M1_scaffold_35_5		no	yes
	VEAVNPEFIYSQDVAPSK	code15_L2_026_000M1_scaffold_35_5, code11_L2_026_000M1_scaffold_35_12		no	no
	WYAPSVAEFSR	code15_L2_026_000M1_scaffold_35_5		no	yes
	YIDVNDVAFHQAFIK	code15_L2_026_000M1_scaffold_35_5		yes	yes
	YIEINSSDSEK	code15_L2_026_000M1_scaffold_35_5		no	yes
Accession	Coverage (%)	#Peptide analytes	Annotation
code15__L2_026_000M1_scaffold_35_8	17	7	Tail fiber: Many BLAST hits to tail collar fiber proteins, also some head fiber proteins too
code11_L2_026_000M1_scaffold_35_19	24	3	hypothetical protein
code11_L2_026_000M1_scaffold_35_20	26	4	hypothetical protein
	Peptide	Accession(s)	PTM	Recoded stop codon	code 15 unique
	ANYDDYLTTELETK	code15_L2_026_000M1_scaffold_35_8, code11_L2_026_000M1_scaffold_35_20		no	no
	AVSVVNTTTAFR	code15_L2_026_000M1_scaffold_35_8, code11_L2_026_000M1_scaffold_35_20		no	no
	DLVIPEC(+57.02)TAQDGTNTVATHTFK	code15_L2_026_000M1_scaffold_35_8, code11_L2_026_000M1_scaffold_35_19	Carbamidomethylation	no	no
	EDGETPSVLDGTDGTVR	code15_L2_026_000M1_scaffold_35_8, code11_L2_026_000M1_scaffold_35_20		no	no
	GVGVAGSHVGFR	code15_L2_026_000M1_scaffold_35_8, code11_L2_026_000M1_scaffold_35_19		no	no
	STVDTTVSATPK	code15_L2_026_000M1_scaffold_35_8, code11_L2_026_000M1_scaffold_35_20		no	no
	TVAGYEVASDGYIK	code15_L2_026_000M1_scaffold_35_8, code11_L2_026_000M1_scaffold_35_19		no	no
Accession	Coverage (%)	#Peptide analytes	Annotation
code15__L2_026_000M1_scaffold_35_10	7	3	Unidentified putative structural protein: Could not get a high confidence identification of protein (BLAST, HHPred, Phyre). Genomic proximity to other structural proteins suggests structural identity
code11_L2_026_000M1_scaffold_35_25	19	1	hypothetical protein
	Peptide	Accession(s)	PTM	Recoded stop codon	code 15 unique
	GDSPETGDDDFIFVTQK	code15_L2_026_000M1_scaffold_35_10		yes	yes
	TVVDNLDELYSIPEK	code15_L2_026_000M1_scaffold_35_10, code11_L2_026_000M1_scaffold_35_25		no	no
	YATLEELTENYAPK	code15_L2_026_000M1_scaffold_35_10		no	yes
Accession	Coverage (%)	#Peptide analytes	Annotation
code15__L2_026_000M1_scaffold_35_14	23	4	Unidentified putative structural protein: Could not get a high confidence identification of protein (BLAST, HHPred, Phyre). Genomic proximity to other structural proteins suggests structural identity
	Peptide	Accession(s)	PTM	Recoded stop codon	code 15 unique
	QKTDEEGNPLYVDSGGHETTTVTPTK	code15_L2_026_000M1_scaffold_35_14		yes	yes
	QVSDLSGSSEAVNNIIIK	code15_L2_026_000M1_scaffold_35_14		yes	yes
	TDEEGNPLYVDSGGHETTTVTPTK	code15_L2_026_000M1_scaffold_35_14		no	yes
	TEGITPVIEYK	code15_L2_026_000M1_scaffold_35_14		no	yes
Accession	Coverage (%)	#Peptide analytes	Annotation
code15__L2_026_000M1_scaffold_35_78	5	2	Tail-related protein: Phyre hits to galactose -binding domain (confidence = 98%), cell adhesion related (confidence = 90%) and hydrolase (confidence = 86%). Likely a tail-related protein that engages with cell surface and faciltates phage adsorption
code11_L2_026_000M1_scaffold_35_88	5	2	hypothetical protein
	Peptide	Accession(s)	PTM	Recoded stop codon	code 15 unique
	DAVENIIWTDPSR	code11_L2_026_000M1_scaffold_35_88, code15_L2_026_000M1_scaffold_35_78		no	no
	TGHTGGTLDVDMNAGSGK	code11_L2_026_000M1_scaffold_35_88, code15_L2_026_000M1_scaffold_35_78		no	no
Accession	Coverage (%)	#Peptide analytes	Annotation
code15__L2_026_000M1_scaffold_35_149	8	1	Putative DUF2829 anti-CRISPR: some DUF2829 proteins have been functionally characterized as anti-CRISPRS (AcrIIA7). Detection of the putative anti-CRISPR here may reflect that the anti-CRISPR is packaged into the particle to be injected into cell upon infection, or the anti-CRISPR is expressed at such high levels it is ubiquitously present in the phage preparation despite not being packaged (see …
code11_L2_026_000M1_scaffold_35_161	8	1	Protein of unknown function (DUF2829)
	Peptide	Accession(s)	PTM	Recoded stop codon	code 15 unique
	FEEILPALR	code15_L2_026_000M1_scaffold_35_149, code11_L2_026_000M1_scaffold_35_161		no	no
Accession	Coverage (%)	#Peptide analytes	Annotation
code15__L2_026_000M1_scaffold_35_220	32	9	Tail tube: BLAST hit to tail tube protein ( e = 2e-08)
code11_L2_026_000M1_scaffold_35_289	36	8	REFSEQ putative tail fiber protein
	Peptide	Accession(s)	PTM	Recoded stop codon	code 15 unique
	DLINVSVSGGK	code15_L2_026_000M1_scaffold_35_220, code11_L2_026_000M1_scaffold_35_289		no	no
	IEISTFDAYDDYADK	code15_L2_026_000M1_scaffold_35_220, code11_L2_026_000M1_scaffold_35_289		no	no
	IIEYEAPATNDGLHAVGQR	code15_L2_026_000M1_scaffold_35_220, code11_L2_026_000M1_scaffold_35_289		no	no
	LILEGATEYQR	code15_L2_026_000M1_scaffold_35_220, code11_L2_026_000M1_scaffold_35_289		no	no
	LPTAANYQWTHIR	code15_L2_026_000M1_scaffold_35_220, code11_L2_026_000M1_scaffold_35_289		no	no
	NSFGTYSQIIK	code15_L2_026_000M1_scaffold_35_220, code11_L2_026_000M1_scaffold_35_289		no	no
	QVETPIVGAIYNQY	code15_L2_026_000M1_scaffold_35_220, code11_L2_026_000M1_scaffold_35_289		no	no
	TFDAYDDYADK	code15_L2_026_000M1_scaffold_35_220, code11_L2_026_000M1_scaffold_35_289		no	no
	TNIDGVEVDALK	code15_L2_026_000M1_scaffold_35_220		no	yes
Accession	-10lgP	Coverage (%)	#Spectra Rep1 (Flow through)	#Spectra Rep2 (Filter top)	PTM	Avg. Mass	Annotation
code15__L2_026_000M1_scaffold_35_221	209.08	27	12	23		43655	Unidentified putative structural protein: Could not get a high confidence identification of protein (BLAST, HHPred, Phyre). Genomic proximity to other structural proteins suggests structural identity
	Peptide	Accession(s)	PTM	Recoded stop codon	code 15 unique
	LGNNIQMTQSIAR	code15_L2_026_000M1_scaffold_35_221		yes	yes
	TQVTTGTGLEEVGIDMK	code15_L2_026_000M1_scaffold_35_221		yes	yes
	VAATGNQDAPSDGYTGQASSYLSK	code15_L2_026_000M1_scaffold_35_221		yes	yes
	VGEEEQQVSLVEKPIALR	code15_L2_026_000M1_scaffold_35_221		yes	yes
	VHNMNQYTTLPTDPR	code15_L2_026_000M1_scaffold_35_221		no	yes
	VYNVYDINQQTTDDLR	code15_L2_026_000M1_scaffold_35_221		no	yes
Accession	Coverage (%)	#Peptide analytes	Annotation
code15__L2_026_000M1_scaffold_35_223	32	14	Major capsid protein: Many BLAST hits to major capsid protein
code11_L2_026_000M1_scaffold_35_292	41	10	Major capsid protein: Many BLAST hits to major capsid protein
code11_L2_026_000M1_scaffold_35_293	14	2	Major capsid protein: Many BLAST hits to major capsid protein
	Peptide	Accession(s)	PTM	Recoded stop codon	code 15 unique
	ADNMWSVMVR	code15_L2_026_000M1_scaffold_35_223, code11_L2_026_000M1_scaffold_35_293		no	no
	AEKPTGNHFVFMVNER	code15_L2_026_000M1_scaffold_35_223, code11_L2_026_000M1_scaffold_35_292		no	no
	DYIFNEVLGVGGR	code15_L2_026_000M1_scaffold_35_223, code11_L2_026_000M1_scaffold_35_292		no	no
	ENMILLAK	code15_L2_026_000M1_scaffold_35_223, code11_L2_026_000M1_scaffold_35_292		no	no
	FIGNAKPELHDTGFVK	code15_L2_026_000M1_scaffold_35_223		no	yes
	GTGRPIPIGDGMIPQIER	code15_L2_026_000M1_scaffold_35_223, code11_L2_026_000M1_scaffold_35_292		no	no
	LIDDDYSSILDK	code15_L2_026_000M1_scaffold_35_223, code11_L2_026_000M1_scaffold_35_293		no	no
	NLIENFLYAR	code15_L2_026_000M1_scaffold_35_223, code11_L2_026_000M1_scaffold_35_292		no	no
	PELHDTGFVK	code15_L2_026_000M1_scaffold_35_223		no	yes
	PIPIGDGMIPQIER	code15_L2_026_000M1_scaffold_35_223, code11_L2_026_000M1_scaffold_35_292		no	no
	TDGAYLWSR	code15_L2_026_000M1_scaffold_35_223, code11_L2_026_000M1_scaffold_35_292		no	no
	TSTQPPVAMYSLK	code15_L2_026_000M1_scaffold_35_223, code11_L2_026_000M1_scaffold_35_292		no	no
	VTINTFHTIISTMVEK	code15_L2_026_000M1_scaffold_35_223, code11_L2_026_000M1_scaffold_35_292		no	no
	YALMEDTFIK	code15_L2_026_000M1_scaffold_35_223, code11_L2_026_000M1_scaffold_35_292		no	no
	YALM(+15.99)EDTFIK	code15_L2_026_000M1_scaffold_35_223, code11_L2_026_000M1_scaffold_35_292	Oxidation (M)	no	no
Accession	Coverage (%)	#Peptide analytes	Annotation
code15__L2_026_000M1_scaffold_35_225	2	1	Tail protein: BLAST hits to baseplate structural proteins, short tail fiber, and long tail fiber
	Peptide	Accession(s)	PTM	Recoded stop codon	code 15 unique
	TIVDEETLEEKPDDTVHTR	code15_L2_026_000M1_scaffold_35_225		no	yes
Accession	Coverage (%)	#Peptide analytes	Annotation
code15__L2_026_000M1_scaffold_35_232	13	3	Structural protein: BLAST hits to Outer capsid protein/Viral fiber
	Peptide	Accession(s)	PTM	Recoded stop codon	code 15 unique
	AIIEQGYQNQLASER	code15_L2_026_000M1_scaffold_35_232		yes	yes
	DTSATSTAQIIAK	code15_L2_026_000M1_scaffold_35_232		yes	yes
	EQMNTNQNTQLLMDAIK	code15_L2_026_000M1_scaffold_35_232		yes	yes
Accession	Coverage (%)	#Peptide analytes	Annotation
code15__L2_026_000M1_scaffold_35_238	2	2	Tail protein: Many BLAST hits to tail fiber proteins/tail proteins
	Peptide	Accession(s)	PTM	Recoded stop codon	code 15 unique
	FVTLDTAQTITGVK	code15_L2_026_000M1_scaffold_35_238		yes	yes
	IPTIGSSGVMEVGR	code15_L2_026_000M1_scaffold_35_238		no	yes
Accession	Coverage (%)	#Peptide analytes	Annotation
code15__L2_026_000M1_scaffold_35_240	14	5	Tail protein: Many BLAST hits to tail proteins/baseplate wedge proteins
	Peptide	Accession(s)	PTM	Recoded stop codon	code 15 unique
	DTWRPITIGGTSIGEK	code15_L2_026_000M1_scaffold_35_240		no	yes
	PITIGGTSIGEK	code15_L2_026_000M1_scaffold_35_240		no	yes
	QNVINALGYDPASK	code15_L2_026_000M1_scaffold_35_240		yes	yes
	TLNFVPSGDVYLK	code15_L2_026_000M1_scaffold_35_240		no	yes
	TVAGVEVQGFPTK	code15_L2_026_000M1_scaffold_35_240		yes	yes
