# Supplementary material for: Experimental validation that human microbiome phages use alternative genetic coding
Source: Nat Commun. 2022 Sep 29;13:5710. doi: 10.1038/s41467-022-32979-6 (PMC9523058; doi:10.1038/s41467-022-32979-6)
Supplement: Supplementary file 6 — Supplementary Data 4 [file 41467_2022_32979_MOESM6_ESM.xlsx]

## Sheet: L3_063_250G2_all_peptides
Extended Data Table 4: L3_063_250G2 detected peptides
This table contains all peptides (bacterial, phage, human) from fecal sample L3_063_250G2 identified by LC-MS/MS with a peptide-level false discovery rate (FDR) threshold of 1%.
Peptide	-10lgP	Mass	Length	ppm	m/z	RT	Area Flow through	Area Filter top	Area L3_063_250G2_bacterial_pellet_20uL	Source File	#Feature	Accession	PTM	AScore	Found By
AAAAGENEEWTQM(+15.99)YK	88.52	1713.73	15	-1.2	857.871	88.77	126010			04232021_Banfield_Phage_063B_300kDa_FT_10uL_1D_PR180_QE1_s10.raw	1	L3_063_250G2_scaffold_294_29	Oxidation (M)	M13:Oxidation (M):1000.00	PEAKS DB
AAAAGENEEWTQMYK	84.82	1697.74	15	0.8	849.876	123.4	5563400	3100800		04232021_Banfield_Phage_063B_300kDa_FT_10uL_1D_PR180_QE1_s10.raw	3	L3_063_250G2_scaffold_294_29			PEAKS DB
AAAAGENEEWTTDYPH	89.55	1760.73	16	0.6	881.372	114.82	5378700			04232021_Banfield_Phage_063B_300kDa_FT_10uL_1D_PR180_QE1_s10.raw	2	L3_063_250G2_scaffold_455_5			PEAKS DB
AAAAGENEEYTDMYPSFAK	101.18	2063.88	19	-0.9	1032.95	160.99	1675800	2778600		04232021_Banfield_Phage_063B_300kDa_FT_10uL_1D_PR180_QE1_s10.raw	2	L3_063_250G2_scaffold_124_81			PEAKS DB
AAAAYLDIPLYR	66.55	1335.72	12	-0.7	668.866	206.45		37946000		04232021_Banfield_Phage_063B_300kDa_FilterTop_10uL_1D_PR180_QE1_s02.raw	2	L3_063_250G2_scaffold_141_69			PEAKS DB
AAAC(+57.02)QAAGATVHPWR	72.26	1565.75	15	-2.5	783.881	86.96	76385	5869000		04232021_Banfield_Phage_063B_300kDa_FilterTop_10uL_1D_PR180_QE1_s02.raw	3	sp|Q9Y6R7|FCGBP_HUMAN	Carbamidomethylation	C4:Carbamidomethylation:1000.00	PEAKS DB
AAAEAPAEEATEAPAEEAPAAEAAAE	80.02	2437.08	26	-0.2	1219.55	142.05		23384000		04232021_Banfield_Phage_063B_300kDa_FilterTop_10uL_1D_PR180_QE1_s02.raw	3	L3_063_250G2_scaffold_2621_3			PEAKS DB
AAAELGYPVIVR	58.66	1257.71	12	-0.2	629.861	160.52		947450		04232021_Banfield_Phage_063B_300kDa_FilterTop_10uL_1D_PR180_QE1_s02.raw	1	L3_063_250G2_scaffold_1497_10:L3_063_250G2_scaffold_347_7			PEAKS DB
AAAGLDPWATPQAYNNAK	76.63	1857.9	18	-3.2	929.955	168.25	0	127850		04232021_Banfield_Phage_063B_300kDa_FilterTop_10uL_1D_PR180_QE1_s02.raw	1	L3_063_250G2_scaffold_45_65			PEAKS DB
AAAGMEAPNGIPEGLQVVDDR	97.04	2109.02	21	-3.8	1055.51	180.81	0			04232021_Banfield_Phage_063B_300kDa_FT_10uL_1D_PR180_QE1_s10.raw	0	L3_063_250G2_scaffold_842_23			PEAKS DB
AAAINTIAHSTGAAK	31.05	1395.75	15	-0.5	466.256	75.19		242190		04232021_Banfield_Phage_063B_300kDa_FilterTop_10uL_1D_PR180_QE1_s02.raw	5	L3_063_250G2_scaffold_6749_3			PEAKS DB
AAAMVFVK	43.85	835.463	8	0.6	418.739	86.41	756760			04232021_Banfield_Phage_063B_300kDa_FT_10uL_1D_PR180_QE1_s10.raw	1	L3_063_250G2_scaffold_4391_2			PEAKS DB
AAANATGYDVVLGTSSK	81.75	1623.81	17	-0.4	812.912	120.85		438070		04232021_Banfield_Phage_063B_300kDa_FilterTop_10uL_1D_PR180_QE1_s02.raw	1	L3_063_250G2_scaffold_556_43			PEAKS DB
AAANGLQTVLFEK	58.35	1360.73	13	-1.4	681.374	176.3		0		04232021_Banfield_Phage_063B_300kDa_FilterTop_10uL_1D_PR180_QE1_s02.raw	0	L3_063_250G2_scaffold_225_73			PEAKS DB
AAANITLK	23.57	800.476	8	-0.6	401.245	62.67	230700			04232021_Banfield_Phage_063B_300kDa_FT_10uL_1D_PR180_QE1_s10.raw	1	L3_063_250G2_scaffold_9012_1			PEAKS DB
AAAVSDPNTNNGNEQITLK	61.36	1955.95	19	4.2	978.989	85.18	0			04232021_Banfield_Phage_063B_300kDa_FT_10uL_1D_PR180_QE1_s10.raw	0	L3_063_250G2_scaffold_5953_1			PEAKS DB
AAC(+57.02)MEPLQAVSGFR	75.37	1535.72	14	3.3	768.871	176.42	353460			04232021_Banfield_Phage_063B_300kDa_FT_10uL_1D_PR180_QE1_s10.raw	1	L3_063_250G2_scaffold_157_8	Carbamidomethylation	C3:Carbamidomethylation:1000.00	PEAKS DB
AADDTWEPF	32.69	1050.43	9	0.4	526.222	198.58	9004400	3160900		04232021_Banfield_Phage_063B_300kDa_FilterTop_10uL_1D_PR180_QE1_s02.raw	2	sp|P02766|TTHY_HUMAN			PEAKS DB
AADDTWEPFASGK	87.77	1393.62	13	0.7	697.815	137.25	790400000	271900000		04232021_Banfield_Phage_063B_300kDa_FT_10uL_1D_PR180_QE1_s10.raw	5	sp|P02766|TTHY_HUMAN			PEAKS DB
AADELGVTYK	66.59	1065.53	10	0.5	533.775	82.59	2353900			04232021_Banfield_Phage_063B_300kDa_FT_10uL_1D_PR180_QE1_s10.raw	1	L3_063_250G2_scaffold_1151_45			PEAKS DB
AADFLDGIK	53.67	948.492	9	0.6	475.253	148.63		2381200		04232021_Banfield_Phage_063B_300kDa_FilterTop_10uL_1D_PR180_QE1_s02.raw	1	L3_063_250G2_scaffold_1630_3			PEAKS DB
AADGTPC(+57.02)C(+57.02)DWIGPAGSGHFVK	95.7	2201.96	21	-0.3	734.994	160.67		15679000		04232021_Banfield_Phage_063B_300kDa_FilterTop_10uL_1D_PR180_QE1_s02.raw	1	L3_063_250G2_scaffold_997_15	Carbamidomethylation	C7:Carbamidomethylation:1000.00;C8:Carbamidomethylation:1000.00	PEAKS DB
AADGVILVTTK	36.04	1086.63	11	3.2	544.323	92.54		367290		04232021_Banfield_Phage_063B_300kDa_FilterTop_10uL_1D_PR180_QE1_s02.raw	3	L3_063_250G2_scaffold_100_92			PEAKS DB
AADQLGLPYPK	47.88	1171.62	11	-1.5	586.818	136.5		73021		04232021_Banfield_Phage_063B_300kDa_FilterTop_10uL_1D_PR180_QE1_s02.raw	1	L3_063_250G2_scaffold_3496_2			PEAKS DB
AADSFIFGTSAK	35.5	1213.6	12	2.2	607.808	131.62	904980			04232021_Banfield_Phage_063B_300kDa_FT_10uL_1D_PR180_QE1_s10.raw	1	L3_063_250G2_scaffold_435_28			PEAKS DB
AADTDGDGQVNYEEFVR	41.67	1884.81	17	-6.2	943.408	161.21		32097		04232021_Banfield_Phage_063B_300kDa_FilterTop_10uL_1D_PR180_QE1_s02.raw	1	sp|P27482|CALL3_HUMAN			PEAKS DB
AADTVVNDSYDTLK	77.67	1510.72	14	0.6	756.365	107.45	1926700	0		04232021_Banfield_Phage_063B_300kDa_FT_10uL_1D_PR180_QE1_s10.raw	1	L3_063_250G2_scaffold_1185_1			PEAKS DB
AADVETLGDLVQFNK	80.2	1618.82	15	-0.2	810.417	211.13		9268700		04232021_Banfield_Phage_063B_300kDa_FilterTop_10uL_1D_PR180_QE1_s02.raw	3	L3_063_250G2_scaffold_517_4:L3_063_250G2_scaffold_869_20:L3_063_250G2_scaffold_1088_5			PEAKS DB
AADYIIDIGPK	31.95	1174.62	11	0	588.319	164.76		2135100		04232021_Banfield_Phage_063B_300kDa_FilterTop_10uL_1D_PR180_QE1_s02.raw	1	L3_063_250G2_scaffold_1235_6:L3_063_250G2_scaffold_57_75			PEAKS DB
AAEAAYTGTQAPVEEM(+15.99)R	60.41	1809.82	17	-2.2	905.915	82.35		64922		04232021_Banfield_Phage_063B_300kDa_FilterTop_10uL_1D_PR180_QE1_s02.raw	1	L3_063_250G2_scaffold_921_12:L3_063_250G2_scaffold_512_1:L3_063_250G2_scaffold_22_19	Oxidation (M)	M16:Oxidation (M):1000.00	PEAKS DB
AAEAAYTGTQAPVEEMR	81.86	1793.83	17	0.1	897.92	98.41	391440	0		04232021_Banfield_Phage_063B_300kDa_FT_10uL_1D_PR180_QE1_s10.raw	1	L3_063_250G2_scaffold_921_12:L3_063_250G2_scaffold_512_1:L3_063_250G2_scaffold_22_19			PEAKS DB
AAEAYFLLAEAK	71.66	1295.68	12	-0.1	648.845	199.66	906890	7350300		04232021_Banfield_Phage_063B_300kDa_FilterTop_10uL_1D_PR180_QE1_s02.raw	7	L3_063_250G2_scaffold_236_15			PEAKS DB
AAEDAALPADGIVTVGR	80.91	1624.84	17	1.9	813.43	142.88	7977000	1628800		04232021_Banfield_Phage_063B_300kDa_FT_10uL_1D_PR180_QE1_s10.raw	5	L3_063_250G2_scaffold_1037_12			PEAKS DB
AAEDLFLGR	42.53	990.513	9	-0.9	496.264	138.6		0		04232021_Banfield_Phage_063B_300kDa_FilterTop_10uL_1D_PR180_QE1_s02.raw	0	L3_063_250G2_scaffold_374_22:L3_063_250G2_scaffold_1057_8:L3_063_250G2_scaffold_197_53			PEAKS DB
AAELALADAYYTTNQAR	53.69	1840.9	17	0.4	614.639	178.85	0	0		04232021_Banfield_Phage_063B_300kDa_FilterTop_10uL_1D_PR180_QE1_s02.raw	0	L3_063_250G2_scaffold_8_12			PEAKS DB
AAELFPDASGLDIR	36.83	1473.75	14	1.4	737.881	194.17	902650			04232021_Banfield_Phage_063B_300kDa_FT_10uL_1D_PR180_QE1_s10.raw	2	L3_063_250G2_scaffold_371_16			PEAKS DB
AAELTTVEAGK	41.62	1088.57	11	0.1	545.293	67.07	0			04232021_Banfield_Phage_063B_300kDa_FT_10uL_1D_PR180_QE1_s10.raw	0	L3_063_250G2_scaffold_178_45			PEAKS DB
AAELYDMESTWLTK	73.75	1656.77	14	-0.2	829.392	208.67	277200			04232021_Banfield_Phage_063B_300kDa_FT_10uL_1D_PR180_QE1_s10.raw	1	L3_063_250G2_scaffold_391_50			PEAKS DB
AAEQYDETAEILK	65.54	1479.71	13	1.6	740.863	115.12	4315100			04232021_Banfield_Phage_063B_300kDa_FT_10uL_1D_PR180_QE1_s10.raw	2	L3_063_250G2_scaffold_93_10			PEAKS DB
AAETLLPAGTTIAYDQLSIR	72.35	2103.12	20	0.6	1052.57	214.33	103170			04232021_Banfield_Phage_063B_300kDa_FT_10uL_1D_PR180_QE1_s10.raw	1	L3_063_250G2_scaffold_219_9:L3_063_250G2_scaffold_105_21			PEAKS DB
AAEVSEPALTETPAEEAK	76.73	1841.89	18	-1.3	921.951	111.65		854610		04232021_Banfield_Phage_063B_300kDa_FilterTop_10uL_1D_PR180_QE1_s02.raw	1	L3_063_250G2_scaffold_374_18			PEAKS DB
AAEVTLVGTEK	42.01	1116.6	11	0	559.309	84.97		0		04232021_Banfield_Phage_063B_300kDa_FilterTop_10uL_1D_PR180_QE1_s02.raw	0	L3_063_250G2_scaffold_21_85			PEAKS DB
AAFDLIDSIK	62.16	1091.59	10	1.2	546.801	194.14	0	2164800		04232021_Banfield_Phage_063B_300kDa_FT_10uL_1D_PR180_QE1_s10.raw	3	L3_063_250G2_scaffold_827_21			PEAKS DB
AAFLDEMQR	45.2	1079.51	9	0.2	540.761	110.46	1191500			04232021_Banfield_Phage_063B_300kDa_FT_10uL_1D_PR180_QE1_s10.raw	1	L3_063_250G2_scaffold_46_52:L3_063_250G2_scaffold_339_32:L3_063_250G2_scaffold_1688_18:L3_063_250G2_scaffold_195_19:L3_063_250G2_scaffold_1404_4:L3_063_250G2_scaffold_1353_1			PEAKS DB
AAFSAIPGVEVR	21.68	1215.66	12	-0.2	608.838	147.79	1255600			04232021_Banfield_Phage_063B_300kDa_FT_10uL_1D_PR180_QE1_s10.raw	1	L3_063_250G2_scaffold_196_31			PEAKS DB
AAGAELLC(+57.02)ETTLDK	63.88	1490.73	14	0.1	746.372	150.91		0		04232021_Banfield_Phage_063B_300kDa_FilterTop_10uL_1D_PR180_QE1_s02.raw	0	L3_063_250G2_scaffold_499_9	Carbamidomethylation	C8:Carbamidomethylation:1000.00	PEAKS DB
AAGATSFDQFK	56.34	1141.54	11	-1	571.777	97.57		748000		04232021_Banfield_Phage_063B_300kDa_FilterTop_10uL_1D_PR180_QE1_s02.raw	1	L3_063_250G2_scaffold_2553_7			PEAKS DB
AAGDAYVTQLGIDMAER	88.32	1779.85	17	2.2	890.932	194.65	3842600			04232021_Banfield_Phage_063B_300kDa_FT_10uL_1D_PR180_QE1_s10.raw	1	L3_063_250G2_scaffold_544_11			PEAKS DB
AAGDGATYFDDIR	77.01	1370.61	13	1.4	686.313	130.26	5141000	0		04232021_Banfield_Phage_063B_300kDa_FT_10uL_1D_PR180_QE1_s10.raw	1	L3_063_250G2_scaffold_4433_3			PEAKS DB
AAGDVPTQEIMAASDK	55.52	1602.76	16	-1.9	802.384	128.45		1395100		04232021_Banfield_Phage_063B_300kDa_FilterTop_10uL_1D_PR180_QE1_s02.raw	1	L3_063_250G2_scaffold_1190_2			PEAKS DB
AAGEGSSYFDDIR	79.51	1386.61	13	-0.3	694.31	118.2	10549000	3323400		04232021_Banfield_Phage_063B_300kDa_FT_10uL_1D_PR180_QE1_s10.raw	2	L3_063_250G2_scaffold_3893_1			PEAKS DB
AAGETNKEEDYWYR	59.08	1730.75	14	0.3	577.925	94.9		662970		04232021_Banfield_Phage_063B_300kDa_FilterTop_10uL_1D_PR180_QE1_s02.raw	2	L3_063_250G2_scaffold_437_26			PEAKS DB
AAGGLAIIGTER	37.12	1127.63	12	0.2	564.822	117.91		503960		04232021_Banfield_Phage_063B_300kDa_FilterTop_10uL_1D_PR180_QE1_s02.raw	1	L3_063_250G2_scaffold_1316_7:L3_063_250G2_scaffold_359_47:L3_063_250G2_scaffold_691_4:L3_063_250G2_scaffold_284_72:L3_063_250G2_scaffold_176_8			PEAKS DB
AAGGLNAVGTALQQAK	88.51	1468.8	16	0.1	735.407	127.89	85077000	24061000		04232021_Banfield_Phage_063B_300kDa_FT_10uL_1D_PR180_QE1_s10.raw	9	L3_063_250G2_scaffold_52_27			PEAKS DB
AAGGVILVTTK	50.13	1028.62	11	1.2	515.319	90.54	551750	821290		04232021_Banfield_Phage_063B_300kDa_FilterTop_10uL_1D_PR180_QE1_s02.raw	2	L3_063_250G2_scaffold_455_24:L3_063_250G2_scaffold_138_20:L3_063_250G2_scaffold_164_24:L3_063_250G2_scaffold_284_66			PEAKS DB
AAGIDEQENWHEGK	81.71	1582.7	14	0.5	528.575	77.34	2183200	1688300		04232021_Banfield_Phage_063B_300kDa_FT_10uL_1D_PR180_QE1_s10.raw	6	sp|P28838|AMPL_HUMAN			PEAKS DB
AAGLDAIHDTVHEM(+15.99)AR	61.75	1721.82	16	-1.4	431.461	89.49		377730		04232021_Banfield_Phage_063B_300kDa_FilterTop_10uL_1D_PR180_QE1_s02.raw	1	L3_063_250G2_scaffold_3009_2:L3_063_250G2_scaffold_1025_2	Oxidation (M)	M14:Oxidation (M):1000.00	PEAKS DB
AAGLDAIHDTVHEMAR	100.31	1705.82	16	-2.4	853.915	123.93	16864000	279040		04232021_Banfield_Phage_063B_300kDa_FT_10uL_1D_PR180_QE1_s10.raw	4	L3_063_250G2_scaffold_3009_2:L3_063_250G2_scaffold_1025_2			PEAKS DB
AAGNAETNALTDLLIGR	84.74	1698.89	17	4.9	850.456	221.48	729960			04232021_Banfield_Phage_063B_300kDa_FT_10uL_1D_PR180_QE1_s10.raw	2	L3_063_250G2_scaffold_906_10			PEAKS DB
AAGNIFNMR	57.77	992.486	9	0.8	497.251	121.36		0		04232021_Banfield_Phage_063B_300kDa_FilterTop_10uL_1D_PR180_QE1_s02.raw	0	L3_063_250G2_scaffold_220_56			PEAKS DB
AAGNNGLWEVTVALK	88.94	1541.82	15	1.9	771.919	201.99	43440000			04232021_Banfield_Phage_063B_300kDa_FT_10uL_1D_PR180_QE1_s10.raw	12	L3_063_250G2_scaffold_435_28			PEAKS DB
AAGPVEGPNGFTVVATVK	93.44	1712.91	18	0.9	857.463	155.49	0			04232021_Banfield_Phage_063B_300kDa_FT_10uL_1D_PR180_QE1_s10.raw	0	L3_063_250G2_scaffold_640_9			PEAKS DB
AAGVDITSSERPGTVGSIR	50.99	1871.97	19	2.1	624.999	98.74	0			04232021_Banfield_Phage_063B_300kDa_FT_10uL_1D_PR180_QE1_s10.raw	0	L3_063_250G2_scaffold_190_1			PEAKS DB
AAGVPPLQLINK	60.74	1219.73	12	0.4	610.872	160.89		12740000		04232021_Banfield_Phage_063B_300kDa_FilterTop_10uL_1D_PR180_QE1_s02.raw	1	L3_063_250G2_scaffold_1006_12			PEAKS DB
AAGVQITSNNRPGELGDVR	68.24	1953	19	0.5	652.009	95.24	5035600	11165000		04232021_Banfield_Phage_063B_300kDa_FT_10uL_1D_PR180_QE1_s10.raw	2	L3_063_250G2_scaffold_819_12			PEAKS DB
AAGVVIEDWR	49.8	1114.58	10	1.8	558.297	126.11	81555000	13583000		04232021_Banfield_Phage_063B_300kDa_FT_10uL_1D_PR180_QE1_s10.raw	4	sp|Q9Y6R7|FCGBP_HUMAN			PEAKS DB
AAGYEPGK	24.18	791.381	8	-1.3	396.697	38.79		15766		04232021_Banfield_Phage_063B_300kDa_FilterTop_10uL_1D_PR180_QE1_s02.raw	1	L3_063_250G2_scaffold_1326_9:L3_063_250G2_scaffold_1976_10			PEAKS DB
AAHAGQLVGIVR	55.1	1190.69	12	0.5	397.904	83.43	280090			04232021_Banfield_Phage_063B_300kDa_FT_10uL_1D_PR180_QE1_s10.raw	1	L3_063_250G2_scaffold_615_6			PEAKS DB
AAHLPEQM(+15.99)IQNIAK	77.2	1578.82	14	-2	790.415	99.54		31367000		04232021_Banfield_Phage_063B_300kDa_FilterTop_10uL_1D_PR180_QE1_s02.raw	2	L3_063_250G2_scaffold_4045_3:L3_063_250G2_scaffold_708_2	Oxidation (M)	M8:Oxidation (M):1000.00	PEAKS DB
AAHLPEQMIQNIAK	71.78	1562.82	14	0.1	782.419	159.97		11799000		04232021_Banfield_Phage_063B_300kDa_FilterTop_10uL_1D_PR180_QE1_s02.raw	5	L3_063_250G2_scaffold_4045_3:L3_063_250G2_scaffold_708_2			PEAKS DB
AAHPFYTLMVPEK	29.77	1502.76	13	2.2	501.928	147.35	477530			04232021_Banfield_Phage_063B_300kDa_FT_10uL_1D_PR180_QE1_s10.raw	1	L3_063_250G2_scaffold_1500_5			PEAKS DB
AAIDLNVPLITNAR	62.82	1479.84	14	-1.9	740.926	209.37		759230		04232021_Banfield_Phage_063B_300kDa_FilterTop_10uL_1D_PR180_QE1_s02.raw	2	L3_063_250G2_scaffold_1497_10:L3_063_250G2_scaffold_77_77:L3_063_250G2_scaffold_162_55			PEAKS DB
AAIEC(+57.02)DDPVLYFENK	80.52	1782.81	15	-0.8	892.413	196.86	752860	61770		04232021_Banfield_Phage_063B_300kDa_FT_10uL_1D_PR180_QE1_s10.raw	2	L3_063_250G2_scaffold_56_118	Carbamidomethylation	C5:Carbamidomethylation:1000.00	PEAKS DB
AAIEEGIVPGGGVAYIR	71.06	1670.9	17	0.1	836.457	187		26265000		04232021_Banfield_Phage_063B_300kDa_FilterTop_10uL_1D_PR180_QE1_s02.raw	4	L3_063_250G2_scaffold_707_8:L3_063_250G2_scaffold_537_16:L3_063_250G2_scaffold_8_125			PEAKS DB
AAIGTGAELTDVGSAK	58.34	1459.75	16	0.4	730.884	99.63	1110500			04232021_Banfield_Phage_063B_300kDa_FT_10uL_1D_PR180_QE1_s10.raw	1	L3_063_250G2_scaffold_2718_5			PEAKS DB
AAIIDM(+15.99)NATDPEGWAADK	35.08	1903.86	18	-7.2	952.932	163.66		510590		04232021_Banfield_Phage_063B_300kDa_FilterTop_10uL_1D_PR180_QE1_s02.raw	2	L3_063_250G2_scaffold_1444_9	Oxidation (M)	M6:Oxidation (M):1000.00	PEAKS DB
AAINYVSDVR	53	1106.57	10	0.4	554.293	97.23		1030600		04232021_Banfield_Phage_063B_300kDa_FilterTop_10uL_1D_PR180_QE1_s02.raw	1	L3_063_250G2_scaffold_6791_2			PEAKS DB
AAITADEIAK	49.13	1001.54	10	0.5	501.777	78.41	14099000			04232021_Banfield_Phage_063B_300kDa_FT_10uL_1D_PR180_QE1_s10.raw	3				PEAKS DB
AAITELNAVK	50.76	1028.59	10	1.9	515.302	86.92	398540	390660		04232021_Banfield_Phage_063B_300kDa_FT_10uL_1D_PR180_QE1_s10.raw	2	L3_063_250G2_scaffold_615_7			PEAKS DB
AAIYNGLQVK	48.54	1075.6	10	0.3	538.809	102.64		7400900		04232021_Banfield_Phage_063B_300kDa_FilterTop_10uL_1D_PR180_QE1_s02.raw	1	L3_063_250G2_scaffold_463_10:L3_063_250G2_scaffold_115_74:L3_063_250G2_scaffold_34_44			PEAKS DB
AALAMHAELAK	48.01	1124.6	11	0.5	375.875	81.26	350010	502000		04232021_Banfield_Phage_063B_300kDa_FT_10uL_1D_PR180_QE1_s10.raw	2	L3_063_250G2_scaffold_147_48			PEAKS DB
AALDEAFEIK	61	1105.57	10	0.3	553.79	164.17		1012100		04232021_Banfield_Phage_063B_300kDa_FilterTop_10uL_1D_PR180_QE1_s02.raw	1	L3_063_250G2_scaffold_246_43			PEAKS DB
AALEEAEHAAK	51.26	1138.56	11	-2	380.527	59.39	236860			04232021_Banfield_Phage_063B_300kDa_FT_10uL_1D_PR180_QE1_s10.raw	1	L3_063_250G2_scaffold_1018_12:L3_063_250G2_scaffold_336_2			PEAKS DB
AALEELVEK	39.34	1000.54	9	0.9	501.28	99.45	21477000	1803200		04232021_Banfield_Phage_063B_300kDa_FT_10uL_1D_PR180_QE1_s10.raw	2	L3_063_250G2_scaffold_168_53			PEAKS DB
AALPAQELEEYNK	75.75	1474.73	13	1	738.373	136.32		3757300		04232021_Banfield_Phage_063B_300kDa_FilterTop_10uL_1D_PR180_QE1_s02.raw	1	sp|P12821|ACE_HUMAN			PEAKS DB
AALSM(+15.99)TIPTGTGIHR	60.34	1540.8	15	-0.3	771.409	99.7		12714000		04232021_Banfield_Phage_063B_300kDa_FilterTop_10uL_1D_PR180_QE1_s02.raw	3	L3_063_250G2_scaffold_115_111:L3_063_250G2_scaffold_472_31:L3_063_250G2_scaffold_458_40:L3_063_250G2_scaffold_1538_21	Oxidation (M)	M5:Oxidation (M):1000.00	PEAKS DB
AALSMTIPTGTGIHR	67.75	1524.81	15	0.5	509.277	147.34		6613800		04232021_Banfield_Phage_063B_300kDa_FilterTop_10uL_1D_PR180_QE1_s02.raw	2	L3_063_250G2_scaffold_115_111:L3_063_250G2_scaffold_472_31:L3_063_250G2_scaffold_458_40:L3_063_250G2_scaffold_1538_21			PEAKS DB
AALTADEIAK	49.13	1001.54	10	0.5	501.777	78.41	14099000			04232021_Banfield_Phage_063B_300kDa_FT_10uL_1D_PR180_QE1_s10.raw	3	L3_063_250G2_scaffold_1505_12:L3_063_250G2_scaffold_49_38:L3_063_250G2_scaffold_501_9:L3_063_250G2_scaffold_33_59:L3_063_250G2_scaffold_2106_1:L3_063_250G2_scaffold_142_28:L3_063_250G2_scaffold_31_98:L3_063_250G2_scaffold_3114_5:L3_063_250G2_scaffold_13927_1:L3_063_250G2_scaffold_265_3			PEAKS DB
AALTDPAGLMQSQDDNMK	61.03	1904.86	18	5.7	953.443	156.97	0	336820		04232021_Banfield_Phage_063B_300kDa_FT_10uL_1D_PR180_QE1_s10.raw	1	L3_063_250G2_scaffold_109_21			PEAKS DB
AALTVTGLVQGEK	51.89	1285.72	13	0.2	643.869	151.16		332090		04232021_Banfield_Phage_063B_300kDa_FilterTop_10uL_1D_PR180_QE1_s02.raw	3	L3_063_250G2_scaffold_73_32			PEAKS DB
AALVAQNYINYQQGTPHR	90.73	2043.03	18	1.1	682.018	120.08	6560000	0		04232021_Banfield_Phage_063B_300kDa_FT_10uL_1D_PR180_QE1_s10.raw	1	sp|Q9BS40|LXN_HUMAN			PEAKS DB
AALYAASPLFNPTDNR	58.06	1719.86	16	-0.7	860.936	191.85		97141		04232021_Banfield_Phage_063B_300kDa_FilterTop_10uL_1D_PR180_QE1_s02.raw	1	L3_063_250G2_scaffold_370_23			PEAKS DB
AANAGGVATSALEMSQNSER	70.13	1962.91	20	-1.3	655.309	143.04		727710		04232021_Banfield_Phage_063B_300kDa_FilterTop_10uL_1D_PR180_QE1_s02.raw	2	L3_063_250G2_scaffold_151_57			PEAKS DB
AANAGGVAVSGLEMSQNSYR	96.59	1980.93	20	-0.3	991.473	138.09	231660	28881		04232021_Banfield_Phage_063B_300kDa_FT_10uL_1D_PR180_QE1_s10.raw	2	L3_063_250G2_scaffold_323_8			PEAKS DB
AANAGGVSVSGLEM(+15.99)TQN	26.64	1620.74	17	-0.1	811.378	118.28		490950		04232021_Banfield_Phage_063B_300kDa_FilterTop_10uL_1D_PR180_QE1_s02.raw	2	L3_063_250G2_scaffold_1538_3:L3_063_250G2_scaffold_8_16:L3_063_250G2_scaffold_115_131:L3_063_250G2_scaffold_6_157	Oxidation (M)	M14:Oxidation (M):1000.00	PEAKS DB
AANAGGVSVSGLEMTQN	39.77	1604.75	17	0.1	803.381	148.66		0		04232021_Banfield_Phage_063B_300kDa_FilterTop_10uL_1D_PR180_QE1_s02.raw	0	L3_063_250G2_scaffold_1538_3:L3_063_250G2_scaffold_8_16:L3_063_250G2_scaffold_115_131:L3_063_250G2_scaffold_6_157			PEAKS DB
AANALC(+57.02)AGIK	53.03	987.517	10	-0.5	494.766	78.02		12428000		04232021_Banfield_Phage_063B_300kDa_FilterTop_10uL_1D_PR180_QE1_s02.raw	5	sp|Q8WWU7|ITLN2_HUMAN	Carbamidomethylation	C6:Carbamidomethylation:1000.00	PEAKS DB
AANALC(+57.02)AGM(+15.99)R	37.45	1049.47	10	-1.3	525.744	58.25		11725		04232021_Banfield_Phage_063B_300kDa_FilterTop_10uL_1D_PR180_QE1_s02.raw	2	sp|Q8WWA0|ITLN1_HUMAN	Carbamidomethylation; Oxidation (M)	C6:Carbamidomethylation:1000.00;M9:Oxidation (M):1000.00	PEAKS DB
AANALC(+57.02)AGMR	48.82	1033.48	10	-0.6	517.747	74.03		2057500		04232021_Banfield_Phage_063B_300kDa_FilterTop_10uL_1D_PR180_QE1_s02.raw	1	sp|Q8WWA0|ITLN1_HUMAN	Carbamidomethylation	C6:Carbamidomethylation:1000.00	PEAKS DB
AANENLTEFFR	57.75	1310.63	11	0.8	656.321	190.67		1135100		04232021_Banfield_Phage_063B_300kDa_FilterTop_10uL_1D_PR180_QE1_s02.raw	2	L3_063_250G2_scaffold_407_69			PEAKS DB
AANEWIEVGLGGTK	26.98	1443.74	14	-2.7	722.873	174.34	425670			04232021_Banfield_Phage_063B_300kDa_FT_10uL_1D_PR180_QE1_s10.raw	1	L3_063_250G2_scaffold_9229_1			PEAKS DB
AANGVIIITTK	60.62	1099.66	11	-0.1	550.837	94.75	1442800	8743600		04232021_Banfield_Phage_063B_300kDa_FT_10uL_1D_PR180_QE1_s10.raw	3	L3_063_250G2_scaffold_45_57:L3_063_250G2_scaffold_1183_5			PEAKS DB
AANGVIIVTTK	44.41	1085.64	11	0.7	543.83	84.33	3321900	1150600		04232021_Banfield_Phage_063B_300kDa_FT_10uL_1D_PR180_QE1_s10.raw	3	L3_063_250G2_scaffold_349_14:L3_063_250G2_scaffold_81_53:L3_063_250G2_scaffold_58_73			PEAKS DB
AANGVILISTK	42.28	1085.64	11	2.6	543.831	92.67	3131900			04232021_Banfield_Phage_063B_300kDa_FT_10uL_1D_PR180_QE1_s10.raw	2	L3_063_250G2_scaffold_195_8			PEAKS DB
AANGVILITTK	60.62	1099.66	11	-0.1	550.837	94.75	1442800	8743600		04232021_Banfield_Phage_063B_300kDa_FT_10uL_1D_PR180_QE1_s10.raw	3	L3_063_250G2_scaffold_561_9:L3_063_250G2_scaffold_437_26:L3_063_250G2_scaffold_116_72:L3_063_250G2_scaffold_980_11:L3_063_250G2_scaffold_1595_17:L3_063_250G2_scaffold_610_6:L3_063_250G2_scaffold_398_24:L3_063_250G2_scaffold_424_5			PEAKS DB
AANGVILLTTK	60.62	1099.66	11	-0.1	550.837	94.75	1442800	8743600		04232021_Banfield_Phage_063B_300kDa_FT_10uL_1D_PR180_QE1_s10.raw	3				PEAKS DB
AANGVILVTTK	44.41	1085.64	11	0.7	543.83	84.33	3321900	1150600		04232021_Banfield_Phage_063B_300kDa_FT_10uL_1D_PR180_QE1_s10.raw	3	L3_063_250G2_scaffold_109_36			PEAKS DB
AANGVIVITTK	41.53	1085.64	11	0	543.83	89.64		4517200		04232021_Banfield_Phage_063B_300kDa_FilterTop_10uL_1D_PR180_QE1_s02.raw	2	L3_063_250G2_scaffold_54_1:L3_063_250G2_scaffold_176_27			PEAKS DB
AANGVLLVTTK	44.41	1085.64	11	0.7	543.83	84.33	3321900	1150600		04232021_Banfield_Phage_063B_300kDa_FT_10uL_1D_PR180_QE1_s10.raw	3				PEAKS DB
AANGVVVIATK	57.57	1041.62	11	0	521.816	83.81	1389500	3237100		04232021_Banfield_Phage_063B_300kDa_FilterTop_10uL_1D_PR180_QE1_s02.raw	3	L3_063_250G2_scaffold_1500_10			PEAKS DB
AANGVVVITTK	27.61	1071.63	11	0.2	536.822	83.36		0		04232021_Banfield_Phage_063B_300kDa_FilterTop_10uL_1D_PR180_QE1_s02.raw	0	L3_063_250G2_scaffold_123_30			PEAKS DB
AANLDAIHDTVHEM	41.1	1535.7	14	0.8	512.909	119.04	2933000			04232021_Banfield_Phage_063B_300kDa_FT_10uL_1D_PR180_QE1_s10.raw	2	L3_063_250G2_scaffold_2170_5:L3_063_250G2_scaffold_151_70:L3_063_250G2_scaffold_332_45:L3_063_250G2_scaffold_8497_2			PEAKS DB
AANLDAIHDTVHEM(+15.99)AK	68.28	1750.83	16	0.9	438.715	81.81	1135200			04232021_Banfield_Phage_063B_300kDa_FT_10uL_1D_PR180_QE1_s10.raw	2	L3_063_250G2_scaffold_151_70:L3_063_250G2_scaffold_8497_2	Oxidation (M)	M14:Oxidation (M):1000.00	PEAKS DB
AANLDAIHDTVHEM(+15.99)AR	66.51	1778.84	16	1.5	890.427	154.23	1556000	1337400		04232021_Banfield_Phage_063B_300kDa_FT_10uL_1D_PR180_QE1_s10.raw	4	L3_063_250G2_scaffold_2170_5:L3_063_250G2_scaffold_332_45	Oxidation (M)	M14:Oxidation (M):1000.00	PEAKS DB
AANLDAIHDTVHEMAK	83.1	1734.84	16	0.6	868.426	130.92	57444000	8618600		04232021_Banfield_Phage_063B_300kDa_FilterTop_10uL_1D_PR180_QE1_s02.raw	8	L3_063_250G2_scaffold_151_70:L3_063_250G2_scaffold_8497_2			PEAKS DB
AANLDAIHDTVHEMAR	106.33	1762.84	16	0.2	882.428	115.55	487410000	47826000		04232021_Banfield_Phage_063B_300kDa_FT_10uL_1D_PR180_QE1_s10.raw	19	L3_063_250G2_scaffold_2170_5:L3_063_250G2_scaffold_332_45			PEAKS DB
AANPTPEKPFVLGC(+57.02)PTGSSPLGM(+15.99)YK	87.64	2634.28	25	-0.9	879.101	184.87		20736000		04232021_Banfield_Phage_063B_300kDa_FilterTop_10uL_1D_PR180_QE1_s02.raw	1	L3_063_250G2_scaffold_689_4:L3_063_250G2_scaffold_22_192:L3_063_250G2_scaffold_125_7	Carbamidomethylation; Oxidation (M)	C14:Carbamidomethylation:1000.00;M23:Oxidation (M):1000.00	PEAKS DB
AANPTPEKPFVLGC(+57.02)PTGSSPLGMYK	94.88	2618.29	25	-0.6	873.769	199.13		7916400		04232021_Banfield_Phage_063B_300kDa_FilterTop_10uL_1D_PR180_QE1_s02.raw	1	L3_063_250G2_scaffold_689_4:L3_063_250G2_scaffold_22_192:L3_063_250G2_scaffold_125_7	Carbamidomethylation	C14:Carbamidomethylation:1000.00	PEAKS DB
AANTISPVAALQGK	74.94	1339.75	14	0.3	670.88	112.54	10553000	22900000		04232021_Banfield_Phage_063B_300kDa_FT_10uL_1D_PR180_QE1_s10.raw	2	L3_063_250G2_scaffold_109_71			PEAKS DB
AANVALVGTEK	47.91	1071.59	11	1.3	536.804	72.04	0	0		04232021_Banfield_Phage_063B_300kDa_FT_10uL_1D_PR180_QE1_s10.raw	0	L3_063_250G2_scaffold_1151_28			PEAKS DB
AANVTLIGK	40.33	885.528	9	0.2	443.772	77.98	390650			04232021_Banfield_Phage_063B_300kDa_FT_10uL_1D_PR180_QE1_s10.raw	1	L3_063_250G2_scaffold_16495_3			PEAKS DB
AANVVLVGTEK	53.78	1099.62	11	0.2	550.819	82.14	432740	232830		04232021_Banfield_Phage_063B_300kDa_FT_10uL_1D_PR180_QE1_s10.raw	2	L3_063_250G2_scaffold_21_87			PEAKS DB
AAPAADAITDYVSFETSK	86.84	1855.88	18	-1.7	928.948	200.02	259910			04232021_Banfield_Phage_063B_300kDa_FT_10uL_1D_PR180_QE1_s10.raw	2	L3_063_250G2_scaffold_29_138			PEAKS DB
AAPAAINALVK	56.96	1037.62	11	0.9	519.819	117.39		1504000		04232021_Banfield_Phage_063B_300kDa_FilterTop_10uL_1D_PR180_QE1_s02.raw	1	L3_063_250G2_scaffold_1183_7			PEAKS DB
AAPAEALTAGSWNVSAK	84.32	1642.83	17	3.4	822.426	145.2	0	1297100		04232021_Banfield_Phage_063B_300kDa_FT_10uL_1D_PR180_QE1_s10.raw	4	L3_063_250G2_scaffold_3175_1			PEAKS DB
AAPAIASSWEHNDDSTVW	61.71	1955.87	18	-3.7	978.936	192.61	1863600			04232021_Banfield_Phage_063B_300kDa_FT_10uL_1D_PR180_QE1_s10.raw	1	L3_063_250G2_scaffold_29_138			PEAKS DB
AAPALLTGNTIVVK	73.17	1366.82	14	0.6	684.417	147.94	1943200	606080		04232021_Banfield_Phage_063B_300kDa_FT_10uL_1D_PR180_QE1_s10.raw	2	L3_063_250G2_scaffold_54_59			PEAKS DB
AAPDELLGDEGYTMDIK	73.48	1836.85	17	6.1	919.435	192.06	9317000			04232021_Banfield_Phage_063B_300kDa_FT_10uL_1D_PR180_QE1_s10.raw	1	L3_063_250G2_scaffold_1227_11			PEAKS DB
AAPIQYIEDR	50.32	1174.6	10	2	588.308	111.45	1557500	28850		04232021_Banfield_Phage_063B_300kDa_FT_10uL_1D_PR180_QE1_s10.raw	2	L3_063_250G2_scaffold_301_30			PEAKS DB
AAPLGGENLLTR	46.42	1210.67	12	1	606.341	133.08		505010		04232021_Banfield_Phage_063B_300kDa_FilterTop_10uL_1D_PR180_QE1_s02.raw	1	L3_063_250G2_scaffold_2911_4			PEAKS DB
AAPSVFIFPPSDEQLK	45.76	1744.9	16	1.2	873.46	212.16		0		04232021_Banfield_Phage_063B_300kDa_FilterTop_10uL_1D_PR180_QE1_s02.raw	0	sp|P01834|IGKC_HUMAN			PEAKS DB
AAPSVTLFPPSSEELQANK	97.11	1985.01	19	0.1	993.513	176.2	3039500000	1270100000		04232021_Banfield_Phage_063B_300kDa_FT_10uL_1D_PR180_QE1_s10.raw	7	sp|P0DOY2|IGLC2_HUMAN:sp|P0DOY3|IGLC3_HUMAN			PEAKS DB
AAPSYNGGIFTK	31.31	1224.61	12	1.9	613.315	97.41	472640			04232021_Banfield_Phage_063B_300kDa_FT_10uL_1D_PR180_QE1_s10.raw	1	L3_063_250G2_scaffold_268_32			PEAKS DB
AAPYGTGR	24.94	791.393	8	-2.3	396.703	38.64	13848			04232021_Banfield_Phage_063B_300kDa_FT_10uL_1D_PR180_QE1_s10.raw	1	L3_063_250G2_scaffold_8_40			PEAKS DB
AAQDAAGTAPLPSSLK	87.96	1496.78	16	1.2	749.4	92.06	3318800	0		04232021_Banfield_Phage_063B_300kDa_FT_10uL_1D_PR180_QE1_s10.raw	1	L3_063_250G2_scaffold_1919_6			PEAKS DB
AAQGLLAC(+57.02)GVAQGALR	83.07	1554.83	16	-0.7	778.422	162.51		7831100		04232021_Banfield_Phage_063B_300kDa_FilterTop_10uL_1D_PR180_QE1_s02.raw	2	sp|O75594|PGRP1_HUMAN	Carbamidomethylation	C8:Carbamidomethylation:1000.00	PEAKS DB
AAQLPYDVQ	25.63	1003.5	9	-0.2	502.756	109.24	854020			04232021_Banfield_Phage_063B_300kDa_FT_10uL_1D_PR180_QE1_s10.raw	1	sp|O43451|MGA_HUMAN			PEAKS DB
AAQLPYDVQHADIDYM(+15.99)DER	113.27	2265	19	0.9	1133.51	149.72	61622000	14268000		04232021_Banfield_Phage_063B_300kDa_FT_10uL_1D_PR180_QE1_s10.raw	4	sp|O43451|MGA_HUMAN	Oxidation (M)	M16:Oxidation (M):1000.00	PEAKS DB
AAQLPYDVQHADIDYMDER	121.18	2249.01	19	0.7	1125.51	173.02	698020000	195120000		04232021_Banfield_Phage_063B_300kDa_FT_10uL_1D_PR180_QE1_s10.raw	6	sp|O43451|MGA_HUMAN			PEAKS DB
AAQVTIQSSGTFSSK	56.96	1510.76	15	-0.7	756.388	225.96		11124000		04232021_Banfield_Phage_063B_300kDa_FilterTop_10uL_1D_PR180_QE1_s02.raw	3	sp|P01023|A2MG_HUMAN			PEAKS DB
AASALWNNMLEPVGQK	85.32	1727.87	16	2.2	864.942	196.22	1922700	431420		04232021_Banfield_Phage_063B_300kDa_FT_10uL_1D_PR180_QE1_s10.raw	4	sp|Q6P1J6|PLB1_HUMAN			PEAKS DB
AASGFNAM(+15.99)EDAQTLR	72.41	1596.72	15	-1.3	799.366	99.96		45514		04232021_Banfield_Phage_063B_300kDa_FilterTop_10uL_1D_PR180_QE1_s02.raw	1	sp|P09525|ANXA4_HUMAN	Oxidation (M)	M8:Oxidation (M):1000.00	PEAKS DB
AASGFNAMEDAQTLR	67.38	1580.73	15	0.1	791.37	152.4		3280300		04232021_Banfield_Phage_063B_300kDa_FilterTop_10uL_1D_PR180_QE1_s02.raw	1	sp|P09525|ANXA4_HUMAN			PEAKS DB
AASGNIIPSSTGAAK	46.32	1343.7	15	-1.1	672.859	78.78		485610		04232021_Banfield_Phage_063B_300kDa_FilterTop_10uL_1D_PR180_QE1_s02.raw	1	L3_063_250G2_scaffold_482_11:L3_063_250G2_scaffold_884_17			PEAKS DB
AASLC(+57.02)GLC(+57.02)GNYNQDPADDLK	97.87	2180.95	20	-0.9	1091.48	171.75		91097000		04232021_Banfield_Phage_063B_300kDa_FilterTop_10uL_1D_PR180_QE1_s02.raw	3	sp|Q9Y6R7|FCGBP_HUMAN	Carbamidomethylation	C5:Carbamidomethylation:1000.00;C8:Carbamidomethylation:1000.00	PEAKS DB
AASNANTGDVTVTPVVPEGWEIKPGSVSLK	89.92	3022.56	30	1.8	1008.53	202.57	2186800			04232021_Banfield_Phage_063B_300kDa_FT_10uL_1D_PR180_QE1_s10.raw	1	L3_063_250G2_scaffold_4128_3			PEAKS DB
AASPASEVMDLIK	61.38	1330.68	13	-1.2	666.347	209.46	315070			04232021_Banfield_Phage_063B_300kDa_FT_10uL_1D_PR180_QE1_s10.raw	1	L3_063_250G2_scaffold_274_7			PEAKS DB
AASSDSIVSSNGQEDHVSM(+15.99)GANAATK	38.35	2549.13	26	-1.5	850.716	80.19		25779		04232021_Banfield_Phage_063B_300kDa_FilterTop_10uL_1D_PR180_QE1_s02.raw	1	L3_063_250G2_scaffold_8_113:L3_063_250G2_scaffold_517_14:L3_063_250G2_scaffold_6_9:L3_063_250G2_scaffold_1088_19	Oxidation (M)	M19:Oxidation (M):1000.00	PEAKS DB
AASSLQSGVPSR	25.54	1158.6	12	0.1	580.307	59.56	58436			04232021_Banfield_Phage_063B_300kDa_FT_10uL_1D_PR180_QE1_s10.raw	1	sp|P01597|KV139_HUMAN:sp|P04432|KVD39_HUMAN:sp|A0A0C4DH72|KV106_HUMAN:sp|P01601|KVD16_HUMAN:sp|P01611|KVD12_HUMAN:sp|A0A0C4DH73|KV112_HUMAN			PEAKS DB
AASSYLSLTPEQWK	51.61	1579.79	14	1.1	790.902	184.37	2990200	0		04232021_Banfield_Phage_063B_300kDa_FT_10uL_1D_PR180_QE1_s10.raw	1	sp|B9A064|IGLL5_HUMAN:sp|P0DOY2|IGLC2_HUMAN:sp|P0CG04|IGLC1_HUMAN:sp|P0DOY3|IGLC3_HUMAN			PEAKS DB
AASTEIYVPVDEK	42.09	1420.71	13	-0.7	711.361	101.92	0			04232021_Banfield_Phage_063B_300kDa_FT_10uL_1D_PR180_QE1_s10.raw	0	L3_063_250G2_scaffold_954_13			PEAKS DB
AASTGEFEEMTWK	54.77	1485.64	13	-1.1	743.829	146.65	0			04232021_Banfield_Phage_063B_300kDa_FT_10uL_1D_PR180_QE1_s10.raw	0	L3_063_250G2_scaffold_56_116			PEAKS DB
AASTGTTYYVSSTHGDDGNAGTDQGHPWK	105.22	2980.29	29	0.6	994.437	91.29	22305000	4540400		04232021_Banfield_Phage_063B_300kDa_FT_10uL_1D_PR180_QE1_s10.raw	5	L3_063_250G2_scaffold_12001_1			PEAKS DB
AATDAGAAAAER	37.7	1073.51	12	-2.6	537.761	38.96	7834.5			04232021_Banfield_Phage_063B_300kDa_FT_10uL_1D_PR180_QE1_s10.raw	1	L3_063_250G2_scaffold_1611_12			PEAKS DB
AATDWNATATTVTALNPTDK	100.88	2061	20	1.6	1031.51	174.01	49046000	41535000		04232021_Banfield_Phage_063B_300kDa_FT_10uL_1D_PR180_QE1_s10.raw	16	L3_063_250G2_scaffold_435_28			PEAKS DB
AATEAIGTC(+57.02)NEAIR	57.16	1475.7	14	0.3	738.859	85.2		182640		04232021_Banfield_Phage_063B_300kDa_FilterTop_10uL_1D_PR180_QE1_s02.raw	1	L3_063_250G2_scaffold_6_35	Carbamidomethylation	C9:Carbamidomethylation:1000.00	PEAKS DB
AATGATSEISVTANGADTK	69.49	1763.85	19	-0.9	882.933	86.9		457770		04232021_Banfield_Phage_063B_300kDa_FilterTop_10uL_1D_PR180_QE1_s02.raw	1	L3_063_250G2_scaffold_6938_1			PEAKS DB
AATIQALADPASTPATFGR	62.3	1857.96	19	1.2	929.987	170.38	0	1061200		04232021_Banfield_Phage_063B_300kDa_FT_10uL_1D_PR180_QE1_s10.raw	2	L3_063_250G2_scaffold_512_2:L3_063_250G2_scaffold_307_72			PEAKS DB
AATLQDITC(+57.02)DSDGK	66.8	1493.67	14	-0.2	747.841	94.41		0		04232021_Banfield_Phage_063B_300kDa_FilterTop_10uL_1D_PR180_QE1_s02.raw	0	L3_063_250G2_scaffold_58_30	Carbamidomethylation	C9:Carbamidomethylation:1000.00	PEAKS DB
AATPGAVILQQFDNPANPAM(+15.99)HER	31.07	2463.2	23	1.9	822.074	201		4405400		04232021_Banfield_Phage_063B_300kDa_FilterTop_10uL_1D_PR180_QE1_s02.raw	1	L3_063_250G2_scaffold_717_15	Oxidation (M)	M20:Oxidation (M):1000.00	PEAKS DB
AAVAAASMR	34.9	846.438	9	-1.5	424.226	51.35	135110			04232021_Banfield_Phage_063B_300kDa_FT_10uL_1D_PR180_QE1_s10.raw	2	L3_063_250G2_scaffold_1151_37:L3_063_250G2_scaffold_21_120:L3_063_250G2_scaffold_1985_2			PEAKS DB
AAVAAM(+15.99)NNGDVVLLQNTR	58.63	1871.95	18	2.1	936.985	170.8	0			04232021_Banfield_Phage_063B_300kDa_FT_10uL_1D_PR180_QE1_s10.raw	0	L3_063_250G2_scaffold_575_30	Oxidation (M)	M6:Oxidation (M):1000.00	PEAKS DB
AAVDLSQNTVYLK	62.29	1420.76	13	3.4	711.388	130.46	2639900			04232021_Banfield_Phage_063B_300kDa_FT_10uL_1D_PR180_QE1_s10.raw	1	L3_063_250G2_scaffold_159_40			PEAKS DB
AAVDNSYNVLR	55.28	1220.61	11	-2.8	611.313	97.4		2897300		04232021_Banfield_Phage_063B_300kDa_FilterTop_10uL_1D_PR180_QE1_s02.raw	1	L3_063_250G2_scaffold_611_23			PEAKS DB
AAVDVPLVLHGTSGVPDEQVAEAVK	56.96	2500.32	25	-1.7	834.445	199.82		1034800		04232021_Banfield_Phage_063B_300kDa_FilterTop_10uL_1D_PR180_QE1_s02.raw	3	L3_063_250G2_scaffold_310_49			PEAKS DB
AAVEGGTETEHFTTYNGYINPSQMK	44.45	2744.24	25	2.5	915.756	154.99	495650			04232021_Banfield_Phage_063B_300kDa_FT_10uL_1D_PR180_QE1_s10.raw	1	L3_063_250G2_scaffold_297_27			PEAKS DB
AAVENAVNGITDK	60.08	1300.66	13	-0.5	651.338	94.48		0		04232021_Banfield_Phage_063B_300kDa_FilterTop_10uL_1D_PR180_QE1_s02.raw	0	L3_063_250G2_scaffold_3_107			PEAKS DB
AAVKPFVFETC(+57.02)K	69.23	1395.72	12	0	466.248	119.78		1382600		04232021_Banfield_Phage_063B_300kDa_FilterTop_10uL_1D_PR180_QE1_s02.raw	1	L3_063_250G2_scaffold_1393_3	Carbamidomethylation	C11:Carbamidomethylation:1000.00	PEAKS DB
AAVLNGYIVK	46.95	1046.61	10	0.9	524.314	104.73	19809000	4111200		04232021_Banfield_Phage_063B_300kDa_FT_10uL_1D_PR180_QE1_s10.raw	3	L3_063_250G2_scaffold_9130_1			PEAKS DB
AAVLYDFLDQSK	62.17	1368.69	12	-0.4	685.353	211.49	5280900	1563800		04232021_Banfield_Phage_063B_300kDa_FilterTop_10uL_1D_PR180_QE1_s02.raw	2	L3_063_250G2_scaffold_87_64			PEAKS DB
AAVPLSSETHGGEDVAVFAR	80.05	2012	20	2.8	1007.01	136.35	53656000	6445500		04232021_Banfield_Phage_063B_300kDa_FT_10uL_1D_PR180_QE1_s10.raw	12	sp|P09923|PPBI_HUMAN			PEAKS DB
AAVTALASLY	27.7	978.539	10	1.2	490.277	193.1	472160			04232021_Banfield_Phage_063B_300kDa_FT_10uL_1D_PR180_QE1_s10.raw	1	sp|P15085|CBPA1_HUMAN			PEAKS DB
AAVTALASLYGTK	77.36	1264.7	13	0.7	633.359	148.09	70941000	30127000		04232021_Banfield_Phage_063B_300kDa_FT_10uL_1D_PR180_QE1_s10.raw	13	sp|P15085|CBPA1_HUMAN			PEAKS DB
AAWEEAEHAAK	39.96	1211.56	11	-0.4	404.86	72.97	411600			04232021_Banfield_Phage_063B_300kDa_FT_10uL_1D_PR180_QE1_s10.raw	1	L3_063_250G2_scaffold_2170_5			PEAKS DB
AAYAPSGTPQGLLVYANR	80.79	1847.95	18	0.4	924.984	172.74	55143000	10821000		04232021_Banfield_Phage_063B_300kDa_FT_10uL_1D_PR180_QE1_s10.raw	4	sp|Q9UQQ1|NALDL_HUMAN			PEAKS DB
AAYEEAEHAAK	29.55	1188.54	11	-1.2	397.187	47.37	222920			04232021_Banfield_Phage_063B_300kDa_FT_10uL_1D_PR180_QE1_s10.raw	1	L3_063_250G2_scaffold_151_70:L3_063_250G2_scaffold_332_45:L3_063_250G2_scaffold_7300_1			PEAKS DB
AAYGVVIVTTK	57.9	1120.65	11	-0.1	561.332	128.91		25524		04232021_Banfield_Phage_063B_300kDa_FilterTop_10uL_1D_PR180_QE1_s02.raw	1	L3_063_250G2_scaffold_177_43			PEAKS DB
AAYGVVLVTTK	57.9	1120.65	11	-0.1	561.332	128.91		25524		04232021_Banfield_Phage_063B_300kDa_FilterTop_10uL_1D_PR180_QE1_s02.raw	1	L3_063_250G2_scaffold_22_54:L3_063_250G2_scaffold_436_14:L3_063_250G2_scaffold_14_36:L3_063_250G2_scaffold_158_43			PEAKS DB
AAYHILDGLK	55.35	1099.6	10	-1	367.541	111.5	298630			04232021_Banfield_Phage_063B_300kDa_FT_10uL_1D_PR180_QE1_s10.raw	1	L3_063_250G2_scaffold_116_69			PEAKS DB
AAYLNTGVWAK	60.7	1192.62	11	0.2	597.319	125.22	114690000	57877000		04232021_Banfield_Phage_063B_300kDa_FT_10uL_1D_PR180_QE1_s10.raw	14	L3_063_250G2_scaffold_2121_8:L3_063_250G2_scaffold_1164_6:L3_063_250G2_scaffold_973_6:L3_063_250G2_scaffold_36_168			PEAKS DB
AAYPINAMGISK	61.09	1234.64	12	-0.2	618.326	118.03	4389100			04232021_Banfield_Phage_063B_300kDa_FT_10uL_1D_PR180_QE1_s10.raw	1	L3_063_250G2_scaffold_680_22:L3_063_250G2_scaffold_113_48:L3_063_250G2_scaffold_543_31:L3_063_250G2_scaffold_1189_10:L3_063_250G2_scaffold_384_38			PEAKS DB
AC(+57.02)ADM(+15.99)VIQAPILHTGNR	60.92	1881.92	17	-4.3	628.311	134.97		380860		04232021_Banfield_Phage_063B_300kDa_FilterTop_10uL_1D_PR180_QE1_s02.raw	1	L3_063_250G2_scaffold_753_5	Carbamidomethylation; Oxidation (M)	C2:Carbamidomethylation:1000.00;M5:Oxidation (M):1000.00	PEAKS DB
AC(+57.02)DLATDPGFQAY	73.2	1427.6	13	0.8	714.809	161.15	15279000	22217000		04232021_Banfield_Phage_063B_300kDa_FT_10uL_1D_PR180_QE1_s10.raw	3	sp|Q9BYE9|CDHR2_HUMAN	Carbamidomethylation	C2:Carbamidomethylation:1000.00	PEAKS DB
AC(+57.02)DLGGM(+15.99)YHNTF	49.3	1400.55	12	-2.1	701.28	101.41	304520	4447000		04232021_Banfield_Phage_063B_300kDa_FT_10uL_1D_PR180_QE1_s10.raw	2	sp|Q9BYE9|CDHR2_HUMAN	Carbamidomethylation; Oxidation (M)	C2:Carbamidomethylation:1000.00;M7:Oxidation (M):1000.00	PEAKS DB
AC(+57.02)DLGGMYHNTF	67.48	1384.55	12	-0.3	693.284	159.09	19913000	88426000		04232021_Banfield_Phage_063B_300kDa_FilterTop_10uL_1D_PR180_QE1_s02.raw	3	sp|Q9BYE9|CDHR2_HUMAN	Carbamidomethylation	C2:Carbamidomethylation:1000.00	PEAKS DB
AC(+57.02)EAQPSTM(+15.99)AAIIALSDEK	62.23	2020.94	19	-2.8	1011.48	170.93		64869		04232021_Banfield_Phage_063B_300kDa_FilterTop_10uL_1D_PR180_QE1_s02.raw	1	L3_063_250G2_scaffold_1518_1	Carbamidomethylation; Oxidation (M)	C2:Carbamidomethylation:1000.00;M9:Oxidation (M):1000.00	PEAKS DB
AC(+57.02)GELIMMAE	24.6	1123.47	10	0.3	562.743	185.13		4500300		04232021_Banfield_Phage_063B_300kDa_FilterTop_10uL_1D_PR180_QE1_s02.raw	1	L3_063_250G2_scaffold_974_curated_25.code15:L3_063_250G2_scaffold_974_curated_36.code11	Carbamidomethylation	C2:Carbamidomethylation:1000.00	PEAKS DB
AC(+57.02)LDYPVTSVLPPASLC(+57.02)K	86.23	1989.99	18	-1.6	996.001	208.77		504710		04232021_Banfield_Phage_063B_300kDa_FilterTop_10uL_1D_PR180_QE1_s02.raw	6	sp|P53801|PTTG_HUMAN	Carbamidomethylation	C2:Carbamidomethylation:1000.00;C17:Carbamidomethylation:1000.00	PEAKS DB
AC(+57.02)NTSQEVNGVSWLHGK	79.79	1885.87	17	-0.5	629.632	122.55		4320100		04232021_Banfield_Phage_063B_300kDa_FilterTop_10uL_1D_PR180_QE1_s02.raw	2	L3_063_250G2_scaffold_1462_7:L3_063_250G2_scaffold_1072_13:L3_063_250G2_scaffold_772_19:L3_063_250G2_scaffold_2721_1	Carbamidomethylation	C2:Carbamidomethylation:1000.00	PEAKS DB
AC(+57.02)PQGAIQVDPETGAR	69.74	1668.79	16	-1.3	835.401	90.09		1351800		04232021_Banfield_Phage_063B_300kDa_FilterTop_10uL_1D_PR180_QE1_s02.raw	1	L3_063_250G2_scaffold_15_21	Carbamidomethylation	C2:Carbamidomethylation:1000.00	PEAKS DB
AC(+57.02)SAAINTGMFAAM(+15.99)K	62.24	1558.69	15	-2.4	780.352	132.03		0		04232021_Banfield_Phage_063B_300kDa_FilterTop_10uL_1D_PR180_QE1_s02.raw	0	L3_063_250G2_scaffold_530_10	Carbamidomethylation; Oxidation (M)	C2:Carbamidomethylation:1000.00;M14:Oxidation (M):26.57	PEAKS DB
ADAAGFSIPAYTATSK	72.87	1569.77	16	-0.3	785.891	151.74	0	2201300		04232021_Banfield_Phage_063B_300kDa_FT_10uL_1D_PR180_QE1_s10.raw	1	L3_063_250G2_scaffold_36_227			PEAKS DB
ADAATDADASLADK	46.24	1333.6	14	-5.3	667.804	67.05	1080500			04232021_Banfield_Phage_063B_300kDa_FT_10uL_1D_PR180_QE1_s10.raw	2	L3_063_250G2_scaffold_2814_7			PEAKS DB
ADAIMVEQANGR	21.77	1273.61	12	4.8	637.814	81.67		0		04232021_Banfield_Phage_063B_300kDa_FilterTop_10uL_1D_PR180_QE1_s02.raw	0	L3_063_250G2_scaffold_243_28			PEAKS DB
ADAITDYVSFETSK	64.02	1545.72	14	0.5	773.868	179.34	3204300			04232021_Banfield_Phage_063B_300kDa_FT_10uL_1D_PR180_QE1_s10.raw	3	L3_063_250G2_scaffold_29_138			PEAKS DB
ADAIVAAITPGLK	63.24	1238.72	13	-0.2	620.369	172.1		3071700		04232021_Banfield_Phage_063B_300kDa_FilterTop_10uL_1D_PR180_QE1_s02.raw	1	L3_063_250G2_scaffold_217_61			PEAKS DB
ADAIVAEM(+15.99)GSLEGSNHR	76.21	1771.82	17	-1.2	591.612	83.03	68104			04232021_Banfield_Phage_063B_300kDa_FT_10uL_1D_PR180_QE1_s10.raw	1	L3_063_250G2_scaffold_220_45	Oxidation (M)	M8:Oxidation (M):1000.00	PEAKS DB
ADAIVAEMGSLEGSNHR	79.51	1755.82	17	1	586.282	144.72	7289500			04232021_Banfield_Phage_063B_300kDa_FT_10uL_1D_PR180_QE1_s10.raw	1	L3_063_250G2_scaffold_220_45			PEAKS DB
ADALDGTAGEHGVNLYYNQTGK	90.46	2293.06	22	-2	765.359	129.82	556370	2499200		04232021_Banfield_Phage_063B_300kDa_FT_10uL_1D_PR180_QE1_s10.raw	4	L3_063_250G2_scaffold_220_56			PEAKS DB
ADAVVAEM(+15.99)GSLEGSNHR	60.3	1757.8	17	-3.1	586.939	82.81		234620		04232021_Banfield_Phage_063B_300kDa_FilterTop_10uL_1D_PR180_QE1_s02.raw	1	L3_063_250G2_scaffold_717_1:L3_063_250G2_scaffold_237_71	Oxidation (M)	M8:Oxidation (M):1000.00	PEAKS DB
ADAVVAEMGSLEGSNHR	76.25	1741.81	17	-0.5	581.609	119.48	6253200			04232021_Banfield_Phage_063B_300kDa_FT_10uL_1D_PR180_QE1_s10.raw	3	L3_063_250G2_scaffold_717_1:L3_063_250G2_scaffold_237_71			PEAKS DB
ADC(+57.02)TGQVADINLM(+15.99)GYGK	66.98	1827.81	17	0.2	914.914	148.75		0		04232021_Banfield_Phage_063B_300kDa_FilterTop_10uL_1D_PR180_QE1_s02.raw	0	sp|Q9NR71|ASAH2_HUMAN	Carbamidomethylation; Oxidation (M)	C3:Carbamidomethylation:1000.00;M13:Oxidation (M):1000.00	PEAKS DB
ADC(+57.02)TGQVADINLMGYGK	97.9	1811.82	17	-0.8	906.916	179.61		12962000		04232021_Banfield_Phage_063B_300kDa_FilterTop_10uL_1D_PR180_QE1_s02.raw	2	sp|Q9NR71|ASAH2_HUMAN	Carbamidomethylation	C3:Carbamidomethylation:1000.00	PEAKS DB
ADDAAVNGWTIDR	56.57	1402.65	13	-0.6	702.331	134.64	0	1300600		04232021_Banfield_Phage_063B_300kDa_FilterTop_10uL_1D_PR180_QE1_s02.raw	1	L3_063_250G2_scaffold_4716_1			PEAKS DB
ADDVEQGDFWTGYYQK	75.49	1920.82	16	-3.8	961.412	191.03		0		04232021_Banfield_Phage_063B_300kDa_FilterTop_10uL_1D_PR180_QE1_s02.raw	0	L3_063_250G2_scaffold_1703_7			PEAKS DB
ADEDYSHDLMLLR	51.89	1576.72	13	1.2	526.581	171.06	295660			04232021_Banfield_Phage_063B_300kDa_FT_10uL_1D_PR180_QE1_s10.raw	2	sp|P06870|KLK1_HUMAN			PEAKS DB
ADEEMLATIR	41.16	1147.55	10	-1.7	574.783	121.55		103150		04232021_Banfield_Phage_063B_300kDa_FilterTop_10uL_1D_PR180_QE1_s02.raw	1	L3_063_250G2_scaffold_147_22			PEAKS DB
ADEEMLSIIR	60.14	1175.59	10	0.3	588.8	159.1	4104400	459070		04232021_Banfield_Phage_063B_300kDa_FT_10uL_1D_PR180_QE1_s10.raw	2	L3_063_250G2_scaffold_105_124:L3_063_250G2_scaffold_237_84			PEAKS DB
ADEGWYWC(+57.02)GVK	70.21	1369.58	11	0	685.795	184.03		24919000		04232021_Banfield_Phage_063B_300kDa_FilterTop_10uL_1D_PR180_QE1_s02.raw	3	sp|P01833|PIGR_HUMAN	Carbamidomethylation	C8:Carbamidomethylation:1000.00	PEAKS DB
ADELIALVK	48.86	970.57	9	-0.9	486.292	163.95		438980		04232021_Banfield_Phage_063B_300kDa_FilterTop_10uL_1D_PR180_QE1_s02.raw	1	L3_063_250G2_scaffold_584_37			PEAKS DB
ADENGGFFLR	49.32	1124.53	10	3.5	563.272	119.08	230460			04232021_Banfield_Phage_063B_300kDa_FT_10uL_1D_PR180_QE1_s10.raw	1	L3_063_250G2_scaffold_5303_2			PEAKS DB
ADFAEYIAK	37.39	1026.5	9	0.9	514.259	116.36	535390			04232021_Banfield_Phage_063B_300kDa_FT_10uL_1D_PR180_QE1_s10.raw	1	L3_063_250G2_scaffold_9427_2			PEAKS DB
ADFDNTVAIHPTSSEELVTLR	41.55	2314.14	21	-5.3	772.385	183.59	297840			04232021_Banfield_Phage_063B_300kDa_FT_10uL_1D_PR180_QE1_s10.raw	1	sp|P00390|GSHR_HUMAN			PEAKS DB
ADFDTEFSHK	57.2	1195.51	10	0.8	399.512	82.72	719040			04232021_Banfield_Phage_063B_300kDa_FT_10uL_1D_PR180_QE1_s10.raw	1	L3_063_250G2_scaffold_1164_20			PEAKS DB
ADFNVPLDGTTITDDGR	66.18	1805.84	17	-2	903.927	182.93		75856		04232021_Banfield_Phage_063B_300kDa_FilterTop_10uL_1D_PR180_QE1_s02.raw	1	L3_063_250G2_scaffold_579_22:L3_063_250G2_scaffold_2767_5			PEAKS DB
ADFPILSR	32.48	917.497	8	-1.8	459.755	141.55		50934		04232021_Banfield_Phage_063B_300kDa_FilterTop_10uL_1D_PR180_QE1_s02.raw	1	L3_063_250G2_scaffold_58_60:L3_063_250G2_scaffold_1050_6			PEAKS DB
ADFQTTVNGK	51.31	1079.52	10	0.7	540.77	62.02	2478900			04232021_Banfield_Phage_063B_300kDa_FT_10uL_1D_PR180_QE1_s10.raw	2	L3_063_250G2_scaffold_154_58			PEAKS DB
ADFSGM(+15.99)SQTDLSLSK	65.5	1601.72	15	0.8	801.87	107.4	0			04232021_Banfield_Phage_063B_300kDa_FT_10uL_1D_PR180_QE1_s10.raw	0	sp|P35237|SPB6_HUMAN	Oxidation (M)	M6:Oxidation (M):1000.00	PEAKS DB
ADFSGMSQTDLSLSK	94.04	1585.73	15	-0.2	793.872	151.28	245420000	22765000		04232021_Banfield_Phage_063B_300kDa_FT_10uL_1D_PR180_QE1_s10.raw	64	sp|P35237|SPB6_HUMAN			PEAKS DB
ADFTNFC(+57.02)IDK	42.76	1229.54	10	0.9	615.777	156.33		23963		04232021_Banfield_Phage_063B_300kDa_FilterTop_10uL_1D_PR180_QE1_s02.raw	1	L3_063_250G2_scaffold_219_9	Carbamidomethylation	C7:Carbamidomethylation:1000.00	PEAKS DB
ADFYLNEIR	52.05	1139.56	9	0.8	570.788	147.27	1443800	491390		04232021_Banfield_Phage_063B_300kDa_FT_10uL_1D_PR180_QE1_s10.raw	2	L3_063_250G2_scaffold_980_12			PEAKS DB
ADFYTPIDEVSIPTGEIAK	71.94	2065.03	19	-0.2	1033.52	213.76	0			04232021_Banfield_Phage_063B_300kDa_FT_10uL_1D_PR180_QE1_s10.raw	0	L3_063_250G2_scaffold_547_16:L3_063_250G2_scaffold_128_61			PEAKS DB
ADGESC(+57.02)SASM(+15.99)MYQEGK	69.76	1765.66	16	2.1	883.839	76.09		97775		04232021_Banfield_Phage_063B_300kDa_FilterTop_10uL_1D_PR180_QE1_s02.raw	5	sp|P01008|ANT3_HUMAN	Carbamidomethylation; Oxidation (M)	C6:Carbamidomethylation:1000.00;M10:Oxidation (M):0.00	PEAKS DB
ADGESC(+57.02)SASMM(+15.99)YQEGK	66.19	1765.66	16	-1.7	883.835	73.88		69907		04232021_Banfield_Phage_063B_300kDa_FilterTop_10uL_1D_PR180_QE1_s02.raw	2	sp|P01008|ANT3_HUMAN	Carbamidomethylation; Oxidation (M)	C6:Carbamidomethylation:1000.00;M11:Oxidation (M):0.00	PEAKS DB
ADGESC(+57.02)SASMMYQEGK	85.79	1749.66	16	-1.3	875.838	86.12	931660	4894200		04232021_Banfield_Phage_063B_300kDa_FilterTop_10uL_1D_PR180_QE1_s02.raw	5	sp|P01008|ANT3_HUMAN	Carbamidomethylation	C6:Carbamidomethylation:1000.00	PEAKS DB
ADGEVQSWIISPK	75.21	1428.72	13	0.9	715.37	172.91	3924300	8711800		04232021_Banfield_Phage_063B_300kDa_FilterTop_10uL_1D_PR180_QE1_s02.raw	3	L3_063_250G2_scaffold_116_131			PEAKS DB
ADGFEWGMTALPAVK	90.39	1591.77	15	-0.4	796.892	213.52	13065000			04232021_Banfield_Phage_063B_300kDa_FT_10uL_1D_PR180_QE1_s10.raw	2	L3_063_250G2_scaffold_196_31			PEAKS DB
ADGFIYYEGGLK	50.63	1331.64	12	0.3	666.827	160.75	0			04232021_Banfield_Phage_063B_300kDa_FT_10uL_1D_PR180_QE1_s10.raw	0	L3_063_250G2_scaffold_6291_4			PEAKS DB
ADGITLSELK	35.72	1045.57	10	-0.5	523.79	130.49		32370		04232021_Banfield_Phage_063B_300kDa_FilterTop_10uL_1D_PR180_QE1_s02.raw	1	L3_063_250G2_scaffold_228_16			PEAKS DB
ADGMEDQTVQIK	74.92	1333.62	12	0.7	667.817	82.03	1823400	758990		04232021_Banfield_Phage_063B_300kDa_FT_10uL_1D_PR180_QE1_s10.raw	2	L3_063_250G2_scaffold_3175_1			PEAKS DB
ADGQIQLFRPEMNAR	59.53	1744.87	15	2	582.631	133.7	191790			04232021_Banfield_Phage_063B_300kDa_FT_10uL_1D_PR180_QE1_s10.raw	2	L3_063_250G2_scaffold_99_48			PEAKS DB
ADGSLSYADIK	43.86	1138.55	11	-0.9	570.282	97.54		1854900		04232021_Banfield_Phage_063B_300kDa_FilterTop_10uL_1D_PR180_QE1_s02.raw	1	L3_063_250G2_scaffold_4391_2			PEAKS DB
ADGSPVK	31.36	672.344	7	-3.2	337.178	34.12	878630	185970		04232021_Banfield_Phage_063B_300kDa_FT_10uL_1D_PR180_QE1_s10.raw	3	sp|B9A064|IGLL5_HUMAN:sp|P0CG04|IGLC1_HUMAN			PEAKS DB
ADGSSYEADC(+57.02)ATHGAPLGGDAYVNTIK	63.49	2739.21	27	7.4	914.083	149.65		0		04232021_Banfield_Phage_063B_300kDa_FilterTop_10uL_1D_PR180_QE1_s02.raw	0	L3_063_250G2_scaffold_1087_18	Carbamidomethylation	C10:Carbamidomethylation:1000.00	PEAKS DB
ADGSSYEANC(+57.02)ATHGAPLGGDAYVNTIK	90.04	2738.22	27	-0.3	913.748	149.45		2821100		04232021_Banfield_Phage_063B_300kDa_FilterTop_10uL_1D_PR180_QE1_s02.raw	1	L3_063_250G2_scaffold_584_14:L3_063_250G2_scaffold_128_73:L3_063_250G2_scaffold_547_6	Carbamidomethylation	C10:Carbamidomethylation:1000.00	PEAKS DB
ADGTLQAIVDK	60.5	1129.6	11	0.4	565.807	96.78	18513000	5441500		04232021_Banfield_Phage_063B_300kDa_FT_10uL_1D_PR180_QE1_s10.raw	8	L3_063_250G2_scaffold_178_45			PEAKS DB
ADGTSVYM(+15.99)TQDIGTAK	66.43	1672.76	16	0.6	837.388	87.51		481150		04232021_Banfield_Phage_063B_300kDa_FilterTop_10uL_1D_PR180_QE1_s02.raw	1	L3_063_250G2_scaffold_611_17:L3_063_250G2_scaffold_1117_8:L3_063_250G2_scaffold_1028_18	Oxidation (M)	M8:Oxidation (M):1000.00	PEAKS DB
ADGWSQASPVYLLSEK	83.25	1749.86	16	-4.1	875.932	203.37	0	0		04232021_Banfield_Phage_063B_300kDa_FT_10uL_1D_PR180_QE1_s10.raw	0	L3_063_250G2_scaffold_746_20			PEAKS DB
ADIALPC(+57.02)ATQNELNGDDAR	83.06	2042.93	19	-0.2	1022.47	157.22		20324000		04232021_Banfield_Phage_063B_300kDa_FilterTop_10uL_1D_PR180_QE1_s02.raw	2	L3_063_250G2_scaffold_968_6	Carbamidomethylation	C7:Carbamidomethylation:1000.00	PEAKS DB
ADIALPSATQNELNGDHAR	77.41	1991.97	19	-0.6	664.995	132.19		26190000		04232021_Banfield_Phage_063B_300kDa_FilterTop_10uL_1D_PR180_QE1_s02.raw	4	L3_063_250G2_scaffold_1538_3			PEAKS DB
ADIAMAGITVTDER	45.65	1461.71	14	-4.5	731.861	158.23	119730			04232021_Banfield_Phage_063B_300kDa_FT_10uL_1D_PR180_QE1_s10.raw	1	L3_063_250G2_scaffold_178_45			PEAKS DB
ADIDPENR	29.64	928.425	8	-1	465.219	46.25	124470			04232021_Banfield_Phage_063B_300kDa_FT_10uL_1D_PR180_QE1_s10.raw	1	L3_063_250G2_scaffold_1005_24			PEAKS DB
ADIDYC(+57.02)HAEALTK	64.74	1505.68	13	-0.2	502.901	97.77		11815000		04232021_Banfield_Phage_063B_300kDa_FilterTop_10uL_1D_PR180_QE1_s02.raw	1	L3_063_250G2_scaffold_869_40:L3_063_250G2_scaffold_2610_7:L3_063_250G2_scaffold_3248_7	Carbamidomethylation	C6:Carbamidomethylation:1000.00	PEAKS DB
ADIDYGFAEADTTYGK	100.46	1735.76	16	0.8	868.887	157.16	15184000			04232021_Banfield_Phage_063B_300kDa_FT_10uL_1D_PR180_QE1_s10.raw	7	L3_063_250G2_scaffold_10678_3:L3_063_250G2_scaffold_76_88:L3_063_250G2_scaffold_88_9:L3_063_250G2_scaffold_16153_2:L3_063_250G2_scaffold_4478_5:L3_063_250G2_scaffold_441_14:L3_063_250G2_scaffold_365_73:L3_063_250G2_scaffold_1273_10:L3_063_250G2_scaffold_535_49			PEAKS DB
ADILSYLK	31.11	921.517	8	-0.6	461.765	151.68		1266800		04232021_Banfield_Phage_063B_300kDa_FilterTop_10uL_1D_PR180_QE1_s02.raw	2	L3_063_250G2_scaffold_1027_18			PEAKS DB
ADITSEDLSATVK	65.96	1348.67	13	-1.6	675.342	100.5	195490			04232021_Banfield_Phage_063B_300kDa_FT_10uL_1D_PR180_QE1_s10.raw	1	L3_063_250G2_scaffold_4331_1			PEAKS DB
ADIVNEITK	42.8	1001.54	9	-0.3	501.777	98.61		10570000		04232021_Banfield_Phage_063B_300kDa_FilterTop_10uL_1D_PR180_QE1_s02.raw	1	L3_063_250G2_scaffold_9572_2:L3_063_250G2_scaffold_187_83:L3_063_250G2_scaffold_143_118:L3_063_250G2_scaffold_2776_2:L3_063_250G2_scaffold_22_210			PEAKS DB
ADLAAQYTTVGR	48.47	1264.64	12	-0.7	633.327	100.69	6804000	1500600		04232021_Banfield_Phage_063B_300kDa_FilterTop_10uL_1D_PR180_QE1_s02.raw	2	sp|P51688|SPHM_HUMAN			PEAKS DB
ADLAEQSAVR	26	1058.54	10	1.6	530.276	61.67		0		04232021_Banfield_Phage_063B_300kDa_FilterTop_10uL_1D_PR180_QE1_s02.raw	0	L3_063_250G2_scaffold_1787_6:L3_063_250G2_scaffold_384_16:L3_063_250G2_scaffold_929_11:L3_063_250G2_scaffold_161_60			PEAKS DB
ADLALPC(+57.02)ATQNELHLEDAK	70.02	2108.02	19	-1	703.68	179.26		87251		04232021_Banfield_Phage_063B_300kDa_FilterTop_10uL_1D_PR180_QE1_s02.raw	1	L3_063_250G2_scaffold_151_57	Carbamidomethylation	C7:Carbamidomethylation:1000.00	PEAKS DB
ADLEQIASLK	52.37	1086.59	10	-0.2	544.303	145.87		5759300		04232021_Banfield_Phage_063B_300kDa_FilterTop_10uL_1D_PR180_QE1_s02.raw	4	L3_063_250G2_scaffold_225_90			PEAKS DB
ADLFC(+57.02)DGEVNC(+57.02)PDGSDEDNK	98.38	2255.86	20	-0.6	1128.94	132.64		6984300		04232021_Banfield_Phage_063B_300kDa_FilterTop_10uL_1D_PR180_QE1_s02.raw	1	sp|P98073|ENTK_HUMAN	Carbamidomethylation	C5:Carbamidomethylation:1000.00;C11:Carbamidomethylation:1000.00	PEAKS DB
ADLLAASPAYSDQSGVDWK	72.19	1992.94	19	1.6	997.48	191.48		0		04232021_Banfield_Phage_063B_300kDa_FilterTop_10uL_1D_PR180_QE1_s02.raw	0	L3_063_250G2_scaffold_158_107			PEAKS DB
ADLLLEDGVVK	38.64	1170.65	11	2.4	586.333	145.9	0			04232021_Banfield_Phage_063B_300kDa_FT_10uL_1D_PR180_QE1_s10.raw	0	L3_063_250G2_scaffold_459_30			PEAKS DB
ADLNGDDSR	27.65	961.41	9	-0.1	481.712	35.84	0			04232021_Banfield_Phage_063B_300kDa_FT_10uL_1D_PR180_QE1_s10.raw	0	L3_063_250G2_scaffold_1021_9			PEAKS DB
ADLPDLELADFPTADK	68.56	1729.84	16	-3.2	865.925	217.05	0	700620		04232021_Banfield_Phage_063B_300kDa_FilterTop_10uL_1D_PR180_QE1_s02.raw	2	L3_063_250G2_scaffold_236_63			PEAKS DB
ADLSGITGAR	54.94	959.504	10	1.2	480.76	82.08	4170500	822060		04232021_Banfield_Phage_063B_300kDa_FT_10uL_1D_PR180_QE1_s10.raw	2	sp|P01011|AACT_HUMAN			PEAKS DB
ADLSNYFISYGDLDTMK	88.13	1951.89	17	-1.4	976.95	225.86	37425			04232021_Banfield_Phage_063B_300kDa_FT_10uL_1D_PR180_QE1_s10.raw	1	L3_063_250G2_scaffold_4391_2			PEAKS DB
ADLTGSVANINTEK	71.53	1431.72	14	0.5	716.868	100.14		4908900		04232021_Banfield_Phage_063B_300kDa_FilterTop_10uL_1D_PR180_QE1_s02.raw	1	L3_063_250G2_scaffold_349_14			PEAKS DB
ADLTNLIIDK	53.6	1114.62	10	-0.1	558.319	173.48		14954000		04232021_Banfield_Phage_063B_300kDa_FilterTop_10uL_1D_PR180_QE1_s02.raw	1	L3_063_250G2_scaffold_109_31			PEAKS DB
ADLYIQTEK	47.37	1079.55	9	0.9	540.783	82.28	853350			04232021_Banfield_Phage_063B_300kDa_FT_10uL_1D_PR180_QE1_s10.raw	1	L3_063_250G2_scaffold_1227_11			PEAKS DB
ADLYPENGFLK	44.61	1265.63	11	0.7	633.822	171.06		1102800		04232021_Banfield_Phage_063B_300kDa_FilterTop_10uL_1D_PR180_QE1_s02.raw	1	L3_063_250G2_scaffold_53_68:L3_063_250G2_scaffold_1200_17			PEAKS DB
ADM(+15.99)LYAEIDR	58.93	1211.55	10	0	606.782	101.05	25492000	41021000		04232021_Banfield_Phage_063B_300kDa_FT_10uL_1D_PR180_QE1_s10.raw	5	L3_063_250G2_scaffold_2121_8:L3_063_250G2_scaffold_1164_6:L3_063_250G2_scaffold_973_6:L3_063_250G2_scaffold_36_168	Oxidation (M)	M3:Oxidation (M):1000.00	PEAKS DB
ADMGGAATIC(+57.02)SAIVSAAK	87.29	1692.82	18	-2.6	847.414	189	0	1978400		04232021_Banfield_Phage_063B_300kDa_FT_10uL_1D_PR180_QE1_s10.raw	1	sp|P28838|AMPL_HUMAN	Carbamidomethylation	C10:Carbamidomethylation:1000.00	PEAKS DB
ADMGHPAPFNLK	38.65	1296.63	12	1	433.217	95.2	129600			04232021_Banfield_Phage_063B_300kDa_FT_10uL_1D_PR180_QE1_s10.raw	1	L3_063_250G2_scaffold_236_69:L3_063_250G2_scaffold_128_64			PEAKS DB
ADMLYAEIDR	63.57	1195.55	10	0.2	598.784	134.85	137100000	37687000		04232021_Banfield_Phage_063B_300kDa_FT_10uL_1D_PR180_QE1_s10.raw	11	L3_063_250G2_scaffold_2121_8:L3_063_250G2_scaffold_1164_6:L3_063_250G2_scaffold_973_6:L3_063_250G2_scaffold_36_168			PEAKS DB
ADNAETSEIPGYVK	53.63	1492.7	14	0.7	747.36	106.07	69908	0		04232021_Banfield_Phage_063B_300kDa_FilterTop_10uL_1D_PR180_QE1_s02.raw	1	L3_063_250G2_scaffold_1931_7			PEAKS DB
ADNGPTSPVETINLDTPVTAR	83.14	2167.08	21	1.2	1084.55	171.18	41782			04232021_Banfield_Phage_063B_300kDa_FT_10uL_1D_PR180_QE1_s10.raw	1	L3_063_250G2_scaffold_7628_1			PEAKS DB
ADPSDYNYDEPEENAIK	86.83	1968.82	17	0.2	985.419	125.6		0		04232021_Banfield_Phage_063B_300kDa_FilterTop_10uL_1D_PR180_QE1_s02.raw	0	L3_063_250G2_scaffold_584_33			PEAKS DB
ADPYFVNDETHVK	74.43	1533.71	13	-0.4	767.862	95.68		36375000		04232021_Banfield_Phage_063B_300kDa_FilterTop_10uL_1D_PR180_QE1_s02.raw	2	L3_063_250G2_scaffold_115_111:L3_063_250G2_scaffold_472_31:L3_063_250G2_scaffold_458_40:L3_063_250G2_scaffold_1538_21			PEAKS DB
ADQFLQLSTR	30.81	1177.61	10	1.4	589.813	117.71	3759200			04232021_Banfield_Phage_063B_300kDa_FT_10uL_1D_PR180_QE1_s10.raw	1	sp|O43451|MGA_HUMAN			PEAKS DB
ADQIPDIHAIYVEK	63.51	1610.83	14	1.3	537.951	153.55	0			04232021_Banfield_Phage_063B_300kDa_FT_10uL_1D_PR180_QE1_s10.raw	0	L3_063_250G2_scaffold_755_42			PEAKS DB
ADRDQYELLC(+57.02)LDNTR	68.47	1880.87	15	-0.3	627.963	161.04		4123400		04232021_Banfield_Phage_063B_300kDa_FilterTop_10uL_1D_PR180_QE1_s02.raw	1	sp|P02787|TRFE_HUMAN	Carbamidomethylation	C10:Carbamidomethylation:1000.00	PEAKS DB
ADSEVLGVVLK	53.43	1128.64	11	1.4	565.328	148.5	4296500			04232021_Banfield_Phage_063B_300kDa_FT_10uL_1D_PR180_QE1_s10.raw	1	L3_063_250G2_scaffold_344_22			PEAKS DB
ADSFHIFR	36.56	991.487	8	-1.2	331.503	110.44		0		04232021_Banfield_Phage_063B_300kDa_FilterTop_10uL_1D_PR180_QE1_s02.raw	0	sp|P13866|SC5A1_HUMAN:sp|Q9NY91|SC5A4_HUMAN			PEAKS DB
ADSGNAITIGTTDK	62.22	1362.66	14	-1.5	682.338	75.49	72619			04232021_Banfield_Phage_063B_300kDa_FT_10uL_1D_PR180_QE1_s10.raw	1	L3_063_250G2_scaffold_2308_9			PEAKS DB
ADSISNATVSVR	51.39	1218.62	12	0.9	610.318	80.53	0			04232021_Banfield_Phage_063B_300kDa_FT_10uL_1D_PR180_QE1_s10.raw	0	L3_063_250G2_scaffold_3070_1			PEAKS DB
ADSLGWNDAGDHVTK	43.97	1584.72	15	-0.4	529.246	94.36		930730		04232021_Banfield_Phage_063B_300kDa_FilterTop_10uL_1D_PR180_QE1_s02.raw	1	sp|Q07075|AMPE_HUMAN			PEAKS DB
ADSPANWTSADALATAK	89.12	1688.8	17	0.2	845.408	139.68	22337000	1793300		04232021_Banfield_Phage_063B_300kDa_FT_10uL_1D_PR180_QE1_s10.raw	8	L3_063_250G2_scaffold_1799_2			PEAKS DB
ADSSPVK	37.5	702.355	7	-3.1	352.184	32.58	2587100	627730		04232021_Banfield_Phage_063B_300kDa_FT_10uL_1D_PR180_QE1_s10.raw	5	sp|P0DOY2|IGLC2_HUMAN:sp|P0DOY3|IGLC3_HUMAN			PEAKS DB
ADSVSGVEIVDDK	57.85	1332.64	13	-5.8	667.324	90.57	0			04232021_Banfield_Phage_063B_300kDa_FT_10uL_1D_PR180_QE1_s10.raw	0	L3_063_250G2_scaffold_1304_9			PEAKS DB
ADVDAAYNALNAAMK	22.95	1536.72	15	0.1	769.37	188.34	178800			04232021_Banfield_Phage_063B_300kDa_FT_10uL_1D_PR180_QE1_s10.raw	1	L3_063_250G2_scaffold_11642_2			PEAKS DB
ADVDDIDHLSNR	53.44	1368.63	12	0.2	457.216	88.98		247510		04232021_Banfield_Phage_063B_300kDa_FilterTop_10uL_1D_PR180_QE1_s02.raw	1	L3_063_250G2_scaffold_1630_2:L3_063_250G2_scaffold_1607_8			PEAKS DB
ADVLIEDQLAK	50.69	1213.66	11	-0.5	607.835	135.59		2358700		04232021_Banfield_Phage_063B_300kDa_FilterTop_10uL_1D_PR180_QE1_s02.raw	1	L3_063_250G2_scaffold_102_44:L3_063_250G2_scaffold_153_2:L3_063_250G2_scaffold_190_36:L3_063_250G2_scaffold_158_126			PEAKS DB
ADVNMPTVEEVEGTSLSK	57.85	1904.9	18	2.2	953.461	184.22		0		04232021_Banfield_Phage_063B_300kDa_FilterTop_10uL_1D_PR180_QE1_s02.raw	0	L3_063_250G2_scaffold_109_37			PEAKS DB
ADVPGAWTIEDGAIK	33.52	1541.77	15	3.9	771.896	174.31	0			04232021_Banfield_Phage_063B_300kDa_FT_10uL_1D_PR180_QE1_s10.raw	0	L3_063_250G2_scaffold_18_92			PEAKS DB
ADVQGSAEAVK	37.43	1073.54	11	-0.5	537.775	45.57	761970			04232021_Banfield_Phage_063B_300kDa_FT_10uL_1D_PR180_QE1_s10.raw	2	L3_063_250G2_scaffold_144_86			PEAKS DB
ADVYDLVDKDEC(+57.02)LR	45.18	1709.79	14	0.3	570.938	168.64		272800		04232021_Banfield_Phage_063B_300kDa_FilterTop_10uL_1D_PR180_QE1_s02.raw	2	L3_063_250G2_scaffold_2283_6	Carbamidomethylation	C12:Carbamidomethylation:1000.00	PEAKS DB
ADWESFK	26.23	881.392	7	0.9	441.704	102.79		471140		04232021_Banfield_Phage_063B_300kDa_FilterTop_10uL_1D_PR180_QE1_s02.raw	1	L3_063_250G2_scaffold_115_124			PEAKS DB
ADWGSNDFAMDYR	60.77	1546.61	13	-3.1	774.312	183.63	487320	721640		04232021_Banfield_Phage_063B_300kDa_FilterTop_10uL_1D_PR180_QE1_s02.raw	3	L3_063_250G2_scaffold_195_8			PEAKS DB
ADWTQILK	49.66	973.523	8	0.7	487.769	164.92	2920700	2272800		04232021_Banfield_Phage_063B_300kDa_FT_10uL_1D_PR180_QE1_s10.raw	2	L3_063_250G2_scaffold_10_130			PEAKS DB
ADWVDNLK	22.73	959.471	8	2.8	480.744	123.16		5895400		04232021_Banfield_Phage_063B_300kDa_FilterTop_10uL_1D_PR180_QE1_s02.raw	1	L3_063_250G2_scaffold_561_9			PEAKS DB
ADYPEGDGNWANY	41.67	1470.57	13	-1.8	736.29	168.82	0	3617500		04232021_Banfield_Phage_063B_300kDa_FilterTop_10uL_1D_PR180_QE1_s02.raw	1	sp|Q8WWU7|ITLN2_HUMAN			PEAKS DB
ADYPEGDGNWANYNTF	26.64	1832.73	16	-1.8	917.37	203.83		6773000		04232021_Banfield_Phage_063B_300kDa_FilterTop_10uL_1D_PR180_QE1_s02.raw	1	sp|Q8WWU7|ITLN2_HUMAN			PEAKS DB
ADYPEGDGNWANYNTFGSAEAATSDDYK	94.69	3028.23	28	0.7	1010.42	193.08	8332000	43252000		04232021_Banfield_Phage_063B_300kDa_FT_10uL_1D_PR180_QE1_s10.raw	9	sp|Q8WWU7|ITLN2_HUMAN			PEAKS DB
ADYPEGDGNWANYNTFGSAEAATSDDYKNPGYYDIQAK	103.32	4177.77	38	-0.9	1393.6	203.56	531670			04232021_Banfield_Phage_063B_300kDa_FT_10uL_1D_PR180_QE1_s10.raw	1	sp|Q8WWU7|ITLN2_HUMAN			PEAKS DB
ADYQVKPWLK	53.63	1246.67	10	0.6	416.565	98.41	1307700	3268200		04232021_Banfield_Phage_063B_300kDa_FT_10uL_1D_PR180_QE1_s10.raw	2	L3_063_250G2_scaffold_132_72			PEAKS DB
ADYTNQAYSLK	66.08	1272.6	11	-0.1	637.307	89.85		954430		04232021_Banfield_Phage_063B_300kDa_FilterTop_10uL_1D_PR180_QE1_s02.raw	1	L3_063_250G2_scaffold_4626_1			PEAKS DB
ADYVRPK	32.37	847.455	7	-1.8	424.734	37.24	146470	61703		04232021_Banfield_Phage_063B_300kDa_FT_10uL_1D_PR180_QE1_s10.raw	2	sp|A8K7I4|CLCA1_HUMAN			PEAKS DB
AEAEALEASGHNLK	35.72	1438.71	14	-4.6	480.574	79.86		61941		04232021_Banfield_Phage_063B_300kDa_FilterTop_10uL_1D_PR180_QE1_s02.raw	1	L3_063_250G2_scaffold_932_16			PEAKS DB
AEAEAMGGNLSGGK	46.27	1290.59	14	-0.3	646.301	67.12	92337	82560		04232021_Banfield_Phage_063B_300kDa_FilterTop_10uL_1D_PR180_QE1_s02.raw	2	L3_063_250G2_scaffold_132_71			PEAKS DB
AEAEANAEADKK	34.13	1245.58	12	-1	416.201	53.16		970310		04232021_Banfield_Phage_063B_300kDa_FilterTop_10uL_1D_PR180_QE1_s02.raw	5	L3_063_250G2_scaffold_339_21			PEAKS DB
AEAELEYLR	35.38	1092.55	9	-1	547.279	104.56	0			04232021_Banfield_Phage_063B_300kDa_FT_10uL_1D_PR180_QE1_s10.raw	0	L3_063_250G2_scaffold_152_89			PEAKS DB
AEAESDPTALLK	60.45	1243.63	12	-0.3	622.822	103.08	13386000			04232021_Banfield_Phage_063B_300kDa_FT_10uL_1D_PR180_QE1_s10.raw	1	L3_063_250G2_scaffold_103_45			PEAKS DB
AEAIKAVQAEIETLK	65.2	1612.9	15	-1.3	538.641	202.35		122780		04232021_Banfield_Phage_063B_300kDa_FilterTop_10uL_1D_PR180_QE1_s02.raw	2	L3_063_250G2_scaffold_435_28			PEAKS DB
AEALINVAHPDFR	55.05	1451.75	13	1.2	484.925	153.61		414160		04232021_Banfield_Phage_063B_300kDa_FilterTop_10uL_1D_PR180_QE1_s02.raw	1	L3_063_250G2_scaffold_217_57			PEAKS DB
AEALIQLNDGR	39.97	1198.63	11	-4.9	600.32	116.79		0		04232021_Banfield_Phage_063B_300kDa_FilterTop_10uL_1D_PR180_QE1_s02.raw	0	L3_063_250G2_scaffold_1183_6			PEAKS DB
AEALLC(+57.02)LAK	36.46	987.542	9	4	494.78	125.2		0		04232021_Banfield_Phage_063B_300kDa_FilterTop_10uL_1D_PR180_QE1_s02.raw	0	L3_063_250G2_scaffold_1322_4	Carbamidomethylation	C6:Carbamidomethylation:1000.00	PEAKS DB
AEANAAPQILPELR	71.74	1491.8	14	0	746.909	155.24	8291800	0		04232021_Banfield_Phage_063B_300kDa_FT_10uL_1D_PR180_QE1_s10.raw	3	L3_063_250G2_scaffold_788_13			PEAKS DB
AEANLEDTLR	41.61	1130.56	10	-0.7	566.285	92.72		0		04232021_Banfield_Phage_063B_300kDa_FilterTop_10uL_1D_PR180_QE1_s02.raw	0	L3_063_250G2_scaffold_263_40			PEAKS DB
AEANVQLNK	39.73	985.519	9	-0.7	493.767	49.85	0	1012500		04232021_Banfield_Phage_063B_300kDa_FT_10uL_1D_PR180_QE1_s10.raw	1	L3_063_250G2_scaffold_54_2			PEAKS DB
AEAPETELTTQTLR	54.1	1558.78	14	-3.1	780.397	120.63		0		04232021_Banfield_Phage_063B_300kDa_FilterTop_10uL_1D_PR180_QE1_s02.raw	0	L3_063_250G2_scaffold_1440_1			PEAKS DB
AEAQGFEVYTAAEAAK	70.94	1654.78	16	0.5	828.4	131.91	0	0		04232021_Banfield_Phage_063B_300kDa_FT_10uL_1D_PR180_QE1_s10.raw	0	L3_063_250G2_scaffold_669_17:L3_063_250G2_scaffold_1652_5			PEAKS DB
AEAVAAINDVVQNGK	62.58	1497.78	15	1.2	749.898	135.49		0		04232021_Banfield_Phage_063B_300kDa_FilterTop_10uL_1D_PR180_QE1_s02.raw	0	L3_063_250G2_scaffold_224_10			PEAKS DB
AEAVAGANWGGK	53.21	1129.55	12	1.6	565.784	76.51	973920			04232021_Banfield_Phage_063B_300kDa_FT_10uL_1D_PR180_QE1_s10.raw	4	L3_063_250G2_scaffold_788_13			PEAKS DB
AEDGSVIDYELIDQDAR	72.83	1907.87	17	-0.9	954.944	189.38		0		04232021_Banfield_Phage_063B_300kDa_FilterTop_10uL_1D_PR180_QE1_s02.raw	0	sp|P07355|ANXA2_HUMAN			PEAKS DB
AEDIALEDYKPGDK	65.47	1562.75	14	0.4	521.923	107.42		3648100		04232021_Banfield_Phage_063B_300kDa_FilterTop_10uL_1D_PR180_QE1_s02.raw	2	L3_063_250G2_scaffold_1006_12			PEAKS DB
AEDLFM(+15.99)LGIK	50.39	1151.59	10	-0.2	576.802	197.46		4692700		04232021_Banfield_Phage_063B_300kDa_FilterTop_10uL_1D_PR180_QE1_s02.raw	2	L3_063_250G2_scaffold_1809_4	Oxidation (M)	M6:Oxidation (M):1000.00	PEAKS DB
AEDLFMLGIK	51.47	1135.59	10	-0.1	568.805	216.77		0		04232021_Banfield_Phage_063B_300kDa_FilterTop_10uL_1D_PR180_QE1_s02.raw	0	L3_063_250G2_scaffold_1809_4			PEAKS DB
AEDMAVYYC(+57.02)AR	21.81	1347.56	11	-2.8	674.785	113.87		0		04232021_Banfield_Phage_063B_300kDa_FilterTop_10uL_1D_PR180_QE1_s02.raw	0	sp|A0A075B6Q5|HV364_HUMAN	Carbamidomethylation	C9:Carbamidomethylation:1000.00	PEAKS DB
AEDTALYYC(+57.02)AK	64.61	1303.58	11	-0.9	652.794	88.07	626130	6221600		04232021_Banfield_Phage_063B_300kDa_FilterTop_10uL_1D_PR180_QE1_s02.raw	9	sp|P01782|HV309_HUMAN	Carbamidomethylation	C9:Carbamidomethylation:1000.00	PEAKS DB
AEDTALYYC(+57.02)AKD	21.84	1418.6	12	8.9	710.315	87.93		275410		04232021_Banfield_Phage_063B_300kDa_FilterTop_10uL_1D_PR180_QE1_s02.raw	1	sp|P01782|HV309_HUMAN	Carbamidomethylation	C9:Carbamidomethylation:1000.00	PEAKS DB
AEDTAVYY	22.52	930.397	8	1.2	466.206	87.45	174000			04232021_Banfield_Phage_063B_300kDa_FT_10uL_1D_PR180_QE1_s10.raw	1	sp|P01763|HV348_HUMAN:sp|A0A0B4J1X5|HV374_HUMAN:sp|P01764|HV323_HUMAN:sp|P01780|HV307_HUMAN:sp|A0A0B4J1V1|HV321_HUMAN:sp|A0A0J9YX35|HV64D_HUMAN:sp|A0A0C4DH42|HV366_HUMAN:sp|P01767|HV353_HUMAN:sp|P01762|HV311_HUMAN			PEAKS DB
AEDTAVYYC(+57.02)AK	68.11	1289.56	11	1.1	645.788	76.37	5543400	48087000		04232021_Banfield_Phage_063B_300kDa_FT_10uL_1D_PR180_QE1_s10.raw	6	sp|P01764|HV323_HUMAN	Carbamidomethylation	C9:Carbamidomethylation:1000.00	PEAKS DB
AEDTAVYYC(+57.02)AR	70.63	1317.57	11	-1.6	659.789	84.26	7474800	62459000		04232021_Banfield_Phage_063B_300kDa_FilterTop_10uL_1D_PR180_QE1_s02.raw	12	sp|P01763|HV348_HUMAN:sp|A0A0B4J1X5|HV374_HUMAN:sp|P01780|HV307_HUMAN:sp|A0A0B4J1V1|HV321_HUMAN:sp|A0A0C4DH42|HV366_HUMAN:sp|P01767|HV353_HUMAN:sp|P01762|HV311_HUMAN	Carbamidomethylation	C9:Carbamidomethylation:1000.00	PEAKS DB
AEDTAVYYC(+57.02)VK	64.67	1317.59	11	0.1	659.803	101.77		2521100		04232021_Banfield_Phage_063B_300kDa_FilterTop_10uL_1D_PR180_QE1_s02.raw	2	sp|A0A0J9YX35|HV64D_HUMAN	Carbamidomethylation	C9:Carbamidomethylation:1000.00	PEAKS DB
AEDYVNWYK	64.5	1186.53	9	0.7	594.272	126.15	6714200	788870		04232021_Banfield_Phage_063B_300kDa_FT_10uL_1D_PR180_QE1_s10.raw	3	L3_063_250G2_scaffold_33_89			PEAKS DB
AEEAVQGGVLTSADR	75.72	1501.74	15	1.3	751.877	83.64	183980	820260		04232021_Banfield_Phage_063B_300kDa_FT_10uL_1D_PR180_QE1_s10.raw	2	L3_063_250G2_scaffold_74_72			PEAKS DB
AEEFAGQLTSVESVEK	76.32	1722.83	16	1.5	862.424	152.8	2000700			04232021_Banfield_Phage_063B_300kDa_FT_10uL_1D_PR180_QE1_s10.raw	1	L3_063_250G2_scaffold_842_28			PEAKS DB
AEELANYGEPDFVC(+57.02)FNASK	62.13	2159.95	19	-3.7	1080.98	202.25		0		04232021_Banfield_Phage_063B_300kDa_FilterTop_10uL_1D_PR180_QE1_s02.raw	0	L3_063_250G2_scaffold_1322_8	Carbamidomethylation	C14:Carbamidomethylation:1000.00	PEAKS DB
AEELANYGEPDFVSFNAAK	62.08	2070.95	19	-2.1	1036.48	202.57		0		04232021_Banfield_Phage_063B_300kDa_FilterTop_10uL_1D_PR180_QE1_s02.raw	0	L3_063_250G2_scaffold_38_40			PEAKS DB
AEELEAYGEPDFVC(+57.02)FNASK	83.1	2174.95	19	1.4	1088.48	206.26		1970800		04232021_Banfield_Phage_063B_300kDa_FilterTop_10uL_1D_PR180_QE1_s02.raw	2	L3_063_250G2_scaffold_236_87	Carbamidomethylation	C14:Carbamidomethylation:1000.00	PEAKS DB
AEEMILIK	33.61	945.52	8	-1.6	473.767	118.28		301950		04232021_Banfield_Phage_063B_300kDa_FilterTop_10uL_1D_PR180_QE1_s02.raw	1	L3_063_250G2_scaffold_138_63:L3_063_250G2_scaffold_980_5			PEAKS DB
AEEQVADAVSYDDAVAALK	90.86	1963.94	19	-0.5	982.976	192.13		62425000		04232021_Banfield_Phage_063B_300kDa_FilterTop_10uL_1D_PR180_QE1_s02.raw	6	L3_063_250G2_scaffold_1839_3			PEAKS DB
AEESNEILM(+15.99)SC(+57.02)QHTSSATGR	26.58	2222.95	20	1.1	741.992	83.2		76532		04232021_Banfield_Phage_063B_300kDa_FilterTop_10uL_1D_PR180_QE1_s02.raw	1	L3_063_250G2_scaffold_190_2	Oxidation (M); Carbamidomethylation	M9:Oxidation (M):1000.00;C11:Carbamidomethylation:1000.00	PEAKS DB
AEEWLPGFLGK	63.86	1245.64	11	0	623.827	209.35	5258200			04232021_Banfield_Phage_063B_300kDa_FT_10uL_1D_PR180_QE1_s10.raw	1	L3_063_250G2_scaffold_181_8			PEAKS DB
AEGALSETHSILQR	50.49	1510.77	14	-0.2	504.599	106.94		1889800		04232021_Banfield_Phage_063B_300kDa_FilterTop_10uL_1D_PR180_QE1_s02.raw	1	L3_063_250G2_scaffold_496_9			PEAKS DB
AEGIC(+57.02)HPIVLGNDETIEK	89.92	1993.98	18	-4.7	997.991	135.67		12411000		04232021_Banfield_Phage_063B_300kDa_FilterTop_10uL_1D_PR180_QE1_s02.raw	1	L3_063_250G2_scaffold_1538_1	Carbamidomethylation	C5:Carbamidomethylation:1000.00	PEAKS DB
AEGLIAIAHPQFR	49.27	1421.78	13	1.4	474.934	139.97	987010			04232021_Banfield_Phage_063B_300kDa_FT_10uL_1D_PR180_QE1_s10.raw	3	L3_063_250G2_scaffold_3_71			PEAKS DB
AEGVPQEIVDGLR	67.27	1381.72	13	0.2	691.867	171.25	97550000	12765000		04232021_Banfield_Phage_063B_300kDa_FT_10uL_1D_PR180_QE1_s10.raw	5	L3_063_250G2_scaffold_60_11			PEAKS DB
AEGWSAPILTLAR	26.3	1383.75	13	0.3	462.258	175.38	1735900			04232021_Banfield_Phage_063B_300kDa_FT_10uL_1D_PR180_QE1_s10.raw	1	sp|Q96T51|RUFY1_HUMAN			PEAKS DB
AEHFVTLVPK	41.32	1139.63	10	0.7	380.885	102.26		1908800		04232021_Banfield_Phage_063B_300kDa_FilterTop_10uL_1D_PR180_QE1_s02.raw	3	L3_063_250G2_scaffold_1341_18			PEAKS DB
AEIANFQYDASTR	54.31	1484.69	13	-1.6	743.351	129.94		769480		04232021_Banfield_Phage_063B_300kDa_FilterTop_10uL_1D_PR180_QE1_s02.raw	1	L3_063_250G2_scaffold_2496_5:L3_063_250G2_scaffold_1268_7:L3_063_250G2_scaffold_701_20:L3_063_250G2_scaffold_11781_1:L3_063_250G2_scaffold_3190_4			PEAKS DB
AEIDM(+15.99)LDIR	33.1	1090.53	9	1.1	546.274	123.54		2203800		04232021_Banfield_Phage_063B_300kDa_FilterTop_10uL_1D_PR180_QE1_s02.raw	1	sp|P09525|ANXA4_HUMAN	Oxidation (M)	M5:Oxidation (M):1000.00	PEAKS DB
AEIDMLDIR	51.11	1074.54	9	0	538.276	176.18	2763000	39914000		04232021_Banfield_Phage_063B_300kDa_FilterTop_10uL_1D_PR180_QE1_s02.raw	4	sp|P09525|ANXA4_HUMAN			PEAKS DB
AEIEGEMGDSHVGLQAR	61.41	1797.83	17	2.9	899.926	82.26	3660600			04232021_Banfield_Phage_063B_300kDa_FT_10uL_1D_PR180_QE1_s10.raw	1	L3_063_250G2_scaffold_13_89:L3_063_250G2_scaffold_1915_9:L3_063_250G2_scaffold_422_43			PEAKS DB
AEIEIVPAYK	46.41	1131.62	10	3	566.818	118.7	2409600	0		04232021_Banfield_Phage_063B_300kDa_FT_10uL_1D_PR180_QE1_s10.raw	1	L3_063_250G2_scaffold_196_47			PEAKS DB
AEIEVEVTK	42.12	1016.54	9	1	509.277	81.86	1069900	192540		04232021_Banfield_Phage_063B_300kDa_FT_10uL_1D_PR180_QE1_s10.raw	2	L3_063_250G2_scaffold_1227_11			PEAKS DB
AEIFPDASK	21.03	976.486	9	0.6	489.251	123.91		357570		04232021_Banfield_Phage_063B_300kDa_FilterTop_10uL_1D_PR180_QE1_s02.raw	1	L3_063_250G2_scaffold_537_11:L3_063_250G2_scaffold_1166_19			PEAKS DB
AEIGEHDADISKEEILAK	78.14	1966.98	18	-1.6	656.668	117.25		5645300		04232021_Banfield_Phage_063B_300kDa_FilterTop_10uL_1D_PR180_QE1_s02.raw	1	L3_063_250G2_scaffold_338_49			PEAKS DB
AEILPFTNSLK	28.64	1231.68	11	1.9	616.849	172.93	105590	0		04232021_Banfield_Phage_063B_300kDa_FT_10uL_1D_PR180_QE1_s10.raw	1	L3_063_250G2_scaffold_3070_1			PEAKS DB
AEISEEDYM(+15.99)R	43.13	1257.52	10	-0.4	629.766	72.86		0		04232021_Banfield_Phage_063B_300kDa_FilterTop_10uL_1D_PR180_QE1_s02.raw	0	L3_063_250G2_scaffold_1940_5:L3_063_250G2_scaffold_154_60	Oxidation (M)	M9:Oxidation (M):1000.00	PEAKS DB
AEISEEDYMR	50.07	1241.52	10	-0.1	621.769	94.87		532350		04232021_Banfield_Phage_063B_300kDa_FilterTop_10uL_1D_PR180_QE1_s02.raw	1	L3_063_250G2_scaffold_1940_5:L3_063_250G2_scaffold_154_60			PEAKS DB
AEIVASFER	36.6	1020.52	9	0.9	511.27	94.96	537380			04232021_Banfield_Phage_063B_300kDa_FT_10uL_1D_PR180_QE1_s10.raw	1	L3_063_250G2_scaffold_1029_17:L3_063_250G2_scaffold_3002_4			PEAKS DB
AEIVGAEAGKPFEVDK	78.12	1658.85	16	-0.6	830.433	106.17	9934300	4456400		04232021_Banfield_Phage_063B_300kDa_FT_10uL_1D_PR180_QE1_s10.raw	2	L3_063_250G2_scaffold_1227_11			PEAKS DB
AEIYMWAAK	48.28	1081.53	9	0.3	541.771	157.55		999520		04232021_Banfield_Phage_063B_300kDa_FilterTop_10uL_1D_PR180_QE1_s02.raw	3	L3_063_250G2_scaffold_392_29			PEAKS DB
AELDREDFEHVK	54.35	1486.71	12	0.7	372.684	82.53	504060	611510		04232021_Banfield_Phage_063B_300kDa_FT_10uL_1D_PR180_QE1_s10.raw	2	sp|P12830|CADH1_HUMAN			PEAKS DB
AELEAIHFFDR	61.49	1346.66	11	-5.7	674.334	182.17	16672000	7695200		04232021_Banfield_Phage_063B_300kDa_FT_10uL_1D_PR180_QE1_s10.raw	8	L3_063_250G2_scaffold_392_32			PEAKS DB
AELEAINFFER	66.79	1337.66	11	0.2	669.838	208.74	9918200	0		04232021_Banfield_Phage_063B_300kDa_FT_10uL_1D_PR180_QE1_s10.raw	1	L3_063_250G2_scaffold_22_195			PEAKS DB
AELILNGAEK	42.2	1056.58	10	-1.2	529.297	90.37		454800		04232021_Banfield_Phage_063B_300kDa_FilterTop_10uL_1D_PR180_QE1_s02.raw	1	L3_063_250G2_scaffold_5815_1			PEAKS DB
AELIVQPELK	50.97	1138.66	10	0.5	570.337	134.48		1559200		04232021_Banfield_Phage_063B_300kDa_FilterTop_10uL_1D_PR180_QE1_s02.raw	1	sp|P15924|DESP_HUMAN			PEAKS DB
AELSDAAWQQYQDTLVK	109.38	1964.95	17	0.4	983.482	193.25	6335800	4500300		04232021_Banfield_Phage_063B_300kDa_FT_10uL_1D_PR180_QE1_s10.raw	4	L3_063_250G2_scaffold_1320_15			PEAKS DB
AELTPDMSVSDMSDALK	76.05	1808.82	17	-4.1	905.412	191.79	459470			04232021_Banfield_Phage_063B_300kDa_FT_10uL_1D_PR180_QE1_s10.raw	2	L3_063_250G2_scaffold_3207_1			PEAKS DB
AELVNNYDWM(+15.99)K	52.22	1397.63	11	-0.9	699.821	133.53		849210		04232021_Banfield_Phage_063B_300kDa_FilterTop_10uL_1D_PR180_QE1_s02.raw	1	L3_063_250G2_scaffold_1440_14:L3_063_250G2_scaffold_515_23:L3_063_250G2_scaffold_16615_1:L3_063_250G2_scaffold_105_115:L3_063_250G2_scaffold_237_75:L3_063_250G2_scaffold_815_6	Oxidation (M)	M10:Oxidation (M):1000.00	PEAKS DB
AELYDIIR	40.98	991.534	8	-0.4	496.774	165.44		2603400		04232021_Banfield_Phage_063B_300kDa_FilterTop_10uL_1D_PR180_QE1_s02.raw	1	L3_063_250G2_scaffold_530_10			PEAKS DB
AEMTFPEGEGVR	71.88	1321.6	12	-0.2	661.806	105.66	16914000	1418300		04232021_Banfield_Phage_063B_300kDa_FT_10uL_1D_PR180_QE1_s10.raw	2	L3_063_250G2_scaffold_739_11			PEAKS DB
AENAENLLNHNLK	57.64	1478.75	13	0.1	493.923	105.12	7690400	14733000		04232021_Banfield_Phage_063B_300kDa_FilterTop_10uL_1D_PR180_QE1_s02.raw	4	L3_063_250G2_scaffold_1352_19			PEAKS DB
AENERPTLIIGHTVM(+15.99)GK	46.29	1880.98	17	-1.8	471.251	92.31		678260		04232021_Banfield_Phage_063B_300kDa_FilterTop_10uL_1D_PR180_QE1_s02.raw	1	L3_063_250G2_scaffold_584_14	Oxidation (M)	M15:Oxidation (M):1000.00	PEAKS DB
AENGM(+15.99)IYDPVTIK	61.21	1465.71	13	2.5	733.865	135.33		302450		04232021_Banfield_Phage_063B_300kDa_FilterTop_10uL_1D_PR180_QE1_s02.raw	1	L3_063_250G2_scaffold_1805_8:L3_063_250G2_scaffold_776_11:L3_063_250G2_scaffold_773_14:L3_063_250G2_scaffold_955_14:L3_063_250G2_scaffold_963_1	Oxidation (M)	M5:Oxidation (M):1000.00	PEAKS DB
AENNMKLDFNSTSFSHPK	32.73	2065.95	18	-2.9	689.656	99.08	0			04232021_Banfield_Phage_063B_300kDa_FT_10uL_1D_PR180_QE1_s10.raw	0	L3_063_250G2_scaffold_546_29			PEAKS DB
AENPEPLVFGVK	70.39	1298.69	12	1.7	650.352	140.78	42576000	27919000		04232021_Banfield_Phage_063B_300kDa_FT_10uL_1D_PR180_QE1_s10.raw	5	sp|Q12864|CAD17_HUMAN			PEAKS DB
AENTEPLHIALVGK	60.98	1490.81	14	-0.3	746.412	137.15		8544200		04232021_Banfield_Phage_063B_300kDa_FilterTop_10uL_1D_PR180_QE1_s02.raw	2	L3_063_250G2_scaffold_1363_9			PEAKS DB
AENVSLAGSGGGDPQQK	35.89	1613.76	17	-1.8	807.888	63.75	7249.6			04232021_Banfield_Phage_063B_300kDa_FT_10uL_1D_PR180_QE1_s10.raw	1	L3_063_250G2_scaffold_1185_1			PEAKS DB
AEPQPLEAIGGK	34.77	1208.64	12	2.6	605.329	109.4		1329100		04232021_Banfield_Phage_063B_300kDa_FilterTop_10uL_1D_PR180_QE1_s02.raw	1	L3_063_250G2_scaffold_38_78			PEAKS DB
AEPSFLLSQLPDK	66.06	1443.76	13	1.1	722.889	191.04	1362800			04232021_Banfield_Phage_063B_300kDa_FT_10uL_1D_PR180_QE1_s10.raw	1	L3_063_250G2_scaffold_14647_2			PEAKS DB
AEQAFELAEQGK	50.88	1319.64	12	-2.3	660.824	99.22		0		04232021_Banfield_Phage_063B_300kDa_FilterTop_10uL_1D_PR180_QE1_s02.raw	0	L3_063_250G2_scaffold_1426_9:L3_063_250G2_scaffold_19_168			PEAKS DB
AEQLINQALTNPETK	75.98	1668.87	15	1.4	835.443	139.19		12625000		04232021_Banfield_Phage_063B_300kDa_FilterTop_10uL_1D_PR180_QE1_s02.raw	5	L3_063_250G2_scaffold_1623_10			PEAKS DB
AEQLVNLTVK	41.54	1113.64	10	0.4	557.827	122.5		431880		04232021_Banfield_Phage_063B_300kDa_FilterTop_10uL_1D_PR180_QE1_s02.raw	1	L3_063_250G2_scaffold_20_110			PEAKS DB
AEQSIIEAC(+57.02)EEK	60.59	1405.64	12	-2.2	703.826	86.22		416870		04232021_Banfield_Phage_063B_300kDa_FilterTop_10uL_1D_PR180_QE1_s02.raw	1	L3_063_250G2_scaffold_3063_2	Carbamidomethylation	C9:Carbamidomethylation:1000.00	PEAKS DB
AESITPNDDATQYTIK	49.65	1765.84	16	-2.6	883.923	119.93		98198		04232021_Banfield_Phage_063B_300kDa_FilterTop_10uL_1D_PR180_QE1_s02.raw	1	L3_063_250G2_scaffold_3724_2			PEAKS DB
AESSMSLPLSYTSK	61.05	1499.72	14	-2.5	750.864	152.97		0		04232021_Banfield_Phage_063B_300kDa_FilterTop_10uL_1D_PR180_QE1_s02.raw	0	L3_063_250G2_scaffold_116_11			PEAKS DB
AESTPPGNDEPYTEQMGNC(+57.02)GEK	76.69	2409.97	22	0.7	1205.99	95.27		7597900		04232021_Banfield_Phage_063B_300kDa_FilterTop_10uL_1D_PR180_QE1_s02.raw	3	sp|A8K7I4|CLCA1_HUMAN	Carbamidomethylation	C19:Carbamidomethylation:1000.00	PEAKS DB
AESVGMMPIYTGVK	68.18	1481.73	14	-0.2	741.87	157.63	5403400	148490		04232021_Banfield_Phage_063B_300kDa_FT_10uL_1D_PR180_QE1_s10.raw	2	L3_063_250G2_scaffold_976_15			PEAKS DB
AETADFATNTTAELQSLTVDGK	92.68	2282.09	22	-4.1	1142.05	207.71	706020			04232021_Banfield_Phage_063B_300kDa_FT_10uL_1D_PR180_QE1_s10.raw	4	L3_063_250G2_scaffold_3175_1			PEAKS DB
AETILALADPK	40.33	1140.64	11	2.3	571.328	144.35	0			04232021_Banfield_Phage_063B_300kDa_FT_10uL_1D_PR180_QE1_s10.raw	0	L3_063_250G2_scaffold_26_104			PEAKS DB
AETPIAPVAEPTPATAQRPR	60.66	2072.1	20	-0.8	691.707	98.81		199000		04232021_Banfield_Phage_063B_300kDa_FilterTop_10uL_1D_PR180_QE1_s02.raw	1	L3_063_250G2_scaffold_1292_11			PEAKS DB
AETTC(+57.02)HC(+57.02)QC(+57.02)AGM(+15.99)DWTGAR	66.15	2126.8	18	-1	709.941	75.88		862200		04232021_Banfield_Phage_063B_300kDa_FilterTop_10uL_1D_PR180_QE1_s02.raw	4	sp|Q9HD89|RETN_HUMAN	Carbamidomethylation; Oxidation (M)	C5:Carbamidomethylation:1000.00;C7:Carbamidomethylation:1000.00;C9:Carbamidomethylation:1000.00;M12:Oxidation (M):1000.00	PEAKS DB
AETTC(+57.02)HC(+57.02)QC(+57.02)AGMDWTGAR	98.64	2110.81	18	-2	1056.41	89.58		8584000		04232021_Banfield_Phage_063B_300kDa_FilterTop_10uL_1D_PR180_QE1_s02.raw	2	sp|Q9HD89|RETN_HUMAN	Carbamidomethylation	C5:Carbamidomethylation:1000.00;C7:Carbamidomethylation:1000.00;C9:Carbamidomethylation:1000.00	PEAKS DB
AEVADADDPATEDVDESK	78.25	1875.79	18	-1.3	938.899	82.52		56828		04232021_Banfield_Phage_063B_300kDa_FilterTop_10uL_1D_PR180_QE1_s02.raw	1	L3_063_250G2_scaffold_1798_3			PEAKS DB
AEVEAPYHELTR	48.95	1413.69	12	-1.1	472.236	90.71		58709		04232021_Banfield_Phage_063B_300kDa_FilterTop_10uL_1D_PR180_QE1_s02.raw	1	L3_063_250G2_scaffold_2621_1:L3_063_250G2_scaffold_2860_3			PEAKS DB
AEVEFTPVAAVLNSNAR	74.76	1786.92	17	-0.8	894.467	198.18	0			04232021_Banfield_Phage_063B_300kDa_FT_10uL_1D_PR180_QE1_s10.raw	0	L3_063_250G2_scaffold_2533_1			PEAKS DB
AEVEGDNNAM(+15.99)LR	44.91	1333.59	12	-1.8	667.803	64.22	2920300	0		04232021_Banfield_Phage_063B_300kDa_FT_10uL_1D_PR180_QE1_s10.raw	9	L3_063_250G2_scaffold_1320_15	Oxidation (M)	M10:Oxidation (M):1000.00	PEAKS DB
AEVEGDNNAMLR	68.21	1317.6	12	0.5	659.807	75.84	19078000	8467800		04232021_Banfield_Phage_063B_300kDa_FT_10uL_1D_PR180_QE1_s10.raw	5	L3_063_250G2_scaffold_1320_15			PEAKS DB
AEVEGTNNAMLR	61.17	1303.62	12	0.1	652.817	78.58	3619700	966570		04232021_Banfield_Phage_063B_300kDa_FT_10uL_1D_PR180_QE1_s10.raw	3	L3_063_250G2_scaffold_8040_1			PEAKS DB
AEVIFVGANPK	50.47	1143.63	11	-0.7	572.821	109.31		6464000		04232021_Banfield_Phage_063B_300kDa_FilterTop_10uL_1D_PR180_QE1_s02.raw	1	sp|Q9NR71|ASAH2_HUMAN:sp|P0C7U1|ASA2B_HUMAN			PEAKS DB
AEVNTGGVTTLK	56.68	1188.63	12	1.3	595.326	79.95	1718600	460730		04232021_Banfield_Phage_063B_300kDa_FT_10uL_1D_PR180_QE1_s10.raw	2	L3_063_250G2_scaffold_194_1			PEAKS DB
AEVTDIANAIYYR	61.21	1497.75	13	0.5	749.881	197.47		4538400		04232021_Banfield_Phage_063B_300kDa_FilterTop_10uL_1D_PR180_QE1_s02.raw	2	L3_063_250G2_scaffold_81_59:L3_063_250G2_scaffold_292_26:L3_063_250G2_scaffold_399_26:L3_063_250G2_scaffold_266_47:L3_063_250G2_scaffold_299_34			PEAKS DB
AEYEGIFAENK	62.96	1269.59	11	2	635.802	110.65	821070	372840		04232021_Banfield_Phage_063B_300kDa_FT_10uL_1D_PR180_QE1_s10.raw	2	L3_063_250G2_scaffold_297_27			PEAKS DB
AEYNADYQGEMK	65.73	1417.58	12	2.9	709.8	80.14	136140			04232021_Banfield_Phage_063B_300kDa_FT_10uL_1D_PR180_QE1_s10.raw	1	L3_063_250G2_scaffold_5723_3			PEAKS DB
AEYQSLLTSVNNDNWQGLHPNATEAVPLPDGGEK	57.4	3663.74	34	2.3	1222.26	215.87	0			04232021_Banfield_Phage_063B_300kDa_FT_10uL_1D_PR180_QE1_s10.raw	0	L3_063_250G2_scaffold_208_29			PEAKS DB
AEYVIEEIQR	58.48	1248.63	10	-1.2	625.324	138.03		10989000		04232021_Banfield_Phage_063B_300kDa_FilterTop_10uL_1D_PR180_QE1_s02.raw	1	L3_063_250G2_scaffold_1940_5:L3_063_250G2_scaffold_1087_10:L3_063_250G2_scaffold_154_60:L3_063_250G2_scaffold_547_14:L3_063_250G2_scaffold_128_63:L3_063_250G2_scaffold_108_20			PEAKS DB
AFADELEENLK	42.75	1277.61	11	-2.4	639.813	176.89		393000		04232021_Banfield_Phage_063B_300kDa_FilterTop_10uL_1D_PR180_QE1_s02.raw	3	L3_063_250G2_scaffold_12131_1			PEAKS DB
AFAEQLVNLTVK	71.97	1331.74	12	-1.5	666.879	203.05	0	71354000		04232021_Banfield_Phage_063B_300kDa_FilterTop_10uL_1D_PR180_QE1_s02.raw	8	L3_063_250G2_scaffold_20_110			PEAKS DB
AFAGLLK	27.94	718.438	7	-1	360.226	116.1		12766000		04232021_Banfield_Phage_063B_300kDa_FilterTop_10uL_1D_PR180_QE1_s02.raw	1	L3_063_250G2_scaffold_3009_2:L3_063_250G2_scaffold_332_45			PEAKS DB
AFAGLLQR	37.54	874.502	8	-0.4	438.258	108.34	3244900	2180200		04232021_Banfield_Phage_063B_300kDa_FT_10uL_1D_PR180_QE1_s10.raw	3	L3_063_250G2_scaffold_1025_2			PEAKS DB
AFAGPYTLTAFK	58.01	1285.67	12	2.7	643.844	183.76	1035600			04232021_Banfield_Phage_063B_300kDa_FT_10uL_1D_PR180_QE1_s10.raw	1	L3_063_250G2_scaffold_2308_9			PEAKS DB
AFAQVEGNTVALC(+57.02)DIK	59.85	1734.86	16	-4.8	868.434	177.92		0		04232021_Banfield_Phage_063B_300kDa_FilterTop_10uL_1D_PR180_QE1_s02.raw	0	L3_063_250G2_scaffold_217_61	Carbamidomethylation	C13:Carbamidomethylation:1000.00	PEAKS DB
AFASPVENPDNYC(+57.02)FC(+57.02)TEK	73.12	2147.89	18	0.5	1074.95	177.25		109490		04232021_Banfield_Phage_063B_300kDa_FilterTop_10uL_1D_PR180_QE1_s02.raw	2	sp|P16671|CD36_HUMAN	Carbamidomethylation	C13:Carbamidomethylation:1000.00;C15:Carbamidomethylation:1000.00	PEAKS DB
AFDEETTDWNGGLYR	75.74	1772.76	15	-0.3	887.389	167.44	328880			04232021_Banfield_Phage_063B_300kDa_FT_10uL_1D_PR180_QE1_s10.raw	2	L3_063_250G2_scaffold_137_62			PEAKS DB
AFDGDSFVR	40.06	1012.46	9	0.2	507.238	102.95	993960	32112000		04232021_Banfield_Phage_063B_300kDa_FilterTop_10uL_1D_PR180_QE1_s02.raw	3	sp|Q9Y6R7|FCGBP_HUMAN			PEAKS DB
AFDIQIPDEDAEK	61.04	1489.69	13	4.2	745.857	164	56562			04232021_Banfield_Phage_063B_300kDa_FT_10uL_1D_PR180_QE1_s10.raw	1	L3_063_250G2_scaffold_3517_5:L3_063_250G2_scaffold_262_74			PEAKS DB
AFDVDYSSMTALTDK	69.34	1662.74	15	-2.3	832.378	191.09	908040			04232021_Banfield_Phage_063B_300kDa_FT_10uL_1D_PR180_QE1_s10.raw	1	L3_063_250G2_scaffold_4716_1			PEAKS DB
AFDVQFVNK	57.19	1066.54	9	-0.1	534.279	136.61		2679300		04232021_Banfield_Phage_063B_300kDa_FilterTop_10uL_1D_PR180_QE1_s02.raw	1	L3_063_250G2_scaffold_1787_6:L3_063_250G2_scaffold_384_16:L3_063_250G2_scaffold_929_11:L3_063_250G2_scaffold_161_60			PEAKS DB
AFEGADFVYAK	50.82	1216.58	11	-0.7	609.295	153.05		2000800		04232021_Banfield_Phage_063B_300kDa_FilterTop_10uL_1D_PR180_QE1_s02.raw	1	L3_063_250G2_scaffold_246_43:L3_063_250G2_scaffold_577_16			PEAKS DB
AFEGIIK	30.8	776.443	7	-0.6	389.229	122.72	36132000	36522000		04232021_Banfield_Phage_063B_300kDa_FilterTop_10uL_1D_PR180_QE1_s02.raw	2				PEAKS DB
AFEGLIK	30.8	776.443	7	-0.6	389.229	122.72	36132000	36522000		04232021_Banfield_Phage_063B_300kDa_FilterTop_10uL_1D_PR180_QE1_s02.raw	2				PEAKS DB
AFEGLLK	30.8	776.443	7	-0.6	389.229	122.72	36132000	36522000		04232021_Banfield_Phage_063B_300kDa_FilterTop_10uL_1D_PR180_QE1_s02.raw	2	L3_063_250G2_scaffold_1018_12:L3_063_250G2_scaffold_151_70:L3_063_250G2_scaffold_336_2:L3_063_250G2_scaffold_7300_1			PEAKS DB
AFEGLLNR	41.61	918.492	8	1.3	460.254	112.28	55488000	14811000		04232021_Banfield_Phage_063B_300kDa_FT_10uL_1D_PR180_QE1_s10.raw	2	L3_063_250G2_scaffold_2170_5			PEAKS DB
AFENWTTR	45.82	1023.48	8	-0.3	512.746	98.75		2578800		04232021_Banfield_Phage_063B_300kDa_FilterTop_10uL_1D_PR180_QE1_s02.raw	1	L3_063_250G2_scaffold_1352_19			PEAKS DB
AFEQC(+57.02)AGFLR	46.86	1197.56	10	0.2	599.787	119.71	898210			04232021_Banfield_Phage_063B_300kDa_FT_10uL_1D_PR180_QE1_s10.raw	2	L3_063_250G2_scaffold_2059_1:L3_063_250G2_scaffold_7917_1:L3_063_250G2_scaffold_86_95:L3_063_250G2_scaffold_5007_3:L3_063_250G2_scaffold_269_47:L3_063_250G2_scaffold_16337_1	Carbamidomethylation	C5:Carbamidomethylation:1000.00	PEAKS DB
AFETSDLELK	55.91	1151.57	10	1	576.793	121.53	6260900	2546200		04232021_Banfield_Phage_063B_300kDa_FT_10uL_1D_PR180_QE1_s10.raw	3	L3_063_250G2_scaffold_529_5			PEAKS DB
AFEYGDGFK	41.85	1032.46	9	1	517.235	111.38		24824		04232021_Banfield_Phage_063B_300kDa_FilterTop_10uL_1D_PR180_QE1_s02.raw	1	L3_063_250G2_scaffold_463_29:L3_063_250G2_scaffold_1344_2			PEAKS DB
AFGEVPLVTIK	70.64	1172.68	11	0.1	587.347	189.98		4753400		04232021_Banfield_Phage_063B_300kDa_FilterTop_10uL_1D_PR180_QE1_s02.raw	1	L3_063_250G2_scaffold_102_37:L3_063_250G2_scaffold_153_43			PEAKS DB
AFGEVVEVA	29.89	919.465	9	0.2	460.74	155.71		2046400		04232021_Banfield_Phage_063B_300kDa_FilterTop_10uL_1D_PR180_QE1_s02.raw	1	L3_063_250G2_scaffold_2121_8:L3_063_250G2_scaffold_1164_6:L3_063_250G2_scaffold_973_6			PEAKS DB
AFGGALGGFTTGR	59.67	1210.61	13	0.1	606.312	162.64		1548600		04232021_Banfield_Phage_063B_300kDa_FilterTop_10uL_1D_PR180_QE1_s02.raw	2	L3_063_250G2_scaffold_360_7:L3_063_250G2_scaffold_1197_24:L3_063_250G2_scaffold_16475_1:L3_063_250G2_scaffold_706_22:L3_063_250G2_scaffold_13814_1			PEAKS DB
AFGGAM(+15.99)GGFTTGR	47.37	1244.56	13	7.2	623.292	90.05		74078		04232021_Banfield_Phage_063B_300kDa_FilterTop_10uL_1D_PR180_QE1_s02.raw	1	L3_063_250G2_scaffold_394_39	Oxidation (M)	M6:Oxidation (M):1000.00	PEAKS DB
AFGGFKPGDIK	38.34	1135.6	11	-0.7	379.541	109.6		987810		04232021_Banfield_Phage_063B_300kDa_FilterTop_10uL_1D_PR180_QE1_s02.raw	3	L3_063_250G2_scaffold_54_33			PEAKS DB
AFGLQQLIK	43.33	1016.6	9	-0.9	509.308	197.52		936430		04232021_Banfield_Phage_063B_300kDa_FilterTop_10uL_1D_PR180_QE1_s02.raw	1	L3_063_250G2_scaffold_264_42:L3_063_250G2_scaffold_872_4:L3_063_250G2_scaffold_198_30:L3_063_250G2_scaffold_798_8			PEAKS DB
AFIDPLGLPDR	51.42	1212.65	11	3.3	607.334	194.86	440640			04232021_Banfield_Phage_063B_300kDa_FT_10uL_1D_PR180_QE1_s10.raw	2	sp|Q04609|FOLH1_HUMAN:sp|Q9HBA9|FOH1B_HUMAN			PEAKS DB
AFIDPLGLPDRPFYR	28.14	1775.94	15	1.8	592.987	218.55	330290			04232021_Banfield_Phage_063B_300kDa_FT_10uL_1D_PR180_QE1_s10.raw	2	sp|Q04609|FOLH1_HUMAN:sp|Q9HBA9|FOH1B_HUMAN			PEAKS DB
AFIESELLR	29.61	1076.59	9	1.1	539.301	169.08	3777400			04232021_Banfield_Phage_063B_300kDa_FT_10uL_1D_PR180_QE1_s10.raw	1				PEAKS DB
AFIQNIETASVFAK	75.3	1537.81	14	-0.8	769.914	198.41	248480			04232021_Banfield_Phage_063B_300kDa_FT_10uL_1D_PR180_QE1_s10.raw	1	L3_063_250G2_scaffold_210_34			PEAKS DB
AFISQFEAETDK	70.33	1384.65	12	1.3	693.334	143.38	2951200			04232021_Banfield_Phage_063B_300kDa_FT_10uL_1D_PR180_QE1_s10.raw	1	L3_063_250G2_scaffold_1613_8			PEAKS DB
AFITGVSGAA	44.67	892.465	10	-0.8	447.24	126.91	2497400	11737000		04232021_Banfield_Phage_063B_300kDa_FilterTop_10uL_1D_PR180_QE1_s02.raw	6	L3_063_250G2_scaffold_974_curated_29.code15:L3_063_250G2_scaffold_974_curated_40.code11			PEAKS DB
AFLDELK	38.07	834.449	7	-0.4	418.231	141.18	33707000	7834900		04232021_Banfield_Phage_063B_300kDa_FilterTop_10uL_1D_PR180_QE1_s02.raw	2	sp|Q04609|FOLH1_HUMAN			PEAKS DB
AFLELQQK	27.57	975.539	8	3.1	488.778	105.97		1964200		04232021_Banfield_Phage_063B_300kDa_FilterTop_10uL_1D_PR180_QE1_s02.raw	1	L3_063_250G2_scaffold_1147_9			PEAKS DB
AFLESELLR	29.61	1076.59	9	1.1	539.301	169.08	3777400			04232021_Banfield_Phage_063B_300kDa_FT_10uL_1D_PR180_QE1_s10.raw	1	L3_063_250G2_scaffold_136_24			PEAKS DB
AFLGLLER	41.1	917.533	8	-0.6	459.774	197.2	10644000	4211400		04232021_Banfield_Phage_063B_300kDa_FilterTop_10uL_1D_PR180_QE1_s02.raw	2	L3_063_250G2_scaffold_10158_2:L3_063_250G2_scaffold_12364_1			PEAKS DB
AFM(+15.99)QTETPPIQIR	41.21	1546.78	13	6.5	774.403	137.23		92418		04232021_Banfield_Phage_063B_300kDa_FilterTop_10uL_1D_PR180_QE1_s02.raw	1	L3_063_250G2_scaffold_1364_9	Oxidation (M)	M3:Oxidation (M):1000.00	PEAKS DB
AFNYFLK	46.21	901.47	7	-0.4	451.742	164.65		4223800		04232021_Banfield_Phage_063B_300kDa_FilterTop_10uL_1D_PR180_QE1_s02.raw	1	L3_063_250G2_scaffold_1661_3			PEAKS DB
AFPSTPVNPLR	51.96	1197.65	11	0.8	599.833	133.95	331840000	113630000		04232021_Banfield_Phage_063B_300kDa_FT_10uL_1D_PR180_QE1_s10.raw	2	sp|O43451|MGA_HUMAN			PEAKS DB
AFQITDEPTDMK	66.84	1394.64	12	-0.7	698.326	118.12	1340400			04232021_Banfield_Phage_063B_300kDa_FT_10uL_1D_PR180_QE1_s10.raw	1	L3_063_250G2_scaffold_73_32			PEAKS DB
AFRPAEESAPNYALVLNSGYDPGVYSSDASGK	110.89	3331.56	32	-4.5	1111.52	196.77	13021000	4546900		04232021_Banfield_Phage_063B_300kDa_FT_10uL_1D_PR180_QE1_s10.raw	3	L3_063_250G2_scaffold_344_22			PEAKS DB
AFSAVTETK	48.6	952.486	9	-0.3	477.25	63.24	266430	1976300		04232021_Banfield_Phage_063B_300kDa_FT_10uL_1D_PR180_QE1_s10.raw	2	L3_063_250G2_scaffold_435_28			PEAKS DB
AFSFSPQVLVEK	60.9	1350.72	12	-0.7	676.366	204.77		1557700		04232021_Banfield_Phage_063B_300kDa_FilterTop_10uL_1D_PR180_QE1_s02.raw	1	L3_063_250G2_scaffold_1497_10:L3_063_250G2_scaffold_1100_3:L3_063_250G2_scaffold_77_77:L3_063_250G2_scaffold_162_55:L3_063_250G2_scaffold_347_7:L3_063_250G2_scaffold_314_56			PEAKS DB
AFSFSSLPR	25.8	1010.52	9	1.8	506.267	171.43		349570		04232021_Banfield_Phage_063B_300kDa_FilterTop_10uL_1D_PR180_QE1_s02.raw	1	sp|Q8WWU7|ITLN2_HUMAN			PEAKS DB
AFSGQLVGIVR	69.86	1145.66	11	1	573.836	144.72	16368000	2203200		04232021_Banfield_Phage_063B_300kDa_FT_10uL_1D_PR180_QE1_s10.raw	3	L3_063_250G2_scaffold_3175_1:L3_063_250G2_scaffold_1687_4			PEAKS DB
AFSLAIDR	42.94	891.481	8	0.9	446.748	113.73	51374000	8788400		04232021_Banfield_Phage_063B_300kDa_FT_10uL_1D_PR180_QE1_s10.raw	2	L3_063_250G2_scaffold_1799_1:L3_063_250G2_scaffold_391_36			PEAKS DB
AFSNLC(+57.02)NSIFEK	51.01	1428.67	12	0.1	715.343	186.16		1761700		04232021_Banfield_Phage_063B_300kDa_FilterTop_10uL_1D_PR180_QE1_s02.raw	1	L3_063_250G2_scaffold_58_3	Carbamidomethylation	C6:Carbamidomethylation:1000.00	PEAKS DB
AFSVNIFK	43.25	924.507	8	1.2	463.261	165.89	0	0		04232021_Banfield_Phage_063B_300kDa_FT_10uL_1D_PR180_QE1_s10.raw	0	sp|P11279|LAMP1_HUMAN			PEAKS DB
AFSYTEVEEC(+57.02)GC(+57.02)M(+15.99)GR	72.57	1810.7	15	-2.6	906.353	131.72		1782200		04232021_Banfield_Phage_063B_300kDa_FilterTop_10uL_1D_PR180_QE1_s02.raw	2	sp|P98088|MUC5A_HUMAN	Carbamidomethylation; Oxidation (M)	C10:Carbamidomethylation:1000.00;C12:Carbamidomethylation:1000.00;M13:Oxidation (M):1000.00	PEAKS DB
AFTADGWLK	47.97	1007.51	9	0.5	504.761	172.06		1246800		04232021_Banfield_Phage_063B_300kDa_FilterTop_10uL_1D_PR180_QE1_s02.raw	1	L3_063_250G2_scaffold_842_23			PEAKS DB
AFTASDYADVTTR	65.59	1416.65	13	-0.2	709.333	112.52	0			04232021_Banfield_Phage_063B_300kDa_FT_10uL_1D_PR180_QE1_s10.raw	0	L3_063_250G2_scaffold_615_7			PEAKS DB
AFTFPSEVPSK	64.14	1208.61	11	0.4	605.311	137.89	119000000	70407000		04232021_Banfield_Phage_063B_300kDa_FT_10uL_1D_PR180_QE1_s10.raw	2	sp|P09848|LPH_HUMAN			PEAKS DB
AFTNPSLNSYHR	42.03	1405.67	12	-0.1	469.565	89.66		95820		04232021_Banfield_Phage_063B_300kDa_FilterTop_10uL_1D_PR180_QE1_s02.raw	1	L3_063_250G2_scaffold_7455_5			PEAKS DB
AFVFPGQGAQFVGM(+15.99)GK	68.09	1655.81	16	-1	828.913	192.54		8875800		04232021_Banfield_Phage_063B_300kDa_FilterTop_10uL_1D_PR180_QE1_s02.raw	2	L3_063_250G2_scaffold_1518_1:L3_063_250G2_scaffold_261_24:L3_063_250G2_scaffold_1531_9:L3_063_250G2_scaffold_77_69:L3_063_250G2_scaffold_420_23	Oxidation (M)	M14:Oxidation (M):1000.00	PEAKS DB
AFVFPGQGAQFVGMGK	43.01	1639.82	16	-2.2	820.914	213.15		725660		04232021_Banfield_Phage_063B_300kDa_FilterTop_10uL_1D_PR180_QE1_s02.raw	1	L3_063_250G2_scaffold_1518_1:L3_063_250G2_scaffold_261_24:L3_063_250G2_scaffold_1531_9:L3_063_250G2_scaffold_77_69:L3_063_250G2_scaffold_420_23			PEAKS DB
AFVHEWAH	56.37	995.461	8	0.6	498.738	82.32	13618000	5868000		04232021_Banfield_Phage_063B_300kDa_FT_10uL_1D_PR180_QE1_s10.raw	5	sp|A8K7I4|CLCA1_HUMAN			PEAKS DB
AFYPNTEALLR	43.53	1293.67	11	0.9	647.844	184.5		0		04232021_Banfield_Phage_063B_300kDa_FilterTop_10uL_1D_PR180_QE1_s02.raw	0	L3_063_250G2_scaffold_2009_5			PEAKS DB
AFYVNVLNEEQR	55.17	1480.73	12	-4	741.37	176.84		106110		04232021_Banfield_Phage_063B_300kDa_FilterTop_10uL_1D_PR180_QE1_s02.raw	1	sp|P04040|CATA_HUMAN			PEAKS DB
AFYVQLGN	40.31	910.455	8	-0.4	456.235	165.46	6222800	9152200		04232021_Banfield_Phage_063B_300kDa_FilterTop_10uL_1D_PR180_QE1_s02.raw	3	L3_063_250G2_scaffold_435_28			PEAKS DB
AGAAYVSPFLGR	66.74	1207.63	12	2.6	604.826	139.47	16888000			04232021_Banfield_Phage_063B_300kDa_FT_10uL_1D_PR180_QE1_s10.raw	1				PEAKS DB
AGADSGNAITIGTTDK	47.78	1490.72	16	-0.4	746.368	80.16	3741.1			04232021_Banfield_Phage_063B_300kDa_FT_10uL_1D_PR180_QE1_s10.raw	1	L3_063_250G2_scaffold_2308_9			PEAKS DB
AGADVVAPSDMMDGR	69.82	1490.65	15	4.5	746.335	114.07	747660			04232021_Banfield_Phage_063B_300kDa_FT_10uL_1D_PR180_QE1_s10.raw	3	L3_063_250G2_scaffold_385_30			PEAKS DB
AGAEGGQIIENPILSNFK	80.9	1856.96	18	1.1	929.49	213.69		1777100		04232021_Banfield_Phage_063B_300kDa_FilterTop_10uL_1D_PR180_QE1_s02.raw	2	L3_063_250G2_scaffold_1630_3			PEAKS DB
AGAENRPAELSEYPVVK	83.25	1828.93	17	-1.4	610.65	110.58		40501000		04232021_Banfield_Phage_063B_300kDa_FilterTop_10uL_1D_PR180_QE1_s02.raw	3	L3_063_250G2_scaffold_968_1			PEAKS DB
AGAESGWDFSSR	70.24	1268.54	12	1.8	635.279	100.51	16888000	11114000		04232021_Banfield_Phage_063B_300kDa_FT_10uL_1D_PR180_QE1_s10.raw	4	sp|O43280|TREA_HUMAN			PEAKS DB
AGAGYDNVDLEAATAH	61.99	1573.7	16	0	787.858	124.88		706080		04232021_Banfield_Phage_063B_300kDa_FilterTop_10uL_1D_PR180_QE1_s02.raw	3	L3_063_250G2_scaffold_973_7:L3_063_250G2_scaffold_2121_9			PEAKS DB
AGAISAC(+57.02)SM(+15.99)VEPVGNSDK	58.68	1807.81	18	-1.2	904.91	85.21		262400		04232021_Banfield_Phage_063B_300kDa_FilterTop_10uL_1D_PR180_QE1_s02.raw	1	L3_063_250G2_scaffold_3635_4	Carbamidomethylation; Oxidation (M)	C7:Carbamidomethylation:1000.00;M9:Oxidation (M):1000.00	PEAKS DB
AGAISAC(+57.02)SMVEPVGNSDK	65.33	1791.81	18	-3.6	896.911	119.23		63382		04232021_Banfield_Phage_063B_300kDa_FilterTop_10uL_1D_PR180_QE1_s02.raw	1	L3_063_250G2_scaffold_3635_4	Carbamidomethylation	C7:Carbamidomethylation:1000.00	PEAKS DB
AGAMLFPQLQETLK	62.09	1545.82	14	0.1	773.919	209.35	87702			04232021_Banfield_Phage_063B_300kDa_FT_10uL_1D_PR180_QE1_s10.raw	1	L3_063_250G2_scaffold_906_10			PEAKS DB
AGANGDPTSLELFHVPQM(+15.99)K	50.11	2026.98	19	0.1	676.667	162.04	146800			04232021_Banfield_Phage_063B_300kDa_FT_10uL_1D_PR180_QE1_s10.raw	1	L3_063_250G2_scaffold_22_178	Oxidation (M)	M18:Oxidation (M):1000.00	PEAKS DB
AGANGDPTSLELFHVPQMK	89.31	2010.98	19	-0.9	671.334	193.08	22614000	4159900		04232021_Banfield_Phage_063B_300kDa_FT_10uL_1D_PR180_QE1_s10.raw	3	L3_063_250G2_scaffold_22_178			PEAKS DB
AGATYVSPFVGR	41.4	1223.63	12	0.3	612.822	128.61		11598000		04232021_Banfield_Phage_063B_300kDa_FilterTop_10uL_1D_PR180_QE1_s02.raw	1	L3_063_250G2_scaffold_1773_4:L3_063_250G2_scaffold_68_24:L3_063_250G2_scaffold_274_44			PEAKS DB
AGAVAEEVLAAIR	55.04	1268.71	13	2.7	635.363	217.12		139350		04232021_Banfield_Phage_063B_300kDa_FilterTop_10uL_1D_PR180_QE1_s02.raw	1	sp|P08183|MDR1_HUMAN			PEAKS DB
AGAVNPTVK	39.06	855.481	9	-1.2	428.747	40.71	403390			04232021_Banfield_Phage_063B_300kDa_FT_10uL_1D_PR180_QE1_s10.raw	1	sp|P27487|DPP4_HUMAN			PEAKS DB
AGAVTNVDAAR	26.33	1043.54	11	-1.2	522.775	51.6		0		04232021_Banfield_Phage_063B_300kDa_FilterTop_10uL_1D_PR180_QE1_s02.raw	0	L3_063_250G2_scaffold_116_129			PEAKS DB
AGDAEFELDYK	47.26	1256.56	11	5.4	629.289	122.85	0			04232021_Banfield_Phage_063B_300kDa_FT_10uL_1D_PR180_QE1_s10.raw	0	L3_063_250G2_scaffold_237_71			PEAKS DB
AGDAVFELDYK	67.74	1226.58	11	3.5	614.3	152.99	2921700			04232021_Banfield_Phage_063B_300kDa_FT_10uL_1D_PR180_QE1_s10.raw	2	L3_063_250G2_scaffold_220_45			PEAKS DB
AGDDAAGLAISEK	71.97	1216.59	13	-0.6	609.304	86.8	21739	20738000		04232021_Banfield_Phage_063B_300kDa_FilterTop_10uL_1D_PR180_QE1_s02.raw	2	L3_063_250G2_scaffold_2011_3:L3_063_250G2_scaffold_5592_2:L3_063_250G2_scaffold_8306_1:L3_063_250G2_scaffold_14477_1:L3_063_250G2_scaffold_6938_3:L3_063_250G2_scaffold_745_49			PEAKS DB
AGDDAAGLTISEK	73.28	1246.6	13	-0.8	624.309	86.38		36617000		04232021_Banfield_Phage_063B_300kDa_FilterTop_10uL_1D_PR180_QE1_s02.raw	8	L3_063_250G2_scaffold_496_9			PEAKS DB
AGDGFGFDLR	50.44	1053.49	10	-1.4	527.75	168.84		0		04232021_Banfield_Phage_063B_300kDa_FilterTop_10uL_1D_PR180_QE1_s02.raw	0	L3_063_250G2_scaffold_8_52			PEAKS DB
AGDINSDDIESINVLK	67.49	1701.84	16	0.4	851.929	184.96		314130		04232021_Banfield_Phage_063B_300kDa_FilterTop_10uL_1D_PR180_QE1_s02.raw	2	L3_063_250G2_scaffold_30_79			PEAKS DB
AGDLMLIADHIK	65.47	1295.69	12	1.3	432.905	160.39	628500			04232021_Banfield_Phage_063B_300kDa_FT_10uL_1D_PR180_QE1_s10.raw	1	L3_063_250G2_scaffold_913_13			PEAKS DB
AGDLVEFHK	44.78	1014.51	9	-1.3	339.178	84.65	169560	2012900		04232021_Banfield_Phage_063B_300kDa_FilterTop_10uL_1D_PR180_QE1_s02.raw	4	sp|Q6UWV6|ENPP7_HUMAN			PEAKS DB
AGDM(+15.99)VYIVGHVPPGFFEK	68.48	1977.97	18	0.8	660.33	191.07	2071500			04232021_Banfield_Phage_063B_300kDa_FT_10uL_1D_PR180_QE1_s10.raw	4	sp|Q92485|ASM3B_HUMAN	Oxidation (M)	M4:Oxidation (M):1000.00	PEAKS DB
AGDTGIFFVDSQLGQR	83.52	1709.84	16	-1.4	855.925	198.16	19260000	8464800		04232021_Banfield_Phage_063B_300kDa_FT_10uL_1D_PR180_QE1_s10.raw	5	L3_063_250G2_scaffold_360_9:L3_063_250G2_scaffold_1197_29			PEAKS DB
AGDTVTVAYR	58.15	1051.53	10	0.6	526.773	77.58		0		04232021_Banfield_Phage_063B_300kDa_FilterTop_10uL_1D_PR180_QE1_s02.raw	0	L3_063_250G2_scaffold_546_55:L3_063_250G2_scaffold_100_20:L3_063_250G2_scaffold_1198_19:L3_063_250G2_scaffold_602_1			PEAKS DB
AGDYSTLPDIVLMQDNSYQK	52.61	2257.06	20	2.4	1129.54	210.17	0			04232021_Banfield_Phage_063B_300kDa_FT_10uL_1D_PR180_QE1_s10.raw	0	L3_063_250G2_scaffold_1423_7			PEAKS DB
AGEESFETIPEYK	77.36	1498.68	13	0.8	750.349	131.21	5227100	36500		04232021_Banfield_Phage_063B_300kDa_FT_10uL_1D_PR180_QE1_s10.raw	2	L3_063_250G2_scaffold_151_125			PEAKS DB
AGEGLTITSAM(+15.99)K	47.51	1193.6	12	1.5	597.806	79.49	360250			04232021_Banfield_Phage_063B_300kDa_FT_10uL_1D_PR180_QE1_s10.raw	1	L3_063_250G2_scaffold_6522_3	Oxidation (M)	M11:Oxidation (M):1000.00	PEAKS DB
AGEGLTITSAMK	56.32	1177.6	12	0.5	589.808	99.86	5099300			04232021_Banfield_Phage_063B_300kDa_FT_10uL_1D_PR180_QE1_s10.raw	2	L3_063_250G2_scaffold_6522_3			PEAKS DB
AGEIFSENGVNVSGK	53.55	1506.73	15	-0.7	754.372	114.78	2492500	0		04232021_Banfield_Phage_063B_300kDa_FT_10uL_1D_PR180_QE1_s10.raw	1	L3_063_250G2_scaffold_8_17			PEAKS DB
AGENGYPVEPGGEGYFTPK	83.99	1967.89	19	-0.9	984.951	146.22	3558700	9765900		04232021_Banfield_Phage_063B_300kDa_FT_10uL_1D_PR180_QE1_s10.raw	3	L3_063_250G2_scaffold_1500_9			PEAKS DB
AGEPDMTMLYSSSENDAPATR	52.44	2241.95	21	-2.1	748.323	168.06		0		04232021_Banfield_Phage_063B_300kDa_FilterTop_10uL_1D_PR180_QE1_s02.raw	0	L3_063_250G2_scaffold_1148_19			PEAKS DB
AGETITVAVK	47.14	987.56	10	0.8	494.788	80.78	1685300	597260		04232021_Banfield_Phage_063B_300kDa_FT_10uL_1D_PR180_QE1_s10.raw	5	L3_063_250G2_scaffold_194_1			PEAKS DB
AGETNYISVFK	47.06	1227.61	11	-0.7	614.814	158.26		3398400		04232021_Banfield_Phage_063B_300kDa_FilterTop_10uL_1D_PR180_QE1_s02.raw	1	sp|Q16820|MEP1B_HUMAN			PEAKS DB
AGEVTAAIAK	40.54	929.518	10	-0.2	465.766	62.89		768590		04232021_Banfield_Phage_063B_300kDa_FilterTop_10uL_1D_PR180_QE1_s02.raw	1	L3_063_250G2_scaffold_17006_3:L3_063_250G2_scaffold_16622_2:L3_063_250G2_scaffold_869_29:L3_063_250G2_scaffold_9422_2			PEAKS DB
AGFANSQSLTDK	42.99	1237.59	12	-0.8	619.804	83.16		115130		04232021_Banfield_Phage_063B_300kDa_FilterTop_10uL_1D_PR180_QE1_s02.raw	1	L3_063_250G2_scaffold_45_66			PEAKS DB
AGFVGGQFW	36.44	967.455	9	-0.7	484.735	225.67	2308300	4779900		04232021_Banfield_Phage_063B_300kDa_FilterTop_10uL_1D_PR180_QE1_s02.raw	2	sp|P16444|DPEP1_HUMAN			PEAKS DB
AGGAADM(+15.99)NTLMEK	43.68	1323.58	13	-4.2	662.794	73.56		19764		04232021_Banfield_Phage_063B_300kDa_FilterTop_10uL_1D_PR180_QE1_s02.raw	1	L3_063_250G2_scaffold_4716_1	Oxidation (M)	M7:Oxidation (M):19.86	PEAKS DB
AGGAADMNTLM(+15.99)EK	65.76	1323.58	13	-2.7	662.795	78.57		12298		04232021_Banfield_Phage_063B_300kDa_FilterTop_10uL_1D_PR180_QE1_s02.raw	1	L3_063_250G2_scaffold_4716_1	Oxidation (M)	M11:Oxidation (M):38.03	PEAKS DB
AGGAADMNTLMEK	76.75	1307.59	13	1.8	654.801	92.64	1858700	7361800		04232021_Banfield_Phage_063B_300kDa_FT_10uL_1D_PR180_QE1_s10.raw	3	L3_063_250G2_scaffold_4716_1			PEAKS DB
AGGAIGANYC(+57.02)DAEQYK	85.7	1686.73	16	-0.2	844.372	94.61	107560			04232021_Banfield_Phage_063B_300kDa_FT_10uL_1D_PR180_QE1_s10.raw	1	L3_063_250G2_scaffold_4483_1	Carbamidomethylation	C10:Carbamidomethylation:1000.00	PEAKS DB
AGGPYTLTVSTEK	40.5	1322.67	13	-0.9	662.342	97.26		109630		04232021_Banfield_Phage_063B_300kDa_FilterTop_10uL_1D_PR180_QE1_s02.raw	1	L3_063_250G2_scaffold_22_172			PEAKS DB
AGGYDYTITNGTVDFGQGK	99.72	1962.9	19	-1.1	982.454	162.82	4724600			04232021_Banfield_Phage_063B_300kDa_FT_10uL_1D_PR180_QE1_s10.raw	2	L3_063_250G2_scaffold_3363_11			PEAKS DB
AGHYDTPYPLPK	66.65	1357.67	12	-0.7	679.84	99.75		24120000		04232021_Banfield_Phage_063B_300kDa_FilterTop_10uL_1D_PR180_QE1_s02.raw	3	sp|P15144|AMPN_HUMAN			PEAKS DB
AGIALTDTFVK	57.02	1134.63	11	-0.3	568.321	182.16	253620000	445130000		04232021_Banfield_Phage_063B_300kDa_FilterTop_10uL_1D_PR180_QE1_s02.raw	23	L3_063_250G2_scaffold_482_11:L3_063_250G2_scaffold_884_17:L3_063_250G2_scaffold_1280_24:L3_063_250G2_scaffold_301_1			PEAKS DB
AGIDATLFNR	39.08	1076.56	10	0.7	539.288	132.34	41529			04232021_Banfield_Phage_063B_300kDa_FT_10uL_1D_PR180_QE1_s10.raw	1	L3_063_250G2_scaffold_584_34			PEAKS DB
AGIDPSTLTGPDAIK	66.28	1454.76	15	0.3	728.388	139.01	9649800	0		04232021_Banfield_Phage_063B_300kDa_FT_10uL_1D_PR180_QE1_s10.raw	1	L3_063_250G2_scaffold_783_13			PEAKS DB
AGIEINR	22.12	771.424	7	-1.4	386.719	69.7		0		04232021_Banfield_Phage_063B_300kDa_FilterTop_10uL_1D_PR180_QE1_s02.raw	0	L3_063_250G2_scaffold_392_43:L3_063_250G2_scaffold_1260_15:L3_063_250G2_scaffold_835_15:L3_063_250G2_scaffold_460_3:L3_063_250G2_scaffold_22_252			PEAKS DB
AGIEQLPLK	41.76	967.57	9	-0.8	484.792	111.94		1337500		04232021_Banfield_Phage_063B_300kDa_FilterTop_10uL_1D_PR180_QE1_s02.raw	1	L3_063_250G2_scaffold_753_5:L3_063_250G2_scaffold_2038_8			PEAKS DB
AGIGMVDGMLSLIPAAK	75.79	1642.88	17	0.8	822.447	204.57	5965500			04232021_Banfield_Phage_063B_300kDa_FT_10uL_1D_PR180_QE1_s10.raw	1	L3_063_250G2_scaffold_4496_5			PEAKS DB
AGILETTFR	45.41	1006.54	9	0.8	504.28	145.77	3409500	3681300		04232021_Banfield_Phage_063B_300kDa_FilterTop_10uL_1D_PR180_QE1_s02.raw	3	L3_063_250G2_scaffold_1652_5			PEAKS DB
AGINFLSK	32.98	848.476	8	-0.7	425.245	117.94		623770		04232021_Banfield_Phage_063B_300kDa_FilterTop_10uL_1D_PR180_QE1_s02.raw	1	L3_063_250G2_scaffold_778_4			PEAKS DB
AGINPDDTTGWGAEGGR	92.42	1672.74	17	-0.2	837.379	108.5	6491800	12301000		04232021_Banfield_Phage_063B_300kDa_FT_10uL_1D_PR180_QE1_s10.raw	2	L3_063_250G2_scaffold_819_12			PEAKS DB
AGINPTHVDSEDHMESNMAK	61.02	2181.94	20	-0.6	546.492	88.26		1216500		04232021_Banfield_Phage_063B_300kDa_FilterTop_10uL_1D_PR180_QE1_s02.raw	1	L3_063_250G2_scaffold_4045_3			PEAKS DB
AGINTVEDLINK	65.43	1285.69	12	0	643.851	168.71	138680000			04232021_Banfield_Phage_063B_300kDa_FT_10uL_1D_PR180_QE1_s10.raw	3	L3_063_250G2_scaffold_15844_2			PEAKS DB
AGINTVEDLINKSEEDM(+15.99)M(+15.99)K	48.63	2168	19	1.1	723.674	184.36	1102900			04232021_Banfield_Phage_063B_300kDa_FT_10uL_1D_PR180_QE1_s10.raw	2	L3_063_250G2_scaffold_15844_2	Oxidation (M)	M17:Oxidation (M):1000.00;M18:Oxidation (M):1000.00	PEAKS DB
AGINTVEDLINKSEEDM(+15.99)MK	40.1	2152	19	-3.7	718.339	195.32	285070			04232021_Banfield_Phage_063B_300kDa_FT_10uL_1D_PR180_QE1_s10.raw	1	L3_063_250G2_scaffold_15844_2	Oxidation (M)	M17:Oxidation (M):0.00	PEAKS DB
AGINTVEDLINKSEEDMM(+15.99)K	63.74	2152	19	0.5	718.342	214.27	169080			04232021_Banfield_Phage_063B_300kDa_FT_10uL_1D_PR180_QE1_s10.raw	1	L3_063_250G2_scaffold_15844_2	Oxidation (M)	M18:Oxidation (M):14.02	PEAKS DB
AGIPPLNSEVLSAVEK	58.01	1622.89	16	0.5	812.452	197.94	4695000	35621		04232021_Banfield_Phage_063B_300kDa_FT_10uL_1D_PR180_QE1_s10.raw	2	L3_063_250G2_scaffold_66_30			PEAKS DB
AGIRPDMITVAK	48.07	1270.71	12	-0.2	424.576	93.99	212830			04232021_Banfield_Phage_063B_300kDa_FT_10uL_1D_PR180_QE1_s10.raw	1	L3_063_250G2_scaffold_109_49			PEAKS DB
AGISLDSNFAK	24.23	1121.57	11	-5.4	561.79	112.63	0	0		04232021_Banfield_Phage_063B_300kDa_FT_10uL_1D_PR180_QE1_s10.raw	0	L3_063_250G2_scaffold_37_30			PEAKS DB
AGITGGTPQTGTLTTR	53.31	1530.8	16	1.3	766.408	89.29		262440		04232021_Banfield_Phage_063B_300kDa_FilterTop_10uL_1D_PR180_QE1_s02.raw	1	L3_063_250G2_scaffold_1981_3			PEAKS DB
AGIVPEEVYTGLPGDNK	51	1757.88	17	3.7	879.952	174.28	277620			04232021_Banfield_Phage_063B_300kDa_FT_10uL_1D_PR180_QE1_s10.raw	1	L3_063_250G2_scaffold_383_15			PEAKS DB
AGIVWNNLR	43.61	1041.57	9	1.1	521.794	121.83	2124400	1364200		04232021_Banfield_Phage_063B_300kDa_FT_10uL_1D_PR180_QE1_s10.raw	2	L3_063_250G2_scaffold_379_47			PEAKS DB
AGLAAAQSAGAVK	38.3	1113.61	13	0.4	557.815	66.95		0		04232021_Banfield_Phage_063B_300kDa_FilterTop_10uL_1D_PR180_QE1_s02.raw	0	L3_063_250G2_scaffold_192_61			PEAKS DB
AGLGMVDGMLSLIPAAK	75.79	1642.88	17	0.8	822.447	204.57	5965500			04232021_Banfield_Phage_063B_300kDa_FT_10uL_1D_PR180_QE1_s10.raw	1	L3_063_250G2_scaffold_169_57:L3_063_250G2_scaffold_111_42			PEAKS DB
AGLLETTFR	45.41	1006.54	9	0.8	504.28	145.77	3409500	3681300		04232021_Banfield_Phage_063B_300kDa_FilterTop_10uL_1D_PR180_QE1_s02.raw	3	L3_063_250G2_scaffold_669_17			PEAKS DB
AGLLGLLEEM(+15.99)R	35.71	1216.65	11	2.3	609.333	218.84		0		04232021_Banfield_Phage_063B_300kDa_FilterTop_10uL_1D_PR180_QE1_s02.raw	0	sp|P12882|MYH1_HUMAN:sp|P12883|MYH7_HUMAN:sp|Q9UKX3|MYH13_HUMAN:sp|Q9UKX2|MYH2_HUMAN:sp|P13533|MYH6_HUMAN:sp|P13535|MYH8_HUMAN	Oxidation (M)	M10:Oxidation (M):1000.00	PEAKS DB
AGLPNYDGNDLWNEM(+15.99)K	45.72	1851.81	16	-0.9	926.911	179.07		0		04232021_Banfield_Phage_063B_300kDa_FilterTop_10uL_1D_PR180_QE1_s02.raw	0	L3_063_250G2_scaffold_1500_9	Oxidation (M)	M15:Oxidation (M):1000.00	PEAKS DB
AGLPNYDGNDLWNEMK	77.97	1835.81	16	2.2	918.917	201.78	11164000	8577200		04232021_Banfield_Phage_063B_300kDa_FT_10uL_1D_PR180_QE1_s10.raw	2	L3_063_250G2_scaffold_1500_9			PEAKS DB
AGLSTQYHFENVR	42.08	1520.74	13	1	507.92	99.33	376560			04232021_Banfield_Phage_063B_300kDa_FT_10uL_1D_PR180_QE1_s10.raw	1	L3_063_250G2_scaffold_8_17			PEAKS DB
AGLSVVLFEK	53.97	1061.61	10	2.7	531.815	176.17	1873300			04232021_Banfield_Phage_063B_300kDa_FT_10uL_1D_PR180_QE1_s10.raw	2	L3_063_250G2_scaffold_220_47:L3_063_250G2_scaffold_147_51			PEAKS DB
AGLSYGNDITGPTFSR	72.32	1654.8	16	-0.2	828.405	165.84		1909300		04232021_Banfield_Phage_063B_300kDa_FilterTop_10uL_1D_PR180_QE1_s02.raw	1	L3_063_250G2_scaffold_854_2			PEAKS DB
AGLYYPIASK	32.13	1081.58	10	0.3	541.798	119.61		0		04232021_Banfield_Phage_063B_300kDa_FilterTop_10uL_1D_PR180_QE1_s02.raw	0	L3_063_250G2_scaffold_263_52			PEAKS DB
AGM(+15.99)GYC(+57.02)GAGSIEQLHDAK	30.01	1879.82	18	-2.1	627.612	95.53		3213100		04232021_Banfield_Phage_063B_300kDa_FilterTop_10uL_1D_PR180_QE1_s02.raw	1	L3_063_250G2_scaffold_1805_8	Oxidation (M); Carbamidomethylation	M3:Oxidation (M):1000.00;C6:Carbamidomethylation:1000.00	PEAKS DB
AGMDEFDALR	29.9	1123.5	10	1.6	562.757	140.22	213690			04232021_Banfield_Phage_063B_300kDa_FT_10uL_1D_PR180_QE1_s10.raw	1	L3_063_250G2_scaffold_1354_8			PEAKS DB
AGMPDIDFDR	52.39	1135.5	10	-0.5	568.755	154.87	5011100	11223000		04232021_Banfield_Phage_063B_300kDa_FilterTop_10uL_1D_PR180_QE1_s02.raw	2	L3_063_250G2_scaffold_435_15			PEAKS DB
AGNAVFELDYK	41.66	1225.6	11	1.1	613.807	158.49		573800		04232021_Banfield_Phage_063B_300kDa_FilterTop_10uL_1D_PR180_QE1_s02.raw	2	L3_063_250G2_scaffold_717_1			PEAKS DB
AGNGVILITTK	52.51	1085.64	11	0.5	543.83	99.3	3430900	27004000		04232021_Banfield_Phage_063B_300kDa_FilterTop_10uL_1D_PR180_QE1_s02.raw	4	L3_063_250G2_scaffold_109_69:L3_063_250G2_scaffold_109_20:L3_063_250G2_scaffold_125_86:L3_063_250G2_scaffold_995_15			PEAKS DB
AGNTEMIESEYK	69.16	1370.6	12	0.2	686.309	83.18	711630			04232021_Banfield_Phage_063B_300kDa_FT_10uL_1D_PR180_QE1_s10.raw	1	L3_063_250G2_scaffold_854_9:L3_063_250G2_scaffold_161_22:L3_063_250G2_scaffold_53_9			PEAKS DB
AGNYPDVIM(+15.99)R	33.37	1150.54	10	-1.6	576.278	94.05		125690		04232021_Banfield_Phage_063B_300kDa_FilterTop_10uL_1D_PR180_QE1_s02.raw	1	L3_063_250G2_scaffold_5345_2	Oxidation (M)	M9:Oxidation (M):1000.00	PEAKS DB
AGNYPDVIMR	36.14	1134.55	10	1.2	568.283	112.49		5775500		04232021_Banfield_Phage_063B_300kDa_FilterTop_10uL_1D_PR180_QE1_s02.raw	2	L3_063_250G2_scaffold_5345_2			PEAKS DB
AGPESSLALR	42.71	999.535	10	0.2	500.775	82.99	3989100	2375000		04232021_Banfield_Phage_063B_300kDa_FT_10uL_1D_PR180_QE1_s10.raw	2	sp|Q9UGM3|DMBT1_HUMAN			PEAKS DB
AGQAAGSVIC(+57.02)Y	45.57	1095.5	11	-0.4	548.758	108.57		1596400		04232021_Banfield_Phage_063B_300kDa_FilterTop_10uL_1D_PR180_QE1_s02.raw	2	L3_063_250G2_scaffold_344_22	Carbamidomethylation	C10:Carbamidomethylation:1000.00	PEAKS DB
AGQAAGSVIC(+57.02)YTK	70	1324.64	13	1.1	663.33	81.77	1622100	3532300		04232021_Banfield_Phage_063B_300kDa_FT_10uL_1D_PR180_QE1_s10.raw	2	L3_063_250G2_scaffold_344_22	Carbamidomethylation	C10:Carbamidomethylation:1000.00	PEAKS DB
AGQFGAK	25.45	677.35	7	-2.7	339.681	36.77	32734			04232021_Banfield_Phage_063B_300kDa_FT_10uL_1D_PR180_QE1_s10.raw	1	L3_063_250G2_scaffold_22_244			PEAKS DB
AGQLLIDNDFQFDK	72.97	1622.79	14	-0.8	812.404	206.36		2109800		04232021_Banfield_Phage_063B_300kDa_FilterTop_10uL_1D_PR180_QE1_s02.raw	3	L3_063_250G2_scaffold_1462_5			PEAKS DB
AGQLTSEEDTLTLVTADH	64.81	1899.91	18	0.5	950.961	186.76		329110		04232021_Banfield_Phage_063B_300kDa_FilterTop_10uL_1D_PR180_QE1_s02.raw	1	sp|P09923|PPBI_HUMAN			PEAKS DB
AGQLTSEEDTLTLVTADHSH	98.55	2124	20	-0.3	1063.01	156.48	585360000	94768000		04232021_Banfield_Phage_063B_300kDa_FT_10uL_1D_PR180_QE1_s10.raw	27	sp|P09923|PPBI_HUMAN			PEAKS DB
AGQLTSEEDTLTLVTADHSHVF	98.79	2370.13	22	-0.5	1186.07	204.36	284580000	91664		04232021_Banfield_Phage_063B_300kDa_FT_10uL_1D_PR180_QE1_s10.raw	16	sp|P09923|PPBI_HUMAN			PEAKS DB
AGQNKPAIFMDC(+57.02)GFHAR	64.35	1918.89	17	0.7	480.731	130.44		0		04232021_Banfield_Phage_063B_300kDa_FilterTop_10uL_1D_PR180_QE1_s02.raw	0	sp|P15086|CBPB1_HUMAN	Carbamidomethylation	C12:Carbamidomethylation:1000.00	PEAKS DB
AGQTFTLTTR	34.27	1094.57	10	2.4	548.295	84.11	311110			04232021_Banfield_Phage_063B_300kDa_FT_10uL_1D_PR180_QE1_s10.raw	1	L3_063_250G2_scaffold_251_39			PEAKS DB
AGQTVASEQEPNFHAAIINPSTMK	62.05	2540.23	24	-0.6	847.751	168.34		39428		04232021_Banfield_Phage_063B_300kDa_FilterTop_10uL_1D_PR180_QE1_s02.raw	1	L3_063_250G2_scaffold_4016_2			PEAKS DB
AGSASPFIEEFK	59.09	1281.62	12	0.6	641.82	147.83	393020			04232021_Banfield_Phage_063B_300kDa_FT_10uL_1D_PR180_QE1_s10.raw	1	L3_063_250G2_scaffold_243_14			PEAKS DB
AGSDGNESWTGYNYR	87.05	1675.69	15	-0.6	838.85	100	254860	4357500		04232021_Banfield_Phage_063B_300kDa_FT_10uL_1D_PR180_QE1_s10.raw	2	L3_063_250G2_scaffold_22_55			PEAKS DB
AGSDMYFTEGEEK	67.39	1462.59	13	-2	732.302	99.46		0		04232021_Banfield_Phage_063B_300kDa_FilterTop_10uL_1D_PR180_QE1_s02.raw	0	L3_063_250G2_scaffold_109_69			PEAKS DB
AGSDNILDVTK	63.05	1131.58	11	-0.1	566.796	99.07		6224600		04232021_Banfield_Phage_063B_300kDa_FilterTop_10uL_1D_PR180_QE1_s02.raw	1	L3_063_250G2_scaffold_769_21			PEAKS DB
AGSESSLALR	32.03	989.514	10	0.5	495.765	68.32	2037700	664000		04232021_Banfield_Phage_063B_300kDa_FT_10uL_1D_PR180_QE1_s10.raw	2	sp|Q9UGM3|DMBT1_HUMAN			PEAKS DB
AGSESTLALR	28.61	1003.53	10	0.4	502.772	72.89	0			04232021_Banfield_Phage_063B_300kDa_FT_10uL_1D_PR180_QE1_s10.raw	0	sp|Q9UGM3|DMBT1_HUMAN			PEAKS DB
AGSGHPGSPISLAPVAY	47.57	1579.8	17	0.2	790.907	157.64	1682000	0		04232021_Banfield_Phage_063B_300kDa_FT_10uL_1D_PR180_QE1_s10.raw	1	L3_063_250G2_scaffold_387_67			PEAKS DB
AGSGILTLEGDTK	31.4	1260.66	13	-2	631.334	108.41	290930			04232021_Banfield_Phage_063B_300kDa_FT_10uL_1D_PR180_QE1_s10.raw	1	L3_063_250G2_scaffold_33_37			PEAKS DB
AGSGNISGLAAVYK	58.11	1306.69	14	-0.3	654.351	132.45		0		04232021_Banfield_Phage_063B_300kDa_FilterTop_10uL_1D_PR180_QE1_s02.raw	0	L3_063_250G2_scaffold_3927_3			PEAKS DB
AGSIINM(+15.99)ASVVGVHGNAGQANYAASK	79.83	2502.23	26	-1	835.083	131.95		643080		04232021_Banfield_Phage_063B_300kDa_FilterTop_10uL_1D_PR180_QE1_s02.raw	1	L3_063_250G2_scaffold_741_26:L3_063_250G2_scaffold_355_51:L3_063_250G2_scaffold_560_28	Oxidation (M)	M7:Oxidation (M):1000.00	PEAKS DB
AGSLC(+57.02)GLC(+57.02)GNYNQDPADDLK	90.38	2166.93	20	-0.6	1084.47	165.91		95958000		04232021_Banfield_Phage_063B_300kDa_FilterTop_10uL_1D_PR180_QE1_s02.raw	2	sp|Q9Y6R7|FCGBP_HUMAN	Carbamidomethylation	C5:Carbamidomethylation:1000.00;C8:Carbamidomethylation:1000.00	PEAKS DB
AGSLVVDMHQAK	21.18	1254.64	12	1.8	419.221	80.17	23489			04232021_Banfield_Phage_063B_300kDa_FT_10uL_1D_PR180_QE1_s10.raw	1				PEAKS DB
AGSWGNM(+15.99)GTDVLVK	46.34	1449.69	14	-5.7	725.849	110.67	0	0		04232021_Banfield_Phage_063B_300kDa_FT_10uL_1D_PR180_QE1_s10.raw	0	L3_063_250G2_scaffold_13885_1	Oxidation (M)	M7:Oxidation (M):1000.00	PEAKS DB
AGSWGNMGTDVLVK	62.48	1433.7	14	-2	717.855	176.16		1799900		04232021_Banfield_Phage_063B_300kDa_FilterTop_10uL_1D_PR180_QE1_s02.raw	1	L3_063_250G2_scaffold_13885_1			PEAKS DB
AGSYSGTSEVTDVYFK	95.38	1709.78	16	-0.5	855.896	142.23	6557700	2054000		04232021_Banfield_Phage_063B_300kDa_FT_10uL_1D_PR180_QE1_s10.raw	6	L3_063_250G2_scaffold_4716_1			PEAKS DB
AGTAAGIDIDAFAPR	46.31	1444.73	15	-5.1	723.369	192.16		716420		04232021_Banfield_Phage_063B_300kDa_FilterTop_10uL_1D_PR180_QE1_s02.raw	2	L3_063_250G2_scaffold_534_2:L3_063_250G2_scaffold_725_5:L3_063_250G2_scaffold_34_78:L3_063_250G2_scaffold_115_36			PEAKS DB
AGTIDFAQIPTGQIK	76.13	1558.84	15	-0.1	780.425	174.98	9767000	2471100		04232021_Banfield_Phage_063B_300kDa_FT_10uL_1D_PR180_QE1_s10.raw	3	L3_063_250G2_scaffold_952_8			PEAKS DB
AGTKPEGSVVVGGSSSVAPVMEK	59.79	2172.11	23	-0.2	725.044	97.56	0			04232021_Banfield_Phage_063B_300kDa_FT_10uL_1D_PR180_QE1_s10.raw	0	L3_063_250G2_scaffold_909_18			PEAKS DB
AGTNWYDEVVQTGK	65.47	1566.73	14	0.8	784.374	178.93		1708600		04232021_Banfield_Phage_063B_300kDa_FilterTop_10uL_1D_PR180_QE1_s02.raw	1	L3_063_250G2_scaffold_50_15			PEAKS DB
AGTVALNTGAGR	44.67	1086.58	12	-0.9	544.296	61.07		1817900		04232021_Banfield_Phage_063B_300kDa_FilterTop_10uL_1D_PR180_QE1_s02.raw	1	L3_063_250G2_scaffold_344_22			PEAKS DB
AGTVSDEQIGEWTK	78.13	1519.72	14	1.4	760.866	115.12	969630			04232021_Banfield_Phage_063B_300kDa_FT_10uL_1D_PR180_QE1_s10.raw	1	L3_063_250G2_scaffold_4081_1			PEAKS DB
AGTYAHTVNRNWYSDADMPASAR	24.91	2553.15	23	8.3	852.063	143.22		0		04232021_Banfield_Phage_063B_300kDa_FilterTop_10uL_1D_PR180_QE1_s02.raw	0	sp|P09923|PPBI_HUMAN			PEAKS DB
AGVAAIFGPGTPVAK	68.71	1354.76	15	-0.5	678.387	164.42		6625300		04232021_Banfield_Phage_063B_300kDa_FilterTop_10uL_1D_PR180_QE1_s02.raw	1	L3_063_250G2_scaffold_534_2:L3_063_250G2_scaffold_725_5:L3_063_250G2_scaffold_34_78:L3_063_250G2_scaffold_115_36			PEAKS DB
AGVAVAAPTDWR	62.15	1212.63	12	-0.2	607.32	132.39	15453000	4190000		04232021_Banfield_Phage_063B_300kDa_FilterTop_10uL_1D_PR180_QE1_s02.raw	3	L3_063_250G2_scaffold_2682_3:L3_063_250G2_scaffold_357_25:L3_063_250G2_scaffold_159_49			PEAKS DB
AGVDIDLSR	38.63	944.493	9	1.6	473.254	97.46		733540		04232021_Banfield_Phage_063B_300kDa_FilterTop_10uL_1D_PR180_QE1_s02.raw	1	L3_063_250G2_scaffold_394_31			PEAKS DB
AGVDISGLNEALAK	66.9	1356.72	14	-2.3	679.368	160.91	6315800	0		04232021_Banfield_Phage_063B_300kDa_FT_10uL_1D_PR180_QE1_s10.raw	2	L3_063_250G2_scaffold_842_28			PEAKS DB
AGVDVGSLC(+57.02)W	37.67	1062.48	10	-1.1	532.247	209.51		1306200		04232021_Banfield_Phage_063B_300kDa_FilterTop_10uL_1D_PR180_QE1_s02.raw	1	sp|Q9BYE9|CDHR2_HUMAN	Carbamidomethylation	C9:Carbamidomethylation:1000.00	PEAKS DB
AGVETTKPSK	45.17	1016.55	10	-3	339.856	33.71	1189700	337000		04232021_Banfield_Phage_063B_300kDa_FT_10uL_1D_PR180_QE1_s10.raw	8	sp|B9A064|IGLL5_HUMAN:sp|P0CG04|IGLC1_HUMAN			PEAKS DB
AGVETTTPSK	52.15	989.503	10	-1.5	495.758	38.36	3775200	1292400		04232021_Banfield_Phage_063B_300kDa_FT_10uL_1D_PR180_QE1_s10.raw	6	sp|P0DOY2|IGLC2_HUMAN:sp|P0DOY3|IGLC3_HUMAN			PEAKS DB
AGVEVYHTLK	50.45	1115.6	10	0.6	372.873	76.97	345160			04232021_Banfield_Phage_063B_300kDa_FT_10uL_1D_PR180_QE1_s10.raw	1	L3_063_250G2_scaffold_1326_9:L3_063_250G2_scaffold_1976_10			PEAKS DB
AGVGDEGGYAPNLK	31.3	1346.65	14	1	674.331	96.07		150290		04232021_Banfield_Phage_063B_300kDa_FilterTop_10uL_1D_PR180_QE1_s02.raw	1	L3_063_250G2_scaffold_1565_12:L3_063_250G2_scaffold_9305_1:L3_063_250G2_scaffold_49_1			PEAKS DB
AGVPVQVFANR	36.65	1156.64	11	-2.4	579.323	124.24		288260		04232021_Banfield_Phage_063B_300kDa_FilterTop_10uL_1D_PR180_QE1_s02.raw	1	L3_063_250G2_scaffold_729_23			PEAKS DB
AGVSIC(+57.02)SLENMK	28.16	1307.62	12	0.1	654.818	169.16		1060000		04232021_Banfield_Phage_063B_300kDa_FilterTop_10uL_1D_PR180_QE1_s02.raw	1	L3_063_250G2_scaffold_534_2:L3_063_250G2_scaffold_725_5:L3_063_250G2_scaffold_34_78:L3_063_250G2_scaffold_115_36:L3_063_250G2_scaffold_8_85:L3_063_250G2_scaffold_20_142	Carbamidomethylation	C6:Carbamidomethylation:1000.00	PEAKS DB
AGVTAEGISK	24.36	931.497	10	0.2	466.756	58.59		0		04232021_Banfield_Phage_063B_300kDa_FilterTop_10uL_1D_PR180_QE1_s02.raw	0	L3_063_250G2_scaffold_13537_1			PEAKS DB
AGVVTMPEYLR	33.49	1234.64	11	-4.6	618.323	164.63		0		04232021_Banfield_Phage_063B_300kDa_FilterTop_10uL_1D_PR180_QE1_s02.raw	0	sp|P13866|SC5A1_HUMAN			PEAKS DB
AGWDTHGLPVELEVEK	74.96	1778.88	16	0.7	593.969	182.46	198560			04232021_Banfield_Phage_063B_300kDa_FT_10uL_1D_PR180_QE1_s10.raw	1	L3_063_250G2_scaffold_2262_7:L3_063_250G2_scaffold_2601_1:L3_063_250G2_scaffold_742_17:L3_063_250G2_scaffold_556_47:L3_063_250G2_scaffold_493_19:L3_063_250G2_scaffold_324_46:L3_063_250G2_scaffold_169_77:L3_063_250G2_scaffold_1958_9			PEAKS DB
AGWDTHGLPVELGVEK	67.08	1706.86	16	-1.3	569.961	192.5		4291000		04232021_Banfield_Phage_063B_300kDa_FilterTop_10uL_1D_PR180_QE1_s02.raw	2	L3_063_250G2_scaffold_1006_12:L3_063_250G2_scaffold_1531_1:L3_063_250G2_scaffold_19_143:L3_063_250G2_scaffold_15711_2:L3_063_250G2_scaffold_484_24:L3_063_250G2_scaffold_45_13			PEAKS DB
AGWLGENSTEVFK	65.04	1436.69	13	1.2	719.355	167.82	1612500			04232021_Banfield_Phage_063B_300kDa_FT_10uL_1D_PR180_QE1_s10.raw	1	L3_063_250G2_scaffold_550_45			PEAKS DB
AGYDSEITLALQK	32.58	1407.72	13	8.1	704.875	161.42	39220			04232021_Banfield_Phage_063B_300kDa_FT_10uL_1D_PR180_QE1_s10.raw	1	L3_063_250G2_scaffold_2441_2			PEAKS DB
AGYGITGNQDGLRPYK	72.25	1708.85	16	0.6	570.625	109.61		902870		04232021_Banfield_Phage_063B_300kDa_FilterTop_10uL_1D_PR180_QE1_s02.raw	1	L3_063_250G2_scaffold_6_34			PEAKS DB
AGYGNYGNVDFK	54.32	1303.58	12	-1.1	652.798	120.2		0		04232021_Banfield_Phage_063B_300kDa_FilterTop_10uL_1D_PR180_QE1_s02.raw	0	L3_063_250G2_scaffold_137_10			PEAKS DB
AGYM(+15.99)PPFFQK	37.83	1200.56	10	5.2	601.292	151.34		15226000		04232021_Banfield_Phage_063B_300kDa_FilterTop_10uL_1D_PR180_QE1_s02.raw	2	L3_063_250G2_scaffold_1791_2:L3_063_250G2_scaffold_2538_1:L3_063_250G2_scaffold_565_14:L3_063_250G2_scaffold_2388_10	Oxidation (M)	M4:Oxidation (M):1000.00	PEAKS DB
AGYMPPFFQK	38.55	1184.57	10	-1.1	593.291	195.63		2499500		04232021_Banfield_Phage_063B_300kDa_FilterTop_10uL_1D_PR180_QE1_s02.raw	1	L3_063_250G2_scaffold_1791_2:L3_063_250G2_scaffold_2538_1:L3_063_250G2_scaffold_565_14:L3_063_250G2_scaffold_2388_10			PEAKS DB
AGYNDLTDKDEIVNK	76.58	1693.82	15	-1	847.914	98.29	3346100	19365000		04232021_Banfield_Phage_063B_300kDa_FilterTop_10uL_1D_PR180_QE1_s02.raw	4	L3_063_250G2_scaffold_344_22			PEAKS DB
AGYTVDQVHELTK	59.53	1459.73	13	-1.2	487.584	98.37		4382400		04232021_Banfield_Phage_063B_300kDa_FilterTop_10uL_1D_PR180_QE1_s02.raw	3	L3_063_250G2_scaffold_1497_10:L3_063_250G2_scaffold_1100_3			PEAKS DB
AHASTALIAK	46.23	981.561	10	-0.3	491.788	68.19		1781200		04232021_Banfield_Phage_063B_300kDa_FilterTop_10uL_1D_PR180_QE1_s02.raw	3	L3_063_250G2_scaffold_2098_1:L3_063_250G2_scaffold_1134_20:L3_063_250G2_scaffold_527_58			PEAKS DB
AHAVANGLPVISVNR	62.6	1516.85	15	1.1	506.624	123.11		943040		04232021_Banfield_Phage_063B_300kDa_FilterTop_10uL_1D_PR180_QE1_s02.raw	1	L3_063_250G2_scaffold_2176_3:L3_063_250G2_scaffold_774_18:L3_063_250G2_scaffold_1960_11			PEAKS DB
AHC(+57.02)STAGVTDYIK	88.6	1421.66	13	1.1	474.895	82.62	4134600			04232021_Banfield_Phage_063B_300kDa_FT_10uL_1D_PR180_QE1_s10.raw	2	L3_063_250G2_scaffold_575_30	Carbamidomethylation	C3:Carbamidomethylation:1000.00	PEAKS DB
AHFSISN	25.99	774.366	7	-1.3	388.19	66.09	2817700			04232021_Banfield_Phage_063B_300kDa_FT_10uL_1D_PR180_QE1_s10.raw	2	sp|P04746|AMYP_HUMAN:sp|P19961|AMY2B_HUMAN:sp|P04745|AMY1_HUMAN			PEAKS DB
AHFSISNSAED	45.88	1176.5	11	0.5	589.26	80.26	3943500	596990		04232021_Banfield_Phage_063B_300kDa_FT_10uL_1D_PR180_QE1_s10.raw	2	sp|P04746|AMYP_HUMAN:sp|P19961|AMY2B_HUMAN:sp|P04745|AMY1_HUMAN			PEAKS DB
AHFSISNSAEDPF	41.15	1420.63	13	0.8	711.321	163.55	2779300			04232021_Banfield_Phage_063B_300kDa_FT_10uL_1D_PR180_QE1_s10.raw	2	sp|P04746|AMYP_HUMAN:sp|P19961|AMY2B_HUMAN:sp|P04745|AMY1_HUMAN			PEAKS DB
AHFSISNSAEDPFIA	21.33	1604.75	15	1.5	803.382	186.27	419950			04232021_Banfield_Phage_063B_300kDa_FT_10uL_1D_PR180_QE1_s10.raw	1	sp|P04746|AMYP_HUMAN:sp|P19961|AMY2B_HUMAN:sp|P04745|AMY1_HUMAN			PEAKS DB
AHFSISNSAEDPFIAIH	68.23	1854.89	17	-5.9	619.3	190.04	4398900			04232021_Banfield_Phage_063B_300kDa_FT_10uL_1D_PR180_QE1_s10.raw	2	sp|P04746|AMYP_HUMAN:sp|P19961|AMY2B_HUMAN:sp|P04745|AMY1_HUMAN			PEAKS DB
AHFSISNSAEDPFIAIHAESK	137.1	2270.1	21	-0.8	1136.05	179.27	1433600000	351690000		04232021_Banfield_Phage_063B_300kDa_FT_10uL_1D_PR180_QE1_s10.raw	68	sp|P04746|AMYP_HUMAN:sp|P19961|AMY2B_HUMAN:sp|P04745|AMY1_HUMAN			PEAKS DB
AHGALFIGSNLPEQYGPELK	45.98	2140.1	20	1.7	714.374	208.58		164100		04232021_Banfield_Phage_063B_300kDa_FilterTop_10uL_1D_PR180_QE1_s02.raw	1	L3_063_250G2_scaffold_435_15			PEAKS DB
AHGFDGLVLVPNC(+57.02)DK	108.22	1640.8	15	0.5	821.407	147.94	5668700			04232021_Banfield_Phage_063B_300kDa_FT_10uL_1D_PR180_QE1_s10.raw	4	L3_063_250G2_scaffold_9482_1	Carbamidomethylation	C13:Carbamidomethylation:1000.00	PEAKS DB
AHIADHSAIYDR	23.51	1367.66	12	-0.3	456.893	61.05	0			04232021_Banfield_Phage_063B_300kDa_FT_10uL_1D_PR180_QE1_s10.raw	0	L3_063_250G2_scaffold_3963_1			PEAKS DB
AHIAPSMC(+57.02)YAY	34.17	1282.55	11	-1	642.28	131.63		1200800		04232021_Banfield_Phage_063B_300kDa_FilterTop_10uL_1D_PR180_QE1_s02.raw	1	L3_063_250G2_scaffold_954_13	Carbamidomethylation	C8:Carbamidomethylation:1000.00	PEAKS DB
AHIEAGAK	29.51	795.424	8	-2.1	398.718	38.99	0	39308		04232021_Banfield_Phage_063B_300kDa_FilterTop_10uL_1D_PR180_QE1_s02.raw	1	L3_063_250G2_scaffold_482_11			PEAKS DB
AHLLFTDIDR	59.27	1199.63	10	1.2	400.884	160.8		5407200		04232021_Banfield_Phage_063B_300kDa_FilterTop_10uL_1D_PR180_QE1_s02.raw	5	L3_063_250G2_scaffold_30_58:L3_063_250G2_scaffold_45_97			PEAKS DB
AHLLFTDLDR	59.27	1199.63	10	1.2	400.884	160.8		5407200		04232021_Banfield_Phage_063B_300kDa_FilterTop_10uL_1D_PR180_QE1_s02.raw	5	L3_063_250G2_scaffold_1462_7:L3_063_250G2_scaffold_1072_13:L3_063_250G2_scaffold_245_79:L3_063_250G2_scaffold_1171_30			PEAKS DB
AHQTGIINSHEVIVMPTQSMGPDDK	111.37	2704.29	25	0.9	902.44	142.19	2113800			04232021_Banfield_Phage_063B_300kDa_FT_10uL_1D_PR180_QE1_s10.raw	2	L3_063_250G2_scaffold_1654_21			PEAKS DB
AHQTGIINSHEVLVMPTIAMGEDDK	29.34	2705.32	25	-6	902.774	141.99	26097			04232021_Banfield_Phage_063B_300kDa_FT_10uL_1D_PR180_QE1_s10.raw	1	L3_063_250G2_scaffold_910_10			PEAKS DB
AHSIAAQGGINAAK	60.89	1307.69	14	-1.4	436.905	57.08		2534600		04232021_Banfield_Phage_063B_300kDa_FilterTop_10uL_1D_PR180_QE1_s02.raw	8	L3_063_250G2_scaffold_916_14:L3_063_250G2_scaffold_464_1:L3_063_250G2_scaffold_5034_1:L3_063_250G2_scaffold_287_12:L3_063_250G2_scaffold_1343_7			PEAKS DB
AHSLVQVVGR	55.06	1064.61	10	-0.8	355.877	78.75	300050			04232021_Banfield_Phage_063B_300kDa_FT_10uL_1D_PR180_QE1_s10.raw	3	L3_063_250G2_scaffold_36_225			PEAKS DB
AHSQVQLVQSGAEVK	43.95	1579.83	15	-0.7	527.617	78.11	55668			04232021_Banfield_Phage_063B_300kDa_FT_10uL_1D_PR180_QE1_s10.raw	1	sp|P01743|HV146_HUMAN:sp|A0A0C4DH31|HV118_HUMAN:sp|A0A0C4DH29|HV103_HUMAN:sp|P0DP01|HV108_HUMAN:sp|P23083|HV102_HUMAN			PEAKS DB
AHSVMSITVK	59.2	1071.57	10	0.9	358.199	81.89	170960	13667		04232021_Banfield_Phage_063B_300kDa_FT_10uL_1D_PR180_QE1_s10.raw	2	L3_063_250G2_scaffold_906_10			PEAKS DB
AHTEGVTVVR	49.38	1067.57	10	-1.4	356.864	48.35	11338000	2241100		04232021_Banfield_Phage_063B_300kDa_FT_10uL_1D_PR180_QE1_s10.raw	14	sp|O43451|MGA_HUMAN			PEAKS DB
AHTEGVTVVRPL	56.65	1277.71	12	0.7	426.911	84.64	0			04232021_Banfield_Phage_063B_300kDa_FT_10uL_1D_PR180_QE1_s10.raw	0	sp|O43451|MGA_HUMAN			PEAKS DB
AHTEGVTVVRPLLHEF	59.48	1803.96	16	-0.8	451.998	156.39	872720			04232021_Banfield_Phage_063B_300kDa_FT_10uL_1D_PR180_QE1_s10.raw	1	sp|O43451|MGA_HUMAN			PEAKS DB
AHVFGETVAR	25.99	1085.56	10	0.4	362.861	70.9	90880			04232021_Banfield_Phage_063B_300kDa_FT_10uL_1D_PR180_QE1_s10.raw	1	sp|P14410|SUIS_HUMAN			PEAKS DB
AHVPPESFFK	58.95	1157.59	10	0.8	386.87	94.25	87261000	158440000		04232021_Banfield_Phage_063B_300kDa_FT_10uL_1D_PR180_QE1_s10.raw	22	sp|Q9Y6R7|FCGBP_HUMAN			PEAKS DB
AHVSYTYPDNAATLAR	91.13	1748.85	16	0	583.957	98.19	24854000	5734900		04232021_Banfield_Phage_063B_300kDa_FT_10uL_1D_PR180_QE1_s10.raw	4	L3_063_250G2_scaffold_26_3			PEAKS DB
AIAAIHDIYLGK	71.7	1283.72	12	-0.1	642.869	145.17	61759000	39552000		04232021_Banfield_Phage_063B_300kDa_FilterTop_10uL_1D_PR180_QE1_s02.raw	12	L3_063_250G2_scaffold_136_24			PEAKS DB
AIAEEFADDYK	54.82	1270.57	11	-6.1	636.289	115.54	1664600			04232021_Banfield_Phage_063B_300kDa_FT_10uL_1D_PR180_QE1_s10.raw	2	L3_063_250G2_scaffold_215_48			PEAKS DB
AIAGADSAGNTFEGSIVR	89	1734.85	18	-1.1	868.433	135.99	5263700	0		04232021_Banfield_Phage_063B_300kDa_FT_10uL_1D_PR180_QE1_s10.raw	3	L3_063_250G2_scaffold_640_9			PEAKS DB
AIALVHLYGR	43.8	1111.65	10	-1.4	371.557	138.42		513190		04232021_Banfield_Phage_063B_300kDa_FilterTop_10uL_1D_PR180_QE1_s02.raw	1	L3_063_250G2_scaffold_141_57			PEAKS DB
AIAPTFGGINLEDIK	66.26	1557.84	15	0.1	779.927	217.95		2802200		04232021_Banfield_Phage_063B_300kDa_FilterTop_10uL_1D_PR180_QE1_s02.raw	1	L3_063_250G2_scaffold_1538_1:L3_063_250G2_scaffold_115_133:L3_063_250G2_scaffold_437_34:L3_063_250G2_scaffold_458_13:L3_063_250G2_scaffold_8_15:L3_063_250G2_scaffold_704_30:L3_063_250G2_scaffold_3309_5:L3_063_250G2_scaffold_271_4:L3_063_250G2_scaffold_899_1			PEAKS DB
AIAQTDGQLEQLGK	52.28	1470.77	14	2.1	736.393	98.66	0			04232021_Banfield_Phage_063B_300kDa_FT_10uL_1D_PR180_QE1_s10.raw	0	L3_063_250G2_scaffold_8407_2			PEAKS DB
AIASHC(+57.02)VM(+15.99)SDPASFR	28.73	1663.74	15	1.5	555.59	86.13		0		04232021_Banfield_Phage_063B_300kDa_FilterTop_10uL_1D_PR180_QE1_s02.raw	0	L3_063_250G2_scaffold_612_11:L3_063_250G2_scaffold_1622_6:L3_063_250G2_scaffold_558_36:L3_063_250G2_scaffold_106_126	Carbamidomethylation; Oxidation (M)	C6:Carbamidomethylation:1000.00;M8:Oxidation (M):1000.00	PEAKS DB
AIASHC(+57.02)VMSDPASFR	35.5	1647.75	15	0.7	550.258	110.83		353720		04232021_Banfield_Phage_063B_300kDa_FilterTop_10uL_1D_PR180_QE1_s02.raw	1	L3_063_250G2_scaffold_612_11:L3_063_250G2_scaffold_1622_6:L3_063_250G2_scaffold_558_36:L3_063_250G2_scaffold_106_126	Carbamidomethylation	C6:Carbamidomethylation:1000.00	PEAKS DB
AIATDLKPGDSVLLER	24.94	1696.94	16	4	566.655	142.54	0			04232021_Banfield_Phage_063B_300kDa_FT_10uL_1D_PR180_QE1_s10.raw	0	L3_063_250G2_scaffold_12001_1			PEAKS DB
AIATEAAQNTLATVNK	84.67	1614.86	16	0.1	808.436	115.63	73585000	107430000		04232021_Banfield_Phage_063B_300kDa_FT_10uL_1D_PR180_QE1_s10.raw	4	L3_063_250G2_scaffold_236_15			PEAKS DB
AIAVGQGEYSAGSVK	42.69	1435.73	15	1	718.873	90.22		85850		04232021_Banfield_Phage_063B_300kDa_FilterTop_10uL_1D_PR180_QE1_s02.raw	1	L3_063_250G2_scaffold_1320_15			PEAKS DB
AIDALNETEFEGK	65.66	1435.68	13	0	718.849	143.52		19485000		04232021_Banfield_Phage_063B_300kDa_FilterTop_10uL_1D_PR180_QE1_s02.raw	2	L3_063_250G2_scaffold_1364_15			PEAKS DB
AIDDALHSPLLNNNDIFNAK	57.38	2194.1	20	-0.3	732.374	215.18		36205		04232021_Banfield_Phage_063B_300kDa_FilterTop_10uL_1D_PR180_QE1_s02.raw	1	L3_063_250G2_scaffold_185_39:L3_063_250G2_scaffold_446_17:L3_063_250G2_scaffold_58_93			PEAKS DB
AIDDNVLNIYK	62.52	1276.67	11	0	639.34	175.05		25869000		04232021_Banfield_Phage_063B_300kDa_FilterTop_10uL_1D_PR180_QE1_s02.raw	2	L3_063_250G2_scaffold_1545_1:L3_063_250G2_scaffold_3387_1			PEAKS DB
AIDEC(+57.02)VKDTVEAAK	58	1547.75	14	-0.1	516.924	110.94		0		04232021_Banfield_Phage_063B_300kDa_FilterTop_10uL_1D_PR180_QE1_s02.raw	0	L3_063_250G2_scaffold_137_50:L3_063_250G2_scaffold_58_84	Carbamidomethylation	C5:Carbamidomethylation:1000.00	PEAKS DB
AIDENFGSFDQLK	23.48	1482.7	13	-3.1	742.354	186.39		81121		04232021_Banfield_Phage_063B_300kDa_FilterTop_10uL_1D_PR180_QE1_s02.raw	1	L3_063_250G2_scaffold_625_1			PEAKS DB
AIDGNDSTQFWSSR	84.59	1582.7	14	0.9	792.359	126.77	11975000	2624300		04232021_Banfield_Phage_063B_300kDa_FT_10uL_1D_PR180_QE1_s10.raw	2	L3_063_250G2_scaffold_615_7			PEAKS DB
AIDLGAANSLLVK	56.48	1283.74	13	-0.2	642.88	194.34		5867500		04232021_Banfield_Phage_063B_300kDa_FilterTop_10uL_1D_PR180_QE1_s02.raw	2	L3_063_250G2_scaffold_1326_9			PEAKS DB
AIDLLGSISNK	44.08	1129.63	11	-0.3	565.824	173.77	46166	1652300		04232021_Banfield_Phage_063B_300kDa_FilterTop_10uL_1D_PR180_QE1_s02.raw	3	L3_063_250G2_scaffold_980_5			PEAKS DB
AIDLM(+15.99)DEAAAK	38.59	1162.55	11	-2.5	582.283	86.44		592930		04232021_Banfield_Phage_063B_300kDa_FilterTop_10uL_1D_PR180_QE1_s02.raw	1	L3_063_250G2_scaffold_1892_7:L3_063_250G2_scaffold_1024_6:L3_063_250G2_scaffold_339_7:L3_063_250G2_scaffold_2130_3:L3_063_250G2_scaffold_350_42:L3_063_250G2_scaffold_1704_1	Oxidation (M)	M5:Oxidation (M):1000.00	PEAKS DB
AIDNGYAVFGNDYNHLYVVHD	60.42	2395.09	21	-0.2	799.369	201.35	1464300			04232021_Banfield_Phage_063B_300kDa_FT_10uL_1D_PR180_QE1_s10.raw	1	L3_063_250G2_scaffold_479_2			PEAKS DB
AIDPNVPEDETLIQQIK	80.29	1922	17	0.2	962.007	186.82	61136000	79094000		04232021_Banfield_Phage_063B_300kDa_FT_10uL_1D_PR180_QE1_s10.raw	5	sp|A8K7I4|CLCA1_HUMAN			PEAKS DB
AIDSM(+15.99)IPIGR	36	1087.57	10	2	544.793	95.29	0			04232021_Banfield_Phage_063B_300kDa_FT_10uL_1D_PR180_QE1_s10.raw	0	L3_063_250G2_scaffold_280_15:L3_063_250G2_scaffold_6961_1:L3_063_250G2_scaffold_275_50	Oxidation (M)	M5:Oxidation (M):1000.00	PEAKS DB
AIDTAILVK	35.65	942.575	9	5	472.297	104.92	3685900			04232021_Banfield_Phage_063B_300kDa_FT_10uL_1D_PR180_QE1_s10.raw	3	L3_063_250G2_scaffold_1151_23:L3_063_250G2_scaffold_21_82:L3_063_250G2_scaffold_4672_2			PEAKS DB
AIEAVDEC(+57.02)VGR	47.56	1217.57	11	1.8	609.794	81.57	274670			04232021_Banfield_Phage_063B_300kDa_FT_10uL_1D_PR180_QE1_s10.raw	1	L3_063_250G2_scaffold_599_1	Carbamidomethylation	C8:Carbamidomethylation:1000.00	PEAKS DB
AIEDYINEFSVR	35.49	1454.7	12	-1.6	728.358	214.23		0		04232021_Banfield_Phage_063B_300kDa_FilterTop_10uL_1D_PR180_QE1_s02.raw	0	sp|P02748|CO9_HUMAN			PEAKS DB
AIEELDGAEYFGR	64.28	1468.68	13	-1.4	735.348	179.47		4785200		04232021_Banfield_Phage_063B_300kDa_FilterTop_10uL_1D_PR180_QE1_s02.raw	1	L3_063_250G2_scaffold_901_6			PEAKS DB
AIEIIAR	23.97	784.481	7	2.2	393.248	86.66	551580			04232021_Banfield_Phage_063B_300kDa_FT_10uL_1D_PR180_QE1_s10.raw	1				PEAKS DB
AIELAGITPDTPNPQGGEYLK	81.87	2183.11	21	-0.9	1092.56	189.05	119620			04232021_Banfield_Phage_063B_300kDa_FT_10uL_1D_PR180_QE1_s10.raw	1	L3_063_250G2_scaffold_405_43			PEAKS DB
AIEQGAELLC(+57.02)GGHR	54.31	1509.74	14	-3.1	504.251	99.48		2075400		04232021_Banfield_Phage_063B_300kDa_FilterTop_10uL_1D_PR180_QE1_s02.raw	2	L3_063_250G2_scaffold_54_59	Carbamidomethylation	C10:Carbamidomethylation:1000.00	PEAKS DB
AIESTVSTDGHLK	36.18	1356.69	13	1	453.237	76.39		157830		04232021_Banfield_Phage_063B_300kDa_FilterTop_10uL_1D_PR180_QE1_s02.raw	1	L3_063_250G2_scaffold_147_30:L3_063_250G2_scaffold_2013_6			PEAKS DB
AIETLALPK	38.58	954.575	9	-0.3	478.295	127.41		0		04232021_Banfield_Phage_063B_300kDa_FilterTop_10uL_1D_PR180_QE1_s02.raw	0	L3_063_250G2_scaffold_263_34			PEAKS DB
AIETSPVVITNR	58.42	1298.72	12	0.4	650.367	93.3	56122000	65757000		04232021_Banfield_Phage_063B_300kDa_FT_10uL_1D_PR180_QE1_s10.raw	4	L3_063_250G2_scaffold_18_174			PEAKS DB
AIFFPQDAHAPGVSPDGVK	63.52	1951.98	19	-0.6	651.667	170.28	1870000	7911300		04232021_Banfield_Phage_063B_300kDa_FilterTop_10uL_1D_PR180_QE1_s02.raw	3	L3_063_250G2_scaffold_68_37			PEAKS DB
AIFFPQDGHAPGISPDGVK	57.82	1951.98	19	-1.4	651.666	179.26		12833000		04232021_Banfield_Phage_063B_300kDa_FilterTop_10uL_1D_PR180_QE1_s02.raw	2	L3_063_250G2_scaffold_612_5			PEAKS DB
AIFIVAGAPANM(+15.99)EELK	48.97	1688.88	16	4.8	845.452	178.83		0		04232021_Banfield_Phage_063B_300kDa_FilterTop_10uL_1D_PR180_QE1_s02.raw	0	L3_063_250G2_scaffold_534_3	Oxidation (M)	M12:Oxidation (M):1000.00	PEAKS DB
AIFSNGNGDALNNILLR	90.12	1800.95	17	-0.6	901.481	214.42	1902100			04232021_Banfield_Phage_063B_300kDa_FT_10uL_1D_PR180_QE1_s10.raw	1	L3_063_250G2_scaffold_36_225			PEAKS DB
AIGGVC(+57.02)LNEGC(+57.02)IPTK	74.06	1587.77	15	-3.8	794.892	145.03		4523900		04232021_Banfield_Phage_063B_300kDa_FilterTop_10uL_1D_PR180_QE1_s02.raw	2	L3_063_250G2_scaffold_225_73:L3_063_250G2_scaffold_4_122:L3_063_250G2_scaffold_198_53	Carbamidomethylation	C6:Carbamidomethylation:1000.00;C11:Carbamidomethylation:1000.00	PEAKS DB
AIGGVNIPDNDPPVLTVTGGK	62.1	2033.08	21	-2.7	1017.54	185.43	970970			04232021_Banfield_Phage_063B_300kDa_FT_10uL_1D_PR180_QE1_s10.raw	1	L3_063_250G2_scaffold_745_38			PEAKS DB
AIGLLNEETNYGHINR	25.97	1812.91	16	-6.5	605.307	152.76		123530		04232021_Banfield_Phage_063B_300kDa_FilterTop_10uL_1D_PR180_QE1_s02.raw	1	L3_063_250G2_scaffold_980_12			PEAKS DB
AIGLVIPELNGK	63.71	1222.73	12	0.3	612.372	189.78	2220000000	17755000		04232021_Banfield_Phage_063B_300kDa_FT_10uL_1D_PR180_QE1_s10.raw	9	L3_063_250G2_scaffold_575_29:L3_063_250G2_scaffold_4000_3			PEAKS DB
AIGLVLPELNGK	63.71	1222.73	12	0.3	612.372	189.78	2220000000	17755000		04232021_Banfield_Phage_063B_300kDa_FT_10uL_1D_PR180_QE1_s10.raw	9				PEAKS DB
AIGM(+15.99)PVSIC(+57.02)ELIGR	48.76	1530.79	14	-1.2	766.401	214.18		224840		04232021_Banfield_Phage_063B_300kDa_FilterTop_10uL_1D_PR180_QE1_s02.raw	2	L3_063_250G2_scaffold_1090_10	Oxidation (M); Carbamidomethylation	M4:Oxidation (M):1000.00;C9:Carbamidomethylation:1000.00	PEAKS DB
AIGNHGSDMIVPNVYLATGK	26.11	2056.04	20	3.4	686.357	165.52	235430			04232021_Banfield_Phage_063B_300kDa_FT_10uL_1D_PR180_QE1_s10.raw	1	L3_063_250G2_scaffold_123_24			PEAKS DB
AIGTQQATPGPANSGR	63.05	1524.76	16	-1	763.389	55.26	336080	78329		04232021_Banfield_Phage_063B_300kDa_FT_10uL_1D_PR180_QE1_s10.raw	2	sp|P13688|CEAM1_HUMAN			PEAKS DB
AIGYASLSAVDETVK	57.28	1522.79	15	0.2	762.401	158.91	242100			04232021_Banfield_Phage_063B_300kDa_FT_10uL_1D_PR180_QE1_s10.raw	1	L3_063_250G2_scaffold_755_10			PEAKS DB
AIGYATAADC(+57.02)GR	51.44	1224.56	12	0.4	613.285	74.43	0	292320		04232021_Banfield_Phage_063B_300kDa_FT_10uL_1D_PR180_QE1_s10.raw	2	sp|Q9Y6R7|FCGBP_HUMAN	Carbamidomethylation	C10:Carbamidomethylation:1000.00	PEAKS DB
AIGYISLGSLDDSVK	61.19	1536.8	15	0.2	769.409	197.56	4740800			04232021_Banfield_Phage_063B_300kDa_FT_10uL_1D_PR180_QE1_s10.raw	1	L3_063_250G2_scaffold_2183_5			PEAKS DB
AIGYLNTGYQR	55.49	1254.64	11	0	628.325	109.41	77735	77210000		04232021_Banfield_Phage_063B_300kDa_FilterTop_10uL_1D_PR180_QE1_s02.raw	6	sp|P01023|A2MG_HUMAN			PEAKS DB
AIHTGIEGFTGR	50.72	1257.65	12	-0.7	420.223	100.48		0		04232021_Banfield_Phage_063B_300kDa_FilterTop_10uL_1D_PR180_QE1_s02.raw	0	L3_063_250G2_scaffold_980_11			PEAKS DB
AIIDELKR	24.17	956.565	8	-1.5	319.862	109.15		48544		04232021_Banfield_Phage_063B_300kDa_FilterTop_10uL_1D_PR180_QE1_s02.raw	1	L3_063_250G2_scaffold_138_15			PEAKS DB
AIIDNDVLGTK	45.07	1157.63	11	-1.8	579.821	122.42		5276600		04232021_Banfield_Phage_063B_300kDa_FilterTop_10uL_1D_PR180_QE1_s02.raw	1	L3_063_250G2_scaffold_678_18:L3_063_250G2_scaffold_198_14:L3_063_250G2_scaffold_163_15			PEAKS DB
AIIDSSLGIM(+15.99)PENNGEIIR	72.58	2057.05	19	1.4	1029.53	194.54		1327000		04232021_Banfield_Phage_063B_300kDa_FilterTop_10uL_1D_PR180_QE1_s02.raw	2	L3_063_250G2_scaffold_330_13:L3_063_250G2_scaffold_699_9	Oxidation (M)	M10:Oxidation (M):1000.00	PEAKS DB
AIIHFAASK	33.82	956.544	9	-1.4	319.855	86.68		785380		04232021_Banfield_Phage_063B_300kDa_FilterTop_10uL_1D_PR180_QE1_s02.raw	1	L3_063_250G2_scaffold_642_28:L3_063_250G2_scaffold_904_22:L3_063_250G2_scaffold_416_33			PEAKS DB
AIINLAVYGK	44.34	1060.63	10	0.1	531.321	148.33	70388	0		04232021_Banfield_Phage_063B_300kDa_FT_10uL_1D_PR180_QE1_s10.raw	1	sp|Q9Y646|CBPQ_HUMAN			PEAKS DB
AIINNMYGGTFTDDAHTK	84.83	1967.9	18	0.5	656.976	134.33	30090000	4415000		04232021_Banfield_Phage_063B_300kDa_FT_10uL_1D_PR180_QE1_s10.raw	6	L3_063_250G2_scaffold_740_9			PEAKS DB
AIIWDDK	26.1	859.444	7	0	430.729	114.19	7696200			04232021_Banfield_Phage_063B_300kDa_FT_10uL_1D_PR180_QE1_s10.raw	1	L3_063_250G2_scaffold_1287_12			PEAKS DB
AIKPFGGINVVAK	23.34	1312.79	13	0.1	438.603	137.24		697440		04232021_Banfield_Phage_063B_300kDa_FilterTop_10uL_1D_PR180_QE1_s02.raw	1	L3_063_250G2_scaffold_5758_2			PEAKS DB
AILAGEQNK	30.76	942.513	9	-0.8	472.264	87.84		440900		04232021_Banfield_Phage_063B_300kDa_FilterTop_10uL_1D_PR180_QE1_s02.raw	1	L3_063_250G2_scaffold_8092_3			PEAKS DB
AILDFNGSGLSLM(+15.99)EISHR	75.94	1974.98	18	-2.4	988.496	203.83	2332700			04232021_Banfield_Phage_063B_300kDa_FT_10uL_1D_PR180_QE1_s10.raw	1	L3_063_250G2_scaffold_2121_8:L3_063_250G2_scaffold_973_6	Oxidation (M)	M13:Oxidation (M):1000.00	PEAKS DB
AILGAHTQTVVSR	49.77	1351.76	13	1	451.593	80.12	1649300	763070		04232021_Banfield_Phage_063B_300kDa_FT_10uL_1D_PR180_QE1_s10.raw	3	L3_063_250G2_scaffold_15_20			PEAKS DB
AILIC(+57.02)NPNNPTGYLYTR	65.99	1978.99	17	-0.4	990.504	194.38		0		04232021_Banfield_Phage_063B_300kDa_FilterTop_10uL_1D_PR180_QE1_s02.raw	0	L3_063_250G2_scaffold_1455_10:L3_063_250G2_scaffold_245_97:L3_063_250G2_scaffold_263_58:L3_063_250G2_scaffold_143_101:L3_063_250G2_scaffold_187_63:L3_063_250G2_scaffold_633_10	Carbamidomethylation	C5:Carbamidomethylation:1000.00	PEAKS DB
AILLNDDSAYAQSTK	74.39	1608.8	15	-0.8	805.406	109.8	13550000	2650200		04232021_Banfield_Phage_063B_300kDa_FT_10uL_1D_PR180_QE1_s10.raw	2	L3_063_250G2_scaffold_194_1			PEAKS DB
AILNQYFELSDAAVK	53.05	1680.87	15	-1.9	841.442	207.28	0			04232021_Banfield_Phage_063B_300kDa_FT_10uL_1D_PR180_QE1_s10.raw	0	L3_063_250G2_scaffold_259_63			PEAKS DB
AILQFYPK	46.95	978.554	8	-0.5	490.284	156.32		5567400		04232021_Banfield_Phage_063B_300kDa_FilterTop_10uL_1D_PR180_QE1_s02.raw	1	sp|P12821|ACE_HUMAN			PEAKS DB
AILQLIR	22.87	825.544	7	-2.1	413.778	166.53	0	0		04232021_Banfield_Phage_063B_300kDa_FilterTop_10uL_1D_PR180_QE1_s02.raw	0				PEAKS DB
AILVSEGNIADAK	45.07	1299.7	13	-2.8	650.857	103.86	71060			04232021_Banfield_Phage_063B_300kDa_FT_10uL_1D_PR180_QE1_s10.raw	1	L3_063_250G2_scaffold_438_29			PEAKS DB
AINALANPTTNSYK	65.55	1476.76	14	0.4	739.386	101.24		127770		04232021_Banfield_Phage_063B_300kDa_FilterTop_10uL_1D_PR180_QE1_s02.raw	1	L3_063_250G2_scaffold_7635_1:L3_063_250G2_scaffold_536_14			PEAKS DB
AINPGTDGLEAYWK	51.77	1533.75	14	1.3	767.881	180.64	1104100	0		04232021_Banfield_Phage_063B_300kDa_FT_10uL_1D_PR180_QE1_s10.raw	1	L3_063_250G2_scaffold_854_4			PEAKS DB
AINQGGLTSVAVR	36.25	1284.71	13	0.3	643.365	101.71		161270		04232021_Banfield_Phage_063B_300kDa_FilterTop_10uL_1D_PR180_QE1_s02.raw	1	sp|P60900|PSA6_HUMAN			PEAKS DB
AIPDVTGGLTNTFR	50.32	1460.76	14	2.2	731.39	192.62		759270		04232021_Banfield_Phage_063B_300kDa_FilterTop_10uL_1D_PR180_QE1_s02.raw	1	L3_063_250G2_scaffold_45_57			PEAKS DB
AIPGEFTTMSGR	40.8	1265.61	12	0.8	633.812	127.97		0		04232021_Banfield_Phage_063B_300kDa_FilterTop_10uL_1D_PR180_QE1_s02.raw	0	sp|Q9NR71|ASAH2_HUMAN			PEAKS DB
AIPQHFDILLK	30.39	1293.74	11	1.7	432.256	160.87	0			04232021_Banfield_Phage_063B_300kDa_FT_10uL_1D_PR180_QE1_s10.raw	0	L3_063_250G2_scaffold_158_29			PEAKS DB
AIPQLEVIR	21.07	1037.62	9	1.5	519.82	155.71		101590		04232021_Banfield_Phage_063B_300kDa_FilterTop_10uL_1D_PR180_QE1_s02.raw	1	L3_063_250G2_scaffold_387_67			PEAKS DB
AIPSYFGTTAPR	45.3	1279.66	12	-2	640.834	137.66		535850		04232021_Banfield_Phage_063B_300kDa_FilterTop_10uL_1D_PR180_QE1_s02.raw	1	L3_063_250G2_scaffold_584_32			PEAKS DB
AIPTEDIDSVVENK	72.77	1528.76	14	-2.8	765.386	143.26	3796700			04232021_Banfield_Phage_063B_300kDa_FT_10uL_1D_PR180_QE1_s10.raw	1	L3_063_250G2_scaffold_710_14			PEAKS DB
AIQHYLLNDLSK	67.44	1413.76	12	1.7	707.889	144.49		2654100		04232021_Banfield_Phage_063B_300kDa_FilterTop_10uL_1D_PR180_QE1_s02.raw	4	L3_063_250G2_scaffold_1892_7:L3_063_250G2_scaffold_1024_6			PEAKS DB
AIQLHPLAC(+57.02)	33.17	1021.54	9	-0.6	511.776	110.66		1706800		04232021_Banfield_Phage_063B_300kDa_FilterTop_10uL_1D_PR180_QE1_s02.raw	1	L3_063_250G2_scaffold_1630_3:L3_063_250G2_scaffold_869_52	Carbamidomethylation	C9:Carbamidomethylation:1000.00	PEAKS DB
AIQM(+15.99)TQSPSSLSASVGDR	71.22	1849.88	18	-0.7	925.948	92	0			04232021_Banfield_Phage_063B_300kDa_FT_10uL_1D_PR180_QE1_s10.raw	0	sp|A0A0C4DH72|KV106_HUMAN	Oxidation (M)	M4:Oxidation (M):1000.00	PEAKS DB
AIQMTQSPSSLSASVGDR	88.82	1833.89	18	0.1	917.952	123.97	28511000	3016300		04232021_Banfield_Phage_063B_300kDa_FT_10uL_1D_PR180_QE1_s10.raw	11	sp|A0A0C4DH72|KV106_HUMAN			PEAKS DB
AIQTLSFPNQSLVSVR	67.07	1758.96	16	1.4	880.49	194.16	0			04232021_Banfield_Phage_063B_300kDa_FT_10uL_1D_PR180_QE1_s10.raw	0	L3_063_250G2_scaffold_5953_1			PEAKS DB
AIQYGDEPDTHNWVTILD	79.2	2085.96	18	-0.9	1043.99	213.48	11099000			04232021_Banfield_Phage_063B_300kDa_FT_10uL_1D_PR180_QE1_s10.raw	3	L3_063_250G2_scaffold_8_40			PEAKS DB
AISAAVFPGPSMAR	51.13	1373.71	14	0.6	687.864	162.45		350550		04232021_Banfield_Phage_063B_300kDa_FilterTop_10uL_1D_PR180_QE1_s02.raw	1	L3_063_250G2_scaffold_22_258			PEAKS DB
AISAPTLYLAGR	50.9	1231.69	12	0.9	616.854	147.94	1187500			04232021_Banfield_Phage_063B_300kDa_FT_10uL_1D_PR180_QE1_s10.raw	1	L3_063_250G2_scaffold_884_9			PEAKS DB
AISGDLDPTTGSIM(+15.99)LGPGER	67.79	2001.97	20	1.6	1001.99	173.33		0		04232021_Banfield_Phage_063B_300kDa_FilterTop_10uL_1D_PR180_QE1_s02.raw	0	L3_063_250G2_scaffold_5815_2	Oxidation (M)	M14:Oxidation (M):1000.00	PEAKS DB
AISGLTIDGH	37.72	982.508	10	1	492.262	96.03	8372800			04232021_Banfield_Phage_063B_300kDa_FT_10uL_1D_PR180_QE1_s10.raw	1	sp|Q9Y6R7|FCGBP_HUMAN			PEAKS DB
AISGLTIDGHAV	30.28	1152.61	12	2.2	577.316	156.41	0			04232021_Banfield_Phage_063B_300kDa_FT_10uL_1D_PR180_QE1_s10.raw	0	sp|Q9Y6R7|FCGBP_HUMAN			PEAKS DB
AISGLTIDGHAVG	21.43	1209.64	13	0.6	605.825	147.11	0			04232021_Banfield_Phage_063B_300kDa_FT_10uL_1D_PR180_QE1_s10.raw	0	sp|Q9Y6R7|FCGBP_HUMAN			PEAKS DB
AISGLTIDGHAVGA	59.01	1280.67	14	1.1	641.344	153.82	10835000			04232021_Banfield_Phage_063B_300kDa_FT_10uL_1D_PR180_QE1_s10.raw	1	sp|Q9Y6R7|FCGBP_HUMAN			PEAKS DB
AISGLTIDGHAVGAK	80.14	1408.77	15	0.2	705.391	108.41	217050000	21038000		04232021_Banfield_Phage_063B_300kDa_FT_10uL_1D_PR180_QE1_s10.raw	7	sp|Q9Y6R7|FCGBP_HUMAN			PEAKS DB
AISLEWKPVK	30.52	1169.68	10	-2	390.9	138.31		169990		04232021_Banfield_Phage_063B_300kDa_FilterTop_10uL_1D_PR180_QE1_s02.raw	1	L3_063_250G2_scaffold_220_59			PEAKS DB
AISLGILPSMQTTH	49.37	1467.78	14	0.1	734.895	195.93	3422100			04232021_Banfield_Phage_063B_300kDa_FT_10uL_1D_PR180_QE1_s10.raw	1	L3_063_250G2_scaffold_405_43			PEAKS DB
AISLGILPSMQTTHATSDMLVAEDR	74.33	2656.32	25	1	886.448	213.94	1766700			04232021_Banfield_Phage_063B_300kDa_FT_10uL_1D_PR180_QE1_s10.raw	1	L3_063_250G2_scaffold_405_43			PEAKS DB
AISLGVSK	29.19	773.465	8	0.4	387.74	76.6	2728200			04232021_Banfield_Phage_063B_300kDa_FT_10uL_1D_PR180_QE1_s10.raw	1	L3_063_250G2_scaffold_644_2:L3_063_250G2_scaffold_10815_3			PEAKS DB
AISQDMGFTTPFK	62.41	1441.69	13	0.7	721.853	174.5	0			04232021_Banfield_Phage_063B_300kDa_FT_10uL_1D_PR180_QE1_s10.raw	0	L3_063_250G2_scaffold_976_15			PEAKS DB
AISQGDNWSIEK	35.83	1346.65	12	2.5	674.332	93.7	137330			04232021_Banfield_Phage_063B_300kDa_FT_10uL_1D_PR180_QE1_s10.raw	1	L3_063_250G2_scaffold_301_30			PEAKS DB
AISSIGLEC(+57.02)QSVTSR	69.94	1606.8	15	-0.9	804.406	127.54		15184000		04232021_Banfield_Phage_063B_300kDa_FilterTop_10uL_1D_PR180_QE1_s02.raw	2	sp|Q9HD89|RETN_HUMAN	Carbamidomethylation	C9:Carbamidomethylation:1000.00	PEAKS DB
AITDTVPENAGEPVTTAETTVR	80.05	2271.12	22	-0.3	1136.57	146.56	151710	250770		04232021_Banfield_Phage_063B_300kDa_FT_10uL_1D_PR180_QE1_s10.raw	2	L3_063_250G2_scaffold_320_4			PEAKS DB
AITEQDMIDDVVFC(+57.02)K	66.28	1782.82	15	-1.4	892.414	226.04		0		04232021_Banfield_Phage_063B_300kDa_FilterTop_10uL_1D_PR180_QE1_s02.raw	0	L3_063_250G2_scaffold_2640_5	Carbamidomethylation	C14:Carbamidomethylation:1000.00	PEAKS DB
AITFGEELK	31.14	1006.53	9	1.3	504.275	126.08		0		04232021_Banfield_Phage_063B_300kDa_FilterTop_10uL_1D_PR180_QE1_s02.raw	0	L3_063_250G2_scaffold_1951_9			PEAKS DB
AITGIFFGSDTGNTENIAK	42.79	1954.96	19	-1.6	978.487	193.7	0			04232021_Banfield_Phage_063B_300kDa_FT_10uL_1D_PR180_QE1_s10.raw	0	L3_063_250G2_scaffold_1733_9			PEAKS DB
AITLC(+57.02)DEVISK	25.43	1247.64	11	-4	624.826	136.08		825810		04232021_Banfield_Phage_063B_300kDa_FilterTop_10uL_1D_PR180_QE1_s02.raw	1	L3_063_250G2_scaffold_190_2	Carbamidomethylation	C5:Carbamidomethylation:1000.00	PEAKS DB
AITNLGLAEAK	29.85	1099.62	11	-0.7	550.819	107.98		251540		04232021_Banfield_Phage_063B_300kDa_FilterTop_10uL_1D_PR180_QE1_s02.raw	1	L3_063_250G2_scaffold_5494_4			PEAKS DB
AITTSIVEDAWNAQTYSK	21.98	1996.97	18	-4	999.49	201.54	0			04232021_Banfield_Phage_063B_300kDa_FT_10uL_1D_PR180_QE1_s10.raw	0	L3_063_250G2_scaffold_285_43			PEAKS DB
AITVIQFK	29.83	918.554	8	-0.4	460.284	139.26		402840		04232021_Banfield_Phage_063B_300kDa_FilterTop_10uL_1D_PR180_QE1_s02.raw	1	L3_063_250G2_scaffold_543_50			PEAKS DB
AIVAAGPK	24.01	725.443	8	-1.6	363.728	50.01		0		04232021_Banfield_Phage_063B_300kDa_FilterTop_10uL_1D_PR180_QE1_s02.raw	0				PEAKS DB
AIVASTIGTR	28.7	987.571	10	3.3	494.795	77.11	96362			04232021_Banfield_Phage_063B_300kDa_FT_10uL_1D_PR180_QE1_s10.raw	1	L3_063_250G2_scaffold_196_47			PEAKS DB
AIVDEFVSDYK	67.96	1284.62	11	-1.3	643.318	167.07	17606000			04232021_Banfield_Phage_063B_300kDa_FT_10uL_1D_PR180_QE1_s10.raw	1	L3_063_250G2_scaffold_1227_11			PEAKS DB
AIVEDEQTWVR	31.11	1344.67	11	-2.2	673.34	133.13		92325		04232021_Banfield_Phage_063B_300kDa_FilterTop_10uL_1D_PR180_QE1_s02.raw	1	L3_063_250G2_scaffold_3927_3			PEAKS DB
AIVEGVNM(+15.99)VSK	21.25	1161.61	11	1.3	581.811	77.82		419910		04232021_Banfield_Phage_063B_300kDa_FilterTop_10uL_1D_PR180_QE1_s02.raw	1	L3_063_250G2_scaffold_2610_12	Oxidation (M)	M8:Oxidation (M):1000.00	PEAKS DB
AIVEGVNMVSK	41.66	1145.61	11	0.4	573.813	101.2		0		04232021_Banfield_Phage_063B_300kDa_FilterTop_10uL_1D_PR180_QE1_s02.raw	0	L3_063_250G2_scaffold_2610_12			PEAKS DB
AIVPMYEPNDNPEDIDR	67.04	1986.9	17	3.9	994.461	165.31	73568			04232021_Banfield_Phage_063B_300kDa_FT_10uL_1D_PR180_QE1_s10.raw	1	L3_063_250G2_scaffold_194_1			PEAKS DB
AIVTDTDAR	27.02	960.488	9	0	481.251	48.8	15813			04232021_Banfield_Phage_063B_300kDa_FT_10uL_1D_PR180_QE1_s10.raw	1	L3_063_250G2_scaffold_29_138			PEAKS DB
AIVVQPVGTGLVDPLGGEK	92.44	1848.04	19	1.9	617.02	195.39	11394000	3375500		04232021_Banfield_Phage_063B_300kDa_FT_10uL_1D_PR180_QE1_s10.raw	4	L3_063_250G2_scaffold_379_47			PEAKS DB
AIWNDMVDK	21.28	1090.51	9	-0.5	546.263	140.18	610010			04232021_Banfield_Phage_063B_300kDa_FT_10uL_1D_PR180_QE1_s10.raw	1	L3_063_250G2_scaffold_5_166:L3_063_250G2_scaffold_7928_1			PEAKS DB
AIYEDENNQYHDYLTEK	80.7	2143.93	17	-0.1	715.652	122.01	3147500			04232021_Banfield_Phage_063B_300kDa_FT_10uL_1D_PR180_QE1_s10.raw	1	L3_063_250G2_scaffold_1143_15			PEAKS DB
AIYQASGSTIDWTYSQGIK	91.74	2088.02	19	-2.2	1045.01	185.23	67846	180480		04232021_Banfield_Phage_063B_300kDa_FT_10uL_1D_PR180_QE1_s10.raw	3	sp|P15085|CBPA1_HUMAN			PEAKS DB
AKPEFYFNVPR	44.16	1366.7	11	-0.3	456.575	136.01	26666			04232021_Banfield_Phage_063B_300kDa_FT_10uL_1D_PR180_QE1_s10.raw	1	L3_063_250G2_scaffold_3990_3			PEAKS DB
AKPQEWEALMDSHR	40.84	1696.8	14	1.3	425.208	117.02	0			04232021_Banfield_Phage_063B_300kDa_FT_10uL_1D_PR180_QE1_s10.raw	0	L3_063_250G2_scaffold_15_20			PEAKS DB
ALADFIR	32.41	804.449	7	-0.5	403.232	139.21	33717000	15223000		04232021_Banfield_Phage_063B_300kDa_FilterTop_10uL_1D_PR180_QE1_s02.raw	3	sp|P15086|CBPB1_HUMAN			PEAKS DB
ALADNKPDEAFNQALANAAK	83.19	2071.03	20	0.6	691.352	173.52		3884700		04232021_Banfield_Phage_063B_300kDa_FilterTop_10uL_1D_PR180_QE1_s02.raw	1	L3_063_250G2_scaffold_611_23			PEAKS DB
ALADVATVLGR	55.61	1084.62	11	0.7	543.32	155.81	32255000	6119100		04232021_Banfield_Phage_063B_300kDa_FT_10uL_1D_PR180_QE1_s10.raw	5	sp|Q92542|NICA_HUMAN			PEAKS DB
ALAFGNSWQEETRPGC(+57.02)GATEPGDC(+57.02)PK	90.81	2834.24	26	0.3	945.754	160.71		13989000		04232021_Banfield_Phage_063B_300kDa_FilterTop_10uL_1D_PR180_QE1_s02.raw	1	sp|Q9Y6R7|FCGBP_HUMAN	Carbamidomethylation	C16:Carbamidomethylation:1000.00;C24:Carbamidomethylation:1000.00	PEAKS DB
ALAGSMVAPGVTTHEIDTAVR	72.13	2095.07	21	3.4	699.367	153.02	662310			04232021_Banfield_Phage_063B_300kDa_FT_10uL_1D_PR180_QE1_s10.raw	1	L3_063_250G2_scaffold_7339_5			PEAKS DB
ALAILQYTPK	40.03	1116.65	10	0.6	559.335	160.89	122450000			04232021_Banfield_Phage_063B_300kDa_FT_10uL_1D_PR180_QE1_s10.raw	2	L3_063_250G2_scaffold_422_13			PEAKS DB
ALANQLLAEK	36.48	1069.61	10	1.6	535.815	117.76		942050		04232021_Banfield_Phage_063B_300kDa_FilterTop_10uL_1D_PR180_QE1_s02.raw	1	L3_063_250G2_scaffold_497_6			PEAKS DB
ALAPNNLTDAPQVC(+57.02)LDFMK	68.61	2117.03	19	1.2	1059.52	214.09	113620			04232021_Banfield_Phage_063B_300kDa_FT_10uL_1D_PR180_QE1_s10.raw	1	L3_063_250G2_scaffold_236_65:L3_063_250G2_scaffold_395_5	Carbamidomethylation	C14:Carbamidomethylation:1000.00	PEAKS DB
ALASGGSALDAVESGC(+57.02)AMC(+57.02)ER	92.45	2110.91	21	0.7	1056.46	169.81		0		04232021_Banfield_Phage_063B_300kDa_FilterTop_10uL_1D_PR180_QE1_s02.raw	0	sp|P20933|ASPG_HUMAN	Carbamidomethylation	C16:Carbamidomethylation:1000.00;C19:Carbamidomethylation:1000.00	PEAKS DB
ALASYVAAC(+57.02)	36.48	924.438	9	-0.2	463.226	102.37	1217600	32824000		04232021_Banfield_Phage_063B_300kDa_FilterTop_10uL_1D_PR180_QE1_s02.raw	2	sp|Q9Y6R7|FCGBP_HUMAN	Carbamidomethylation	C9:Carbamidomethylation:1000.00	PEAKS DB
ALAYGLAIGGAR	49.17	1131.64	12	0.3	566.827	152.56		0		04232021_Banfield_Phage_063B_300kDa_FilterTop_10uL_1D_PR180_QE1_s02.raw	0	L3_063_250G2_scaffold_669_17:L3_063_250G2_scaffold_1652_5			PEAKS DB
ALDALEGFK	49.04	962.507	9	0.9	482.261	148.53		33886000		04232021_Banfield_Phage_063B_300kDa_FilterTop_10uL_1D_PR180_QE1_s02.raw	2	L3_063_250G2_scaffold_707_8:L3_063_250G2_scaffold_537_16			PEAKS DB
ALDAQWYADK	37.48	1179.56	10	-1.7	590.784	109.62	58316			04232021_Banfield_Phage_063B_300kDa_FT_10uL_1D_PR180_QE1_s10.raw	1	L3_063_250G2_scaffold_1533_5			PEAKS DB
ALDAYNAK	30.55	864.434	8	-1.5	433.224	51.83		241460		04232021_Banfield_Phage_063B_300kDa_FilterTop_10uL_1D_PR180_QE1_s02.raw	1	L3_063_250G2_scaffold_3635_3:L3_063_250G2_scaffold_1194_22:L3_063_250G2_scaffold_4_35:L3_063_250G2_scaffold_2388_7:L3_063_250G2_scaffold_565_17:L3_063_250G2_scaffold_263_28			PEAKS DB
ALDDLEATFEVGK	54.64	1406.69	13	3.5	704.356	191.93	0			04232021_Banfield_Phage_063B_300kDa_FT_10uL_1D_PR180_QE1_s10.raw	0	L3_063_250G2_scaffold_387_67			PEAKS DB
ALDDLMIELDGTPNK	66.3	1643.81	15	-0.2	822.911	216.71	142450	0		04232021_Banfield_Phage_063B_300kDa_FilterTop_10uL_1D_PR180_QE1_s02.raw	1	L3_063_250G2_scaffold_1326_9			PEAKS DB
ALDDVDAAVINSNYALAAK	85.56	1932.98	19	2.4	967.499	190.69	0			04232021_Banfield_Phage_063B_300kDa_FT_10uL_1D_PR180_QE1_s10.raw	0	L3_063_250G2_scaffold_1007_18			PEAKS DB
ALDEAIALPTDFSAR	43.97	1588.81	15	1.5	795.413	203.57		66452		04232021_Banfield_Phage_063B_300kDa_FilterTop_10uL_1D_PR180_QE1_s02.raw	1	L3_063_250G2_scaffold_534_2:L3_063_250G2_scaffold_725_5:L3_063_250G2_scaffold_34_78:L3_063_250G2_scaffold_115_36:L3_063_250G2_scaffold_8_85:L3_063_250G2_scaffold_20_142			PEAKS DB
ALDELYK	21.27	850.444	7	2.4	426.23	83.44	36664			04232021_Banfield_Phage_063B_300kDa_FT_10uL_1D_PR180_QE1_s10.raw	1	L3_063_250G2_scaffold_265_3			PEAKS DB
ALDGDTNTIWHSK	54.89	1456.69	13	1	486.573	98.19		1808100		04232021_Banfield_Phage_063B_300kDa_FilterTop_10uL_1D_PR180_QE1_s02.raw	1	L3_063_250G2_scaffold_1222_10			PEAKS DB
ALDGM(+15.99)VAGVQTTSGSGQPGSGSSVVVR	45.66	2519.23	27	-3	840.748	128.8		0		04232021_Banfield_Phage_063B_300kDa_FilterTop_10uL_1D_PR180_QE1_s02.raw	0	L3_063_250G2_scaffold_980_4	Oxidation (M)	M5:Oxidation (M):1000.00	PEAKS DB
ALDILHAEVPR	61.4	1232.69	11	0.4	411.903	131.48	6006000	1869000		04232021_Banfield_Phage_063B_300kDa_FT_10uL_1D_PR180_QE1_s10.raw	2	sp|Q6P1J6|PLB1_HUMAN			PEAKS DB
ALDLQLSPQTIELK	37.81	1567.88	14	-5.2	784.944	201.17	33869			04232021_Banfield_Phage_063B_300kDa_FT_10uL_1D_PR180_QE1_s10.raw	1	L3_063_250G2_scaffold_2047_13			PEAKS DB
ALDNVTPQVEVK	65.3	1311.7	12	-0.5	656.859	107.13		39615000		04232021_Banfield_Phage_063B_300kDa_FilterTop_10uL_1D_PR180_QE1_s02.raw	1	L3_063_250G2_scaffold_1630_6:L3_063_250G2_scaffold_4494_3:L3_063_250G2_scaffold_4480_2:L3_063_250G2_scaffold_1607_4			PEAKS DB
ALDPAQNGHLFLR	47.2	1450.77	13	-0.5	484.596	119.9	2012300			04232021_Banfield_Phage_063B_300kDa_FT_10uL_1D_PR180_QE1_s10.raw	1	L3_063_250G2_scaffold_15_29			PEAKS DB
ALDTFTTTFNAK	62.99	1328.66	12	-0.4	665.338	158.09		15378000		04232021_Banfield_Phage_063B_300kDa_FilterTop_10uL_1D_PR180_QE1_s02.raw	2	L3_063_250G2_scaffold_2011_3			PEAKS DB
ALDTPEELC(+57.02)R	42.3	1202.56	10	0.3	602.288	94.86		164530000		04232021_Banfield_Phage_063B_300kDa_FilterTop_10uL_1D_PR180_QE1_s02.raw	1	sp|O43451|MGA_HUMAN	Carbamidomethylation	C9:Carbamidomethylation:1000.00	PEAKS DB
ALDVQIGSITGGGR	51.7	1342.72	14	-1.8	672.366	160.14		606450		04232021_Banfield_Phage_063B_300kDa_FilterTop_10uL_1D_PR180_QE1_s02.raw	1	L3_063_250G2_scaffold_707_13:L3_063_250G2_scaffold_537_11:L3_063_250G2_scaffold_1166_19			PEAKS DB
ALDWVMK	39.92	861.442	7	-0.1	431.728	145.96		2351300		04232021_Banfield_Phage_063B_300kDa_FilterTop_10uL_1D_PR180_QE1_s02.raw	1	L3_063_250G2_scaffold_2621_3			PEAKS DB
ALDYETLYTFK	47.25	1362.67	11	1.5	682.344	194.86	3897600			04232021_Banfield_Phage_063B_300kDa_FT_10uL_1D_PR180_QE1_s10.raw	1	sp|Q9BYE9|CDHR2_HUMAN			PEAKS DB
ALEAGEEVEK	45.68	1073.52	10	0.2	537.769	56.62	1131600	45374		04232021_Banfield_Phage_063B_300kDa_FT_10uL_1D_PR180_QE1_s10.raw	6	L3_063_250G2_scaffold_275_25			PEAKS DB
ALEAIPEVVEC(+57.02)HFTTGK	61.82	1899.94	17	0.7	634.321	206.12		0		04232021_Banfield_Phage_063B_300kDa_FilterTop_10uL_1D_PR180_QE1_s02.raw	0	L3_063_250G2_scaffold_1422_7:L3_063_250G2_scaffold_34_29:L3_063_250G2_scaffold_115_88	Carbamidomethylation	C11:Carbamidomethylation:1000.00	PEAKS DB
ALEDKVELQK	21.2	1171.64	10	1.1	586.83	145.4	305880			04232021_Banfield_Phage_063B_300kDa_FT_10uL_1D_PR180_QE1_s10.raw	1				PEAKS DB
ALEEM(+15.99)ESSDNFKPNTSIK	39.03	2054.95	18	-0.5	685.989	97.03		0		04232021_Banfield_Phage_063B_300kDa_FilterTop_10uL_1D_PR180_QE1_s02.raw	0	L3_063_250G2_scaffold_12416_1	Oxidation (M)	M5:Oxidation (M):1000.00	PEAKS DB
ALEQALEK	34.78	900.492	8	-0.5	451.253	70.87	1329200	2056600		04232021_Banfield_Phage_063B_300kDa_FilterTop_10uL_1D_PR180_QE1_s02.raw	5	sp|P15144|AMPN_HUMAN			PEAKS DB
ALEQPPLPDMK	59.5	1237.64	11	0.2	619.826	119.85	28787000	81587		04232021_Banfield_Phage_063B_300kDa_FT_10uL_1D_PR180_QE1_s10.raw	2	L3_063_250G2_scaffold_15_29			PEAKS DB
ALESAAALLNESPYC(+57.02)K	96.18	1735.85	16	-0.4	868.929	179.87	17384000	8883500		04232021_Banfield_Phage_063B_300kDa_FT_10uL_1D_PR180_QE1_s10.raw	6	L3_063_250G2_scaffold_77_34	Carbamidomethylation	C15:Carbamidomethylation:1000.00	PEAKS DB
ALESAAALLNESPYK	87.41	1575.81	15	-0.3	788.914	185.57	23244000			04232021_Banfield_Phage_063B_300kDa_FT_10uL_1D_PR180_QE1_s10.raw	2	L3_063_250G2_scaffold_420_27			PEAKS DB
ALFESYER	24.05	1013.48	8	2.7	507.75	106.61		193680		04232021_Banfield_Phage_063B_300kDa_FilterTop_10uL_1D_PR180_QE1_s02.raw	1	L3_063_250G2_scaffold_119_22:L3_063_250G2_scaffold_252_96			PEAKS DB
ALFILPDQDK	32.86	1158.63	10	1.1	580.322	163.27	6084600			04232021_Banfield_Phage_063B_300kDa_FT_10uL_1D_PR180_QE1_s10.raw	1	sp|P01011|AACT_HUMAN			PEAKS DB
ALFQDIK	26.55	833.465	7	0.9	417.74	106.08		0		04232021_Banfield_Phage_063B_300kDa_FilterTop_10uL_1D_PR180_QE1_s02.raw	0	sp|P02792|FRIL_HUMAN			PEAKS DB
ALFSEVNPIPVK	59.21	1312.74	12	0.4	657.377	175.23	2118000	0		04232021_Banfield_Phage_063B_300kDa_FT_10uL_1D_PR180_QE1_s10.raw	1	L3_063_250G2_scaffold_73_77:L3_063_250G2_scaffold_440_21			PEAKS DB
ALFVLSK	25.63	776.48	7	-0.8	389.247	128.93		0		04232021_Banfield_Phage_063B_300kDa_FilterTop_10uL_1D_PR180_QE1_s02.raw	0	L3_063_250G2_scaffold_1455_10			PEAKS DB
ALFVTNPSNPPSYALSPETM(+15.99)AR	85.15	2378.16	22	-1.7	793.725	191.68		13365000		04232021_Banfield_Phage_063B_300kDa_FilterTop_10uL_1D_PR180_QE1_s02.raw	2	L3_063_250G2_scaffold_964_8	Oxidation (M)	M20:Oxidation (M):1000.00	PEAKS DB
ALFVTNPSNPPSYALSPETMAR	79.01	2362.16	22	1	1182.09	208.51		1556800		04232021_Banfield_Phage_063B_300kDa_FilterTop_10uL_1D_PR180_QE1_s02.raw	2	L3_063_250G2_scaffold_964_8			PEAKS DB
ALGADTQAIVDR	35.67	1228.64	12	3.7	615.33	91.1	884800			04232021_Banfield_Phage_063B_300kDa_FT_10uL_1D_PR180_QE1_s10.raw	1	L3_063_250G2_scaffold_251_29			PEAKS DB
ALGAELVLTPGADGM(+15.99)K	27.27	1557.81	16	3.9	779.914	161.25		0		04232021_Banfield_Phage_063B_300kDa_FilterTop_10uL_1D_PR180_QE1_s02.raw	0	L3_063_250G2_scaffold_513_18	Oxidation (M)	M15:Oxidation (M):1000.00	PEAKS DB
ALGAELVLTPGANGM(+15.99)K	53.1	1556.82	16	4.1	779.422	153.77		360330		04232021_Banfield_Phage_063B_300kDa_FilterTop_10uL_1D_PR180_QE1_s02.raw	2	L3_063_250G2_scaffold_717_15	Oxidation (M)	M15:Oxidation (M):1000.00	PEAKS DB
ALGAHGFTVEHDLPR	68.5	1618.82	15	0.3	405.713	104.75	0			04232021_Banfield_Phage_063B_300kDa_FT_10uL_1D_PR180_QE1_s10.raw	0	L3_063_250G2_scaffold_97_19			PEAKS DB
ALGATINIDPSAVGR	62.15	1453.79	15	1.2	727.903	155.47	264080			04232021_Banfield_Phage_063B_300kDa_FT_10uL_1D_PR180_QE1_s10.raw	1	L3_063_250G2_scaffold_310_22			PEAKS DB
ALGEPPAIPVAPAIR	57.86	1470.86	15	0.3	736.435	166.28	1204900			04232021_Banfield_Phage_063B_300kDa_FT_10uL_1D_PR180_QE1_s10.raw	1	L3_063_250G2_scaffold_371_16			PEAKS DB
ALGETGK	25.54	674.36	7	-1.9	338.187	34.95	54157			04232021_Banfield_Phage_063B_300kDa_FT_10uL_1D_PR180_QE1_s10.raw	1	L3_063_250G2_scaffold_1320_15			PEAKS DB
ALGFHLSR	31.91	899.498	8	-0.1	300.84	87.69	846850	0		04232021_Banfield_Phage_063B_300kDa_FT_10uL_1D_PR180_QE1_s10.raw	1	sp|O43451|MGA_HUMAN:sp|Q2M2H8|MGAL_HUMAN			PEAKS DB
ALGFWHEQSR	43.63	1229.59	10	-0.8	410.872	109.64		4937200		04232021_Banfield_Phage_063B_300kDa_FilterTop_10uL_1D_PR180_QE1_s02.raw	2	sp|Q16820|MEP1B_HUMAN			PEAKS DB
ALGFYHEQSR	21.44	1206.58	10	2.5	403.201	84.76		0		04232021_Banfield_Phage_063B_300kDa_FilterTop_10uL_1D_PR180_QE1_s02.raw	0	sp|Q16819|MEP1A_HUMAN			PEAKS DB
ALGIDLDEALK	45.57	1156.63	11	-0.1	579.324	195.72		872580		04232021_Banfield_Phage_063B_300kDa_FilterTop_10uL_1D_PR180_QE1_s02.raw	1	L3_063_250G2_scaffold_204_20			PEAKS DB
ALGISPFHEH	33.75	1106.55	10	-1	369.857	103.13		283900		04232021_Banfield_Phage_063B_300kDa_FilterTop_10uL_1D_PR180_QE1_s02.raw	1	sp|P02766|TTHY_HUMAN			PEAKS DB
ALGISPFHEHAEVVFTANDSGPR	52.8	2450.2	23	4.4	613.559	212.49	0			04232021_Banfield_Phage_063B_300kDa_FT_10uL_1D_PR180_QE1_s10.raw	0	sp|P02766|TTHY_HUMAN			PEAKS DB
ALGNVSVIPESR	41.96	1240.68	12	1.6	621.347	121.59		1205800		04232021_Banfield_Phage_063B_300kDa_FilterTop_10uL_1D_PR180_QE1_s02.raw	1	L3_063_250G2_scaffold_268_33			PEAKS DB
ALGPSAAQELEELSK	70.57	1541.79	15	-0.9	771.903	195.33		29437000		04232021_Banfield_Phage_063B_300kDa_FilterTop_10uL_1D_PR180_QE1_s02.raw	2	sp|A8K7I4|CLCA1_HUMAN			PEAKS DB
ALGTPAHIYFK	40.21	1216.66	11	0.8	406.561	117.51		440750		04232021_Banfield_Phage_063B_300kDa_FilterTop_10uL_1D_PR180_QE1_s02.raw	2	L3_063_250G2_scaffold_1473_15:L3_063_250G2_scaffold_1015_15:L3_063_250G2_scaffold_339_37:L3_063_250G2_scaffold_46_66:L3_063_250G2_scaffold_195_17			PEAKS DB
ALGVLDGVTTNPSLMAK	35.68	1685.9	17	4.3	843.962	186.58	49286			04232021_Banfield_Phage_063B_300kDa_FT_10uL_1D_PR180_QE1_s10.raw	1	L3_063_250G2_scaffold_68_24			PEAKS DB
ALGVNIIPEIDTPAHSLALTK	91.33	2172.22	21	0	725.079	212.49	9900400			04232021_Banfield_Phage_063B_300kDa_FT_10uL_1D_PR180_QE1_s10.raw	3	L3_063_250G2_scaffold_788_13			PEAKS DB
ALGVQAVNPDAVVHVNK	73.16	1729.95	17	1.6	577.657	125.97	18424000	5380000		04232021_Banfield_Phage_063B_300kDa_FT_10uL_1D_PR180_QE1_s10.raw	3	L3_063_250G2_scaffold_8843_1			PEAKS DB
ALGYAVTEVK	47.19	1049.58	10	0	525.795	97.46		15999000		04232021_Banfield_Phage_063B_300kDa_FilterTop_10uL_1D_PR180_QE1_s02.raw	1	L3_063_250G2_scaffold_109_71			PEAKS DB
ALIDADVNYK	45.12	1120.58	10	-1.1	561.295	121.48		1434500		04232021_Banfield_Phage_063B_300kDa_FilterTop_10uL_1D_PR180_QE1_s02.raw	1	L3_063_250G2_scaffold_5409_2:L3_063_250G2_scaffold_300_20			PEAKS DB
ALIDELKR	24.17	956.565	8	-1.5	319.862	109.15		48544		04232021_Banfield_Phage_063B_300kDa_FilterTop_10uL_1D_PR180_QE1_s02.raw	1				PEAKS DB
ALIEAELEQQK	58.16	1270.68	11	-0.3	636.346	122.41		11727000		04232021_Banfield_Phage_063B_300kDa_FilterTop_10uL_1D_PR180_QE1_s02.raw	2	L3_063_250G2_scaffold_359_21:L3_063_250G2_scaffold_284_44:L3_063_250G2_scaffold_938_8:L3_063_250G2_scaffold_1511_9:L3_063_250G2_scaffold_867_22:L3_063_250G2_scaffold_18_115			PEAKS DB
ALIEAELEQQKK	55.48	1398.77	12	-1.5	700.392	97.56		4134700		04232021_Banfield_Phage_063B_300kDa_FilterTop_10uL_1D_PR180_QE1_s02.raw	2	L3_063_250G2_scaffold_359_21:L3_063_250G2_scaffold_284_44:L3_063_250G2_scaffold_938_8:L3_063_250G2_scaffold_1511_9:L3_063_250G2_scaffold_867_22:L3_063_250G2_scaffold_18_115			PEAKS DB
ALIEATDALPEYR	65.61	1460.75	13	-0.4	731.383	176.5		5961700		04232021_Banfield_Phage_063B_300kDa_FilterTop_10uL_1D_PR180_QE1_s02.raw	1	L3_063_250G2_scaffold_534_3			PEAKS DB
ALIGGATGM(+15.99)IGDPSGK	40.61	1459.73	16	-0.2	730.874	112.8		81097		04232021_Banfield_Phage_063B_300kDa_FilterTop_10uL_1D_PR180_QE1_s02.raw	1	L3_063_250G2_scaffold_1440_14:L3_063_250G2_scaffold_515_23:L3_063_250G2_scaffold_16615_1:L3_063_250G2_scaffold_105_115:L3_063_250G2_scaffold_237_75:L3_063_250G2_scaffold_469_20	Oxidation (M)	M9:Oxidation (M):1000.00	PEAKS DB
ALIHLSDLR	20.9	1036.6	9	-1.4	346.541	104.24		0		04232021_Banfield_Phage_063B_300kDa_FilterTop_10uL_1D_PR180_QE1_s02.raw	0	sp|P05107|ITB2_HUMAN			PEAKS DB
ALILC(+57.02)SPSNPTGSVYSQEELK	44.37	2292.13	21	-1	765.05	186.1		0		04232021_Banfield_Phage_063B_300kDa_FilterTop_10uL_1D_PR180_QE1_s02.raw	0	L3_063_250G2_scaffold_512_1	Carbamidomethylation	C5:Carbamidomethylation:1000.00	PEAKS DB
ALINSLVEK	34.29	985.581	9	0.5	493.798	126.59		539150		04232021_Banfield_Phage_063B_300kDa_FilterTop_10uL_1D_PR180_QE1_s02.raw	1	L3_063_250G2_scaffold_107_127			PEAKS DB
ALIPTVPK	35.06	837.532	8	-0.8	419.773	110.49		17335000		04232021_Banfield_Phage_063B_300kDa_FilterTop_10uL_1D_PR180_QE1_s02.raw	1	L3_063_250G2_scaffold_1138_5			PEAKS DB
ALLDADVNYK	45.12	1120.58	10	-1.1	561.295	121.48		1434500		04232021_Banfield_Phage_063B_300kDa_FilterTop_10uL_1D_PR180_QE1_s02.raw	1	L3_063_250G2_scaffold_2253_3:L3_063_250G2_scaffold_1263_6:L3_063_250G2_scaffold_228_33:L3_063_250G2_scaffold_64_95:L3_063_250G2_scaffold_407_35:L3_063_250G2_scaffold_55_83			PEAKS DB
ALLDAIK	26.01	742.459	7	-1.2	372.236	108.81		1876100		04232021_Banfield_Phage_063B_300kDa_FilterTop_10uL_1D_PR180_QE1_s02.raw	2	L3_063_250G2_scaffold_1006_10			PEAKS DB
ALLDALK	26.01	742.459	7	-1.2	372.236	108.81		1876100		04232021_Banfield_Phage_063B_300kDa_FilterTop_10uL_1D_PR180_QE1_s02.raw	2	L3_063_250G2_scaffold_236_9			PEAKS DB
ALLDEIKR	24.17	956.565	8	-1.5	319.862	109.15		48544		04232021_Banfield_Phage_063B_300kDa_FilterTop_10uL_1D_PR180_QE1_s02.raw	1				PEAKS DB
ALLDELKR	24.17	956.565	8	-1.5	319.862	109.15		48544		04232021_Banfield_Phage_063B_300kDa_FilterTop_10uL_1D_PR180_QE1_s02.raw	1	L3_063_250G2_scaffold_415_7			PEAKS DB
ALLDIIGTDALTK	59.68	1342.77	13	-0.1	672.393	211.84	0	906130		04232021_Banfield_Phage_063B_300kDa_FT_10uL_1D_PR180_QE1_s10.raw	1	L3_063_250G2_scaffold_1066_19			PEAKS DB
ALLESIAR	33.64	871.513	8	-0.4	436.764	104.23		18434000		04232021_Banfield_Phage_063B_300kDa_FilterTop_10uL_1D_PR180_QE1_s02.raw	1	L3_063_250G2_scaffold_1318_4:L3_063_250G2_scaffold_231_49:L3_063_250G2_scaffold_157_69:L3_063_250G2_scaffold_357_20:L3_063_250G2_scaffold_159_44:L3_063_250G2_scaffold_28_56			PEAKS DB
ALLGEDPSTEINAVR	68.4	1583.82	15	-0.8	792.914	168.48		2800500		04232021_Banfield_Phage_063B_300kDa_FilterTop_10uL_1D_PR180_QE1_s02.raw	1	L3_063_250G2_scaffold_274_7			PEAKS DB
ALLIGFGR	20.97	845.512	8	-0.1	423.763	171.59		1149900		04232021_Banfield_Phage_063B_300kDa_FilterTop_10uL_1D_PR180_QE1_s02.raw	1	L3_063_250G2_scaffold_1462_7:L3_063_250G2_scaffold_1072_13:L3_063_250G2_scaffold_772_19:L3_063_250G2_scaffold_245_79:L3_063_250G2_scaffold_30_58:L3_063_250G2_scaffold_45_97			PEAKS DB
ALLLAINGGR	38.37	996.608	10	-0.3	499.311	143.57		278870		04232021_Banfield_Phage_063B_300kDa_FilterTop_10uL_1D_PR180_QE1_s02.raw	2	L3_063_250G2_scaffold_5758_2			PEAKS DB
ALLLALNGGR	38.37	996.608	10	-0.3	499.311	143.57		278870		04232021_Banfield_Phage_063B_300kDa_FilterTop_10uL_1D_PR180_QE1_s02.raw	2	L3_063_250G2_scaffold_438_12			PEAKS DB
ALLLDSIR	31.78	899.544	8	0	450.779	159.09		4454500		04232021_Banfield_Phage_063B_300kDa_FilterTop_10uL_1D_PR180_QE1_s02.raw	2	L3_063_250G2_scaffold_11254_1:L3_063_250G2_scaffold_451_40:L3_063_250G2_scaffold_193_62			PEAKS DB
ALLPNAEIIPISATTK	35.36	1650.96	16	-0.7	826.485	205.35		121030		04232021_Banfield_Phage_063B_300kDa_FilterTop_10uL_1D_PR180_QE1_s02.raw	1	L3_063_250G2_scaffold_4255_3			PEAKS DB
ALLQILR	22.87	825.544	7	-2.1	413.778	166.53	0	0		04232021_Banfield_Phage_063B_300kDa_FilterTop_10uL_1D_PR180_QE1_s02.raw	0	L3_063_250G2_scaffold_66_30			PEAKS DB
ALLSPYSYSTTAVVTNPK	43.7	1911	18	-1.4	956.505	168.82	115710			04232021_Banfield_Phage_063B_300kDa_FT_10uL_1D_PR180_QE1_s10.raw	1	sp|P02766|TTHY_HUMAN			PEAKS DB
ALLSYDGLNQR	51.54	1248.65	11	-1.8	625.329	127.78	6734900			04232021_Banfield_Phage_063B_300kDa_FT_10uL_1D_PR180_QE1_s10.raw	1	sp|Q9UM22|EPDR1_HUMAN			PEAKS DB
ALLTLADGR	42.7	928.534	9	0	465.274	116.6	349300	29316000		04232021_Banfield_Phage_063B_300kDa_FilterTop_10uL_1D_PR180_QE1_s02.raw	3	sp|P12429|ANXA3_HUMAN			PEAKS DB
ALLTNPDGSYTDR	68.35	1421.68	13	-1	711.846	102.89		4236600		04232021_Banfield_Phage_063B_300kDa_FilterTop_10uL_1D_PR180_QE1_s02.raw	2	L3_063_250G2_scaffold_1147_10:L3_063_250G2_scaffold_15044_1			PEAKS DB
ALLTPVAIAAGR	52.91	1151.7	12	0.9	576.859	148.73	6677900	3163100		04232021_Banfield_Phage_063B_300kDa_FT_10uL_1D_PR180_QE1_s10.raw	3	sp|P00390|GSHR_HUMAN			PEAKS DB
ALLWESLDQTAR	49.34	1401.73	12	1.1	701.871	205.69		320080		04232021_Banfield_Phage_063B_300kDa_FilterTop_10uL_1D_PR180_QE1_s02.raw	1	L3_063_250G2_scaffold_2200_3			PEAKS DB
ALM(+15.99)GSPQLVAAVVR	70.28	1426.8	14	-0.6	714.405	165.04		179190		04232021_Banfield_Phage_063B_300kDa_FilterTop_10uL_1D_PR180_QE1_s02.raw	1	sp|P14923|PLAK_HUMAN	Oxidation (M)	M3:Oxidation (M):1000.00	PEAKS DB
ALM(+15.99)TAQEYIESLR	54.85	1539.76	13	2.8	770.89	194.35	108940			04232021_Banfield_Phage_063B_300kDa_FT_10uL_1D_PR180_QE1_s10.raw	1	L3_063_250G2_scaffold_379_44	Oxidation (M)	M3:Oxidation (M):1000.00	PEAKS DB
ALM(+15.99)TGEQYIESIR	46.99	1525.74	13	0.3	763.88	155.69	15897000			04232021_Banfield_Phage_063B_300kDa_FT_10uL_1D_PR180_QE1_s10.raw	1	L3_063_250G2_scaffold_1654_21:L3_063_250G2_scaffold_500_32	Oxidation (M)	M3:Oxidation (M):1000.00	PEAKS DB
ALMDFEEAK	32.71	1052.48	9	-1.9	527.249	124.5	2049400	1101500		04232021_Banfield_Phage_063B_300kDa_FilterTop_10uL_1D_PR180_QE1_s02.raw	2	L3_063_250G2_scaffold_1176_4:L3_063_250G2_scaffold_255_21:L3_063_250G2_scaffold_376_4:L3_063_250G2_scaffold_2644_12			PEAKS DB
ALMSDYLGR	38.17	1024.5	9	-0.5	513.258	137.09	19170000	4978700		04232021_Banfield_Phage_063B_300kDa_FilterTop_10uL_1D_PR180_QE1_s02.raw	2	L3_063_250G2_scaffold_1079_6			PEAKS DB
ALMSNYLGR	26.49	1023.52	9	0.5	512.766	109.54	2207700			04232021_Banfield_Phage_063B_300kDa_FT_10uL_1D_PR180_QE1_s10.raw	1	L3_063_250G2_scaffold_4946_3			PEAKS DB
ALMTAQEYIESLR	67.57	1523.77	13	0.1	762.89	207.68	12189000			04232021_Banfield_Phage_063B_300kDa_FT_10uL_1D_PR180_QE1_s10.raw	1	L3_063_250G2_scaffold_379_44			PEAKS DB
ALMTGEQYIESIR	63.51	1509.75	13	-0.3	755.882	194.37		9921500		04232021_Banfield_Phage_063B_300kDa_FilterTop_10uL_1D_PR180_QE1_s02.raw	1	L3_063_250G2_scaffold_1654_21:L3_063_250G2_scaffold_500_32			PEAKS DB
ALMVYDLLR	57.7	1092.6	9	0.8	547.308	211.26	1647400			04232021_Banfield_Phage_063B_300kDa_FT_10uL_1D_PR180_QE1_s10.raw	1	L3_063_250G2_scaffold_9283_1			PEAKS DB
ALNAITNPGINSYK	70.7	1474.78	14	0.6	738.397	115.31	4845100	2619400		04232021_Banfield_Phage_063B_300kDa_FT_10uL_1D_PR180_QE1_s10.raw	2	L3_063_250G2_scaffold_10_130			PEAKS DB
ALNDAVTALVQR	67.24	1269.7	12	1.5	635.86	157.67	898970			04232021_Banfield_Phage_063B_300kDa_FT_10uL_1D_PR180_QE1_s10.raw	1	L3_063_250G2_scaffold_529_5			PEAKS DB
ALNDNNLDELR	54.24	1285.63	11	-0.1	643.82	112.9		0		04232021_Banfield_Phage_063B_300kDa_FilterTop_10uL_1D_PR180_QE1_s02.raw	0	L3_063_250G2_scaffold_102_44:L3_063_250G2_scaffold_153_2			PEAKS DB
ALNEAQANIEEQEK	55.8	1585.76	14	-3.8	793.883	84.96		76943		04232021_Banfield_Phage_063B_300kDa_FilterTop_10uL_1D_PR180_QE1_s02.raw	1	L3_063_250G2_scaffold_1280_3:L3_063_250G2_scaffold_204_36			PEAKS DB
ALNELVTLTC(+57.02)LAR	38.78	1472.8	13	2.7	737.41	220.91		0		04232021_Banfield_Phage_063B_300kDa_FilterTop_10uL_1D_PR180_QE1_s02.raw	0	sp|P01876|IGHA1_HUMAN:sp|P01877|IGHA2_HUMAN	Carbamidomethylation	C10:Carbamidomethylation:1000.00	PEAKS DB
ALNIFGDHSDVYAC(+57.02)R	71.01	1736.79	15	1.5	579.939	154.98	4640300			04232021_Banfield_Phage_063B_300kDa_FT_10uL_1D_PR180_QE1_s10.raw	1	L3_063_250G2_scaffold_2215_5	Carbamidomethylation	C14:Carbamidomethylation:1000.00	PEAKS DB
ALNINKPGFAEYMGK	73.94	1651.84	15	1.8	826.928	140.53	11029000	1137300		04232021_Banfield_Phage_063B_300kDa_FT_10uL_1D_PR180_QE1_s10.raw	4	L3_063_250G2_scaffold_1130_15			PEAKS DB
ALNLDAIHDTVH	48.68	1317.67	12	1.1	440.23	117.81	1549800			04232021_Banfield_Phage_063B_300kDa_FT_10uL_1D_PR180_QE1_s10.raw	1	L3_063_250G2_scaffold_154_10:L3_063_250G2_scaffold_60_11:L3_063_250G2_scaffold_163_22:L3_063_250G2_scaffold_786_24			PEAKS DB
ALNLDAIHDTVHEM	52.38	1577.75	14	2.2	526.925	171.67	607850			04232021_Banfield_Phage_063B_300kDa_FT_10uL_1D_PR180_QE1_s10.raw	2	L3_063_250G2_scaffold_154_10:L3_063_250G2_scaffold_60_11:L3_063_250G2_scaffold_163_22:L3_063_250G2_scaffold_786_24			PEAKS DB
ALNLDAIHDTVHEM(+15.99)AK	105.11	1792.88	16	-0.9	897.445	108.41	79391000	61033000		04232021_Banfield_Phage_063B_300kDa_FT_10uL_1D_PR180_QE1_s10.raw	26	L3_063_250G2_scaffold_154_10:L3_063_250G2_scaffold_60_11	Oxidation (M)	M14:Oxidation (M):1000.00	PEAKS DB
ALNLDAIHDTVHEM(+15.99)AR	52.28	1820.88	16	-2.4	456.227	111.26	5860000	545630		04232021_Banfield_Phage_063B_300kDa_FT_10uL_1D_PR180_QE1_s10.raw	6		Oxidation (M)	M14:Oxidation (M):1000.00	PEAKS DB
ALNLDAIHDTVHEMAK	104.38	1776.88	16	0.2	889.449	162.45	979470000	184310000		04232021_Banfield_Phage_063B_300kDa_FT_10uL_1D_PR180_QE1_s10.raw	46	L3_063_250G2_scaffold_154_10:L3_063_250G2_scaffold_60_11			PEAKS DB
ALNLDAIHDTVHEMAR	96.84	1804.89	16	-3.7	903.448	164.95	45064000	0		04232021_Banfield_Phage_063B_300kDa_FT_10uL_1D_PR180_QE1_s10.raw	6				PEAKS DB
ALNLDAIHDTVHEMC(+57.02)K	84.17	1865.88	16	4	622.969	158.66	3618700	0		04232021_Banfield_Phage_063B_300kDa_FT_10uL_1D_PR180_QE1_s10.raw	4	L3_063_250G2_scaffold_163_22:L3_063_250G2_scaffold_786_24	Carbamidomethylation	C15:Carbamidomethylation:1000.00	PEAKS DB
ALNSIIDVY	38.39	1006.53	9	-0.7	504.274	207.65	15254000	25448000		04232021_Banfield_Phage_063B_300kDa_FilterTop_10uL_1D_PR180_QE1_s02.raw	2	sp|P05109|S10A8_HUMAN			PEAKS DB
ALNSIIDVYHK	65.81	1271.69	11	0.3	636.851	120.12	1910200000	2614300000		04232021_Banfield_Phage_063B_300kDa_FT_10uL_1D_PR180_QE1_s10.raw	71	sp|P05109|S10A8_HUMAN			PEAKS DB
ALNSIIDVYHKY	40.01	1434.75	12	-0.2	479.257	180.32		8005100		04232021_Banfield_Phage_063B_300kDa_FilterTop_10uL_1D_PR180_QE1_s02.raw	3	sp|P05109|S10A8_HUMAN			PEAKS DB
ALNVIADFDPPSDPK	75.56	1597.8	15	2	799.908	185.07	2897300	113650		04232021_Banfield_Phage_063B_300kDa_FT_10uL_1D_PR180_QE1_s10.raw	3	L3_063_250G2_scaffold_52_46			PEAKS DB
ALPEGEKTEENVLR	43.49	1583.82	14	-0.1	528.946	89.39		462040		04232021_Banfield_Phage_063B_300kDa_FilterTop_10uL_1D_PR180_QE1_s02.raw	1	L3_063_250G2_scaffold_868_20:L3_063_250G2_scaffold_159_37:L3_063_250G2_scaffold_357_16			PEAKS DB
ALPEIDGFKPAHR	56.52	1449.77	13	-1.1	363.45	100.01	0			04232021_Banfield_Phage_063B_300kDa_FT_10uL_1D_PR180_QE1_s10.raw	0	L3_063_250G2_scaffold_865_1			PEAKS DB
ALPLLSADKPR	54.04	1179.7	11	-0.8	394.24	101.11		4740700		04232021_Banfield_Phage_063B_300kDa_FilterTop_10uL_1D_PR180_QE1_s02.raw	2	L3_063_250G2_scaffold_612_7			PEAKS DB
ALPM(+15.99)GNGTVQDAVTDR	73.65	1659.79	16	0.6	830.902	103.22		15652000		04232021_Banfield_Phage_063B_300kDa_FilterTop_10uL_1D_PR180_QE1_s02.raw	1	L3_063_250G2_scaffold_4045_3	Oxidation (M)	M4:Oxidation (M):1000.00	PEAKS DB
ALPMGNGTVQDAVTDR	75.15	1643.79	16	-1.8	822.903	135.61		5537400		04232021_Banfield_Phage_063B_300kDa_FilterTop_10uL_1D_PR180_QE1_s02.raw	2	L3_063_250G2_scaffold_4045_3			PEAKS DB
ALPTLYPESK	50.75	1117.6	10	-1.1	559.808	122.98		2383600		04232021_Banfield_Phage_063B_300kDa_FilterTop_10uL_1D_PR180_QE1_s02.raw	1	L3_063_250G2_scaffold_171_54			PEAKS DB
ALQAAMDK	24.45	846.427	8	-2.1	424.22	56.59	1645000			04232021_Banfield_Phage_063B_300kDa_FT_10uL_1D_PR180_QE1_s10.raw	2	L3_063_250G2_scaffold_3919_4:L3_063_250G2_scaffold_1024_16:L3_063_250G2_scaffold_195_72			PEAKS DB
ALQATVGNSYK	41.05	1150.6	11	-4.3	576.304	74.27		0		04232021_Banfield_Phage_063B_300kDa_FilterTop_10uL_1D_PR180_QE1_s02.raw	0	sp|P11279|LAMP1_HUMAN			PEAKS DB
ALQC(+57.02)GIVGLPNVGK	66.23	1424.78	14	-0.1	713.398	169.41		1359400		04232021_Banfield_Phage_063B_300kDa_FilterTop_10uL_1D_PR180_QE1_s02.raw	1	L3_063_250G2_scaffold_378_3:L3_063_250G2_scaffold_274_33:L3_063_250G2_scaffold_287_43:L3_063_250G2_scaffold_14_99:L3_063_250G2_scaffold_105_213:L3_063_250G2_scaffold_4812_3:L3_063_250G2_scaffold_92_48	Carbamidomethylation	C4:Carbamidomethylation:1000.00	PEAKS DB
ALQEESQDLATSVFAK	72.55	1735.86	16	-2.8	868.936	183.25		0		04232021_Banfield_Phage_063B_300kDa_FilterTop_10uL_1D_PR180_QE1_s02.raw	0	L3_063_250G2_scaffold_394_7			PEAKS DB
ALQIGLKPIVVVNK	40.35	1490.95	14	-0.1	497.992	176.99		203110		04232021_Banfield_Phage_063B_300kDa_FilterTop_10uL_1D_PR180_QE1_s02.raw	1	L3_063_250G2_scaffold_801_10:L3_063_250G2_scaffold_292_39			PEAKS DB
ALQSGNSQESVTEQDSK	55.5	1806.82	17	-1.5	904.418	52.33	274140	41787		04232021_Banfield_Phage_063B_300kDa_FT_10uL_1D_PR180_QE1_s10.raw	3	sp|P01834|IGKC_HUMAN			PEAKS DB
ALQSGTSHFLGQNFAK	67.23	1704.86	16	0.8	569.294	131.02		2715200		04232021_Banfield_Phage_063B_300kDa_FilterTop_10uL_1D_PR180_QE1_s02.raw	1	L3_063_250G2_scaffold_1787_6:L3_063_250G2_scaffold_384_16:L3_063_250G2_scaffold_929_11:L3_063_250G2_scaffold_161_60:L3_063_250G2_scaffold_7603_1:L3_063_250G2_scaffold_1380_20			PEAKS DB
ALSAEGAQIYTDNDK	65.9	1594.75	15	-3.2	798.379	92.28	970790			04232021_Banfield_Phage_063B_300kDa_FT_10uL_1D_PR180_QE1_s10.raw	1	L3_063_250G2_scaffold_151_125			PEAKS DB
ALSQVGPYDAQLK	59.36	1388.73	13	0.5	695.373	121.48		2539000		04232021_Banfield_Phage_063B_300kDa_FilterTop_10uL_1D_PR180_QE1_s02.raw	1	L3_063_250G2_scaffold_387_68			PEAKS DB
ALSVLGLLSR	37.75	1027.64	10	1.8	514.828	213.16	6861900			04232021_Banfield_Phage_063B_300kDa_FT_10uL_1D_PR180_QE1_s10.raw	4	L3_063_250G2_scaffold_1204_8:L3_063_250G2_scaffold_488_20:L3_063_250G2_scaffold_992_10			PEAKS DB
ALTAC(+57.02)QEALTAAK	59.38	1346.69	13	-2.2	674.349	96.21		0		04232021_Banfield_Phage_063B_300kDa_FilterTop_10uL_1D_PR180_QE1_s02.raw	0	L3_063_250G2_scaffold_758_18	Carbamidomethylation	C5:Carbamidomethylation:1000.00	PEAKS DB
ALTAQDELNVLK	21.02	1313.72	12	-0.5	657.866	164.27		800430		04232021_Banfield_Phage_063B_300kDa_FilterTop_10uL_1D_PR180_QE1_s02.raw	1	L3_063_250G2_scaffold_72_49			PEAKS DB
ALTDATLAHIAAGVK	73.79	1450.81	15	1.4	484.613	158.23	1207300	0		04232021_Banfield_Phage_063B_300kDa_FT_10uL_1D_PR180_QE1_s10.raw	2	L3_063_250G2_scaffold_297_27			PEAKS DB
ALTEAVMFDDAIER	32.74	1579.76	14	-7.4	790.879	194.79	4766300			04232021_Banfield_Phage_063B_300kDa_FT_10uL_1D_PR180_QE1_s10.raw	1	sp|P09923|PPBI_HUMAN			PEAKS DB
ALTIDAINAK	40.16	1028.59	10	1.2	515.301	109.68		4754600		04232021_Banfield_Phage_063B_300kDa_FilterTop_10uL_1D_PR180_QE1_s02.raw	1	L3_063_250G2_scaffold_4016_3:L3_063_250G2_scaffold_8825_1			PEAKS DB
ALTIEDETYLPR	64.02	1419.72	12	0.3	710.87	160.11	26255000	13162000		04232021_Banfield_Phage_063B_300kDa_FT_10uL_1D_PR180_QE1_s10.raw	4	L3_063_250G2_scaffold_1500_9			PEAKS DB
ALTQPLGLLR	39.12	1080.67	10	-0.2	541.34	179.67		735780		04232021_Banfield_Phage_063B_300kDa_FilterTop_10uL_1D_PR180_QE1_s02.raw	1	sp|Q96S97|MYADM_HUMAN			PEAKS DB
ALTYLNAIVTR	52.95	1233.71	11	-1.5	617.86	187.88	1216400	0		04232021_Banfield_Phage_063B_300kDa_FilterTop_10uL_1D_PR180_QE1_s02.raw	1	L3_063_250G2_scaffold_116_73			PEAKS DB
ALVAAGPK	24.01	725.443	8	-1.6	363.728	50.01		0		04232021_Banfield_Phage_063B_300kDa_FilterTop_10uL_1D_PR180_QE1_s02.raw	0	L3_063_250G2_scaffold_801_5:L3_063_250G2_scaffold_1322_8			PEAKS DB
ALVAAGPQL	49.09	838.491	9	1.4	420.253	138.75		572490		04232021_Banfield_Phage_063B_300kDa_FilterTop_10uL_1D_PR180_QE1_s02.raw	1	L3_063_250G2_scaffold_38_40:L3_063_250G2_scaffold_559_14			PEAKS DB
ALVAALQSQQVK	44.96	1254.73	12	0.9	628.373	94.41	503450	224340		04232021_Banfield_Phage_063B_300kDa_FT_10uL_1D_PR180_QE1_s10.raw	2	L3_063_250G2_scaffold_144_78			PEAKS DB
ALVAGNLNPSEFAR	56.33	1457.76	14	0.1	729.889	159.22	11629000			04232021_Banfield_Phage_063B_300kDa_FT_10uL_1D_PR180_QE1_s10.raw	1	L3_063_250G2_scaffold_8_139			PEAKS DB
ALVAIGANAAQGK	37.27	1182.67	13	-0.3	592.343	90.53		260080		04232021_Banfield_Phage_063B_300kDa_FilterTop_10uL_1D_PR180_QE1_s02.raw	1	L3_063_250G2_scaffold_1754_5			PEAKS DB
ALVDAAGGFGANNEMVAK	89.71	1733.84	18	1.4	867.929	149.47	11345000	1808800		04232021_Banfield_Phage_063B_300kDa_FT_10uL_1D_PR180_QE1_s10.raw	4	L3_063_250G2_scaffold_52_27			PEAKS DB
ALVDGTVQFK	21.58	1076.59	10	-1.7	539.3	121.67		485640		04232021_Banfield_Phage_063B_300kDa_FilterTop_10uL_1D_PR180_QE1_s02.raw	1				PEAKS DB
ALVEAAAEHDESLM(+15.99)EK	65.96	1757.81	16	-0.5	879.914	94.38		9709600		04232021_Banfield_Phage_063B_300kDa_FilterTop_10uL_1D_PR180_QE1_s02.raw	2	L3_063_250G2_scaffold_395_33	Oxidation (M)	M14:Oxidation (M):1000.00	PEAKS DB
ALVEFVDTNNDGKPDK	66.84	1760.86	16	1.1	881.437	100.03	6331100	4717600		04232021_Banfield_Phage_063B_300kDa_FT_10uL_1D_PR180_QE1_s10.raw	3	L3_063_250G2_scaffold_842_23			PEAKS DB
ALVFVDNHDNQR	75.26	1426.7	12	0.5	714.355	82.85	331740000	79143000		04232021_Banfield_Phage_063B_300kDa_FT_10uL_1D_PR180_QE1_s10.raw	44	sp|P04746|AMYP_HUMAN:sp|P19961|AMY2B_HUMAN:sp|P04745|AMY1_HUMAN			PEAKS DB
ALVIVQSTK	22.95	957.586	9	0.3	479.8	84.92	796570	16714		04232021_Banfield_Phage_063B_300kDa_FilterTop_10uL_1D_PR180_QE1_s02.raw	2	L3_063_250G2_scaffold_2_268:L3_063_250G2_scaffold_166_55			PEAKS DB
ALVNNLYSDYFVNEDGTAYTANSENNVK	90.06	3124.43	28	4.6	1042.49	212.92	0			04232021_Banfield_Phage_063B_300kDa_FT_10uL_1D_PR180_QE1_s10.raw	0	L3_063_250G2_scaffold_1079_6			PEAKS DB
ALVPEDFTGITPK	51.04	1386.74	13	-0.4	694.377	187.81		1332300		04232021_Banfield_Phage_063B_300kDa_FilterTop_10uL_1D_PR180_QE1_s02.raw	1	L3_063_250G2_scaffold_4510_1			PEAKS DB
ALVPGFISTDK	46.53	1146.63	11	-0.3	574.321	161.58		874480		04232021_Banfield_Phage_063B_300kDa_FilterTop_10uL_1D_PR180_QE1_s02.raw	1	L3_063_250G2_scaffold_225_41:L3_063_250G2_scaffold_136_47			PEAKS DB
ALVPYTGFEM(+15.99)ID	29.12	1370.64	12	0.9	686.329	213.69		0		04232021_Banfield_Phage_063B_300kDa_FilterTop_10uL_1D_PR180_QE1_s02.raw	0	L3_063_250G2_scaffold_1176_2	Oxidation (M)	M10:Oxidation (M):1000.00	PEAKS DB
ALVVVGDTAGK	38.4	1028.59	11	-0.5	515.3	86.37		347750		04232021_Banfield_Phage_063B_300kDa_FilterTop_10uL_1D_PR180_QE1_s02.raw	1	L3_063_250G2_scaffold_141_53			PEAKS DB
ALVYNQNNVNK	38.13	1275.66	11	-0.8	638.835	67.27	175700	298340		04232021_Banfield_Phage_063B_300kDa_FT_10uL_1D_PR180_QE1_s10.raw	4	L3_063_250G2_scaffold_974_curated_25.code15:L3_063_250G2_scaffold_974_curated_36.code11			PEAKS DB
ALWDAGLNY	25.12	1021.49	9	1.5	511.752	214.85		3686000		04232021_Banfield_Phage_063B_300kDa_FilterTop_10uL_1D_PR180_QE1_s02.raw	1	sp|O43895|XPP2_HUMAN			PEAKS DB
ALYDFYQVR	49.6	1173.58	9	0.1	587.798	165.22	3428900	2663800		04232021_Banfield_Phage_063B_300kDa_FT_10uL_1D_PR180_QE1_s10.raw	2	L3_063_250G2_scaffold_769_21			PEAKS DB
ALYDNLYPSR	58.15	1210.6	10	-0.8	606.306	141.55		4809100		04232021_Banfield_Phage_063B_300kDa_FilterTop_10uL_1D_PR180_QE1_s02.raw	1	L3_063_250G2_scaffold_141_62:L3_063_250G2_scaffold_168_60:L3_063_250G2_scaffold_6473_3:L3_063_250G2_scaffold_34_125:L3_063_250G2_scaffold_492_7:L3_063_250G2_scaffold_558_5:L3_063_250G2_scaffold_3970_2:L3_063_250G2_scaffold_462_11:L3_063_250G2_scaffold_199_56:L3_063_250G2_scaffold_2408_11:L3_063_250G2_scaffold_12254_1			PEAKS DB
ALYEELYK	25.28	1027.52	8	1.2	514.769	117.6	575880			04232021_Banfield_Phage_063B_300kDa_FT_10uL_1D_PR180_QE1_s10.raw	1	L3_063_250G2_scaffold_3450_7			PEAKS DB
ALYGGEYVPTYNQN	45.71	1587.72	14	1.8	794.869	167.66		2932300		04232021_Banfield_Phage_063B_300kDa_FilterTop_10uL_1D_PR180_QE1_s02.raw	2	L3_063_250G2_scaffold_1021_8			PEAKS DB
ALYGQDVPAAQVQLQK	30.57	1727.92	16	-0.8	576.98	146.73		77543		04232021_Banfield_Phage_063B_300kDa_FilterTop_10uL_1D_PR180_QE1_s02.raw	1	L3_063_250G2_scaffold_611_17:L3_063_250G2_scaffold_1117_8			PEAKS DB
ALYGTTSETATWR	68.42	1455.7	13	0.3	728.857	112.99	26543000	637170		04232021_Banfield_Phage_063B_300kDa_FT_10uL_1D_PR180_QE1_s10.raw	6	sp|P08473|NEP_HUMAN			PEAKS DB
ALYLQYTDETFR	49.38	1518.74	12	3.5	760.378	191.61		201490		04232021_Banfield_Phage_063B_300kDa_FilterTop_10uL_1D_PR180_QE1_s02.raw	1	sp|P00450|CERU_HUMAN			PEAKS DB
ALYNIIPEK	49.6	1059.6	9	0.1	530.806	152.65		20110000		04232021_Banfield_Phage_063B_300kDa_FilterTop_10uL_1D_PR180_QE1_s02.raw	1	L3_063_250G2_scaffold_12304_3			PEAKS DB
ALYPHMTVYK	35.04	1221.62	10	0	408.214	94.44	858500			04232021_Banfield_Phage_063B_300kDa_FT_10uL_1D_PR180_QE1_s10.raw	1	L3_063_250G2_scaffold_221_36			PEAKS DB
ALYQLGM(+15.99)R	34.53	966.496	8	-0.3	484.255	83.92	8525600	6032400		04232021_Banfield_Phage_063B_300kDa_FT_10uL_1D_PR180_QE1_s10.raw	2	sp|P16444|DPEP1_HUMAN	Oxidation (M)	M7:Oxidation (M):1000.00	PEAKS DB
ALYQLGMR	43.3	950.501	8	0	476.258	120.97	57582000	51587000		04232021_Banfield_Phage_063B_300kDa_FilterTop_10uL_1D_PR180_QE1_s02.raw	2	sp|P16444|DPEP1_HUMAN			PEAKS DB
ALYVHGGYK	42.19	1006.52	9	-1.8	336.514	62.1	2091000			04232021_Banfield_Phage_063B_300kDa_FT_10uL_1D_PR180_QE1_s10.raw	3	sp|O75882|ATRN_HUMAN			PEAKS DB
ALYYVDPDNGDYTK	63.66	1632.73	14	0.1	817.373	140.92		70957		04232021_Banfield_Phage_063B_300kDa_FilterTop_10uL_1D_PR180_QE1_s02.raw	1	L3_063_250G2_scaffold_138_64			PEAKS DB
AM(+15.99)AVEVPADFR	49.24	1220.59	11	1	611.301	109.46	10029000			04232021_Banfield_Phage_063B_300kDa_FT_10uL_1D_PR180_QE1_s10.raw	1	L3_063_250G2_scaffold_19_157:L3_063_250G2_scaffold_1204_8:L3_063_250G2_scaffold_488_20:L3_063_250G2_scaffold_992_10	Oxidation (M)	M2:Oxidation (M):1000.00	PEAKS DB
AM(+15.99)DVTFQPLPALTYR	55.58	1737.88	15	-1.8	869.944	198.89	0			04232021_Banfield_Phage_063B_300kDa_FT_10uL_1D_PR180_QE1_s10.raw	0	sp|O43451|MGA_HUMAN	Oxidation (M)	M2:Oxidation (M):1000.00	PEAKS DB
AM(+15.99)FSLDYASNSTR	57.12	1477.65	13	-1	739.832	134.1		0		04232021_Banfield_Phage_063B_300kDa_FilterTop_10uL_1D_PR180_QE1_s02.raw	0	L3_063_250G2_scaffold_102_38:L3_063_250G2_scaffold_153_42	Oxidation (M)	M2:Oxidation (M):1000.00	PEAKS DB
AM(+15.99)HPVLEELK	45.77	1181.61	10	0	394.878	88.05		1075200		04232021_Banfield_Phage_063B_300kDa_FilterTop_10uL_1D_PR180_QE1_s02.raw	1	L3_063_250G2_scaffold_678_20:L3_063_250G2_scaffold_1483_7	Oxidation (M)	M2:Oxidation (M):1000.00	PEAKS DB
AM(+15.99)IM(+15.99)GM(+15.99)SSEAGYEK	30.51	1551.63	14	-1.1	776.819	59.56		86393		04232021_Banfield_Phage_063B_300kDa_FilterTop_10uL_1D_PR180_QE1_s02.raw	2	L3_063_250G2_scaffold_395_33:L3_063_250G2_scaffold_780_5	Oxidation (M)	M2:Oxidation (M):1000.00;M4:Oxidation (M):1000.00;M6:Oxidation (M):1000.00	PEAKS DB
AM(+15.99)IMGM(+15.99)SSEAGYEK	58.81	1535.63	14	-3	768.82	82.15		21392		04232021_Banfield_Phage_063B_300kDa_FilterTop_10uL_1D_PR180_QE1_s02.raw	1	L3_063_250G2_scaffold_395_33:L3_063_250G2_scaffold_780_5	Oxidation (M)	M2:Oxidation (M):54.01;M6:Oxidation (M):14.04	PEAKS DB
AM(+15.99)IYNGEEFYESK	56.55	1595.68	13	0.9	798.849	132.44	120700	347220		04232021_Banfield_Phage_063B_300kDa_FilterTop_10uL_1D_PR180_QE1_s02.raw	2	L3_063_250G2_scaffold_2194_6:L3_063_250G2_scaffold_19_138:L3_063_250G2_scaffold_5710_3	Oxidation (M)	M2:Oxidation (M):1000.00	PEAKS DB
AM(+15.99)LEDAMEHPENYPQ	22.53	1789.73	15	-4.3	895.868	75.37		0		04232021_Banfield_Phage_063B_300kDa_FilterTop_10uL_1D_PR180_QE1_s02.raw	0	L3_063_250G2_scaffold_438_12	Oxidation (M)	M2:Oxidation (M):14.62	PEAKS DB
AM(+15.99)SAPGNAQFGQGSGPIVLDDVR	98.8	2302.1	23	0	1152.06	168.97	488720			04232021_Banfield_Phage_063B_300kDa_FT_10uL_1D_PR180_QE1_s10.raw	1	sp|Q9UGM3|DMBT1_HUMAN	Oxidation (M)	M2:Oxidation (M):1000.00	PEAKS DB
AM(+15.99)SDAGLNNADIDEVILVGGSSR	98.63	2319.1	23	-2.9	1160.55	206.85		498390		04232021_Banfield_Phage_063B_300kDa_FilterTop_10uL_1D_PR180_QE1_s02.raw	3	L3_063_250G2_scaffold_11772_1:L3_063_250G2_scaffold_339_21	Oxidation (M)	M2:Oxidation (M):1000.00	PEAKS DB
AMAAEAEASR	43.33	1005.45	10	-1.8	503.734	45.66	30310	1616600		04232021_Banfield_Phage_063B_300kDa_FilterTop_10uL_1D_PR180_QE1_s02.raw	7	sp|P27105|STOM_HUMAN			PEAKS DB
AMADYIIK	24.22	923.479	8	1.7	462.747	118.93	0	936200		04232021_Banfield_Phage_063B_300kDa_FilterTop_10uL_1D_PR180_QE1_s02.raw	1	L3_063_250G2_scaffold_360_9:L3_063_250G2_scaffold_1197_29			PEAKS DB
AMAVEVPADFR	58.98	1204.59	11	0.8	603.303	144.86	126020000	36932000		04232021_Banfield_Phage_063B_300kDa_FT_10uL_1D_PR180_QE1_s10.raw	2	L3_063_250G2_scaffold_19_157:L3_063_250G2_scaffold_1204_8:L3_063_250G2_scaffold_488_20:L3_063_250G2_scaffold_992_10			PEAKS DB
AMC(+57.02)PTSPTLYNSK	62.55	1468.67	13	0.6	735.342	94.03		306020		04232021_Banfield_Phage_063B_300kDa_FilterTop_10uL_1D_PR180_QE1_s02.raw	1	L3_063_250G2_scaffold_18_201	Carbamidomethylation	C3:Carbamidomethylation:1000.00	PEAKS DB
AMDFVQLK	37.71	950.49	8	0.9	476.252	119.53	504010	279260		04232021_Banfield_Phage_063B_300kDa_FT_10uL_1D_PR180_QE1_s10.raw	2	L3_063_250G2_scaffold_609_3:L3_063_250G2_scaffold_4174_1:L3_063_250G2_scaffold_125_57			PEAKS DB
AMDKNDTFGDIAGVGPGR	41.75	1819.85	18	2.1	607.626	123.68	140850			04232021_Banfield_Phage_063B_300kDa_FT_10uL_1D_PR180_QE1_s10.raw	1	L3_063_250G2_scaffold_15_29			PEAKS DB
AMDVLFPK	47.15	919.484	8	0	460.749	146.7		1231400		04232021_Banfield_Phage_063B_300kDa_FilterTop_10uL_1D_PR180_QE1_s02.raw	1	L3_063_250G2_scaffold_1220_12:L3_063_250G2_scaffold_1336_15:L3_063_250G2_scaffold_596_15:L3_063_250G2_scaffold_920_3:L3_063_250G2_scaffold_5071_4:L3_063_250G2_scaffold_6_79:L3_063_250G2_scaffold_3759_2			PEAKS DB
AMDVTFQPLPALTYR	64.78	1721.88	15	2.9	574.969	217.82	12003000			04232021_Banfield_Phage_063B_300kDa_FT_10uL_1D_PR180_QE1_s10.raw	4	sp|O43451|MGA_HUMAN			PEAKS DB
AMEVVLQPAPAITYR	64	1657.89	15	0.4	829.951	181.54	13256000	2534700		04232021_Banfield_Phage_063B_300kDa_FT_10uL_1D_PR180_QE1_s10.raw	2	sp|O43451|MGA_HUMAN			PEAKS DB
AMFLEYPDDSYASSK	89.56	1722.74	15	1.1	862.381	168.42	10153000	2144600		04232021_Banfield_Phage_063B_300kDa_FT_10uL_1D_PR180_QE1_s10.raw	2	L3_063_250G2_scaffold_842_28			PEAKS DB
AMGNSVGNLDEYTALER	76.33	1838.85	17	-0.8	920.43	168.86	655160			04232021_Banfield_Phage_063B_300kDa_FT_10uL_1D_PR180_QE1_s10.raw	3	L3_063_250G2_scaffold_1037_12			PEAKS DB
AMGNSVGNMDEYTALER	71.95	1856.8	17	-0.2	929.409	153.64	2088400	728290		04232021_Banfield_Phage_063B_300kDa_FT_10uL_1D_PR180_QE1_s10.raw	3	L3_063_250G2_scaffold_2640_5			PEAKS DB
AMHPVLEELK	43.64	1165.62	10	-1.3	389.546	100.57		954210		04232021_Banfield_Phage_063B_300kDa_FilterTop_10uL_1D_PR180_QE1_s02.raw	4	L3_063_250G2_scaffold_678_20:L3_063_250G2_scaffold_1483_7			PEAKS DB
AMIDQGADVFFGDASAVDSGAR	86.38	2198.99	22	1.1	734.005	212.4	1363300			04232021_Banfield_Phage_063B_300kDa_FT_10uL_1D_PR180_QE1_s10.raw	2	L3_063_250G2_scaffold_183_16			PEAKS DB
AMIPMNLMK	24.33	1047.53	9	2.1	524.772	159.7	234580			04232021_Banfield_Phage_063B_300kDa_FT_10uL_1D_PR180_QE1_s10.raw	1	L3_063_250G2_scaffold_133_57:L3_063_250G2_scaffold_632_10			PEAKS DB
AMIWESDR	31.78	1006.45	8	-1.7	504.234	102.84		487430		04232021_Banfield_Phage_063B_300kDa_FilterTop_10uL_1D_PR180_QE1_s02.raw	1	L3_063_250G2_scaffold_22_237			PEAKS DB
AMIYNGEEFYESK	82.86	1579.69	13	-0.6	790.85	140.7	11676000	6180000		04232021_Banfield_Phage_063B_300kDa_FT_10uL_1D_PR180_QE1_s10.raw	3	L3_063_250G2_scaffold_2194_6:L3_063_250G2_scaffold_19_138:L3_063_250G2_scaffold_5710_3			PEAKS DB
AMIYNGEEFYTSK	69.17	1551.69	13	-1	776.852	138.88	1112500	0		04232021_Banfield_Phage_063B_300kDa_FT_10uL_1D_PR180_QE1_s10.raw	1	L3_063_250G2_scaffold_162_1:L3_063_250G2_scaffold_969_18			PEAKS DB
AMLAPGNAR	38.07	899.465	9	-0.7	450.739	56.54	107020	74187		04232021_Banfield_Phage_063B_300kDa_FT_10uL_1D_PR180_QE1_s10.raw	2	sp|Q9UGM3|DMBT1_HUMAN			PEAKS DB
AMLAPTPGVPENK	53.65	1323.69	13	-1.2	662.849	91.9	542080	0		04232021_Banfield_Phage_063B_300kDa_FT_10uL_1D_PR180_QE1_s10.raw	1	L3_063_250G2_scaffold_640_42			PEAKS DB
AMLSLGTK	33.49	819.452	8	0	410.733	96.03	31980000	11136000		04232021_Banfield_Phage_063B_300kDa_FilterTop_10uL_1D_PR180_QE1_s02.raw	5	sp|P01009|A1AT_HUMAN			PEAKS DB
AMMAQGIV	27.5	819.398	8	-0.3	410.706	119.35	0			04232021_Banfield_Phage_063B_300kDa_FT_10uL_1D_PR180_QE1_s10.raw	0	L3_063_250G2_scaffold_1538_3:L3_063_250G2_scaffold_8_16:L3_063_250G2_scaffold_6_152:L3_063_250G2_scaffold_8_23:L3_063_250G2_scaffold_115_131:L3_063_250G2_scaffold_0_37			PEAKS DB
AMMAQGLV	27.5	819.398	8	-0.3	410.706	119.35	0			04232021_Banfield_Phage_063B_300kDa_FT_10uL_1D_PR180_QE1_s10.raw	0	L3_063_250G2_scaffold_9627_1			PEAKS DB
AMMDFEEAK	36.98	1070.44	9	-1.2	536.227	103.01		1091700		04232021_Banfield_Phage_063B_300kDa_FilterTop_10uL_1D_PR180_QE1_s02.raw	1	L3_063_250G2_scaffold_593_14:L3_063_250G2_scaffold_55_79			PEAKS DB
AMNNWIEGMMK	56.33	1323.58	11	-3.2	662.794	217.35		79069		04232021_Banfield_Phage_063B_300kDa_FilterTop_10uL_1D_PR180_QE1_s02.raw	1	L3_063_250G2_scaffold_158_105			PEAKS DB
AMQLFDLVR	41.96	1091.58	9	-1.3	546.796	217.74		0		04232021_Banfield_Phage_063B_300kDa_FilterTop_10uL_1D_PR180_QE1_s02.raw	0	L3_063_250G2_scaffold_593_26			PEAKS DB
AMQVINNYQR	36.67	1235.61	10	1.6	618.812	81.91	78233	132580		04232021_Banfield_Phage_063B_300kDa_FT_10uL_1D_PR180_QE1_s10.raw	2	sp|P10153|RNAS2_HUMAN			PEAKS DB
AMSAPGNAQFGQGSGPIVLDDVR	109.87	2286.11	23	0.5	1144.06	184.62	84672000	78174000		04232021_Banfield_Phage_063B_300kDa_FT_10uL_1D_PR180_QE1_s10.raw	4	sp|Q9UGM3|DMBT1_HUMAN			PEAKS DB
AMSAPGNAR	39.77	873.413	9	-1.5	437.713	39.26	78922	79506		04232021_Banfield_Phage_063B_300kDa_FilterTop_10uL_1D_PR180_QE1_s02.raw	2	sp|Q9UGM3|DMBT1_HUMAN			PEAKS DB
AMSAPGNAWFGQGSGPIALDDVR	88.14	2316.1	23	0	773.039	224.78	15685000	2109400		04232021_Banfield_Phage_063B_300kDa_FilterTop_10uL_1D_PR180_QE1_s02.raw	4	sp|Q9UGM3|DMBT1_HUMAN			PEAKS DB
ANAFPSTPVNPLR	57.68	1382.73	13	0.9	692.373	140.54	59184000	27060000		04232021_Banfield_Phage_063B_300kDa_FT_10uL_1D_PR180_QE1_s10.raw	3	sp|O43451|MGA_HUMAN			PEAKS DB
ANAIVPMYEPNDNPEDIDR	98.48	2171.98	19	1.6	1087	168.18	6172200	891960		04232021_Banfield_Phage_063B_300kDa_FT_10uL_1D_PR180_QE1_s10.raw	3	L3_063_250G2_scaffold_194_1			PEAKS DB
ANANGDGYVVVNR	66.61	1347.65	13	1	674.835	75.28	6672200	2132100		04232021_Banfield_Phage_063B_300kDa_FT_10uL_1D_PR180_QE1_s10.raw	9	L3_063_250G2_scaffold_3363_11			PEAKS DB
ANATAPAINVLETEK	82.63	1540.81	15	0.5	514.611	145.53		348940000		04232021_Banfield_Phage_063B_300kDa_FilterTop_10uL_1D_PR180_QE1_s02.raw	2	L3_063_250G2_scaffold_314_26			PEAKS DB
ANATAPAINVLETEKEYK	76.78	1961.01	18	-0.8	654.677	156.9		9694100		04232021_Banfield_Phage_063B_300kDa_FilterTop_10uL_1D_PR180_QE1_s02.raw	3	L3_063_250G2_scaffold_314_26			PEAKS DB
ANAVESAPSELNAW	32.95	1457.68	14	-0.3	729.846	187.52		360460		04232021_Banfield_Phage_063B_300kDa_FilterTop_10uL_1D_PR180_QE1_s02.raw	1	L3_063_250G2_scaffold_435_28			PEAKS DB
ANAVESAPSELNAWNSY	65.91	1821.82	17	-0.6	911.915	199.9	7444000	11188000		04232021_Banfield_Phage_063B_300kDa_FilterTop_10uL_1D_PR180_QE1_s02.raw	2	L3_063_250G2_scaffold_435_28			PEAKS DB
ANAVESAPSELNAWNSYTY	51.54	2085.93	19	0	1043.97	213.19	0	1724600		04232021_Banfield_Phage_063B_300kDa_FilterTop_10uL_1D_PR180_QE1_s02.raw	2	L3_063_250G2_scaffold_435_28			PEAKS DB
ANAYGDMLNVDR	50.47	1337.6	12	0.2	669.809	118.94	1013600			04232021_Banfield_Phage_063B_300kDa_FT_10uL_1D_PR180_QE1_s10.raw	1	L3_063_250G2_scaffold_4163_1			PEAKS DB
ANDGVILVTTK	64.36	1129.63	11	0.5	565.825	85.74	0	1000000		04232021_Banfield_Phage_063B_300kDa_FT_10uL_1D_PR180_QE1_s10.raw	1	L3_063_250G2_scaffold_392_30			PEAKS DB
ANDM(+15.99)GVIC(+57.02)GVTTNPSIIAK	100.77	1975.97	19	0	988.993	153.53	12775000			04232021_Banfield_Phage_063B_300kDa_FT_10uL_1D_PR180_QE1_s10.raw	1		Oxidation (M); Carbamidomethylation	M4:Oxidation (M):1000.00;C8:Carbamidomethylation:1000.00	PEAKS DB
ANDM(+15.99)GVIC(+57.02)GVTTNPSLIAK	100.77	1975.97	19	0	988.993	153.53	12775000			04232021_Banfield_Phage_063B_300kDa_FT_10uL_1D_PR180_QE1_s10.raw	1	L3_063_250G2_scaffold_6498_2:L3_063_250G2_scaffold_452_14	Oxidation (M); Carbamidomethylation	M4:Oxidation (M):1000.00;C8:Carbamidomethylation:1000.00	PEAKS DB
ANDMGVIC(+57.02)GVTTNPSIIAK	104.8	1959.98	19	0.7	980.996	180.67	18201000			04232021_Banfield_Phage_063B_300kDa_FT_10uL_1D_PR180_QE1_s10.raw	3		Carbamidomethylation	C8:Carbamidomethylation:1000.00	PEAKS DB
ANDMGVIC(+57.02)GVTTNPSLIAK	104.8	1959.98	19	0.7	980.996	180.67	18201000			04232021_Banfield_Phage_063B_300kDa_FT_10uL_1D_PR180_QE1_s10.raw	3	L3_063_250G2_scaffold_6498_2:L3_063_250G2_scaffold_452_14	Carbamidomethylation	C8:Carbamidomethylation:1000.00	PEAKS DB
ANDTLSGLFDIK	59.83	1292.66	12	1.2	647.339	206.5	7305000			04232021_Banfield_Phage_063B_300kDa_FT_10uL_1D_PR180_QE1_s10.raw	4	L3_063_250G2_scaffold_6791_2			PEAKS DB
ANEAYDFPMMVK	72.12	1414.63	12	0.2	708.32	173.56	13191000	2234900		04232021_Banfield_Phage_063B_300kDa_FT_10uL_1D_PR180_QE1_s10.raw	2	L3_063_250G2_scaffold_1151_45			PEAKS DB
ANEGGYYGITQDIK	54.23	1527.72	14	-1.1	764.867	124.39	171000	0		04232021_Banfield_Phage_063B_300kDa_FT_10uL_1D_PR180_QE1_s10.raw	1	L3_063_250G2_scaffold_109_71			PEAKS DB
ANEGTVGVSAATER	37.42	1360.66	14	-1.9	681.335	64.65	0			04232021_Banfield_Phage_063B_300kDa_FT_10uL_1D_PR180_QE1_s10.raw	0	sp|P05186|PPBT_HUMAN			PEAKS DB
ANELISTYAR	56.04	1136.58	10	-0.8	569.298	98.36		12205000		04232021_Banfield_Phage_063B_300kDa_FilterTop_10uL_1D_PR180_QE1_s02.raw	2	L3_063_250G2_scaffold_1809_4			PEAKS DB
ANEVASM(+15.99)QIIGDVTDK	66.13	1705.82	16	1.3	853.918	142.35		0		04232021_Banfield_Phage_063B_300kDa_FilterTop_10uL_1D_PR180_QE1_s02.raw	0	L3_063_250G2_scaffold_612_11	Oxidation (M)	M7:Oxidation (M):1000.00	PEAKS DB
ANEYISHLDGVK	42.46	1344.67	12	4.4	673.344	97.9		1509100		04232021_Banfield_Phage_063B_300kDa_FilterTop_10uL_1D_PR180_QE1_s02.raw	1	L3_063_250G2_scaffold_109_21			PEAKS DB
ANFEGEC(+57.02)SEVGMY	26.21	1491.56	13	0.1	746.79	152.07	0			04232021_Banfield_Phage_063B_300kDa_FT_10uL_1D_PR180_QE1_s10.raw	0	L3_063_250G2_scaffold_60_11:L3_063_250G2_scaffold_2170_5:L3_063_250G2_scaffold_151_70:L3_063_250G2_scaffold_1025_2	Carbamidomethylation	C7:Carbamidomethylation:1000.00	PEAKS DB
ANFGLTLPTDPDAASAGK	76.44	1744.86	18	-0.6	873.438	174.96	1101700			04232021_Banfield_Phage_063B_300kDa_FT_10uL_1D_PR180_QE1_s10.raw	1	L3_063_250G2_scaffold_221_17			PEAKS DB
ANFPNEIITK	30.32	1145.61	10	4.7	573.814	121.34		535090		04232021_Banfield_Phage_063B_300kDa_FilterTop_10uL_1D_PR180_QE1_s02.raw	1	L3_063_250G2_scaffold_1184_9			PEAKS DB
ANFQTIGL	27	862.455	8	0.3	432.235	166.89	38250000	11427000		04232021_Banfield_Phage_063B_300kDa_FT_10uL_1D_PR180_QE1_s10.raw	2	sp|P09923|PPBI_HUMAN			PEAKS DB
ANFQTIGLSAAAR	74.83	1318.7	13	0.5	660.357	152.68	3100600000	1050100000		04232021_Banfield_Phage_063B_300kDa_FT_10uL_1D_PR180_QE1_s10.raw	106	sp|P09923|PPBI_HUMAN			PEAKS DB
ANFTNFC(+57.02)IDK	54.17	1228.55	10	-0.5	615.284	145.18		428560		04232021_Banfield_Phage_063B_300kDa_FilterTop_10uL_1D_PR180_QE1_s02.raw	1	L3_063_250G2_scaffold_105_21	Carbamidomethylation	C7:Carbamidomethylation:1000.00	PEAKS DB
ANFYTEVPELK	43.71	1309.66	11	0.3	655.835	176.66		6949700		04232021_Banfield_Phage_063B_300kDa_FilterTop_10uL_1D_PR180_QE1_s02.raw	1	L3_063_250G2_scaffold_707_2:L3_063_250G2_scaffold_537_22			PEAKS DB
ANGEFVSYVGGNDIPLGNDPK	87.46	2162.03	21	1.9	1082.02	183.33	502240			04232021_Banfield_Phage_063B_300kDa_FT_10uL_1D_PR180_QE1_s10.raw	1	L3_063_250G2_scaffold_310_22			PEAKS DB
ANGGVAEMQK	44.79	1003.48	10	-1	502.745	42.62	89976	12288		04232021_Banfield_Phage_063B_300kDa_FT_10uL_1D_PR180_QE1_s10.raw	2	L3_063_250G2_scaffold_1164_6			PEAKS DB
ANGLSEMEIYDR	26.61	1396.63	12	-2.4	699.32	150.95		0		04232021_Banfield_Phage_063B_300kDa_FilterTop_10uL_1D_PR180_QE1_s02.raw	0	L3_063_250G2_scaffold_7928_1			PEAKS DB
ANGSDLTVYINK	33.8	1293.66	12	0.8	647.836	120.79		0		04232021_Banfield_Phage_063B_300kDa_FilterTop_10uL_1D_PR180_QE1_s02.raw	0	L3_063_250G2_scaffold_325_12			PEAKS DB
ANIC(+57.02)GM(+15.99)IQGTR	45.56	1235.58	11	0.5	618.795	88.69		4831400		04232021_Banfield_Phage_063B_300kDa_FilterTop_10uL_1D_PR180_QE1_s02.raw	3	sp|Q16819|MEP1A_HUMAN	Carbamidomethylation; Oxidation (M)	C4:Carbamidomethylation:1000.00;M6:Oxidation (M):1000.00	PEAKS DB
ANIC(+57.02)GMIQGTR	60.97	1219.58	11	-0.6	610.797	115.35	985370	145940000		04232021_Banfield_Phage_063B_300kDa_FilterTop_10uL_1D_PR180_QE1_s02.raw	4	sp|Q16819|MEP1A_HUMAN	Carbamidomethylation	C4:Carbamidomethylation:1000.00	PEAKS DB
ANIDAQINSR	40.1	1100.56	10	-1.4	551.285	68.08		490110		04232021_Banfield_Phage_063B_300kDa_FilterTop_10uL_1D_PR180_QE1_s02.raw	6	L3_063_250G2_scaffold_561_9			PEAKS DB
ANIDLNLTK	38.28	1000.56	9	-0.8	501.284	103.84		5373100		04232021_Banfield_Phage_063B_300kDa_FilterTop_10uL_1D_PR180_QE1_s02.raw	2	L3_063_250G2_scaffold_407_72			PEAKS DB
ANIFSAGTVSGYK	52.77	1313.66	13	-0.8	657.837	125.6	1991000			04232021_Banfield_Phage_063B_300kDa_FT_10uL_1D_PR180_QE1_s10.raw	2	L3_063_250G2_scaffold_137_66			PEAKS DB
ANKLDDAEEAFK	28.8	1349.65	12	-0.8	450.889	95.76		19138		04232021_Banfield_Phage_063B_300kDa_FilterTop_10uL_1D_PR180_QE1_s02.raw	1	L3_063_250G2_scaffold_612_7			PEAKS DB
ANKPTSDANAIEADDVSAVLAGAGSAPTSALK	72.86	3011.5	32	2.3	1004.84	199.61	0			04232021_Banfield_Phage_063B_300kDa_FT_10uL_1D_PR180_QE1_s10.raw	0	L3_063_250G2_scaffold_1785_6			PEAKS DB
ANLDEPIVLKPLQR	83.32	1604.92	14	-0.5	803.469	146.74	21968000			04232021_Banfield_Phage_063B_300kDa_FT_10uL_1D_PR180_QE1_s10.raw	4	L3_063_250G2_scaffold_985_2			PEAKS DB
ANLFLQGIIDTSGKPMDDK	77.74	2062.04	19	3.1	688.356	207.13	1552000			04232021_Banfield_Phage_063B_300kDa_FT_10uL_1D_PR180_QE1_s10.raw	1	L3_063_250G2_scaffold_1164_20			PEAKS DB
ANLLNADELTYNIK	66.42	1590.83	14	1.9	796.421	186.22	7157000	15938000		04232021_Banfield_Phage_063B_300kDa_FT_10uL_1D_PR180_QE1_s10.raw	5	L3_063_250G2_scaffold_769_21			PEAKS DB
ANLNDYSGPITK	57.99	1291.64	12	-0.2	646.827	92.16		11916000		04232021_Banfield_Phage_063B_300kDa_FilterTop_10uL_1D_PR180_QE1_s02.raw	1	L3_063_250G2_scaffold_349_15			PEAKS DB
ANLNVTYLPADTTDEK	79.86	1763.86	16	-1.3	882.935	132.63	2154400			04232021_Banfield_Phage_063B_300kDa_FT_10uL_1D_PR180_QE1_s10.raw	2	L3_063_250G2_scaffold_3722_3			PEAKS DB
ANLSEPISLAPMQR	57.91	1525.79	14	3.2	763.906	170.83		0		04232021_Banfield_Phage_063B_300kDa_FilterTop_10uL_1D_PR180_QE1_s02.raw	0	L3_063_250G2_scaffold_82_45			PEAKS DB
ANLSQVADHLDHIK	61.52	1559.81	14	0.2	390.959	116.23	12102000	153630		04232021_Banfield_Phage_063B_300kDa_FT_10uL_1D_PR180_QE1_s10.raw	5	sp|P16444|DPEP1_HUMAN			PEAKS DB
ANMINPLSC(+57.02)ENTAYTMK	56.25	1956.87	17	-0.5	979.444	180.12		0		04232021_Banfield_Phage_063B_300kDa_FilterTop_10uL_1D_PR180_QE1_s02.raw	0	L3_063_250G2_scaffold_1143_15	Carbamidomethylation	C9:Carbamidomethylation:1000.00	PEAKS DB
ANMMQALGMIETK	54.1	1436.68	13	-1.9	719.347	203.96	160470			04232021_Banfield_Phage_063B_300kDa_FT_10uL_1D_PR180_QE1_s10.raw	1	L3_063_250G2_scaffold_16495_3			PEAKS DB
ANNTDMGTVTIDPVK	76.07	1574.76	15	0.8	788.388	109.87	1109500			04232021_Banfield_Phage_063B_300kDa_FT_10uL_1D_PR180_QE1_s10.raw	2	L3_063_250G2_scaffold_906_10			PEAKS DB
ANPSQPPSDLGYTWNIPVK	64.05	2083.04	19	-3.4	1042.52	200.54		596910		04232021_Banfield_Phage_063B_300kDa_FilterTop_10uL_1D_PR180_QE1_s02.raw	3	sp|Q07075|AMPE_HUMAN			PEAKS DB
ANPTVTLFPPSSEELQANK	96.03	2042.03	19	0	1022.02	171.24	916410000	374780000		04232021_Banfield_Phage_063B_300kDa_FT_10uL_1D_PR180_QE1_s10.raw	4	sp|B9A064|IGLL5_HUMAN:sp|P0CG04|IGLC1_HUMAN			PEAKS DB
ANQLHLNVTK	61.03	1136.63	10	0	379.884	73.63	12556000	2935700		04232021_Banfield_Phage_063B_300kDa_FT_10uL_1D_PR180_QE1_s10.raw	9	L3_063_250G2_scaffold_5953_1			PEAKS DB
ANSAIETLDNC(+57.02)PDFPSTEAR	54.11	2206.98	20	0.2	736.667	173.6		0		04232021_Banfield_Phage_063B_300kDa_FilterTop_10uL_1D_PR180_QE1_s02.raw	0	L3_063_250G2_scaffold_249_24	Carbamidomethylation	C11:Carbamidomethylation:1000.00	PEAKS DB
ANSAQDFQDEVWLQR	90.69	1805.83	15	1.1	903.925	173.45	814330	1523500		04232021_Banfield_Phage_063B_300kDa_FT_10uL_1D_PR180_QE1_s10.raw	2	L3_063_250G2_scaffold_132_71			PEAKS DB
ANSASTSGALIVASGK	77.1	1432.75	16	0.2	717.384	83.01	6572900	572660		04232021_Banfield_Phage_063B_300kDa_FT_10uL_1D_PR180_QE1_s10.raw	3	L3_063_250G2_scaffold_344_2			PEAKS DB
ANSYATAYAASVK	54.54	1315.64	13	1.2	658.828	90.89		634070		04232021_Banfield_Phage_063B_300kDa_FilterTop_10uL_1D_PR180_QE1_s02.raw	1	sp|A0A0B4J1V6|HV373_HUMAN			PEAKS DB
ANSYTTEYAASVK	67.14	1403.66	13	0.4	702.836	83.05	2628100	1002000		04232021_Banfield_Phage_063B_300kDa_FT_10uL_1D_PR180_QE1_s10.raw	2	sp|A0A0B4J1Y9|HV372_HUMAN			PEAKS DB
ANTNGPANESDIADQIQM(+15.99)IDDAIEK	67.66	2688.22	25	2.2	897.082	225.48	296530			04232021_Banfield_Phage_063B_300kDa_FT_10uL_1D_PR180_QE1_s10.raw	2	L3_063_250G2_scaffold_3835_4	Oxidation (M)	M18:Oxidation (M):1000.00	PEAKS DB
ANVANSLQDGNYHTY	63.1	1665.74	15	0.6	833.877	106.61	1474100			04232021_Banfield_Phage_063B_300kDa_FT_10uL_1D_PR180_QE1_s10.raw	1	L3_063_250G2_scaffold_14_154			PEAKS DB
ANVTGALGVDPTTTYVK	88.18	1705.89	17	-0.7	853.951	145.42	4666900	6297800		04232021_Banfield_Phage_063B_300kDa_FT_10uL_1D_PR180_QE1_s10.raw	4	L3_063_250G2_scaffold_974_curated_39.code15			PEAKS DB
ANVYSQGITPQNDYR	68.49	1724.81	15	-0.1	863.413	95.62	575210			04232021_Banfield_Phage_063B_300kDa_FT_10uL_1D_PR180_QE1_s10.raw	1	L3_063_250G2_scaffold_236_16			PEAKS DB
ANYDLGVAELGGADNEATDLK	96.22	2135	21	-7.7	1068.5	183.6	0	1276300		04232021_Banfield_Phage_063B_300kDa_FT_10uL_1D_PR180_QE1_s10.raw	1	L3_063_250G2_scaffold_36_227			PEAKS DB
ANYSELFPSEEEAADR	83.7	1826.8	16	-0.6	914.405	170.21		4459800		04232021_Banfield_Phage_063B_300kDa_FilterTop_10uL_1D_PR180_QE1_s02.raw	1	L3_063_250G2_scaffold_394_19:L3_063_250G2_scaffold_706_3			PEAKS DB
ANYTGELFDK	56.91	1156.54	10	0.7	579.278	108.4	8201600	3417600		04232021_Banfield_Phage_063B_300kDa_FT_10uL_1D_PR180_QE1_s10.raw	2	L3_063_250G2_scaffold_640_42			PEAKS DB
APANLAAPEDGLTPTSIK	106.88	1764.93	18	1.1	883.471	140.01	11809000	361400		04232021_Banfield_Phage_063B_300kDa_FT_10uL_1D_PR180_QE1_s10.raw	3	L3_063_250G2_scaffold_194_1			PEAKS DB
APAPQGIALTLSGDR	62.21	1465.79	15	-0.1	733.902	141.52	0			04232021_Banfield_Phage_063B_300kDa_FT_10uL_1D_PR180_QE1_s10.raw	0	L3_063_250G2_scaffold_348_29			PEAKS DB
APDGIALAAC(+57.02)DQSSVIK	86.56	1714.86	17	-1.9	858.434	153.2		0		04232021_Banfield_Phage_063B_300kDa_FilterTop_10uL_1D_PR180_QE1_s02.raw	0	L3_063_250G2_scaffold_21_116	Carbamidomethylation	C10:Carbamidomethylation:1000.00	PEAKS DB
APDLQGVSPDAAEANFGGYK	113.66	2005.94	20	1	1003.98	169.02	4528000	0		04232021_Banfield_Phage_063B_300kDa_FT_10uL_1D_PR180_QE1_s10.raw	3	L3_063_250G2_scaffold_393_20			PEAKS DB
APEC(+57.02)FEIER	54.51	1149.51	9	-0.9	575.763	96.61		2584200		04232021_Banfield_Phage_063B_300kDa_FilterTop_10uL_1D_PR180_QE1_s02.raw	1	L3_063_250G2_scaffold_1538_1:L3_063_250G2_scaffold_115_133:L3_063_250G2_scaffold_437_34:L3_063_250G2_scaffold_458_13	Carbamidomethylation	C4:Carbamidomethylation:1000.00	PEAKS DB
APELLKEPLVYEAIK	58.21	1711.98	15	2.7	571.668	205.5		0		04232021_Banfield_Phage_063B_300kDa_FilterTop_10uL_1D_PR180_QE1_s02.raw	0	L3_063_250G2_scaffold_916_14			PEAKS DB
APEMVTSTHTYIVK	20.91	1575.8	14	5.9	526.276	92.28	0			04232021_Banfield_Phage_063B_300kDa_FT_10uL_1D_PR180_QE1_s10.raw	0	L3_063_250G2_scaffold_301_14			PEAKS DB
APEPQPQGFDNQAFLPDHK	43.91	2135.01	19	-2	712.675	151.95		76679		04232021_Banfield_Phage_063B_300kDa_FilterTop_10uL_1D_PR180_QE1_s02.raw	2	sp|Q9HBB8|CDHR5_HUMAN			PEAKS DB
APESDVTPENAFK	70.81	1403.66	13	-0.8	702.835	91.48	0	0		04232021_Banfield_Phage_063B_300kDa_FT_10uL_1D_PR180_QE1_s10.raw	0	L3_063_250G2_scaffold_158_109			PEAKS DB
APESGTVM(+15.99)LSLK	53.01	1247.64	12	1	624.829	95.89	21677			04232021_Banfield_Phage_063B_300kDa_FT_10uL_1D_PR180_QE1_s10.raw	1	L3_063_250G2_scaffold_1785_6	Oxidation (M)	M8:Oxidation (M):1000.00	PEAKS DB
APESGTVMLSLK	73.75	1231.65	12	-1.6	616.83	134.4	7664700	5877100		04232021_Banfield_Phage_063B_300kDa_FilterTop_10uL_1D_PR180_QE1_s02.raw	3	L3_063_250G2_scaffold_1785_6			PEAKS DB
APEVNWAAIEQK	78.01	1354.69	12	0.2	678.351	159.65		9074200		04232021_Banfield_Phage_063B_300kDa_FilterTop_10uL_1D_PR180_QE1_s02.raw	2	L3_063_250G2_scaffold_584_14			PEAKS DB
APFDTVLIHGLVR	77.08	1436.81	13	1.6	479.946	197.4	47543			04232021_Banfield_Phage_063B_300kDa_FT_10uL_1D_PR180_QE1_s10.raw	1	L3_063_250G2_scaffold_304_17			PEAKS DB
APFFLTR	42.95	850.47	7	-0.4	426.242	148.84		1406600		04232021_Banfield_Phage_063B_300kDa_FilterTop_10uL_1D_PR180_QE1_s02.raw	1	L3_063_250G2_scaffold_717_1:L3_063_250G2_scaffold_237_71			PEAKS DB
APFFSGGAFLQSATSNATNPDAVNEK	54.54	2640.25	26	0	881.089	216.6		32012		04232021_Banfield_Phage_063B_300kDa_FilterTop_10uL_1D_PR180_QE1_s02.raw	1	L3_063_250G2_scaffold_116_130			PEAKS DB
APGAAGAYVVESIIHNQK	68.14	1823.95	18	-0.7	608.991	202.47		361590		04232021_Banfield_Phage_063B_300kDa_FilterTop_10uL_1D_PR180_QE1_s02.raw	1	L3_063_250G2_scaffold_481_9			PEAKS DB
APGGVILITTK	54.96	1068.65	11	0.5	535.335	115.54		88372		04232021_Banfield_Phage_063B_300kDa_FilterTop_10uL_1D_PR180_QE1_s02.raw	1	L3_063_250G2_scaffold_448_24			PEAKS DB
APGIVMPDADLDLAVK	76.48	1623.85	16	6.8	812.94	201.99	658040			04232021_Banfield_Phage_063B_300kDa_FT_10uL_1D_PR180_QE1_s10.raw	2	L3_063_250G2_scaffold_54_59			PEAKS DB
APGTVGEEDANHLPNC(+57.02)YGR	98.13	2055.91	19	2.5	686.311	90.62	0	1671900		04232021_Banfield_Phage_063B_300kDa_FT_10uL_1D_PR180_QE1_s10.raw	2	L3_063_250G2_scaffold_194_1	Carbamidomethylation	C16:Carbamidomethylation:1000.00	PEAKS DB
APGWDPLC(+57.02)WDEC(+57.02)R	88.96	1660.68	13	0.4	831.346	223.82		81537000		04232021_Banfield_Phage_063B_300kDa_FilterTop_10uL_1D_PR180_QE1_s02.raw	1	sp|Q9Y6R7|FCGBP_HUMAN	Carbamidomethylation	C8:Carbamidomethylation:1000.00;C12:Carbamidomethylation:1000.00	PEAKS DB
APHAQDDPDM(+15.99)FLHVVER	66.21	1991.92	17	5.1	498.989	133.5	0	803200		04232021_Banfield_Phage_063B_300kDa_FT_10uL_1D_PR180_QE1_s10.raw	1	L3_063_250G2_scaffold_1654_21	Oxidation (M)	M10:Oxidation (M):1000.00	PEAKS DB
APHAQDDPDMFLHVVER	101.47	1975.92	17	0.5	659.648	156.24	17982000	125960		04232021_Banfield_Phage_063B_300kDa_FT_10uL_1D_PR180_QE1_s10.raw	4	L3_063_250G2_scaffold_1654_21			PEAKS DB
APHAQEDPDLFLR	72.25	1507.74	13	0.4	503.588	123.76	1029600	755920		04232021_Banfield_Phage_063B_300kDa_FilterTop_10uL_1D_PR180_QE1_s02.raw	2	L3_063_250G2_scaffold_500_32			PEAKS DB
APISAENYTEDEAK	90.15	1536.69	14	-1.3	769.354	87.14		4178400		04232021_Banfield_Phage_063B_300kDa_FilterTop_10uL_1D_PR180_QE1_s02.raw	1	L3_063_250G2_scaffold_769_21			PEAKS DB
APLDHINLHVR	61.93	1283.71	11	0.1	321.935	96.22	132370			04232021_Banfield_Phage_063B_300kDa_FT_10uL_1D_PR180_QE1_s10.raw	2	sp|O43451|MGA_HUMAN:sp|Q2M2H8|MGAL_HUMAN			PEAKS DB
APLEGDVVVSAK	48.57	1183.64	12	0.3	592.83	96.24		760280		04232021_Banfield_Phage_063B_300kDa_FilterTop_10uL_1D_PR180_QE1_s02.raw	1	L3_063_250G2_scaffold_611_23:L3_063_250G2_scaffold_1117_1			PEAKS DB
APLGLLDWK	44.71	1011.58	9	0.5	506.795	212.62		0		04232021_Banfield_Phage_063B_300kDa_FilterTop_10uL_1D_PR180_QE1_s02.raw	0	sp|Q13183|S13A2_HUMAN			PEAKS DB
APMHTNYFAFENADAAK	72.61	1896.85	17	-1.9	633.288	152.28	2990100	4753000		04232021_Banfield_Phage_063B_300kDa_FilterTop_10uL_1D_PR180_QE1_s02.raw	4	L3_063_250G2_scaffold_109_31			PEAKS DB
APNGPAPDPFFDR	71.19	1399.65	13	1.9	700.835	139.29	0			04232021_Banfield_Phage_063B_300kDa_FT_10uL_1D_PR180_QE1_s10.raw	0	L3_063_250G2_scaffold_97_19			PEAKS DB
APNLQGVDPNAAEANFGGYK	108.22	2031.96	20	-0.4	1016.99	162.3	2023200			04232021_Banfield_Phage_063B_300kDa_FT_10uL_1D_PR180_QE1_s10.raw	2	L3_063_250G2_scaffold_3893_1			PEAKS DB
APSEIFTLK	53.05	1004.55	9	-0.7	503.284	119.87	1183800			04232021_Banfield_Phage_063B_300kDa_FT_10uL_1D_PR180_QE1_s10.raw	1	L3_063_250G2_scaffold_33_37			PEAKS DB
APSGTPQGLLVYANR	68.8	1542.82	15	1.6	772.416	143.6	974160			04232021_Banfield_Phage_063B_300kDa_FT_10uL_1D_PR180_QE1_s10.raw	1	sp|Q9UQQ1|NALDL_HUMAN			PEAKS DB
APSLHISPV	24.2	919.513	9	0.4	460.764	120.32		3802100		04232021_Banfield_Phage_063B_300kDa_FilterTop_10uL_1D_PR180_QE1_s02.raw	1	L3_063_250G2_scaffold_1785_6			PEAKS DB
APSLHISPVITYEDK	96.48	1668.87	15	-3.1	835.441	141.09	22482000	10227000		04232021_Banfield_Phage_063B_300kDa_FT_10uL_1D_PR180_QE1_s10.raw	6	L3_063_250G2_scaffold_1785_6			PEAKS DB
APSQQADPDM(+15.99)YVHVVER	49.76	1956.9	17	-1	653.307	107.53	6680600			04232021_Banfield_Phage_063B_300kDa_FT_10uL_1D_PR180_QE1_s10.raw	2	L3_063_250G2_scaffold_379_44:L3_063_250G2_scaffold_341_4	Oxidation (M)	M10:Oxidation (M):1000.00	PEAKS DB
APSQQADPDMYVHVVER	109.17	1940.9	17	2.6	971.462	118.32	32685000	9570900		04232021_Banfield_Phage_063B_300kDa_FT_10uL_1D_PR180_QE1_s10.raw	2	L3_063_250G2_scaffold_379_44:L3_063_250G2_scaffold_341_4			PEAKS DB
APTAAAELVSK	53.7	1056.58	11	2.3	529.299	80.26	1714700	52040		04232021_Banfield_Phage_063B_300kDa_FT_10uL_1D_PR180_QE1_s10.raw	2	L3_063_250G2_scaffold_91_49			PEAKS DB
APTAQEIEDM(+15.99)LFANK	71.56	1692.8	15	-1.8	847.407	214.62		966040		04232021_Banfield_Phage_063B_300kDa_FilterTop_10uL_1D_PR180_QE1_s02.raw	2	L3_063_250G2_scaffold_225_89:L3_063_250G2_scaffold_431_18	Oxidation (M)	M10:Oxidation (M):1000.00	PEAKS DB
APTDNDFGAGLQHK	70.29	1469.69	14	-0.9	490.903	80.45	164240			04232021_Banfield_Phage_063B_300kDa_FT_10uL_1D_PR180_QE1_s10.raw	1	L3_063_250G2_scaffold_219_9			PEAKS DB
APVDYATLC(+57.02)K	65.67	1136.55	10	0.5	569.284	92.87		1187300		04232021_Banfield_Phage_063B_300kDa_FilterTop_10uL_1D_PR180_QE1_s02.raw	1	L3_063_250G2_scaffold_1176_6	Carbamidomethylation	C9:Carbamidomethylation:1000.00	PEAKS DB
APVGPTEPEK	45.98	1023.52	10	-1	512.769	46.89	50075			04232021_Banfield_Phage_063B_300kDa_FT_10uL_1D_PR180_QE1_s10.raw	1	L3_063_250G2_scaffold_344_22			PEAKS DB
APVIFSHSSAY	66.23	1177.58	11	0.5	589.796	108.4	109220000	146280000		04232021_Banfield_Phage_063B_300kDa_FT_10uL_1D_PR180_QE1_s10.raw	2	sp|P16444|DPEP1_HUMAN			PEAKS DB
APVIFSHSSAYSVC(+57.02)	40.79	1523.71	14	1.5	762.862	153.05		0		04232021_Banfield_Phage_063B_300kDa_FilterTop_10uL_1D_PR180_QE1_s02.raw	0	sp|P16444|DPEP1_HUMAN	Carbamidomethylation	C14:Carbamidomethylation:1000.00	PEAKS DB
APWELPK	40.37	839.454	7	-1.1	420.734	107.03	720400			04232021_Banfield_Phage_063B_300kDa_FT_10uL_1D_PR180_QE1_s10.raw	1	L3_063_250G2_scaffold_216_20			PEAKS DB
AQADLEAM(+15.99)SK	29.8	1078.5	10	-0.9	540.255	48.79		823220		04232021_Banfield_Phage_063B_300kDa_FilterTop_10uL_1D_PR180_QE1_s02.raw	2	L3_063_250G2_scaffold_246_21	Oxidation (M)	M8:Oxidation (M):1000.00	PEAKS DB
AQAEFEATGDYK	64.28	1328.59	12	1.4	665.302	81.38	586680			04232021_Banfield_Phage_063B_300kDa_FT_10uL_1D_PR180_QE1_s10.raw	1	L3_063_250G2_scaffold_974_curated_149.code11:L3_063_250G2_scaffold_974_curated_84.code15			PEAKS DB
AQAEFEATGDYK	58.01	1328.59	12	3.4	665.304	178.06			18729000	20220427_Banfield_ACphage_2B_pellet_infant_20uL_1D_RP180_QE3_2.raw	10	L3_063_250G2_scaffold_974_curated_149.code11:L3_063_250G2_scaffold_974_curated_84.code15			PEAKS DB
AQAHEESDHADVLAQYVMK	88	2140.98	19	-1.4	714.668	122.33	0	4588400		04232021_Banfield_Phage_063B_300kDa_FT_10uL_1D_PR180_QE1_s10.raw	2	L3_063_250G2_scaffold_248_55			PEAKS DB
AQAHIEAGAK	64.24	994.519	10	-1.6	498.266	38.66	20072000	41960000		04232021_Banfield_Phage_063B_300kDa_FT_10uL_1D_PR180_QE1_s10.raw	34	L3_063_250G2_scaffold_482_11			PEAKS DB
AQAIADEILTK	34.58	1171.64	11	1	586.83	123.84		189150		04232021_Banfield_Phage_063B_300kDa_FilterTop_10uL_1D_PR180_QE1_s02.raw	1	L3_063_250G2_scaffold_1130_16			PEAKS DB
AQAIIENC(+57.02)AHPDYK	55.68	1628.76	14	-0.7	543.927	83.17		92347		04232021_Banfield_Phage_063B_300kDa_FilterTop_10uL_1D_PR180_QE1_s02.raw	1	L3_063_250G2_scaffold_14_15:L3_063_250G2_scaffold_105_136	Carbamidomethylation	C8:Carbamidomethylation:1000.00	PEAKS DB
AQAIIENC(+57.02)VHPDYK	70.97	1656.79	14	1.5	553.272	92.73		6196800		04232021_Banfield_Phage_063B_300kDa_FilterTop_10uL_1D_PR180_QE1_s02.raw	3	L3_063_250G2_scaffold_147_48	Carbamidomethylation	C8:Carbamidomethylation:1000.00	PEAKS DB
AQAVYDALIK	42.93	1090.6	10	0.1	546.308	135.6		6376700		04232021_Banfield_Phage_063B_300kDa_FilterTop_10uL_1D_PR180_QE1_s02.raw	1	L3_063_250G2_scaffold_10306_2			PEAKS DB
AQAVYDALVAEGVK	69.61	1432.76	14	-1.6	717.384	171.75	0	2436500		04232021_Banfield_Phage_063B_300kDa_FilterTop_10uL_1D_PR180_QE1_s02.raw	1	L3_063_250G2_scaffold_22_243			PEAKS DB
AQC(+57.02)ATANWSTEEAQK	72.49	1693.74	15	-2.9	847.873	81.63	32262	88060		04232021_Banfield_Phage_063B_300kDa_FilterTop_10uL_1D_PR180_QE1_s02.raw	2	L3_063_250G2_scaffold_9527_2	Carbamidomethylation	C3:Carbamidomethylation:1000.00	PEAKS DB
AQDDPDMFLHVVER	66.25	1670.77	14	1.1	557.932	174.46	1470400			04232021_Banfield_Phage_063B_300kDa_FT_10uL_1D_PR180_QE1_s10.raw	1	L3_063_250G2_scaffold_1654_21			PEAKS DB
AQDFAIEGVTVGR	67.96	1361.69	13	0.3	681.854	152.42	521280	16870000		04232021_Banfield_Phage_063B_300kDa_FT_10uL_1D_PR180_QE1_s10.raw	2	L3_063_250G2_scaffold_556_43			PEAKS DB
AQEAGITTVVFDR	70.82	1405.72	13	-1.2	703.866	162.95		12723000		04232021_Banfield_Phage_063B_300kDa_FilterTop_10uL_1D_PR180_QE1_s02.raw	2	L3_063_250G2_scaffold_17006_2:L3_063_250G2_scaffold_869_30:L3_063_250G2_scaffold_16622_1:L3_063_250G2_scaffold_9422_3			PEAKS DB
AQELALPSAPK	46.61	1123.62	11	1.8	562.82	98.22	0			04232021_Banfield_Phage_063B_300kDa_FT_10uL_1D_PR180_QE1_s10.raw	0	L3_063_250G2_scaffold_603_35			PEAKS DB
AQEVAFQLAQNWIR	54.74	1672.87	14	-2.8	837.439	224.5	58090			04232021_Banfield_Phage_063B_300kDa_FT_10uL_1D_PR180_QE1_s10.raw	1	sp|O43280|TREA_HUMAN			PEAKS DB
AQEYVIEDHGQYPR	77.65	1703.79	14	-0.9	852.902	96.19		17370000		04232021_Banfield_Phage_063B_300kDa_FilterTop_10uL_1D_PR180_QE1_s02.raw	2	L3_063_250G2_scaffold_394_33:L3_063_250G2_scaffold_706_16			PEAKS DB
AQFGQGSGPIVLDDVR	85.6	1657.84	16	0.6	829.929	161.88	38464000	15373000		04232021_Banfield_Phage_063B_300kDa_FT_10uL_1D_PR180_QE1_s10.raw	3	sp|Q9UGM3|DMBT1_HUMAN			PEAKS DB
AQFISSESFK	49.2	1142.56	10	1.7	572.289	100.3	2288100	1491700		04232021_Banfield_Phage_063B_300kDa_FT_10uL_1D_PR180_QE1_s10.raw	4	L3_063_250G2_scaffold_2052_3			PEAKS DB
AQFSEEELAEK	57.39	1279.59	11	-0.3	640.804	92.66		8898800		04232021_Banfield_Phage_063B_300kDa_FilterTop_10uL_1D_PR180_QE1_s02.raw	1	L3_063_250G2_scaffold_72_22			PEAKS DB
AQGDPC(+57.02)IMNLWVHDGSK	77.92	1926.87	17	-2.8	643.296	197.8		2969700		04232021_Banfield_Phage_063B_300kDa_FilterTop_10uL_1D_PR180_QE1_s02.raw	1	L3_063_250G2_scaffold_109_43:L3_063_250G2_scaffold_355_68:L3_063_250G2_scaffold_560_34	Carbamidomethylation	C6:Carbamidomethylation:1000.00	PEAKS DB
AQGPNSESDIADQVN	56.38	1543.67	15	-1	772.844	82.22	641410	24830		04232021_Banfield_Phage_063B_300kDa_FT_10uL_1D_PR180_QE1_s10.raw	2	L3_063_250G2_scaffold_1151_45			PEAKS DB
AQGPNSESDIADQVNMINTAIAAK	125.2	2457.18	24	1.5	1229.6	206.26	22639000	551960		04232021_Banfield_Phage_063B_300kDa_FT_10uL_1D_PR180_QE1_s10.raw	5	L3_063_250G2_scaffold_1151_45			PEAKS DB
AQGVQLTAK	28.06	914.519	9	-0.9	458.266	54.79		369840		04232021_Banfield_Phage_063B_300kDa_FilterTop_10uL_1D_PR180_QE1_s02.raw	1	L3_063_250G2_scaffold_267_12:L3_063_250G2_scaffold_9743_1			PEAKS DB
AQGWNPLKEETTESEGEK	54.58	2031.94	18	3.6	678.323	119.67		0		04232021_Banfield_Phage_063B_300kDa_FilterTop_10uL_1D_PR180_QE1_s02.raw	0	L3_063_250G2_scaffold_2256_8			PEAKS DB
AQGYTYQGTNAKNPQVLHDER	53.18	2389.14	21	2.7	598.294	85.67		194920		04232021_Banfield_Phage_063B_300kDa_FilterTop_10uL_1D_PR180_QE1_s02.raw	1	L3_063_250G2_scaffold_109_70			PEAKS DB
AQHVDSIVEFC(+57.02)TEQNHNK	69.2	2154.98	18	-1.1	719.332	99.65		3054500		04232021_Banfield_Phage_063B_300kDa_FilterTop_10uL_1D_PR180_QE1_s02.raw	4	sp|A8K7I4|CLCA1_HUMAN	Carbamidomethylation	C11:Carbamidomethylation:1000.00	PEAKS DB
AQIENGNK	23.44	872.435	8	0	437.225	33.54		43449		04232021_Banfield_Phage_063B_300kDa_FilterTop_10uL_1D_PR180_QE1_s02.raw	1	L3_063_250G2_scaffold_2873_3			PEAKS DB
AQIFADVR	40.75	918.492	8	0.4	460.254	96.58	820320	726160		04232021_Banfield_Phage_063B_300kDa_FilterTop_10uL_1D_PR180_QE1_s02.raw	2	L3_063_250G2_scaffold_1151_37:L3_063_250G2_scaffold_21_120			PEAKS DB
AQIINDAFNLA	40.9	1188.61	11	-0.4	595.314	210.16		3291200		04232021_Banfield_Phage_063B_300kDa_FilterTop_10uL_1D_PR180_QE1_s02.raw	1	sp|P15144|AMPN_HUMAN			PEAKS DB
AQIINDAFNLASAH	61.45	1483.74	14	-0.5	742.878	199.72		6701100		04232021_Banfield_Phage_063B_300kDa_FilterTop_10uL_1D_PR180_QE1_s02.raw	1	sp|P15144|AMPN_HUMAN			PEAKS DB
AQIINDAFNLASAHK	86.31	1611.84	15	0.9	538.287	164.12	96005000	703060000		04232021_Banfield_Phage_063B_300kDa_FT_10uL_1D_PR180_QE1_s10.raw	13	sp|P15144|AMPN_HUMAN			PEAKS DB
AQIPGSQLVNK	52.03	1153.65	11	2.7	577.832	98.68		2125400		04232021_Banfield_Phage_063B_300kDa_FilterTop_10uL_1D_PR180_QE1_s02.raw	2	L3_063_250G2_scaffold_374_64			PEAKS DB
AQLFADVR	40.75	918.492	8	0.4	460.254	96.58	820320	726160		04232021_Banfield_Phage_063B_300kDa_FilterTop_10uL_1D_PR180_QE1_s02.raw	2				PEAKS DB
AQLNFGGVTENVM(+15.99)TR	55.82	1651.8	15	-2.6	826.904	153.87		137800		04232021_Banfield_Phage_063B_300kDa_FilterTop_10uL_1D_PR180_QE1_s02.raw	2	L3_063_250G2_scaffold_463_18	Oxidation (M)	M13:Oxidation (M):1000.00	PEAKS DB
AQLNFGGVTENVMTR	53.84	1635.8	15	0.2	818.909	186.83		189850		04232021_Banfield_Phage_063B_300kDa_FilterTop_10uL_1D_PR180_QE1_s02.raw	1	L3_063_250G2_scaffold_463_18			PEAKS DB
AQLSWESLTSIER	58.5	1518.77	13	2.1	760.393	203.81	182740			04232021_Banfield_Phage_063B_300kDa_FT_10uL_1D_PR180_QE1_s10.raw	1	L3_063_250G2_scaffold_54_59			PEAKS DB
AQM(+15.99)NNPM(+15.99)VDVELK	59.09	1519.7	13	-1.6	760.857	90.97		497040		04232021_Banfield_Phage_063B_300kDa_FilterTop_10uL_1D_PR180_QE1_s02.raw	1	L3_063_250G2_scaffold_102_38	Oxidation (M)	M3:Oxidation (M):1000.00;M7:Oxidation (M):1000.00	PEAKS DB
AQNGVGDPAILVDK	43.1	1395.74	14	-1	698.875	121.6		89969		04232021_Banfield_Phage_063B_300kDa_FilterTop_10uL_1D_PR180_QE1_s02.raw	1	L3_063_250G2_scaffold_22_169			PEAKS DB
AQNPFLTTLDNVK	30.41	1459.77	13	-0.2	730.891	193.08	687420			04232021_Banfield_Phage_063B_300kDa_FT_10uL_1D_PR180_QE1_s10.raw	1	L3_063_250G2_scaffold_5953_1:L3_063_250G2_scaffold_3893_1:L3_063_250G2_scaffold_4716_1:L3_063_250G2_scaffold_393_20			PEAKS DB
AQNPNSWAMAASLQK	80.81	1615.78	15	1.8	808.898	133.69	36976			04232021_Banfield_Phage_063B_300kDa_FT_10uL_1D_PR180_QE1_s10.raw	1	L3_063_250G2_scaffold_4483_1			PEAKS DB
AQPWNHGETFTC(+57.02)TAAHPELK	68.6	2294.05	20	-0.7	765.691	129.4		11855000		04232021_Banfield_Phage_063B_300kDa_FilterTop_10uL_1D_PR180_QE1_s02.raw	2	sp|P01877|IGHA2_HUMAN	Carbamidomethylation	C12:Carbamidomethylation:1000.00	PEAKS DB
AQQDALAPIYK	60.83	1216.65	11	1.2	609.331	100.2		5725600		04232021_Banfield_Phage_063B_300kDa_FilterTop_10uL_1D_PR180_QE1_s02.raw	1	L3_063_250G2_scaffold_246_21			PEAKS DB
AQSAEQTISTNLQNEINR	80.22	2015.99	18	0.2	1009	182.24		858930		04232021_Banfield_Phage_063B_300kDa_FilterTop_10uL_1D_PR180_QE1_s02.raw	1	L3_063_250G2_scaffold_974_curated_39.code15			PEAKS DB
AQSVVDYLISK	44.7	1221.66	11	1.3	611.838	188.29		389030		04232021_Banfield_Phage_063B_300kDa_FilterTop_10uL_1D_PR180_QE1_s02.raw	2	L3_063_250G2_scaffold_267_12			PEAKS DB
AQTGLAC(+57.02)VNSWGAIPLEK	64.19	1913.97	18	-4	957.987	208.04		379660		04232021_Banfield_Phage_063B_300kDa_FilterTop_10uL_1D_PR180_QE1_s02.raw	1	L3_063_250G2_scaffold_219_9:L3_063_250G2_scaffold_105_21	Carbamidomethylation	C7:Carbamidomethylation:1000.00	PEAKS DB
AQTNWNVSSVTGTGTELK	76.11	1891.93	18	-5.8	946.966	148.76	141400	80088		04232021_Banfield_Phage_063B_300kDa_FT_10uL_1D_PR180_QE1_s10.raw	3	L3_063_250G2_scaffold_79_87			PEAKS DB
AQVGC(+57.02)EITC(+57.02)PE	49.21	1262.53	11	-1.2	632.27	89.39		6194700		04232021_Banfield_Phage_063B_300kDa_FilterTop_10uL_1D_PR180_QE1_s02.raw	1	sp|Q9Y6R7|FCGBP_HUMAN	Carbamidomethylation	C5:Carbamidomethylation:1000.00;C9:Carbamidomethylation:1000.00	PEAKS DB
AQVGC(+57.02)EITC(+57.02)PEN	42.86	1376.57	12	-1.7	689.291	85.98		660230		04232021_Banfield_Phage_063B_300kDa_FilterTop_10uL_1D_PR180_QE1_s02.raw	1	sp|Q9Y6R7|FCGBP_HUMAN	Carbamidomethylation	C5:Carbamidomethylation:1000.00;C9:Carbamidomethylation:1000.00	PEAKS DB
AQVGC(+57.02)EITC(+57.02)PENS	32.61	1463.6	13	-0.7	732.808	87.53		913220		04232021_Banfield_Phage_063B_300kDa_FilterTop_10uL_1D_PR180_QE1_s02.raw	1	sp|Q9Y6R7|FCGBP_HUMAN	Carbamidomethylation	C5:Carbamidomethylation:1000.00;C9:Carbamidomethylation:1000.00	PEAKS DB
AQVGC(+57.02)EITC(+57.02)PENSHY	65.96	1763.72	15	-1	882.869	106.44		0		04232021_Banfield_Phage_063B_300kDa_FilterTop_10uL_1D_PR180_QE1_s02.raw	0	sp|Q9Y6R7|FCGBP_HUMAN	Carbamidomethylation	C5:Carbamidomethylation:1000.00;C9:Carbamidomethylation:1000.00	PEAKS DB
AQVGC(+57.02)EITC(+57.02)PENSHYEVC(+57.02)GPPC(+57.02)PA	77.92	2731.11	24	0.8	1366.57	156.75		9889900		04232021_Banfield_Phage_063B_300kDa_FilterTop_10uL_1D_PR180_QE1_s02.raw	2	sp|Q9Y6R7|FCGBP_HUMAN	Carbamidomethylation	C5:Carbamidomethylation:1000.00;C9:Carbamidomethylation:1000.00;C18:Carbamidomethylation:1000.00;C22:Carbamidomethylation:1000.00	PEAKS DB
AQVGC(+57.02)EITC(+57.02)PENSHYEVC(+57.02)GPPC(+57.02)PASC(+57.02)PSPA	62.17	3330.35	30	0.9	1111.13	160.82		8724100		04232021_Banfield_Phage_063B_300kDa_FilterTop_10uL_1D_PR180_QE1_s02.raw	1	sp|Q9Y6R7|FCGBP_HUMAN	Carbamidomethylation	C5:Carbamidomethylation:1000.00;C9:Carbamidomethylation:1000.00;C18:Carbamidomethylation:1000.00;C22:Carbamidomethylation:1000.00;C26:Carbamidomethylation:1000.00	PEAKS DB
AQVGC(+57.02)EITC(+57.02)PENSHYEVC(+57.02)GPPC(+57.02)PASC(+57.02)PSPAP	70	3427.4	31	2.3	1143.48	166.93		79144000		04232021_Banfield_Phage_063B_300kDa_FilterTop_10uL_1D_PR180_QE1_s02.raw	3	sp|Q9Y6R7|FCGBP_HUMAN	Carbamidomethylation	C5:Carbamidomethylation:1000.00;C9:Carbamidomethylation:1000.00;C18:Carbamidomethylation:1000.00;C22:Carbamidomethylation:1000.00;C26:Carbamidomethylation:1000.00	PEAKS DB
AQVGC(+57.02)EITC(+57.02)PENSHYEVC(+57.02)GPPC(+57.02)PASC(+57.02)PSPAPL	76.49	3540.49	32	-0.4	1181.17	186.73		108090000		04232021_Banfield_Phage_063B_300kDa_FilterTop_10uL_1D_PR180_QE1_s02.raw	3	sp|Q9Y6R7|FCGBP_HUMAN	Carbamidomethylation	C5:Carbamidomethylation:1000.00;C9:Carbamidomethylation:1000.00;C18:Carbamidomethylation:1000.00;C22:Carbamidomethylation:1000.00;C26:Carbamidomethylation:1000.00	PEAKS DB
AQVPGFRPGMVPM(+15.99)	27.92	1401.69	13	-1.7	701.851	152.68		1482800		04232021_Banfield_Phage_063B_300kDa_FilterTop_10uL_1D_PR180_QE1_s02.raw	3	L3_063_250G2_scaffold_901_7:L3_063_250G2_scaffold_11190_1	Oxidation (M)	M13:Oxidation (M):32.97	PEAKS DB
AQVPGHLQMAGLLK	62.44	1461.81	14	2	488.279	138.28	4150000			04232021_Banfield_Phage_063B_300kDa_FT_10uL_1D_PR180_QE1_s10.raw	5	L3_063_250G2_scaffold_1037_12			PEAKS DB
AREDIFMETLK	35.22	1351.68	11	1.3	451.568	158.2		241120		04232021_Banfield_Phage_063B_300kDa_FilterTop_10uL_1D_PR180_QE1_s02.raw	2	sp|P25311|ZA2G_HUMAN			PEAKS DB
ASAAGLIRSFSER	25.76	1363.72	13	4.2	682.87	199.8	18751000			04232021_Banfield_Phage_063B_300kDa_FT_10uL_1D_PR180_QE1_s10.raw	1	sp|Q9NY33|DPP3_HUMAN			PEAKS DB
ASAAQVGTTLNAY	42.62	1265.63	13	-0.4	633.82	130.53		359430		04232021_Banfield_Phage_063B_300kDa_FilterTop_10uL_1D_PR180_QE1_s02.raw	1	L3_063_250G2_scaffold_1021_8			PEAKS DB
ASADFQPVDEIK	36.17	1318.64	12	2.9	660.329	122.06		1805800		04232021_Banfield_Phage_063B_300kDa_FilterTop_10uL_1D_PR180_QE1_s02.raw	1	L3_063_250G2_scaffold_544_38			PEAKS DB
ASANMDLMR	43.9	1007.45	9	0.2	504.734	83.03	986210			04232021_Banfield_Phage_063B_300kDa_FT_10uL_1D_PR180_QE1_s10.raw	1	sp|P28838|AMPL_HUMAN			PEAKS DB
ASAPNSHVPLSSAF	37.02	1383.68	14	1.7	692.848	136.31		1111800		04232021_Banfield_Phage_063B_300kDa_FilterTop_10uL_1D_PR180_QE1_s02.raw	1	sp|P11678|PERE_HUMAN			PEAKS DB
ASAQTITGYYSR	62.73	1316.64	12	1.2	659.326	88.77	1734900	7792500		04232021_Banfield_Phage_063B_300kDa_FT_10uL_1D_PR180_QE1_s10.raw	3	L3_063_250G2_scaffold_1500_9			PEAKS DB
ASAVNM(+15.99)PYVIER	54.35	1364.68	12	-0.3	683.345	92.55		3225200		04232021_Banfield_Phage_063B_300kDa_FilterTop_10uL_1D_PR180_QE1_s02.raw	1	L3_063_250G2_scaffold_4045_4	Oxidation (M)	M6:Oxidation (M):1000.00	PEAKS DB
ASDFSFVTPDWGK	61.39	1455.67	13	-0.5	728.84	210.82		53022		04232021_Banfield_Phage_063B_300kDa_FilterTop_10uL_1D_PR180_QE1_s02.raw	1	L3_063_250G2_scaffold_208_27			PEAKS DB
ASDHGLDYIPYR	73.47	1405.66	12	-2.1	703.837	108.72	9244600	1514000		04232021_Banfield_Phage_063B_300kDa_FT_10uL_1D_PR180_QE1_s10.raw	3	L3_063_250G2_scaffold_1130_15			PEAKS DB
ASDQVQNNGLIDAFGALSSGNGAVSQR	74.48	2675.29	27	-1.7	892.769	219.36		892880		04232021_Banfield_Phage_063B_300kDa_FilterTop_10uL_1D_PR180_QE1_s02.raw	1	sp|A8K7I4|CLCA1_HUMAN			PEAKS DB
ASDQYGNNLYSATANGK	68.61	1772.8	17	-2.4	887.403	84.51	32644			04232021_Banfield_Phage_063B_300kDa_FT_10uL_1D_PR180_QE1_s10.raw	1	L3_063_250G2_scaffold_7387_6:L3_063_250G2_scaffold_550_43			PEAKS DB
ASDTAMYYC(+57.02)AR	66.35	1307.53	11	-1	654.77	85.63		690720		04232021_Banfield_Phage_063B_300kDa_FilterTop_10uL_1D_PR180_QE1_s02.raw	1	sp|A0A0C4DH38|HV551_HUMAN:sp|A0A0J9YXX1|HV5X1_HUMAN	Carbamidomethylation	C9:Carbamidomethylation:1000.00	PEAKS DB
ASDVGGWPEYK	28.95	1207.55	11	0.8	604.783	109.94		0		04232021_Banfield_Phage_063B_300kDa_FilterTop_10uL_1D_PR180_QE1_s02.raw	0	L3_063_250G2_scaffold_208_29			PEAKS DB
ASDVIVSAGSC(+57.02)TTN	41.61	1380.62	14	-1.4	691.316	82.12		872920		04232021_Banfield_Phage_063B_300kDa_FilterTop_10uL_1D_PR180_QE1_s02.raw	4	L3_063_250G2_scaffold_6749_3:L3_063_250G2_scaffold_10706_1	Carbamidomethylation	C11:Carbamidomethylation:1000.00	PEAKS DB
ASDYEILTC(+57.02)R	65.94	1226.56	10	-1.2	614.287	120.56		12365000		04232021_Banfield_Phage_063B_300kDa_FilterTop_10uL_1D_PR180_QE1_s02.raw	1	L3_063_250G2_scaffold_72_22:L3_063_250G2_scaffold_1050_15:L3_063_250G2_scaffold_641_30:L3_063_250G2_scaffold_2414_4:L3_063_250G2_scaffold_565_26	Carbamidomethylation	C9:Carbamidomethylation:1000.00	PEAKS DB
ASDYVSLTSYTHHPF	33.92	1723.78	15	-1.3	575.601	164.56	88955			04232021_Banfield_Phage_063B_300kDa_FT_10uL_1D_PR180_QE1_s10.raw	1	L3_063_250G2_scaffold_20_93			PEAKS DB
ASEIENVSVM(+15.99)K	35.01	1221.59	11	-0.1	611.803	79.27		131230		04232021_Banfield_Phage_063B_300kDa_FilterTop_10uL_1D_PR180_QE1_s02.raw	1	L3_063_250G2_scaffold_584_34	Oxidation (M)	M10:Oxidation (M):1000.00	PEAKS DB
ASETTAAAAGAVGVVR	70.54	1429.75	16	1.7	715.885	88.91	2688600			04232021_Banfield_Phage_063B_300kDa_FT_10uL_1D_PR180_QE1_s10.raw	1	L3_063_250G2_scaffold_1005_23			PEAKS DB
ASEVYFLR	37.13	983.508	8	2.1	492.762	113.61	1465100			04232021_Banfield_Phage_063B_300kDa_FT_10uL_1D_PR180_QE1_s10.raw	1	L3_063_250G2_scaffold_610_7:L3_063_250G2_scaffold_424_6			PEAKS DB
ASFDAVENVTAVR	81.34	1377.69	13	0.7	689.852	135.04	72706000	9197000		04232021_Banfield_Phage_063B_300kDa_FT_10uL_1D_PR180_QE1_s10.raw	7	L3_063_250G2_scaffold_1320_15			PEAKS DB
ASFDQIGFVYSNK	53.19	1474.71	13	0.7	738.362	186.06		492420		04232021_Banfield_Phage_063B_300kDa_FilterTop_10uL_1D_PR180_QE1_s02.raw	1	L3_063_250G2_scaffold_154_81			PEAKS DB
ASFGLNGNVNK	56.69	1119.57	11	0.7	560.791	82.5	558530			04232021_Banfield_Phage_063B_300kDa_FT_10uL_1D_PR180_QE1_s10.raw	1	L3_063_250G2_scaffold_392_30			PEAKS DB
ASFTGAAAIIGEDVIAK	53.73	1632.87	17	0.9	817.444	207.79	381380			04232021_Banfield_Phage_063B_300kDa_FT_10uL_1D_PR180_QE1_s10.raw	2	L3_063_250G2_scaffold_54_1			PEAKS DB
ASGFNAM(+15.99)EDAQTLR	57.1	1525.68	14	-1.8	763.847	98.66		80087		04232021_Banfield_Phage_063B_300kDa_FilterTop_10uL_1D_PR180_QE1_s02.raw	1	sp|P09525|ANXA4_HUMAN	Oxidation (M)	M7:Oxidation (M):1000.00	PEAKS DB
ASGFNAMEDAQTLR	58.24	1509.69	14	-0.7	755.851	149.69		1910900		04232021_Banfield_Phage_063B_300kDa_FilterTop_10uL_1D_PR180_QE1_s02.raw	1	sp|P09525|ANXA4_HUMAN			PEAKS DB
ASGHVDAFNDPLIDNR	58.23	1739.82	16	-0.5	580.948	142.48		787590		04232021_Banfield_Phage_063B_300kDa_FilterTop_10uL_1D_PR180_QE1_s02.raw	3	L3_063_250G2_scaffold_102_44:L3_063_250G2_scaffold_153_2:L3_063_250G2_scaffold_190_36			PEAKS DB
ASGIIVNDLMYK	44.85	1322.69	12	2.7	662.354	162.59	724710			04232021_Banfield_Phage_063B_300kDa_FT_10uL_1D_PR180_QE1_s10.raw	3	L3_063_250G2_scaffold_68_2			PEAKS DB
ASGLSEADEFTR	58.27	1281.58	12	2.4	641.801	95.85	2401700			04232021_Banfield_Phage_063B_300kDa_FT_10uL_1D_PR180_QE1_s10.raw	2	L3_063_250G2_scaffold_215_48			PEAKS DB
ASGLSESDLYWR	71.24	1382.65	12	0.6	692.331	156.71	12092000	0		04232021_Banfield_Phage_063B_300kDa_FT_10uL_1D_PR180_QE1_s10.raw	1	L3_063_250G2_scaffold_1227_11:L3_063_250G2_scaffold_4163_1			PEAKS DB
ASGQTYETDAEAGEK	22.24	1555.66	15	-1.8	778.838	88.01	0			04232021_Banfield_Phage_063B_300kDa_FT_10uL_1D_PR180_QE1_s10.raw	0	L3_063_250G2_scaffold_962_7			PEAKS DB
ASGTFSSPSYPAYYPNNAK	78.4	2020.92	19	0.2	1011.47	131.59	210780	6864900		04232021_Banfield_Phage_063B_300kDa_FT_10uL_1D_PR180_QE1_s10.raw	4	sp|Q9UGM3|DMBT1_HUMAN			PEAKS DB
ASGVPDR	34.84	700.35	7	-2.7	351.182	35.51	201580	64956		04232021_Banfield_Phage_063B_300kDa_FT_10uL_1D_PR180_QE1_s10.raw	2	sp|P01615|KVD28_HUMAN:sp|A0A075B6P5|KV228_HUMAN:sp|P01614|KVD40_HUMAN:sp|A0A087WW87|KV240_HUMAN			PEAKS DB
ASHEEVEGLVEK	49.27	1325.65	12	0.6	442.89	80.73		0		04232021_Banfield_Phage_063B_300kDa_FilterTop_10uL_1D_PR180_QE1_s02.raw	0	sp|Q08380|LG3BP_HUMAN			PEAKS DB
ASIAAGDITK	33.74	945.513	10	-0.5	473.764	66.23	654910			04232021_Banfield_Phage_063B_300kDa_FT_10uL_1D_PR180_QE1_s10.raw	2	L3_063_250G2_scaffold_87_75			PEAKS DB
ASIELEK	25.79	788.428	7	-1.2	395.221	65.86		2402900		04232021_Banfield_Phage_063B_300kDa_FilterTop_10uL_1D_PR180_QE1_s02.raw	1	L3_063_250G2_scaffold_414_43			PEAKS DB
ASIGSQGNDNIGDFR	60.12	1549.71	15	-2.2	775.862	114.12		0		04232021_Banfield_Phage_063B_300kDa_FilterTop_10uL_1D_PR180_QE1_s02.raw	0	L3_063_250G2_scaffold_699_21			PEAKS DB
ASIPMNVGSMTNK	33.97	1348.65	13	0.2	675.331	121.5		104530		04232021_Banfield_Phage_063B_300kDa_FilterTop_10uL_1D_PR180_QE1_s02.raw	1	L3_063_250G2_scaffold_1506_8			PEAKS DB
ASISGGGLPAPYQAK	69.14	1415.74	15	0.4	708.878	111.18	9365300	19988000		04232021_Banfield_Phage_063B_300kDa_FilterTop_10uL_1D_PR180_QE1_s02.raw	3	sp|P22748|CAH4_HUMAN			PEAKS DB
ASIWETNPGTIR	71.63	1343.68	12	0.4	672.849	131.91	319790000	62694000		04232021_Banfield_Phage_063B_300kDa_FT_10uL_1D_PR180_QE1_s10.raw	2	sp|P98073|ENTK_HUMAN			PEAKS DB
ASIYGNTENAAEILASK	57.31	1750.87	17	-2.5	876.442	171.45	213040			04232021_Banfield_Phage_063B_300kDa_FT_10uL_1D_PR180_QE1_s10.raw	1	L3_063_250G2_scaffold_268_32			PEAKS DB
ASIYVLK	24.87	792.475	7	1	397.245	95.21		409340		04232021_Banfield_Phage_063B_300kDa_FilterTop_10uL_1D_PR180_QE1_s02.raw	1	L3_063_250G2_scaffold_5268_1:L3_063_250G2_scaffold_2676_1			PEAKS DB
ASKPSYVIGNYIAPVQEK	79.5	1963.04	18	-2.3	982.526	157.59		10599000		04232021_Banfield_Phage_063B_300kDa_FilterTop_10uL_1D_PR180_QE1_s02.raw	2	L3_063_250G2_scaffold_974_curated_29.code15:L3_063_250G2_scaffold_974_curated_40.code11			PEAKS DB
ASLATDSFLSAASFQETTR	89.99	2001.96	19	1.3	1001.99	203.2	81088			04232021_Banfield_Phage_063B_300kDa_FT_10uL_1D_PR180_QE1_s10.raw	1	L3_063_250G2_scaffold_14507_1			PEAKS DB
ASLEAAK	22.41	688.375	7	-2.1	345.194	37.66		97085		04232021_Banfield_Phage_063B_300kDa_FilterTop_10uL_1D_PR180_QE1_s02.raw	1	L3_063_250G2_scaffold_2873_3			PEAKS DB
ASLEIEK	25.79	788.428	7	-1.2	395.221	65.86		2402900		04232021_Banfield_Phage_063B_300kDa_FilterTop_10uL_1D_PR180_QE1_s02.raw	1	L3_063_250G2_scaffold_2873_3			PEAKS DB
ASLELNNK	37.47	887.471	8	-1.1	444.742	58.95		1496700		04232021_Banfield_Phage_063B_300kDa_FilterTop_10uL_1D_PR180_QE1_s02.raw	1	L3_063_250G2_scaffold_1352_5			PEAKS DB
ASLGYNYNEGTLK	44.56	1428.69	13	-0.7	715.351	113.8		102490		04232021_Banfield_Phage_063B_300kDa_FilterTop_10uL_1D_PR180_QE1_s02.raw	1	L3_063_250G2_scaffold_914_14			PEAKS DB
ASLIITER	26.49	901.523	8	1.3	451.769	88.8	230480			04232021_Banfield_Phage_063B_300kDa_FT_10uL_1D_PR180_QE1_s10.raw	1	L3_063_250G2_scaffold_61_10			PEAKS DB
ASLNGLGQGAPESVVNAR	70.92	1738.9	18	-0.5	870.455	129.8	155740			04232021_Banfield_Phage_063B_300kDa_FT_10uL_1D_PR180_QE1_s10.raw	1	L3_063_250G2_scaffold_2777_2			PEAKS DB
ASLPPAGDILPNK	47.55	1291.71	13	1.6	646.865	136.9		23748000		04232021_Banfield_Phage_063B_300kDa_FilterTop_10uL_1D_PR180_QE1_s02.raw	4	sp|P09093|CEL3A_HUMAN			PEAKS DB
ASLTGADGNDTDDTSPTYK	90.16	1927.83	19	-0.9	964.92	83.1		4891500		04232021_Banfield_Phage_063B_300kDa_FilterTop_10uL_1D_PR180_QE1_s02.raw	1	L3_063_250G2_scaffold_1298_22:L3_063_250G2_scaffold_1006_13			PEAKS DB
ASM(+15.99)ISPDFVGHTVAVHNGNK	75.66	2096.01	20	0.6	525.01	110.46		15573000		04232021_Banfield_Phage_063B_300kDa_FilterTop_10uL_1D_PR180_QE1_s02.raw	1	L3_063_250G2_scaffold_3248_5:L3_063_250G2_scaffold_869_42:L3_063_250G2_scaffold_2610_5	Oxidation (M)	M3:Oxidation (M):1000.00	PEAKS DB
ASMISPDFVGHTVAVHNGNK	75.01	2080.02	20	1.3	521.012	141.26		2936500		04232021_Banfield_Phage_063B_300kDa_FilterTop_10uL_1D_PR180_QE1_s02.raw	3	L3_063_250G2_scaffold_3248_5:L3_063_250G2_scaffold_869_42:L3_063_250G2_scaffold_2610_5			PEAKS DB
ASMQGSNEVIPVK	61.04	1358.69	13	-6.4	680.346	90.42		161590		04232021_Banfield_Phage_063B_300kDa_FilterTop_10uL_1D_PR180_QE1_s02.raw	1	L3_063_250G2_scaffold_109_31			PEAKS DB
ASNADVQAVLYK	59.92	1277.66	12	1.8	639.839	94.41	1417600	0		04232021_Banfield_Phage_063B_300kDa_FT_10uL_1D_PR180_QE1_s10.raw	1	L3_063_250G2_scaffold_1450_10			PEAKS DB
ASNVLDGNLGTYWH	48.01	1545.72	14	-1.8	773.866	190	0			04232021_Banfield_Phage_063B_300kDa_FT_10uL_1D_PR180_QE1_s10.raw	0	L3_063_250G2_scaffold_788_13			PEAKS DB
ASPNAFPIEYSDGK	27.64	1494.7	14	-6.2	748.352	134.86		332400		04232021_Banfield_Phage_063B_300kDa_FilterTop_10uL_1D_PR180_QE1_s02.raw	2	L3_063_250G2_scaffold_407_72			PEAKS DB
ASPTSDFASPTYDLIK	80.93	1711.83	16	-2.1	856.921	174.98	445460	65118000		04232021_Banfield_Phage_063B_300kDa_FT_10uL_1D_PR180_QE1_s10.raw	4	sp|Q86UP6|CUZD1_HUMAN			PEAKS DB
ASQAWLTDPTVFEVNR	87.75	1832.91	16	0.6	917.461	205.39	8366700	1292200		04232021_Banfield_Phage_063B_300kDa_FT_10uL_1D_PR180_QE1_s10.raw	2	L3_063_250G2_scaffold_2640_5			PEAKS DB
ASQDIDDDMNWYQQK	69.29	1855.77	15	0.1	928.891	150.84	638030			04232021_Banfield_Phage_063B_300kDa_FT_10uL_1D_PR180_QE1_s10.raw	1	sp|P06315|KV502_HUMAN			PEAKS DB
ASQGISNYLAW	26.5	1208.58	11	3.7	605.301	220.83		0		04232021_Banfield_Phage_063B_300kDa_FilterTop_10uL_1D_PR180_QE1_s02.raw	0	sp|P04430|KV116_HUMAN			PEAKS DB
ASQGISSALAWYQQK	55.24	1636.82	15	-2.8	819.415	175.25	0			04232021_Banfield_Phage_063B_300kDa_FT_10uL_1D_PR180_QE1_s10.raw	0	sp|A0A0B4J2D9|KVD13_HUMAN:sp|P0DP09|KV113_HUMAN			PEAKS DB
ASQHGSDVVIETDF	24.42	1503.68	14	-2.1	752.848	139.27	157960			04232021_Banfield_Phage_063B_300kDa_FT_10uL_1D_PR180_QE1_s10.raw	1	sp|Q9Y6R7|FCGBP_HUMAN			PEAKS DB
ASQHGSDVVIETDFGLR	113.84	1829.89	17	2.6	915.955	173.15	1212000000	45581000		04232021_Banfield_Phage_063B_300kDa_FT_10uL_1D_PR180_QE1_s10.raw	97	sp|Q9Y6R7|FCGBP_HUMAN			PEAKS DB
ASQITTNPAHDTKPIWSPDGK	77.67	2263.12	21	-0.1	755.382	100.55	3496200	4228000		04232021_Banfield_Phage_063B_300kDa_FT_10uL_1D_PR180_QE1_s10.raw	5	L3_063_250G2_scaffold_22_237			PEAKS DB
ASQSEM(+15.99)ETTFNDAQEGIESAASK	57.48	2446.04	23	1.5	816.357	166.61		49717		04232021_Banfield_Phage_063B_300kDa_FilterTop_10uL_1D_PR180_QE1_s02.raw	1	L3_063_250G2_scaffold_1764_3	Oxidation (M)	M6:Oxidation (M):1000.00	PEAKS DB
ASQSIGSSLHW	46.25	1171.56	11	0.1	586.788	136.51	11105000			04232021_Banfield_Phage_063B_300kDa_FT_10uL_1D_PR180_QE1_s10.raw	2	sp|A0A0A0MT36|KVD21_HUMAN:sp|A0A0C4DH24|KV621_HUMAN			PEAKS DB
ASQSIGSSLHWYQQK	48.72	1718.84	15	1.8	573.954	112.52	422870			04232021_Banfield_Phage_063B_300kDa_FT_10uL_1D_PR180_QE1_s10.raw	1	sp|A0A0A0MT36|KVD21_HUMAN:sp|A0A0C4DH24|KV621_HUMAN			PEAKS DB
ASQSIGSSLHWYQQKPDQSPK	93.45	2371.16	21	0.6	791.393	105.68	63859000	1184100		04232021_Banfield_Phage_063B_300kDa_FT_10uL_1D_PR180_QE1_s10.raw	4	sp|A0A0A0MT36|KVD21_HUMAN:sp|A0A0C4DH24|KV621_HUMAN			PEAKS DB
ASQSISSYLNW	33.98	1254.59	11	2	628.303	217.28	4837900			04232021_Banfield_Phage_063B_300kDa_FT_10uL_1D_PR180_QE1_s10.raw	1	sp|P01597|KV139_HUMAN:sp|P04432|KVD39_HUMAN			PEAKS DB
ASQSISSYLNWYQQK	78.76	1801.86	15	0.9	901.94	200.45	3957600			04232021_Banfield_Phage_063B_300kDa_FT_10uL_1D_PR180_QE1_s10.raw	2	sp|P01597|KV139_HUMAN:sp|P04432|KVD39_HUMAN			PEAKS DB
ASQSISSYLNWYQQKPGK	70.83	2084.03	18	0.9	695.686	182.41	810150			04232021_Banfield_Phage_063B_300kDa_FT_10uL_1D_PR180_QE1_s10.raw	1	sp|P01597|KV139_HUMAN:sp|P04432|KVD39_HUMAN			PEAKS DB
ASQSVSSNLAWYQQK	75.53	1695.82	15	0	848.918	117.69	122210000	27306000		04232021_Banfield_Phage_063B_300kDa_FT_10uL_1D_PR180_QE1_s10.raw	9	sp|A0A087WSY6|KVD15_HUMAN			PEAKS DB
ASQSVSSNLAWYQQKPGQAPR	76.36	2302.15	21	-1.4	768.388	130.15	0	1415800		04232021_Banfield_Phage_063B_300kDa_FilterTop_10uL_1D_PR180_QE1_s02.raw	1	sp|A0A087WSY6|KVD15_HUMAN			PEAKS DB
ASQSVSSSYLAW	40.63	1284.6	12	-0.1	643.307	186.03	5945900	3090100		04232021_Banfield_Phage_063B_300kDa_FT_10uL_1D_PR180_QE1_s10.raw	2	sp|P01619|KV320_HUMAN			PEAKS DB
ASQSVSSSYLAWYQQK	76.47	1831.87	16	1	916.945	164.41	14600000			04232021_Banfield_Phage_063B_300kDa_FT_10uL_1D_PR180_QE1_s10.raw	1	sp|P01619|KV320_HUMAN			PEAKS DB
ASQSVSSYLAWYQQK	59.72	1744.84	15	0.6	873.429	187.68	341180			04232021_Banfield_Phage_063B_300kDa_FT_10uL_1D_PR180_QE1_s10.raw	1	sp|A0A0A0MRZ8|KVD11_HUMAN:sp|P04433|KV311_HUMAN			PEAKS DB
ASSAEATYTYIPK	55.31	1400.68	13	2.6	701.35	107.89		127470		04232021_Banfield_Phage_063B_300kDa_FilterTop_10uL_1D_PR180_QE1_s02.raw	1	L3_063_250G2_scaffold_1164_6:L3_063_250G2_scaffold_36_168			PEAKS DB
ASSAGVNPVSLLEMTDDQSK	93.27	2047.97	20	-2.8	1024.99	208.6	760560	552180		04232021_Banfield_Phage_063B_300kDa_FT_10uL_1D_PR180_QE1_s10.raw	3	L3_063_250G2_scaffold_137_59			PEAKS DB
ASSLESGVPSR	37.27	1088.55	11	-0.7	545.28	63.79	426990	127120		04232021_Banfield_Phage_063B_300kDa_FT_10uL_1D_PR180_QE1_s10.raw	4	sp|A0A0B4J2D9|KVD13_HUMAN:sp|P0DP09|KV113_HUMAN:sp|P01602|KV105_HUMAN			PEAKS DB
ASSLFGTYEPK	60.33	1198.59	11	-0.7	600.3	137.74		2919100		04232021_Banfield_Phage_063B_300kDa_FilterTop_10uL_1D_PR180_QE1_s02.raw	1	L3_063_250G2_scaffold_854_1			PEAKS DB
ASSNLGDVSPNILGPR	73.83	1595.83	16	-0.9	798.92	160.55		7943000		04232021_Banfield_Phage_063B_300kDa_FilterTop_10uL_1D_PR180_QE1_s02.raw	1	sp|Q9NR71|ASAH2_HUMAN			PEAKS DB
ASSPDDRPSQGVVEVSDDK	65.13	1986.91	19	-0.6	663.311	73.73	475560			04232021_Banfield_Phage_063B_300kDa_FT_10uL_1D_PR180_QE1_s10.raw	1	L3_063_250G2_scaffold_12058_1			PEAKS DB
ASSPNWNDEAALNK	58.08	1515.7	14	-1.1	758.854	99.45		906630		04232021_Banfield_Phage_063B_300kDa_FilterTop_10uL_1D_PR180_QE1_s02.raw	1	L3_063_250G2_scaffold_1809_4			PEAKS DB
ASSVGNLYPM(+15.99)GR	38.02	1266.6	12	2	634.31	82.72	105550			04232021_Banfield_Phage_063B_300kDa_FT_10uL_1D_PR180_QE1_s10.raw	1	L3_063_250G2_scaffold_236_16	Oxidation (M)	M10:Oxidation (M):1000.00	PEAKS DB
ASSVGNLYPMGR	39.08	1250.61	12	3.7	626.313	101.21	6247200			04232021_Banfield_Phage_063B_300kDa_FT_10uL_1D_PR180_QE1_s10.raw	1	L3_063_250G2_scaffold_236_16			PEAKS DB
ASTENIIVASFDGR	48.14	1478.74	14	-8.5	740.369	175.18	0			04232021_Banfield_Phage_063B_300kDa_FT_10uL_1D_PR180_QE1_s10.raw	0	sp|P27487|DPP4_HUMAN			PEAKS DB
ASTGAEYVILGHSER	46.51	1588.78	15	2.4	530.603	109.23		1762300		04232021_Banfield_Phage_063B_300kDa_FilterTop_10uL_1D_PR180_QE1_s02.raw	1	L3_063_250G2_scaffold_1066_15			PEAKS DB
ASTGEFEEMTWK	27.93	1414.61	12	0	708.311	144.29	141110			04232021_Banfield_Phage_063B_300kDa_FT_10uL_1D_PR180_QE1_s10.raw	1	L3_063_250G2_scaffold_56_116			PEAKS DB
ASTPTVMTADNIR	42.92	1375.68	13	-0.7	688.845	99.41		0		04232021_Banfield_Phage_063B_300kDa_FilterTop_10uL_1D_PR180_QE1_s02.raw	0	L3_063_250G2_scaffold_2100_2			PEAKS DB
ASVAAYEAQVK	52.01	1135.59	11	0.1	568.801	87.23		2133600		04232021_Banfield_Phage_063B_300kDa_FilterTop_10uL_1D_PR180_QE1_s02.raw	1	L3_063_250G2_scaffold_911_4			PEAKS DB
ASVAIDELELK	49.58	1186.64	11	0.6	594.33	164.27		1594300		04232021_Banfield_Phage_063B_300kDa_FilterTop_10uL_1D_PR180_QE1_s02.raw	1	L3_063_250G2_scaffold_102_13			PEAKS DB
ASVC(+57.02)LETQHYPDSPNK	64.9	1844.84	16	-1.2	615.952	88.19		352570		04232021_Banfield_Phage_063B_300kDa_FilterTop_10uL_1D_PR180_QE1_s02.raw	1	L3_063_250G2_scaffold_1087_11:L3_063_250G2_scaffold_128_65:L3_063_250G2_scaffold_154_61	Carbamidomethylation	C4:Carbamidomethylation:1000.00	PEAKS DB
ASVGDIYADNAIMSEYTK	97.74	1946.89	18	-0.8	974.453	192.75	7773500	1060500		04232021_Banfield_Phage_063B_300kDa_FT_10uL_1D_PR180_QE1_s10.raw	4	L3_063_250G2_scaffold_740_9			PEAKS DB
ASVIEELPSR	45.36	1099.59	10	0.3	550.801	98.05	11685000	2747700		04232021_Banfield_Phage_063B_300kDa_FT_10uL_1D_PR180_QE1_s10.raw	2	L3_063_250G2_scaffold_93_10			PEAKS DB
ASVPSGASTGEHEALELR	85.89	1809.89	18	-1.3	905.949	112.45		199090000		04232021_Banfield_Phage_063B_300kDa_FilterTop_10uL_1D_PR180_QE1_s02.raw	17	L3_063_250G2_scaffold_141_69			PEAKS DB
ASVSIQSDLGR	50.3	1131.59	11	1.5	566.802	88.74	6026600	0		04232021_Banfield_Phage_063B_300kDa_FT_10uL_1D_PR180_QE1_s10.raw	2	L3_063_250G2_scaffold_3550_5			PEAKS DB
ASVTALIESVNGK	61.49	1287.7	13	2.1	644.86	184.84		153440000		04232021_Banfield_Phage_063B_300kDa_FilterTop_10uL_1D_PR180_QE1_s02.raw	14	sp|A8K7I4|CLCA1_HUMAN			PEAKS DB
ASVVGAIAQTTGETLQR	60.01	1700.91	17	1.3	851.461	187.18		0		04232021_Banfield_Phage_063B_300kDa_FilterTop_10uL_1D_PR180_QE1_s02.raw	0	L3_063_250G2_scaffold_158_110			PEAKS DB
ASWESLVNFK	38.38	1179.59	10	1.5	590.804	213.79		0		04232021_Banfield_Phage_063B_300kDa_FilterTop_10uL_1D_PR180_QE1_s02.raw	0	L3_063_250G2_scaffold_932_13:L3_063_250G2_scaffold_537_5:L3_063_250G2_scaffold_131_13:L3_063_250G2_scaffold_1166_13			PEAKS DB
ASYDIYDLNK	42.62	1200.57	10	-0.2	601.29	135.19		0		04232021_Banfield_Phage_063B_300kDa_FilterTop_10uL_1D_PR180_QE1_s02.raw	0	sp|P27487|DPP4_HUMAN			PEAKS DB
ASYGTVGNQDIDWYAAR	95.97	1885.86	17	-0.1	943.937	165.87	4871700	10078000		04232021_Banfield_Phage_063B_300kDa_FT_10uL_1D_PR180_QE1_s10.raw	6	L3_063_250G2_scaffold_54_1			PEAKS DB
ASYGVQGNDAILNGTK	80.23	1606.8	16	-0.5	804.404	114.61		461030		04232021_Banfield_Phage_063B_300kDa_FilterTop_10uL_1D_PR180_QE1_s02.raw	1	L3_063_250G2_scaffold_980_4			PEAKS DB
ASYLDC(+57.02)IR	41.51	996.47	8	-0.6	499.242	111.72		17085000		04232021_Banfield_Phage_063B_300kDa_FilterTop_10uL_1D_PR180_QE1_s02.raw	1	sp|P02787|TRFE_HUMAN	Carbamidomethylation	C6:Carbamidomethylation:1000.00	PEAKS DB
ASYLDTGTWASNAIK	91.07	1596.78	15	0.9	799.397	173.13	15950000			04232021_Banfield_Phage_063B_300kDa_FT_10uL_1D_PR180_QE1_s10.raw	1	L3_063_250G2_scaffold_45_69			PEAKS DB
ATAAETAAK	33.91	832.429	9	-3.7	417.22	33.21	33718	79847		04232021_Banfield_Phage_063B_300kDa_FT_10uL_1D_PR180_QE1_s10.raw	2	L3_063_250G2_scaffold_435_28			PEAKS DB
ATAAETAAKAAGDAAAAAK	69.71	1629.83	19	-2	544.284	127.29		1082400		04232021_Banfield_Phage_063B_300kDa_FilterTop_10uL_1D_PR180_QE1_s02.raw	1	L3_063_250G2_scaffold_435_28			PEAKS DB
ATAAVSFTK	36.75	894.481	9	-0.6	448.248	66.8	779650	11067		04232021_Banfield_Phage_063B_300kDa_FT_10uL_1D_PR180_QE1_s10.raw	2	L3_063_250G2_scaffold_11230_1			PEAKS DB
ATADVFC(+57.02)LNTYYSR	71.17	1679.76	14	0.3	840.888	189.75	0	4058500		04232021_Banfield_Phage_063B_300kDa_FT_10uL_1D_PR180_QE1_s10.raw	1	sp|P09848|LPH_HUMAN	Carbamidomethylation	C7:Carbamidomethylation:1000.00	PEAKS DB
ATAEATLEFIK	29.3	1192.63	11	-4.1	597.322	166.95		23482		04232021_Banfield_Phage_063B_300kDa_FilterTop_10uL_1D_PR180_QE1_s02.raw	1	L3_063_250G2_scaffold_392_29			PEAKS DB
ATAGDAGLDLYATR	74.33	1393.68	14	-1.5	697.848	113.87	10707000			04232021_Banfield_Phage_063B_300kDa_FT_10uL_1D_PR180_QE1_s10.raw	1	L3_063_250G2_scaffold_974_curated_15.code15:L3_063_250G2_scaffold_974_curated_14.code11			PEAKS DB
ATALSSETNPTAAVPSTL	49.13	1729.87	18	0.3	865.944	168	1980200	1388500		04232021_Banfield_Phage_063B_300kDa_FT_10uL_1D_PR180_QE1_s10.raw	2	L3_063_250G2_scaffold_435_28			PEAKS DB
ATALSSETNPTAAVPSTLTIK	113.32	2072.1	21	0.8	1037.06	163.88	883570000	526380000		04232021_Banfield_Phage_063B_300kDa_FT_10uL_1D_PR180_QE1_s10.raw	7	L3_063_250G2_scaffold_435_28			PEAKS DB
ATALSSETNPTAAVPSTLTIKC(+57.02)K	66.93	2360.23	23	-0.9	787.748	157.21		2977200		04232021_Banfield_Phage_063B_300kDa_FilterTop_10uL_1D_PR180_QE1_s02.raw	1	L3_063_250G2_scaffold_435_28	Carbamidomethylation	C22:Carbamidomethylation:1000.00	PEAKS DB
ATALVIAGSTNETDYKK	26.94	1780.92	17	1.6	594.648	95.73		187660		04232021_Banfield_Phage_063B_300kDa_FilterTop_10uL_1D_PR180_QE1_s02.raw	1	L3_063_250G2_scaffold_158_168			PEAKS DB
ATANIGYDLMNQIR	65.94	1578.78	14	1.2	790.399	206.11		805380		04232021_Banfield_Phage_063B_300kDa_FilterTop_10uL_1D_PR180_QE1_s02.raw	1	L3_063_250G2_scaffold_2774_1			PEAKS DB
ATANITPLEAINK	58.44	1354.75	13	0.4	678.38	137.7		921620		04232021_Banfield_Phage_063B_300kDa_FilterTop_10uL_1D_PR180_QE1_s02.raw	1	L3_063_250G2_scaffold_136_66			PEAKS DB
ATAPAINVLETEK	56.82	1355.73	13	0.7	678.873	136.27		3154700		04232021_Banfield_Phage_063B_300kDa_FilterTop_10uL_1D_PR180_QE1_s02.raw	1	L3_063_250G2_scaffold_314_26			PEAKS DB
ATAQTEFEDAAK	52.84	1280.59	12	-0.5	641.301	81.83	0	162330		04232021_Banfield_Phage_063B_300kDa_FT_10uL_1D_PR180_QE1_s10.raw	1	L3_063_250G2_scaffold_109_68			PEAKS DB
ATATTVTALNPTDK	50.14	1402.73	14	0.9	702.373	89.55		0		04232021_Banfield_Phage_063B_300kDa_FilterTop_10uL_1D_PR180_QE1_s02.raw	0	L3_063_250G2_scaffold_435_28			PEAKS DB
ATC(+57.02)EETFLAIK	57.97	1281.63	11	1.4	641.822	132.06	10533000	12450000		04232021_Banfield_Phage_063B_300kDa_FT_10uL_1D_PR180_QE1_s10.raw	2	sp|P15086|CBPB1_HUMAN	Carbamidomethylation	C3:Carbamidomethylation:1000.00	PEAKS DB
ATC(+57.02)QAVLSPSEYFR	68.07	1627.77	14	-0.2	814.89	181.95		6034800		04232021_Banfield_Phage_063B_300kDa_FilterTop_10uL_1D_PR180_QE1_s02.raw	1	sp|Q9Y6R7|FCGBP_HUMAN	Carbamidomethylation	C3:Carbamidomethylation:1000.00	PEAKS DB
ATC(+57.02)YPGFEQYLEGAEC(+57.02)TGAPVER	50.8	2604.13	23	3.6	869.052	215.14		414840		04232021_Banfield_Phage_063B_300kDa_FilterTop_10uL_1D_PR180_QE1_s02.raw	1	L3_063_250G2_scaffold_462_28	Carbamidomethylation	C3:Carbamidomethylation:1000.00;C16:Carbamidomethylation:1000.00	PEAKS DB
ATDFQDSAAAK	34.44	1123.51	11	-1.1	562.764	51.48	116420			04232021_Banfield_Phage_063B_300kDa_FT_10uL_1D_PR180_QE1_s10.raw	1	sp|P01011|AACT_HUMAN			PEAKS DB
ATDGGYNFEAGM(+15.99)K	57.24	1375.57	13	2.9	688.795	64.75			1530400	20220427_Banfield_ACphage_2B_pellet_infant_20uL_1D_RP180_QE3_2.raw	1	L3_063_250G2_scaffold_974_curated_149.code11:L3_063_250G2_scaffold_974_curated_84.code15	Oxidation (M)	M12:Oxidation (M):1000.00	PEAKS DB
ATDGGYNFEAGMK	64.58	1359.58	13	3.9	680.798	125.91			12957000	20220427_Banfield_ACphage_2B_pellet_infant_20uL_1D_RP180_QE3_2.raw	3	L3_063_250G2_scaffold_974_curated_149.code11:L3_063_250G2_scaffold_974_curated_84.code15			PEAKS DB
ATDGSYYVVNPSSTDK	92.03	1702.77	16	-1.9	852.39	88.87	683620			04232021_Banfield_Phage_063B_300kDa_FT_10uL_1D_PR180_QE1_s10.raw	1	L3_063_250G2_scaffold_4063_1			PEAKS DB
ATDPAAPSGATIIDR	32.64	1454.74	15	-4.1	728.372	99.12		0		04232021_Banfield_Phage_063B_300kDa_FilterTop_10uL_1D_PR180_QE1_s02.raw	0	L3_063_250G2_scaffold_116_129			PEAKS DB
ATDSSYVTDNNYQDFK	91.35	1866.79	16	5.7	934.408	114.12	67762	0		04232021_Banfield_Phage_063B_300kDa_FT_10uL_1D_PR180_QE1_s10.raw	1	L3_063_250G2_scaffold_826_32			PEAKS DB
ATEAASVVYHK	49.42	1174.6	11	-1.2	392.539	54.56	666250			04232021_Banfield_Phage_063B_300kDa_FT_10uL_1D_PR180_QE1_s10.raw	2	L3_063_250G2_scaffold_529_5			PEAKS DB
ATEDPNLVVEPNTK	80.9	1525.76	14	1	763.889	84.1	5978500	77242000		04232021_Banfield_Phage_063B_300kDa_FT_10uL_1D_PR180_QE1_s10.raw	3	L3_063_250G2_scaffold_1181_14			PEAKS DB
ATEDSIIVDGK	51.33	1146.58	11	-0.3	574.295	81.43	341480			04232021_Banfield_Phage_063B_300kDa_FT_10uL_1D_PR180_QE1_s10.raw	1	L3_063_250G2_scaffold_575_29:L3_063_250G2_scaffold_6749_3			PEAKS DB
ATEEATLSGLMK	40.59	1249.62	12	0	625.818	131.16	632640			04232021_Banfield_Phage_063B_300kDa_FT_10uL_1D_PR180_QE1_s10.raw	1	L3_063_250G2_scaffold_6_104			PEAKS DB
ATEEFSGQLPAK	40.33	1276.63	12	4.6	639.325	90.19		190750		04232021_Banfield_Phage_063B_300kDa_FilterTop_10uL_1D_PR180_QE1_s02.raw	1	L3_063_250G2_scaffold_2840_3			PEAKS DB
ATEGYTGC(+57.02)C(+57.02)GILDTGRPGPTLAVR	64.72	2521.21	24	-4	841.406	173.73		402620		04232021_Banfield_Phage_063B_300kDa_FilterTop_10uL_1D_PR180_QE1_s02.raw	1	L3_063_250G2_scaffold_66_49	Carbamidomethylation	C8:Carbamidomethylation:1000.00;C9:Carbamidomethylation:1000.00	PEAKS DB
ATEIIHELANTSPDDEK	104.98	1881.9	17	1	941.956	108.11	2017000	0		04232021_Banfield_Phage_063B_300kDa_FT_10uL_1D_PR180_QE1_s10.raw	2	L3_063_250G2_scaffold_84_12			PEAKS DB
ATENPERPFTVVLGGSK	48.88	1800.94	17	-2.3	601.318	150.95		1085400		04232021_Banfield_Phage_063B_300kDa_FilterTop_10uL_1D_PR180_QE1_s02.raw	1	L3_063_250G2_scaffold_579_22			PEAKS DB
ATEQFFLTDK	43.38	1198.59	10	-0.8	600.3	138.41		888470		04232021_Banfield_Phage_063B_300kDa_FilterTop_10uL_1D_PR180_QE1_s02.raw	1	L3_063_250G2_scaffold_22_258			PEAKS DB
ATETHLNIYGQEAK	77.84	1573.77	14	-1.1	787.893	86.31		23790000		04232021_Banfield_Phage_063B_300kDa_FilterTop_10uL_1D_PR180_QE1_s02.raw	3	sp|Q9BYE9|CDHR2_HUMAN			PEAKS DB
ATFTDPFQGIK	57.1	1223.62	11	-0.1	612.817	175.1	6921100	104680		04232021_Banfield_Phage_063B_300kDa_FT_10uL_1D_PR180_QE1_s10.raw	2	L3_063_250G2_scaffold_221_40			PEAKS DB
ATGADNASVTVLPANHK	36.97	1664.85	17	-0.9	555.956	75.69	47265			04232021_Banfield_Phage_063B_300kDa_FT_10uL_1D_PR180_QE1_s10.raw	1	L3_063_250G2_scaffold_4483_1			PEAKS DB
ATGAIVSGPIPLPTHK	78.2	1557.89	16	0.3	520.303	137.1		26197000		04232021_Banfield_Phage_063B_300kDa_FilterTop_10uL_1D_PR180_QE1_s02.raw	1	L3_063_250G2_scaffold_35_76:L3_063_250G2_scaffold_4494_1:L3_063_250G2_scaffold_1630_8:L3_063_250G2_scaffold_4480_4:L3_063_250G2_scaffold_869_47			PEAKS DB
ATGFFPVHSDWGDVYTGDADAETR	29.33	2613.14	24	1.9	872.056	202.38	5036100			04232021_Banfield_Phage_063B_300kDa_FT_10uL_1D_PR180_QE1_s10.raw	1	L3_063_250G2_scaffold_1079_6			PEAKS DB
ATGGGLSSVGGGSSTIK	79.18	1434.73	17	-0.3	718.373	83.68		2306300		04232021_Banfield_Phage_063B_300kDa_FilterTop_10uL_1D_PR180_QE1_s02.raw	2	sp|P04259|K2C6B_HUMAN			PEAKS DB
ATGIPAR	30.61	684.392	7	-2.2	343.202	41.67	572430	221020		04232021_Banfield_Phage_063B_300kDa_FT_10uL_1D_PR180_QE1_s10.raw	2	sp|A0A087WSY6|KVD15_HUMAN:sp|A0A0A0MRZ8|KVD11_HUMAN:sp|P04433|KV311_HUMAN:sp|A0A0C4DH55|KVD07_HUMAN			PEAKS DB
ATGIPDR	28.74	728.382	7	-1.2	365.198	43.66	488130			04232021_Banfield_Phage_063B_300kDa_FT_10uL_1D_PR180_QE1_s10.raw	1	sp|P01619|KV320_HUMAN:sp|A0A0C4DH25|KVD20_HUMAN			PEAKS DB
ATGPSFWLGNETLK	61.47	1519.77	14	2.1	760.892	192.18	0			04232021_Banfield_Phage_063B_300kDa_FT_10uL_1D_PR180_QE1_s10.raw	0	sp|P12955|PEPD_HUMAN			PEAKS DB
ATGSASFNQTLSEK	59.2	1439.69	14	-1.1	720.851	86.52		1199600		04232021_Banfield_Phage_063B_300kDa_FilterTop_10uL_1D_PR180_QE1_s02.raw	1	L3_063_250G2_scaffold_22_243			PEAKS DB
ATGSIIESSLDK	49.55	1219.63	12	-1.8	610.821	106.61		212010		04232021_Banfield_Phage_063B_300kDa_FilterTop_10uL_1D_PR180_QE1_s02.raw	1	L3_063_250G2_scaffold_58_54:L3_063_250G2_scaffold_137_32:L3_063_250G2_scaffold_1050_1:L3_063_250G2_scaffold_185_67:L3_063_250G2_scaffold_281_60			PEAKS DB
ATGVEETLNSNITQLQTQK	96.24	2074.05	19	0.2	692.359	162.91	5505700	480010		04232021_Banfield_Phage_063B_300kDa_FT_10uL_1D_PR180_QE1_s10.raw	3	L3_063_250G2_scaffold_974_curated_39.code15			PEAKS DB
ATGVGYDELATVNGK	48.89	1493.74	15	-3.5	747.873	121.34		166090		04232021_Banfield_Phage_063B_300kDa_FilterTop_10uL_1D_PR180_QE1_s02.raw	1	L3_063_250G2_scaffold_3596_1:L3_063_250G2_scaffold_1462_15			PEAKS DB
ATGYDLEGVAK	50.73	1122.56	11	1	562.286	85.51	1039100	656440		04232021_Banfield_Phage_063B_300kDa_FT_10uL_1D_PR180_QE1_s10.raw	2	L3_063_250G2_scaffold_1151_37			PEAKS DB
ATGYPLAFVAAK	44.12	1207.66	12	0.1	604.837	173.59		1185500		04232021_Banfield_Phage_063B_300kDa_FilterTop_10uL_1D_PR180_QE1_s02.raw	2	L3_063_250G2_scaffold_1497_10:L3_063_250G2_scaffold_1100_3:L3_063_250G2_scaffold_77_77:L3_063_250G2_scaffold_162_55:L3_063_250G2_scaffold_347_7:L3_063_250G2_scaffold_314_56:L3_063_250G2_scaffold_1220_4:L3_063_250G2_scaffold_1336_19:L3_063_250G2_scaffold_955_4:L3_063_250G2_scaffold_963_15			PEAKS DB
ATHYEEGIWDTPEAK	101.52	1745.79	15	-0.2	873.902	105	34793000	7843900		04232021_Banfield_Phage_063B_300kDa_FT_10uL_1D_PR180_QE1_s10.raw	7	L3_063_250G2_scaffold_196_31			PEAKS DB
ATIATDNAAAGAVAAENMFPVIEEK	108.39	2503.23	25	1.6	835.417	218.74	5825400			04232021_Banfield_Phage_063B_300kDa_FT_10uL_1D_PR180_QE1_s10.raw	3	L3_063_250G2_scaffold_3835_4			PEAKS DB
ATIGSVGNSDHGLESSGK	23.14	1714.81	18	1.3	572.612	77.37		340480		04232021_Banfield_Phage_063B_300kDa_FilterTop_10uL_1D_PR180_QE1_s02.raw	1	L3_063_250G2_scaffold_2610_4:L3_063_250G2_scaffold_3248_4:L3_063_250G2_scaffold_869_43			PEAKS DB
ATILALGEM(+15.99)R	44.05	1089.59	10	0	545.8	121.58		7218400		04232021_Banfield_Phage_063B_300kDa_FilterTop_10uL_1D_PR180_QE1_s02.raw	1	L3_063_250G2_scaffold_17006_3:L3_063_250G2_scaffold_869_29	Oxidation (M)	M9:Oxidation (M):1000.00	PEAKS DB
ATILFDGAMSH	33.63	1161.55	11	1.1	581.782	145.08	5860400			04232021_Banfield_Phage_063B_300kDa_FT_10uL_1D_PR180_QE1_s10.raw	1	L3_063_250G2_scaffold_245_49			PEAKS DB
ATIVYNADDQNVHK	38.95	1586.77	14	-0.5	794.391	69.4	0			04232021_Banfield_Phage_063B_300kDa_FT_10uL_1D_PR180_QE1_s10.raw	0	L3_063_250G2_scaffold_529_5			PEAKS DB
ATLAADPDAVVTK	67.74	1270.68	13	0.4	636.346	93.34		6510400		04232021_Banfield_Phage_063B_300kDa_FilterTop_10uL_1D_PR180_QE1_s02.raw	1	L3_063_250G2_scaffold_615_7			PEAKS DB
ATLADYGPEVR	41.65	1190.59	11	-2.7	596.302	108.62	490110	429780		04232021_Banfield_Phage_063B_300kDa_FilterTop_10uL_1D_PR180_QE1_s02.raw	3	L3_063_250G2_scaffold_3224_5:L3_063_250G2_scaffold_2109_2			PEAKS DB
ATLFEELPVTSK	67.17	1333.71	12	-0.1	667.864	173.52	30818000			04232021_Banfield_Phage_063B_300kDa_FT_10uL_1D_PR180_QE1_s10.raw	2	L3_063_250G2_scaffold_22_171			PEAKS DB
ATLGEISDAC(+57.02)ETIVGR	27.03	1690.82	16	1.9	846.419	182.52		0		04232021_Banfield_Phage_063B_300kDa_FilterTop_10uL_1D_PR180_QE1_s02.raw	0	L3_063_250G2_scaffold_8_85	Carbamidomethylation	C10:Carbamidomethylation:1000.00	PEAKS DB
ATLGEISYAC(+57.02)EK	60.77	1340.63	12	-0.9	671.321	109.31		1669800		04232021_Banfield_Phage_063B_300kDa_FilterTop_10uL_1D_PR180_QE1_s02.raw	1	L3_063_250G2_scaffold_534_2:L3_063_250G2_scaffold_725_5	Carbamidomethylation	C10:Carbamidomethylation:1000.00	PEAKS DB
ATLIDGAYHNVDSSEM(+15.99)AFK	58.01	2083.95	19	5.3	1042.99	151.2	0			04232021_Banfield_Phage_063B_300kDa_FT_10uL_1D_PR180_QE1_s10.raw	0	L3_063_250G2_scaffold_923_23	Oxidation (M)	M16:Oxidation (M):1000.00	PEAKS DB
ATLIDGAYHNVDSSEMAFK	41.65	2067.96	19	6.1	690.331	175.95	272070			04232021_Banfield_Phage_063B_300kDa_FT_10uL_1D_PR180_QE1_s10.raw	1	L3_063_250G2_scaffold_923_23			PEAKS DB
ATLIELVNTGR	46.72	1185.67	11	0.6	593.843	161.88	5608400			04232021_Banfield_Phage_063B_300kDa_FT_10uL_1D_PR180_QE1_s10.raw	1	L3_063_250G2_scaffold_544_38			PEAKS DB
ATLIFDGAMSH	33.63	1161.55	11	1.1	581.782	145.08	5860400			04232021_Banfield_Phage_063B_300kDa_FT_10uL_1D_PR180_QE1_s10.raw	1	L3_063_250G2_scaffold_22_178:L3_063_250G2_scaffold_316_11			PEAKS DB
ATLIFDGAMSHAR	52.39	1388.69	13	-0.4	463.903	136.02		792970		04232021_Banfield_Phage_063B_300kDa_FilterTop_10uL_1D_PR180_QE1_s02.raw	1	L3_063_250G2_scaffold_22_178:L3_063_250G2_scaffold_316_11			PEAKS DB
ATLMLPGMEWNGK	55.02	1446.7	13	-2.9	724.355	211.78	342760	464740		04232021_Banfield_Phage_063B_300kDa_FilterTop_10uL_1D_PR180_QE1_s02.raw	2	L3_063_250G2_scaffold_437_27			PEAKS DB
ATLQGSNEVIPVK	57.21	1354.75	13	-1.5	678.379	93.95	170320	333890		04232021_Banfield_Phage_063B_300kDa_FT_10uL_1D_PR180_QE1_s10.raw	2	L3_063_250G2_scaffold_395_8			PEAKS DB
ATLQLSR	31.52	787.455	7	-0.3	394.735	66.24	3707400	4410100		04232021_Banfield_Phage_063B_300kDa_FT_10uL_1D_PR180_QE1_s10.raw	3	sp|P16444|DPEP1_HUMAN			PEAKS DB
ATLQQTYDQILK	48.7	1420.76	12	1.1	711.386	170.73	0			04232021_Banfield_Phage_063B_300kDa_FT_10uL_1D_PR180_QE1_s10.raw	0	L3_063_250G2_scaffold_45_56			PEAKS DB
ATMYPDVPIGQLGQ	60.6	1488.73	14	1.9	745.373	196.28	2626200	3691900		04232021_Banfield_Phage_063B_300kDa_FT_10uL_1D_PR180_QE1_s10.raw	2	sp|Q02817|MUC2_HUMAN			PEAKS DB
ATNTEVVSIELPR	68.24	1427.76	13	-1.3	714.887	145.8	0			04232021_Banfield_Phage_063B_300kDa_FT_10uL_1D_PR180_QE1_s10.raw	0	L3_063_250G2_scaffold_1128_7			PEAKS DB
ATPEDGYIYSDGLFDTIDK	86.83	2118.96	19	4.9	1060.49	214.25	2406600			04232021_Banfield_Phage_063B_300kDa_FT_10uL_1D_PR180_QE1_s10.raw	2	L3_063_250G2_scaffold_544_11			PEAKS DB
ATPLWLR	21.69	855.497	7	-2.4	428.755	136.05		0		04232021_Banfield_Phage_063B_300kDa_FilterTop_10uL_1D_PR180_QE1_s02.raw	0	L3_063_250G2_scaffold_815_5			PEAKS DB
ATPVELTEPEQPK	70.93	1437.74	13	0.3	719.875	89.22	1775000	195300		04232021_Banfield_Phage_063B_300kDa_FT_10uL_1D_PR180_QE1_s10.raw	2	L3_063_250G2_scaffold_4128_3			PEAKS DB
ATQLAYTYK	32.37	1057.54	9	-1.2	529.779	85.36		0		04232021_Banfield_Phage_063B_300kDa_FilterTop_10uL_1D_PR180_QE1_s02.raw	0	L3_063_250G2_scaffold_1470_9			PEAKS DB
ATQQGQQAGIVSTEAPIHR	77.35	1991.02	19	-0.6	664.68	88.2		381870		04232021_Banfield_Phage_063B_300kDa_FilterTop_10uL_1D_PR180_QE1_s02.raw	1	L3_063_250G2_scaffold_373_18			PEAKS DB
ATSAPGNAR	24.66	843.42	9	-3.1	422.716	33.1	96229			04232021_Banfield_Phage_063B_300kDa_FT_10uL_1D_PR180_QE1_s10.raw	1	sp|Q9UGM3|DMBT1_HUMAN			PEAKS DB
ATSENAVWVLPHDFVR	49.12	1839.93	16	0.2	614.316	214.02		0		04232021_Banfield_Phage_063B_300kDa_FilterTop_10uL_1D_PR180_QE1_s02.raw	0	L3_063_250G2_scaffold_220_36			PEAKS DB
ATSMDEIDNFDTLK	78.86	1598.71	14	-0.6	800.364	173.02	4934600			04232021_Banfield_Phage_063B_300kDa_FT_10uL_1D_PR180_QE1_s10.raw	1	L3_063_250G2_scaffold_976_15			PEAKS DB
ATSNDVDWLM(+15.99)K	25.06	1294.59	11	2.5	648.302	120.34		3353600		04232021_Banfield_Phage_063B_300kDa_FilterTop_10uL_1D_PR180_QE1_s02.raw	1	L3_063_250G2_scaffold_718_15:L3_063_250G2_scaffold_273_42:L3_063_250G2_scaffold_34_156:L3_063_250G2_scaffold_22_139	Oxidation (M)	M10:Oxidation (M):1000.00	PEAKS DB
ATSSM(+15.99)VYSHHAQVSNSIAK	33.51	2032.96	19	-0.4	509.248	67.44		207940		04232021_Banfield_Phage_063B_300kDa_FilterTop_10uL_1D_PR180_QE1_s02.raw	1	L3_063_250G2_scaffold_1630_7:L3_063_250G2_scaffold_1607_3	Oxidation (M)	M5:Oxidation (M):1000.00	PEAKS DB
ATSSYGIEK	20.83	954.466	9	0.9	478.241	166.34		989060		04232021_Banfield_Phage_063B_300kDa_FilterTop_10uL_1D_PR180_QE1_s02.raw	1	L3_063_250G2_scaffold_0_181			PEAKS DB
ATSTVTGGYAQSDAQGAANK	26.25	1896.88	20	-1.3	949.447	67.17		129410		04232021_Banfield_Phage_063B_300kDa_FilterTop_10uL_1D_PR180_QE1_s02.raw	1	L3_063_250G2_scaffold_738_18			PEAKS DB
ATTDDDFVYNK	37.72	1287.56	11	-1.5	644.787	87.18		43895		04232021_Banfield_Phage_063B_300kDa_FilterTop_10uL_1D_PR180_QE1_s02.raw	1	L3_063_250G2_scaffold_109_70			PEAKS DB
ATTEAAAPAEAPVAEAPAVEEAK	89.14	2193.08	23	-0.7	1097.55	117.14		11908000		04232021_Banfield_Phage_063B_300kDa_FilterTop_10uL_1D_PR180_QE1_s02.raw	1	L3_063_250G2_scaffold_517_5			PEAKS DB
ATTVC(+57.02)M(+15.99)VIANR	48.4	1250.61	11	-0.7	626.312	90.34		338820		04232021_Banfield_Phage_063B_300kDa_FilterTop_10uL_1D_PR180_QE1_s02.raw	1	L3_063_250G2_scaffold_2310_3	Carbamidomethylation; Oxidation (M)	C5:Carbamidomethylation:1000.00;M6:Oxidation (M):1000.00	PEAKS DB
ATTVC(+57.02)MVIANR	50.86	1234.62	11	-1	618.315	110.23		770190		04232021_Banfield_Phage_063B_300kDa_FilterTop_10uL_1D_PR180_QE1_s02.raw	2	L3_063_250G2_scaffold_2310_3	Carbamidomethylation	C5:Carbamidomethylation:1000.00	PEAKS DB
ATTWNAADNGYFR	71.45	1485.66	13	2	743.841	132.53	189730	0		04232021_Banfield_Phage_063B_300kDa_FT_10uL_1D_PR180_QE1_s10.raw	1	L3_063_250G2_scaffold_21_120:L3_063_250G2_scaffold_1985_2			PEAKS DB
ATVAQQPYEM(+15.99)GYQAVEAALK	79.07	2183.06	20	7.5	1092.54	202.95	0			04232021_Banfield_Phage_063B_300kDa_FT_10uL_1D_PR180_QE1_s10.raw	0	L3_063_250G2_scaffold_341_14	Oxidation (M)	M10:Oxidation (M):1000.00	PEAKS DB
ATVAQQPYEMGYQAVEAALK	67.57	2167.06	20	1.8	723.363	226.06	1099100			04232021_Banfield_Phage_063B_300kDa_FT_10uL_1D_PR180_QE1_s10.raw	1	L3_063_250G2_scaffold_341_14			PEAKS DB
ATVEVNAGTIK	47.09	1101.6	11	1	551.809	79.16	972870			04232021_Banfield_Phage_063B_300kDa_FT_10uL_1D_PR180_QE1_s10.raw	1	L3_063_250G2_scaffold_4433_3			PEAKS DB
ATVFGYYVNDPER	47.24	1529.71	13	-0.3	765.865	164.35	0			04232021_Banfield_Phage_063B_300kDa_FT_10uL_1D_PR180_QE1_s10.raw	0	L3_063_250G2_scaffold_4_160			PEAKS DB
ATVLGHVQR	38.48	979.556	9	-1.3	327.526	54.18	1302300			04232021_Banfield_Phage_063B_300kDa_FT_10uL_1D_PR180_QE1_s10.raw	2	L3_063_250G2_scaffold_7735_2			PEAKS DB
ATVTEANFVALK	49.09	1262.69	12	2.2	632.352	144.94	5481600	413400		04232021_Banfield_Phage_063B_300kDa_FilterTop_10uL_1D_PR180_QE1_s02.raw	2	L3_063_250G2_scaffold_4626_1			PEAKS DB
ATVTPASGATVDFSSNK	68.61	1651.81	17	2.2	826.912	93.71	333100	288550		04232021_Banfield_Phage_063B_300kDa_FT_10uL_1D_PR180_QE1_s10.raw	3	L3_063_250G2_scaffold_472_44			PEAKS DB
ATVVGSAIINSNNTVYTTAK	77.24	2023.06	20	-3.4	1012.53	147.76	907280			04232021_Banfield_Phage_063B_300kDa_FT_10uL_1D_PR180_QE1_s10.raw	2	L3_063_250G2_scaffold_344_2			PEAKS DB
ATVVTNNEEAGGIAAEK	59.67	1672.83	17	0.2	837.421	80.72	119780			04232021_Banfield_Phage_063B_300kDa_FT_10uL_1D_PR180_QE1_s10.raw	1	L3_063_250G2_scaffold_21_116			PEAKS DB
ATVWNNGTTTLEGGNFIR	91.07	1949.96	18	2.2	975.989	184.79	2520000	764340		04232021_Banfield_Phage_063B_300kDa_FT_10uL_1D_PR180_QE1_s10.raw	3	L3_063_250G2_scaffold_14475_1			PEAKS DB
ATWENSSPLIQVDGVDR	60.96	1885.92	17	1.7	943.967	191.12		0		04232021_Banfield_Phage_063B_300kDa_FilterTop_10uL_1D_PR180_QE1_s02.raw	0	L3_063_250G2_scaffold_370_26			PEAKS DB
ATWSGAVLAGR	36.36	1087.58	11	-0.9	544.795	121.54		3774300		04232021_Banfield_Phage_063B_300kDa_FilterTop_10uL_1D_PR180_QE1_s02.raw	1	sp|P04217|A1BG_HUMAN			PEAKS DB
ATYDINVK	32.86	922.476	8	1.2	462.246	79.89	189740			04232021_Banfield_Phage_063B_300kDa_FT_10uL_1D_PR180_QE1_s10.raw	1	L3_063_250G2_scaffold_842_28			PEAKS DB
ATYEMTVK	40.08	941.453	8	0	471.734	71.87	0			04232021_Banfield_Phage_063B_300kDa_FT_10uL_1D_PR180_QE1_s10.raw	0	L3_063_250G2_scaffold_393_20			PEAKS DB
ATYTQSYTNALDPWK	46.14	1757.83	15	-1.5	879.919	183.48	0			04232021_Banfield_Phage_063B_300kDa_FT_10uL_1D_PR180_QE1_s10.raw	0	L3_063_250G2_scaffold_610_7			PEAKS DB
ATYVMTVK	36.2	911.479	8	3.4	456.748	80.73	335170			04232021_Banfield_Phage_063B_300kDa_FT_10uL_1D_PR180_QE1_s10.raw	1	L3_063_250G2_scaffold_3893_1			PEAKS DB
AVAAAVAEM(+15.99)SQEAIAELEK	72.09	1945.97	19	-2.9	649.661	215.67		0		04232021_Banfield_Phage_063B_300kDa_FilterTop_10uL_1D_PR180_QE1_s02.raw	0	L3_063_250G2_scaffold_1006_12	Oxidation (M)	M9:Oxidation (M):1000.00	PEAKS DB
AVAATLFNVK	35.68	1032.6	10	0.2	517.306	139.57		10181000		04232021_Banfield_Phage_063B_300kDa_FilterTop_10uL_1D_PR180_QE1_s02.raw	1	L3_063_250G2_scaffold_1809_4			PEAKS DB
AVADTTSGDSALSLANVASDAENAK	107.1	2377.12	25	-0.9	1189.57	185.4	3038700	0		04232021_Banfield_Phage_063B_300kDa_FT_10uL_1D_PR180_QE1_s10.raw	2	L3_063_250G2_scaffold_1966_4			PEAKS DB
AVADVYQQLIDNK	62.06	1475.76	13	0.6	738.889	187.14		8369200		04232021_Banfield_Phage_063B_300kDa_FilterTop_10uL_1D_PR180_QE1_s02.raw	2	L3_063_250G2_scaffold_6181_1			PEAKS DB
AVADYLPNAWTAANIK	62.01	1716.88	16	1.9	859.451	212.33		1318500		04232021_Banfield_Phage_063B_300kDa_FilterTop_10uL_1D_PR180_QE1_s02.raw	3	L3_063_250G2_scaffold_382_35			PEAKS DB
AVAELISSNLK	55.26	1143.65	11	0.4	572.832	122.39	91442000	38324000		04232021_Banfield_Phage_063B_300kDa_FT_10uL_1D_PR180_QE1_s10.raw	3	L3_063_250G2_scaffold_137_48:L3_063_250G2_scaffold_1034_3:L3_063_250G2_scaffold_1633_9			PEAKS DB
AVAFGEILQPEFK	67.65	1447.77	13	-1	724.892	217.05		3859000		04232021_Banfield_Phage_063B_300kDa_FilterTop_10uL_1D_PR180_QE1_s02.raw	1	L3_063_250G2_scaffold_612_21:L3_063_250G2_scaffold_106_86:L3_063_250G2_scaffold_260_48			PEAKS DB
AVAGAATQSVADQEAIQK	83.61	1756.9	18	-1.6	879.454	87.15		57824000		04232021_Banfield_Phage_063B_300kDa_FilterTop_10uL_1D_PR180_QE1_s02.raw	3	L3_063_250G2_scaffold_264_15			PEAKS DB
AVAGLTVENAIR	36.61	1212.68	12	-0.1	607.348	117.97	350630			04232021_Banfield_Phage_063B_300kDa_FT_10uL_1D_PR180_QE1_s10.raw	1	L3_063_250G2_scaffold_207_49			PEAKS DB
AVAIISAGWDPGSDSIVR	81.49	1812.94	18	1.1	907.477	201.47	3534500			04232021_Banfield_Phage_063B_300kDa_FT_10uL_1D_PR180_QE1_s10.raw	4	L3_063_250G2_scaffold_596_47			PEAKS DB
AVALAEYMK	46.17	994.516	9	-1.1	498.265	111.74	4277800	2170400		04232021_Banfield_Phage_063B_300kDa_FT_10uL_1D_PR180_QE1_s10.raw	3	L3_063_250G2_scaffold_8040_1			PEAKS DB
AVALGEALQPEYK	44.99	1387.73	13	3	694.877	144.9		137070		04232021_Banfield_Phage_063B_300kDa_FilterTop_10uL_1D_PR180_QE1_s02.raw	2	L3_063_250G2_scaffold_295_56			PEAKS DB
AVASFIESK	31.81	950.507	9	-0.6	476.261	90.85		782300		04232021_Banfield_Phage_063B_300kDa_FilterTop_10uL_1D_PR180_QE1_s02.raw	1	sp|Q8IVL8|CBPO_HUMAN			PEAKS DB
AVAYPDTNNESVVDK	64.63	1620.76	15	-1.5	811.388	88.29		501940		04232021_Banfield_Phage_063B_300kDa_FilterTop_10uL_1D_PR180_QE1_s02.raw	1	L3_063_250G2_scaffold_90_30			PEAKS DB
AVC(+57.02)FGEALKPEFR	57.22	1522.76	13	0.5	762.388	147.55	433460			04232021_Banfield_Phage_063B_300kDa_FT_10uL_1D_PR180_QE1_s10.raw	1	L3_063_250G2_scaffold_4793_2	Carbamidomethylation	C3:Carbamidomethylation:1000.00	PEAKS DB
AVC(+57.02)FGSLAQR	47.56	1107.55	10	1.2	554.783	109.74		10946000		04232021_Banfield_Phage_063B_300kDa_FilterTop_10uL_1D_PR180_QE1_s02.raw	1	L3_063_250G2_scaffold_1183_1:L3_063_250G2_scaffold_537_37:L3_063_250G2_scaffold_131_82:L3_063_250G2_scaffold_146_36	Carbamidomethylation	C3:Carbamidomethylation:1000.00	PEAKS DB
AVC(+57.02)HPTAWDLGK	52.47	1353.65	12	-0.6	452.224	95.48		0		04232021_Banfield_Phage_063B_300kDa_FilterTop_10uL_1D_PR180_QE1_s02.raw	0	sp|Q9BYF1|ACE2_HUMAN	Carbamidomethylation	C3:Carbamidomethylation:1000.00	PEAKS DB
AVDDDVLDALVK	27.72	1271.66	12	-0.4	636.837	207.27		29220		04232021_Banfield_Phage_063B_300kDa_FilterTop_10uL_1D_PR180_QE1_s02.raw	1	L3_063_250G2_scaffold_1714_3			PEAKS DB
AVDESAEKPIIVYDVPGR	50.32	1957.02	18	-5.1	653.342	133.16	458740			04232021_Banfield_Phage_063B_300kDa_FT_10uL_1D_PR180_QE1_s10.raw	1	L3_063_250G2_scaffold_4348_2			PEAKS DB
AVDHQYDLVEMK	67.52	1446.68	12	1.6	483.235	95.09	5130000			04232021_Banfield_Phage_063B_300kDa_FT_10uL_1D_PR180_QE1_s10.raw	1	L3_063_250G2_scaffold_5_249			PEAKS DB
AVDPATMTEASSTYVLDDK	89.62	2012.92	19	-0.1	1007.47	184.96	0	1291300		04232021_Banfield_Phage_063B_300kDa_FilterTop_10uL_1D_PR180_QE1_s02.raw	2	L3_063_250G2_scaffold_50_16			PEAKS DB
AVDQSVLLMK	39.01	1102.61	10	-0.8	552.31	124.76		2589500		04232021_Banfield_Phage_063B_300kDa_FilterTop_10uL_1D_PR180_QE1_s02.raw	1	sp|P01023|A2MG_HUMAN:sp|P20742|PZP_HUMAN			PEAKS DB
AVDQSVLLMKPDAELS	31.36	1714.88	16	1.1	858.449	189.56		85921		04232021_Banfield_Phage_063B_300kDa_FilterTop_10uL_1D_PR180_QE1_s02.raw	1	sp|P01023|A2MG_HUMAN			PEAKS DB
AVDQSVLLMKPDAELSAS	59.31	1872.95	18	1.2	937.484	190.65		1543300		04232021_Banfield_Phage_063B_300kDa_FilterTop_10uL_1D_PR180_QE1_s02.raw	3	sp|P01023|A2MG_HUMAN			PEAKS DB
AVDSADELYSAC(+57.02)DVVSLHIPATAETK	56.55	2761.31	26	3.1	921.447	212.49		0		04232021_Banfield_Phage_063B_300kDa_FilterTop_10uL_1D_PR180_QE1_s02.raw	0	L3_063_250G2_scaffold_2121_9	Carbamidomethylation	C12:Carbamidomethylation:1000.00	PEAKS DB
AVDYNGLGQQYNSR	56.23	1583.73	14	-2.6	792.872	97.65		134580		04232021_Banfield_Phage_063B_300kDa_FilterTop_10uL_1D_PR180_QE1_s02.raw	1	L3_063_250G2_scaffold_54_1			PEAKS DB
AVEALLPELASK	52.01	1239.71	12	1.1	620.862	185.63		4049100		04232021_Banfield_Phage_063B_300kDa_FilterTop_10uL_1D_PR180_QE1_s02.raw	1	L3_063_250G2_scaffold_72_18			PEAKS DB
AVEAVDAAVEK	48.17	1100.57	11	-0.4	551.293	71.11	810520	21927		04232021_Banfield_Phage_063B_300kDa_FT_10uL_1D_PR180_QE1_s10.raw	2	L3_063_250G2_scaffold_575_32			PEAKS DB
AVEAVDHALSQVIPAIQAK	77.39	1959.08	19	1.6	654.035	197.16	736450			04232021_Banfield_Phage_063B_300kDa_FT_10uL_1D_PR180_QE1_s10.raw	2	L3_063_250G2_scaffold_952_2			PEAKS DB
AVEDLLDAEAYK	65.98	1335.66	12	0.1	668.835	165.7	23258000	3155400		04232021_Banfield_Phage_063B_300kDa_FT_10uL_1D_PR180_QE1_s10.raw	2	L3_063_250G2_scaffold_641_3:L3_063_250G2_scaffold_565_54			PEAKS DB
AVEDLPVHSESILHPNR	73.76	1911.98	17	-0.5	479.002	131.12		1409200		04232021_Banfield_Phage_063B_300kDa_FilterTop_10uL_1D_PR180_QE1_s02.raw	2	L3_063_250G2_scaffold_176_26			PEAKS DB
AVEDLTTYPSILGGR	68.98	1590.83	15	-1.1	796.419	195.71		11913000		04232021_Banfield_Phage_063B_300kDa_FilterTop_10uL_1D_PR180_QE1_s02.raw	1	L3_063_250G2_scaffold_225_89:L3_063_250G2_scaffold_431_18:L3_063_250G2_scaffold_355_24:L3_063_250G2_scaffold_560_11:L3_063_250G2_scaffold_54_18			PEAKS DB
AVEEATAQLAER	64.81	1286.65	12	1.5	429.89	81.45	10584000	2007800		04232021_Banfield_Phage_063B_300kDa_FT_10uL_1D_PR180_QE1_s10.raw	3	L3_063_250G2_scaffold_371_42			PEAKS DB
AVEEGATITLSNTPVAVR	75.23	1826.97	18	-0.5	914.494	167.99		0		04232021_Banfield_Phage_063B_300kDa_FilterTop_10uL_1D_PR180_QE1_s02.raw	0	L3_063_250G2_scaffold_1318_4:L3_063_250G2_scaffold_231_49			PEAKS DB
AVEGDTLDYDDVVAK	67.54	1608.75	15	0.1	805.383	140.86		43245		04232021_Banfield_Phage_063B_300kDa_FilterTop_10uL_1D_PR180_QE1_s02.raw	1	L3_063_250G2_scaffold_2100_2			PEAKS DB
AVEIDPAHPVVVQK	59.17	1500.83	14	1.6	501.285	100.7		587940		04232021_Banfield_Phage_063B_300kDa_FilterTop_10uL_1D_PR180_QE1_s02.raw	1	L3_063_250G2_scaffold_1079_15			PEAKS DB
AVEMNNDLFQAGK	60.19	1435.68	13	0	718.846	137.22	755440	3657900		04232021_Banfield_Phage_063B_300kDa_FilterTop_10uL_1D_PR180_QE1_s02.raw	2	L3_063_250G2_scaffold_8_12			PEAKS DB
AVENINDIIAPK	69.6	1295.71	12	0.2	648.862	148.53		168600000		04232021_Banfield_Phage_063B_300kDa_FilterTop_10uL_1D_PR180_QE1_s02.raw	1	L3_063_250G2_scaffold_141_69			PEAKS DB
AVENYVYDATNIR	28.87	1526.74	13	-1.4	509.919	155.66	406910			04232021_Banfield_Phage_063B_300kDa_FT_10uL_1D_PR180_QE1_s10.raw	1	L3_063_250G2_scaffold_236_16			PEAKS DB
AVESLTQELVAK	58.82	1286.71	12	-0.8	644.361	145.24		9886100		04232021_Banfield_Phage_063B_300kDa_FilterTop_10uL_1D_PR180_QE1_s02.raw	1	L3_063_250G2_scaffold_1168_6:L3_063_250G2_scaffold_524_22			PEAKS DB
AVEVALK	24.06	728.443	7	0.6	365.229	83.33	0			04232021_Banfield_Phage_063B_300kDa_FT_10uL_1D_PR180_QE1_s10.raw	0	L3_063_250G2_scaffold_248_34			PEAKS DB
AVEVVDEC(+57.02)VGR	31.78	1231.59	11	4.3	616.803	87.61		39618		04232021_Banfield_Phage_063B_300kDa_FilterTop_10uL_1D_PR180_QE1_s02.raw	1	L3_063_250G2_scaffold_3584_4	Carbamidomethylation	C8:Carbamidomethylation:1000.00	PEAKS DB
AVEWESNGQPENNYK	60.63	1763.78	15	-0.1	882.895	95.74		201950		04232021_Banfield_Phage_063B_300kDa_FilterTop_10uL_1D_PR180_QE1_s02.raw	1	sp|P01857|IGHG1_HUMAN:sp|P01861|IGHG4_HUMAN			PEAKS DB
AVEYFLK	24.33	868.469	7	1.2	435.243	111.65		1686800		04232021_Banfield_Phage_063B_300kDa_FilterTop_10uL_1D_PR180_QE1_s02.raw	1	L3_063_250G2_scaffold_1220_10			PEAKS DB
AVFADVQKPVNPAER	49.54	1639.87	15	0.1	547.63	103.84		4389400		04232021_Banfield_Phage_063B_300kDa_FilterTop_10uL_1D_PR180_QE1_s02.raw	3	L3_063_250G2_scaffold_53_16			PEAKS DB
AVFENTSGDGGSNGISLSAER	57.36	2066.95	21	-7.7	1034.47	129.7	130030			04232021_Banfield_Phage_063B_300kDa_FT_10uL_1D_PR180_QE1_s10.raw	1	L3_063_250G2_scaffold_103_45			PEAKS DB
AVFGNDYNHLYVVHD	62.1	1761.81	15	3.8	881.916	157.09	5104200	381050		04232021_Banfield_Phage_063B_300kDa_FT_10uL_1D_PR180_QE1_s10.raw	4	L3_063_250G2_scaffold_479_2			PEAKS DB
AVFLLDEPLSNLDAK	44.71	1643.88	15	0.6	822.946	220.59	27516			04232021_Banfield_Phage_063B_300kDa_FT_10uL_1D_PR180_QE1_s10.raw	1	L3_063_250G2_scaffold_221_36			PEAKS DB
AVFYQNGTWAYNDVK	76.15	1774.83	15	1.4	888.424	167.71	2272500			04232021_Banfield_Phage_063B_300kDa_FT_10uL_1D_PR180_QE1_s10.raw	4	L3_063_250G2_scaffold_29_20			PEAKS DB
AVGAESGMTETFIR	67.55	1467.7	14	-1.8	734.857	149.47		2098900		04232021_Banfield_Phage_063B_300kDa_FilterTop_10uL_1D_PR180_QE1_s02.raw	1	L3_063_250G2_scaffold_5345_2			PEAKS DB
AVGEAIVEATK	51.1	1086.59	11	-0.5	544.303	90.22		10262000		04232021_Banfield_Phage_063B_300kDa_FilterTop_10uL_1D_PR180_QE1_s02.raw	2	L3_063_250G2_scaffold_2098_1:L3_063_250G2_scaffold_1134_20:L3_063_250G2_scaffold_527_58			PEAKS DB
AVGESVQKPLLYYR	79.47	1621.88	14	-1.4	811.947	131.02		23844000		04232021_Banfield_Phage_063B_300kDa_FilterTop_10uL_1D_PR180_QE1_s02.raw	2	L3_063_250G2_scaffold_642_28:L3_063_250G2_scaffold_904_22:L3_063_250G2_scaffold_263_40			PEAKS DB
AVGFGGDFDGVPR	68.2	1292.61	13	0.5	647.315	152	375660000	238260000		04232021_Banfield_Phage_063B_300kDa_FT_10uL_1D_PR180_QE1_s10.raw	8	sp|P16444|DPEP1_HUMAN			PEAKS DB
AVGGKPAGWQVGGAQGC(+57.02)	63.2	1598.76	17	0.3	800.389	89.81		1062700		04232021_Banfield_Phage_063B_300kDa_FilterTop_10uL_1D_PR180_QE1_s02.raw	1	sp|Q9Y6R7|FCGBP_HUMAN	Carbamidomethylation	C17:Carbamidomethylation:1000.00	PEAKS DB
AVGGKPAGWQVGGAQGC(+57.02)GEC(+57.02)VSK	81.25	2259.05	23	-1	754.024	91.06		4398500		04232021_Banfield_Phage_063B_300kDa_FilterTop_10uL_1D_PR180_QE1_s02.raw	4	sp|Q9Y6R7|FCGBP_HUMAN	Carbamidomethylation	C17:Carbamidomethylation:1000.00;C20:Carbamidomethylation:1000.00	PEAKS DB
AVGIENFIHVR	52.9	1253.69	11	-1.9	418.902	187.56		0		04232021_Banfield_Phage_063B_300kDa_FilterTop_10uL_1D_PR180_QE1_s02.raw	0	L3_063_250G2_scaffold_534_3			PEAKS DB
AVGIIIANPEFEDVR	31.22	1641.87	15	4.3	821.947	206.93	7390900			04232021_Banfield_Phage_063B_300kDa_FT_10uL_1D_PR180_QE1_s10.raw	2	L3_063_250G2_scaffold_120_84			PEAKS DB
AVGKVIPALAGK	25.74	1122.71	12	6.4	562.367	194.21	0			04232021_Banfield_Phage_063B_300kDa_FT_10uL_1D_PR180_QE1_s10.raw	0	L3_063_250G2_scaffold_14503_2			PEAKS DB
AVGLPEGQMGNSEVGHLNMGAGR	59.3	2280.07	23	0.5	761.032	149.97	0			04232021_Banfield_Phage_063B_300kDa_FT_10uL_1D_PR180_QE1_s10.raw	0	L3_063_250G2_scaffold_599_1:L3_063_250G2_scaffold_3584_4			PEAKS DB
AVGLYHM(+15.99)VDEAGGDDK	64.09	1691.75	16	0.2	564.923	82.11	59541			04232021_Banfield_Phage_063B_300kDa_FT_10uL_1D_PR180_QE1_s10.raw	1	L3_063_250G2_scaffold_1394_4:L3_063_250G2_scaffold_1048_3	Oxidation (M)	M7:Oxidation (M):1000.00	PEAKS DB
AVGLYHMVDEAGGDDK	101.06	1675.75	16	0.6	838.883	115.19	11132000	2720100		04232021_Banfield_Phage_063B_300kDa_FT_10uL_1D_PR180_QE1_s10.raw	3	L3_063_250G2_scaffold_1394_4:L3_063_250G2_scaffold_1048_3			PEAKS DB
AVGMNIVPEIDVPAHALSFTK	87.15	2208.16	21	2.1	737.062	221.48	1990300			04232021_Banfield_Phage_063B_300kDa_FT_10uL_1D_PR180_QE1_s10.raw	1	L3_063_250G2_scaffold_1227_11			PEAKS DB
AVGPSFR	25.02	732.392	7	-0.4	367.203	66.95		89510		04232021_Banfield_Phage_063B_300kDa_FilterTop_10uL_1D_PR180_QE1_s02.raw	1	sp|Q6UWV6|ENPP7_HUMAN			PEAKS DB
AVGVDGAPGAAGPAGGEGTPGENGK	58.17	2091.98	25	-0.8	1047	85.4		0		04232021_Banfield_Phage_063B_300kDa_FilterTop_10uL_1D_PR180_QE1_s02.raw	0	L3_063_250G2_scaffold_146_78			PEAKS DB
AVGYTDAEEANSEANQAK	67.93	1866.82	18	-2.2	934.417	83.82	30506	183520		04232021_Banfield_Phage_063B_300kDa_FilterTop_10uL_1D_PR180_QE1_s02.raw	2	L3_063_250G2_scaffold_93_8			PEAKS DB
AVHKAVLTIDEK	49.79	1322.76	12	-1.6	441.925	72.52		1065600		04232021_Banfield_Phage_063B_300kDa_FilterTop_10uL_1D_PR180_QE1_s02.raw	6	sp|P01009|A1AT_HUMAN			PEAKS DB
AVIAELIK	26.46	855.543	8	-0.4	428.779	132.53		2816700		04232021_Banfield_Phage_063B_300kDa_FilterTop_10uL_1D_PR180_QE1_s02.raw	2	L3_063_250G2_scaffold_932_13			PEAKS DB
AVIAIPEDYK	36.86	1117.6	10	0.3	559.808	135.97		977660		04232021_Banfield_Phage_063B_300kDa_FilterTop_10uL_1D_PR180_QE1_s02.raw	1	L3_063_250G2_scaffold_966_10			PEAKS DB
AVIDDAFAR	33.03	976.498	9	1.1	489.257	107.93		2225500		04232021_Banfield_Phage_063B_300kDa_FilterTop_10uL_1D_PR180_QE1_s02.raw	1	sp|P14780|MMP9_HUMAN			PEAKS DB
AVIDPEEENTVIMK	48.8	1586.79	14	-3.9	794.397	148.12		0		04232021_Banfield_Phage_063B_300kDa_FilterTop_10uL_1D_PR180_QE1_s02.raw	0	L3_063_250G2_scaffold_123_28			PEAKS DB
AVIEAIQAGK	27.7	998.576	10	0	500.295	86.62		48512		04232021_Banfield_Phage_063B_300kDa_FilterTop_10uL_1D_PR180_QE1_s02.raw	1	L3_063_250G2_scaffold_394_27:L3_063_250G2_scaffold_1788_4:L3_063_250G2_scaffold_706_11			PEAKS DB
AVIEALQAGK	27.7	998.576	10	0	500.295	86.62		48512		04232021_Banfield_Phage_063B_300kDa_FilterTop_10uL_1D_PR180_QE1_s02.raw	1	L3_063_250G2_scaffold_1197_13			PEAKS DB
AVIGVGAENC(+57.02)ADK	21.59	1302.62	13	-7.6	652.314	84.73		19906		04232021_Banfield_Phage_063B_300kDa_FilterTop_10uL_1D_PR180_QE1_s02.raw	1	L3_063_250G2_scaffold_1066_15	Carbamidomethylation	C10:Carbamidomethylation:1000.00	PEAKS DB
AVINC(+57.02)DDFYGR	51.13	1328.58	11	-0.8	665.298	131.27		2658400		04232021_Banfield_Phage_063B_300kDa_FilterTop_10uL_1D_PR180_QE1_s02.raw	1	L3_063_250G2_scaffold_225_105:L3_063_250G2_scaffold_431_25:L3_063_250G2_scaffold_355_27:L3_063_250G2_scaffold_560_14:L3_063_250G2_scaffold_8_144	Carbamidomethylation	C5:Carbamidomethylation:1000.00	PEAKS DB
AVIPSMIK	24.53	857.505	8	-1	429.759	112.53		1107900		04232021_Banfield_Phage_063B_300kDa_FilterTop_10uL_1D_PR180_QE1_s02.raw	1	L3_063_250G2_scaffold_717_2:L3_063_250G2_scaffold_3287_4			PEAKS DB
AVISNGLVLDK	45.05	1127.65	11	0.2	564.835	123.01		5439800		04232021_Banfield_Phage_063B_300kDa_FilterTop_10uL_1D_PR180_QE1_s02.raw	1	L3_063_250G2_scaffold_1006_12:L3_063_250G2_scaffold_1531_1:L3_063_250G2_scaffold_488_5			PEAKS DB
AVISNLQEGDEAGIK	68.64	1542.79	15	-1.5	772.401	117.64		797530		04232021_Banfield_Phage_063B_300kDa_FilterTop_10uL_1D_PR180_QE1_s02.raw	2	L3_063_250G2_scaffold_102_13			PEAKS DB
AVITVTSNQNEEK	48.89	1431.72	13	-0.4	716.867	66.88	834850			04232021_Banfield_Phage_063B_300kDa_FT_10uL_1D_PR180_QE1_s10.raw	1	L3_063_250G2_scaffold_827_21			PEAKS DB
AVLDDLVSR	37.55	986.54	9	0.1	494.277	132.57	975670	12488000		04232021_Banfield_Phage_063B_300kDa_FilterTop_10uL_1D_PR180_QE1_s02.raw	5	L3_063_250G2_scaffold_318_47			PEAKS DB
AVLDVFEEGTEASAATAVK	96.59	1906.95	19	0.4	954.484	195.79	311770000	44589000		04232021_Banfield_Phage_063B_300kDa_FT_10uL_1D_PR180_QE1_s10.raw	56	sp|P01011|AACT_HUMAN			PEAKS DB
AVLEELTGQR	38.13	1114.6	10	1.2	558.307	110.77	843090			04232021_Banfield_Phage_063B_300kDa_FT_10uL_1D_PR180_QE1_s10.raw	1	L3_063_250G2_scaffold_309_1			PEAKS DB
AVLESVGITDVLAK	70.95	1413.81	14	-1.1	707.91	201.26		13181000		04232021_Banfield_Phage_063B_300kDa_FilterTop_10uL_1D_PR180_QE1_s02.raw	4	L3_063_250G2_scaffold_17006_3:L3_063_250G2_scaffold_16622_2:L3_063_250G2_scaffold_35_58			PEAKS DB
AVLFQEFQGEEQR	61.09	1579.76	13	3.2	790.891	158.88	1136000			04232021_Banfield_Phage_063B_300kDa_FT_10uL_1D_PR180_QE1_s10.raw	1	L3_063_250G2_scaffold_962_7			PEAKS DB
AVLGANPC(+57.02)PIVIPIGAEESFK	74.41	2181.15	21	1	728.058	223.44		213140		04232021_Banfield_Phage_063B_300kDa_FilterTop_10uL_1D_PR180_QE1_s02.raw	3	L3_063_250G2_scaffold_1630_7	Carbamidomethylation	C8:Carbamidomethylation:1000.00	PEAKS DB
AVLGLPIPGIK	34.01	1076.7	11	0.4	539.355	206.59	158050	86616		04232021_Banfield_Phage_063B_300kDa_FT_10uL_1D_PR180_QE1_s10.raw	2				PEAKS DB
AVLGSDDPSEVQNYVK	92.3	1719.83	16	0	860.923	140.28	5204800	79214		04232021_Banfield_Phage_063B_300kDa_FT_10uL_1D_PR180_QE1_s10.raw	2	L3_063_250G2_scaffold_3904_3			PEAKS DB
AVLNQAVADLSK	47.08	1227.68	12	0	614.848	155.71	0	529870		04232021_Banfield_Phage_063B_300kDa_FilterTop_10uL_1D_PR180_QE1_s02.raw	1	L3_063_250G2_scaffold_16064_2			PEAKS DB
AVLPNPQDLGENYEGETSIGC(+57.02)R	79.83	2418.11	22	-4.1	1210.06	191.2		0		04232021_Banfield_Phage_063B_300kDa_FilterTop_10uL_1D_PR180_QE1_s02.raw	0	L3_063_250G2_scaffold_3919_6:L3_063_250G2_scaffold_1024_18	Carbamidomethylation	C21:Carbamidomethylation:1000.00	PEAKS DB
AVLPTGDVIGDSAK	50.49	1341.71	14	-0.9	671.864	129.71		20943000		04232021_Banfield_Phage_063B_300kDa_FilterTop_10uL_1D_PR180_QE1_s02.raw	2	sp|P01023|A2MG_HUMAN			PEAKS DB
AVLSPSEYFR	37.41	1167.59	10	1.5	584.804	147.55	2065900			04232021_Banfield_Phage_063B_300kDa_FT_10uL_1D_PR180_QE1_s10.raw	1	sp|Q9Y6R7|FCGBP_HUMAN			PEAKS DB
AVLTIDEK	38.13	887.496	8	0.2	444.756	81.05	252450000	123020000		04232021_Banfield_Phage_063B_300kDa_FT_10uL_1D_PR180_QE1_s10.raw	11	sp|P01009|A1AT_HUMAN:sp|P20848|A1ATR_HUMAN			PEAKS DB
AVLTQDMVNEENTR	70.66	1618.76	14	-0.2	810.388	110.57	1156300	2444200		04232021_Banfield_Phage_063B_300kDa_FilterTop_10uL_1D_PR180_QE1_s02.raw	2	L3_063_250G2_scaffold_7788_1			PEAKS DB
AVMFDDAIER	24.97	1165.54	10	2.1	583.78	120.55	354290			04232021_Banfield_Phage_063B_300kDa_FT_10uL_1D_PR180_QE1_s10.raw	1	sp|P09923|PPBI_HUMAN			PEAKS DB
AVNAGGVATSGLEM(+15.99)SQN	51.92	1620.74	17	-2.6	811.376	97.45		1031200		04232021_Banfield_Phage_063B_300kDa_FilterTop_10uL_1D_PR180_QE1_s02.raw	1	L3_063_250G2_scaffold_968_6:L3_063_250G2_scaffold_458_44:L3_063_250G2_scaffold_8_23:L3_063_250G2_scaffold_421_12	Oxidation (M)	M14:Oxidation (M):1000.00	PEAKS DB
AVNAGGVATSGLEMSQNSQK	62.26	1947.93	20	2.6	650.32	106.14	0			04232021_Banfield_Phage_063B_300kDa_FT_10uL_1D_PR180_QE1_s10.raw	0	L3_063_250G2_scaffold_421_12			PEAKS DB
AVNDLIDNNYQNVYK	81.21	1781.86	15	-1.5	891.935	155.69	654900	0		04232021_Banfield_Phage_063B_300kDa_FT_10uL_1D_PR180_QE1_s10.raw	1	L3_063_250G2_scaffold_1613_8			PEAKS DB
AVNDPSQLAEQQSIGR	83.03	1711.85	16	-2.7	856.929	99.39	0	0		04232021_Banfield_Phage_063B_300kDa_FT_10uL_1D_PR180_QE1_s10.raw	0	L3_063_250G2_scaffold_18_201			PEAKS DB
AVNFDGTLVDPDGK	57.7	1446.7	14	3.4	724.359	142.24	0			04232021_Banfield_Phage_063B_300kDa_FT_10uL_1D_PR180_QE1_s10.raw	0	L3_063_250G2_scaffold_435_28			PEAKS DB
AVNFNNDETAK	28.06	1221.56	11	0.2	408.195	124.24	6470800	794140		04232021_Banfield_Phage_063B_300kDa_FilterTop_10uL_1D_PR180_QE1_s02.raw	2	L3_063_250G2_scaffold_3487_2			PEAKS DB
AVNLGIEK	28.85	842.486	8	-0.1	422.25	85.36		267330		04232021_Banfield_Phage_063B_300kDa_FilterTop_10uL_1D_PR180_QE1_s02.raw	2	L3_063_250G2_scaffold_1500_9			PEAKS DB
AVNNALAGTPEYVK	70.05	1445.75	14	-0.7	723.883	107.79	3344900	19421000		04232021_Banfield_Phage_063B_300kDa_FilterTop_10uL_1D_PR180_QE1_s02.raw	2	L3_063_250G2_scaffold_116_130			PEAKS DB
AVNNGEIAYNDIHLSQMAQEVR	76.89	2471.19	22	-0.2	824.736	193.6		707000		04232021_Banfield_Phage_063B_300kDa_FilterTop_10uL_1D_PR180_QE1_s02.raw	1	L3_063_250G2_scaffold_14_15:L3_063_250G2_scaffold_105_136:L3_063_250G2_scaffold_815_36			PEAKS DB
AVNSGEIAYNDIHLSQM(+15.99)AQEVR	63.41	2460.17	22	-1.3	821.063	161.18		0		04232021_Banfield_Phage_063B_300kDa_FilterTop_10uL_1D_PR180_QE1_s02.raw	0	L3_063_250G2_scaffold_147_48	Oxidation (M)	M17:Oxidation (M):1000.00	PEAKS DB
AVNSGEIAYNDIHLSQMAQEVR	73.11	2444.18	22	-1.3	815.731	197.15		0		04232021_Banfield_Phage_063B_300kDa_FilterTop_10uL_1D_PR180_QE1_s02.raw	0	L3_063_250G2_scaffold_147_48			PEAKS DB
AVNSLDEEGEYDVTPITQEIIDGR	99.99	2662.26	24	5.8	1332.15	218.4	656910			04232021_Banfield_Phage_063B_300kDa_FT_10uL_1D_PR180_QE1_s10.raw	1	L3_063_250G2_scaffold_275_25			PEAKS DB
AVNTELTPEGFR	56.66	1332.67	12	-2.5	667.339	130.29		2905600		04232021_Banfield_Phage_063B_300kDa_FilterTop_10uL_1D_PR180_QE1_s02.raw	2	L3_063_250G2_scaffold_974_curated_39.code15:L3_063_250G2_scaffold_974_curated_57.code11			PEAKS DB
AVNTELTPEGFR	38.58	1332.67	12	2.9	667.343	145.73			47501	20220427_Banfield_ACphage_2B_pellet_infant_20uL_1D_RP180_QE3_2.raw	2	L3_063_250G2_scaffold_974_curated_57.code11:L3_063_250G2_scaffold_974_curated_39.code15			PEAKS DB
AVPEELVYSGGLK	54.14	1360.72	13	0.3	681.369	162.22		0		04232021_Banfield_Phage_063B_300kDa_FilterTop_10uL_1D_PR180_QE1_s02.raw	0	L3_063_250G2_scaffold_70_64:L3_063_250G2_scaffold_301_62:L3_063_250G2_scaffold_338_58			PEAKS DB
AVPEIAGNINADK	39.23	1310.68	13	-3.6	656.346	92.41	660000			04232021_Banfield_Phage_063B_300kDa_FT_10uL_1D_PR180_QE1_s10.raw	1	L3_063_250G2_scaffold_11620_1			PEAKS DB
AVPGIGGSIVDVNTQYTQDR	83.37	2089.04	20	0.5	1045.53	172.73	0			04232021_Banfield_Phage_063B_300kDa_FT_10uL_1D_PR180_QE1_s10.raw	0	L3_063_250G2_scaffold_285_43			PEAKS DB
AVPGVMNVTLK	28.25	1127.64	11	-1.1	564.825	127.2	156410			04232021_Banfield_Phage_063B_300kDa_FT_10uL_1D_PR180_QE1_s10.raw	1	L3_063_250G2_scaffold_1046_3			PEAKS DB
AVPHATLSIEAK	55.07	1235.69	12	-1.2	412.903	89.23		2776700		04232021_Banfield_Phage_063B_300kDa_FilterTop_10uL_1D_PR180_QE1_s02.raw	6	L3_063_250G2_scaffold_1298_22:L3_063_250G2_scaffold_1006_13:L3_063_250G2_scaffold_488_6:L3_063_250G2_scaffold_420_37:L3_063_250G2_scaffold_19_144:L3_063_250G2_scaffold_45_14			PEAKS DB
AVPLSSETHGGEDVAVFAR	65.91	1940.96	19	0.9	647.994	129.9	4621600			04232021_Banfield_Phage_063B_300kDa_FT_10uL_1D_PR180_QE1_s10.raw	3	sp|P09923|PPBI_HUMAN			PEAKS DB
AVQAEIETLK	55.07	1100.61	10	1.1	551.312	90.81	29989000	246380000		04232021_Banfield_Phage_063B_300kDa_FT_10uL_1D_PR180_QE1_s10.raw	7	L3_063_250G2_scaffold_435_28			PEAKS DB
AVQAEIETLKK	43.51	1228.7	11	-1	615.358	85.82	224340	1711200		04232021_Banfield_Phage_063B_300kDa_FilterTop_10uL_1D_PR180_QE1_s02.raw	3	L3_063_250G2_scaffold_435_28			PEAKS DB
AVQLASLPPAGDILPNK	60.47	1702.96	17	-0.2	852.488	197.1		352670		04232021_Banfield_Phage_063B_300kDa_FilterTop_10uL_1D_PR180_QE1_s02.raw	3	sp|P09093|CEL3A_HUMAN			PEAKS DB
AVQLGGVALGTTQVINSK	85.58	1754.99	18	1.9	878.503	166.11	583150			04232021_Banfield_Phage_063B_300kDa_FT_10uL_1D_PR180_QE1_s10.raw	1	L3_063_250G2_scaffold_738_15			PEAKS DB
AVQVNNTLSTAETR	58.82	1502.77	14	0.3	501.93	82.59	4613500	5577600		04232021_Banfield_Phage_063B_300kDa_FT_10uL_1D_PR180_QE1_s10.raw	4	L3_063_250G2_scaffold_435_28			PEAKS DB
AVSAGTSSTC(+57.02)GSYFNPGSR	93.22	1904.83	19	0.8	953.424	93.41	22857000	319860000		04232021_Banfield_Phage_063B_300kDa_FT_10uL_1D_PR180_QE1_s10.raw	18	sp|P04746|AMYP_HUMAN:sp|P19961|AMY2B_HUMAN:sp|P04745|AMY1_HUMAN	Carbamidomethylation	C10:Carbamidomethylation:1000.00	PEAKS DB
AVSDPNTNNGNEQITLK	81.28	1813.88	17	0.4	907.948	82.83	2146300	9797900		04232021_Banfield_Phage_063B_300kDa_FT_10uL_1D_PR180_QE1_s10.raw	3	L3_063_250G2_scaffold_5953_1			PEAKS DB
AVSEPAPVQVVFGESK	62.34	1642.86	16	1.5	822.437	184.56		526270		04232021_Banfield_Phage_063B_300kDa_FilterTop_10uL_1D_PR180_QE1_s02.raw	1	L3_063_250G2_scaffold_301_15			PEAKS DB
AVSIDGAEATVDNIK	76.26	1501.76	15	-0.7	751.888	151.62	17122000	454140		04232021_Banfield_Phage_063B_300kDa_FT_10uL_1D_PR180_QE1_s10.raw	4	L3_063_250G2_scaffold_1237_5			PEAKS DB
AVSIISAGWDPGSDSIVR	52.53	1828.93	18	-5	915.469	210.94		0		04232021_Banfield_Phage_063B_300kDa_FilterTop_10uL_1D_PR180_QE1_s02.raw	0	L3_063_250G2_scaffold_115_111:L3_063_250G2_scaffold_472_31			PEAKS DB
AVSLLPYSSFMLEEAQHQDELPKPK	63.55	2856.44	25	-0.1	715.116	223.31	0			04232021_Banfield_Phage_063B_300kDa_FT_10uL_1D_PR180_QE1_s10.raw	0	L3_063_250G2_scaffold_2640_5			PEAKS DB
AVSYDDAVAALK	28.36	1221.62	12	2.5	611.821	150.72		152750		04232021_Banfield_Phage_063B_300kDa_FilterTop_10uL_1D_PR180_QE1_s02.raw	1	L3_063_250G2_scaffold_1839_3			PEAKS DB
AVTAIM(+15.99)GDDVR	21.49	1162.57	11	1.8	582.291	75.74		0		04232021_Banfield_Phage_063B_300kDa_FilterTop_10uL_1D_PR180_QE1_s02.raw	0	L3_063_250G2_scaffold_646_5:L3_063_250G2_scaffold_82_38	Oxidation (M)	M6:Oxidation (M):1000.00	PEAKS DB
AVTAIMGDDVR	53.61	1146.57	11	3.2	574.294	90.99	632930			04232021_Banfield_Phage_063B_300kDa_FT_10uL_1D_PR180_QE1_s10.raw	1	L3_063_250G2_scaffold_646_5:L3_063_250G2_scaffold_82_38			PEAKS DB
AVTDAFGTGTSVNR	57.82	1394.68	14	2	698.348	89.13	0			04232021_Banfield_Phage_063B_300kDa_FT_10uL_1D_PR180_QE1_s10.raw	0	L3_063_250G2_scaffold_3341_6			PEAKS DB
AVTDM(+15.99)TNELLK	55.1	1249.62	11	1.2	625.819	91.63	575860			04232021_Banfield_Phage_063B_300kDa_FT_10uL_1D_PR180_QE1_s10.raw	1	L3_063_250G2_scaffold_1718_6	Oxidation (M)	M5:Oxidation (M):1000.00	PEAKS DB
AVTDMTNELLKK	53.81	1361.72	12	1.6	454.916	117.46	136330			04232021_Banfield_Phage_063B_300kDa_FT_10uL_1D_PR180_QE1_s10.raw	1	L3_063_250G2_scaffold_1718_6			PEAKS DB
AVTDTQSDK	24.73	963.451	9	-2.1	482.732	32.55	0	133230		04232021_Banfield_Phage_063B_300kDa_FT_10uL_1D_PR180_QE1_s10.raw	1	L3_063_250G2_scaffold_435_28			PEAKS DB
AVTDTQSDKVAVSLTK	73.83	1661.88	16	0	554.968	89.32		1327200		04232021_Banfield_Phage_063B_300kDa_FilterTop_10uL_1D_PR180_QE1_s02.raw	1	L3_063_250G2_scaffold_435_28			PEAKS DB
AVTDVVVTSTNAK	61.77	1303.7	13	-2.2	652.855	85.89		238990		04232021_Banfield_Phage_063B_300kDa_FilterTop_10uL_1D_PR180_QE1_s02.raw	1	L3_063_250G2_scaffold_96_52:L3_063_250G2_scaffold_210_21:L3_063_250G2_scaffold_14_71:L3_063_250G2_scaffold_455_14:L3_063_250G2_scaffold_14347_1			PEAKS DB
AVTELGRPDAEYWNSQK	32.1	1962.94	17	4.2	655.324	133.89		0		04232021_Banfield_Phage_063B_300kDa_FilterTop_10uL_1D_PR180_QE1_s02.raw	0	sp|P01911|2B1F_HUMAN:sp|Q5Y7A7|2B1D_HUMAN:sp|P01912|2B13_HUMAN			PEAKS DB
AVTGIEMTQDDLDK	73.36	1534.72	14	-0.7	768.366	116.76	5089600	2809000		04232021_Banfield_Phage_063B_300kDa_FT_10uL_1D_PR180_QE1_s10.raw	3	L3_063_250G2_scaffold_15_20			PEAKS DB
AVTINPAEHIGIADR	40.91	1575.84	15	4.8	526.289	116.5	1989000			04232021_Banfield_Phage_063B_300kDa_FT_10uL_1D_PR180_QE1_s10.raw	2	L3_063_250G2_scaffold_1354_8			PEAKS DB
AVTNEPEGIVC(+57.02)GQSVHR	64.41	1851.89	17	-2	618.303	94.92		314560		04232021_Banfield_Phage_063B_300kDa_FilterTop_10uL_1D_PR180_QE1_s02.raw	1	L3_063_250G2_scaffold_717_12	Carbamidomethylation	C11:Carbamidomethylation:1000.00	PEAKS DB
AVTVGGVEC(+57.02)SEETVK	71.17	1563.74	15	0.8	782.88	88.59	573140	1804900		04232021_Banfield_Phage_063B_300kDa_FT_10uL_1D_PR180_QE1_s10.raw	3	L3_063_250G2_scaffold_51_19	Carbamidomethylation	C9:Carbamidomethylation:1000.00	PEAKS DB
AVVAVDAC(+57.02)VK	40.39	1030.55	10	-2.6	516.28	80.26	455060			04232021_Banfield_Phage_063B_300kDa_FT_10uL_1D_PR180_QE1_s10.raw	2	L3_063_250G2_scaffold_281_88:L3_063_250G2_scaffold_185_56	Carbamidomethylation	C8:Carbamidomethylation:1000.00	PEAKS DB
AVVEVTPVLK	47.53	1053.64	10	-0.1	527.829	115.4		12773000		04232021_Banfield_Phage_063B_300kDa_FilterTop_10uL_1D_PR180_QE1_s02.raw	1	L3_063_250G2_scaffold_81_56			PEAKS DB
AVVGIGTPIANVK	62.57	1237.74	13	0.4	619.877	121.63	14373000			04232021_Banfield_Phage_063B_300kDa_FT_10uL_1D_PR180_QE1_s10.raw	1	L3_063_250G2_scaffold_647_60			PEAKS DB
AVVGNDVYNVSR	43.99	1291.65	12	0.2	646.833	90.3		73946		04232021_Banfield_Phage_063B_300kDa_FilterTop_10uL_1D_PR180_QE1_s02.raw	1	L3_063_250G2_scaffold_38_104			PEAKS DB
AVVIIGK	24.83	698.469	7	-0.7	350.241	77.32		315960		04232021_Banfield_Phage_063B_300kDa_FilterTop_10uL_1D_PR180_QE1_s02.raw	1	L3_063_250G2_scaffold_394_15			PEAKS DB
AVVLETYGSGNAPR	57.44	1432.73	14	-1.9	717.371	98.57		113050		04232021_Banfield_Phage_063B_300kDa_FilterTop_10uL_1D_PR180_QE1_s02.raw	1	L3_063_250G2_scaffold_225_42:L3_063_250G2_scaffold_125_125:L3_063_250G2_scaffold_2317_1:L3_063_250G2_scaffold_30_10			PEAKS DB
AVVTSTGAGDLLAGSASK	75.44	1603.84	18	2.4	802.93	115.55	203920			04232021_Banfield_Phage_063B_300kDa_FT_10uL_1D_PR180_QE1_s10.raw	1	L3_063_250G2_scaffold_1505_13			PEAKS DB
AVVTVTPVLR	29.59	1053.65	10	0.3	527.835	119.62		709660		04232021_Banfield_Phage_063B_300kDa_FilterTop_10uL_1D_PR180_QE1_s02.raw	1	L3_063_250G2_scaffold_38_78			PEAKS DB
AVWGFNGTER	25.43	1135.54	10	-0.7	568.777	124.01		1658500		04232021_Banfield_Phage_063B_300kDa_FilterTop_10uL_1D_PR180_QE1_s02.raw	1	L3_063_250G2_scaffold_1151_37:L3_063_250G2_scaffold_137_48:L3_063_250G2_scaffold_1034_3:L3_063_250G2_scaffold_1633_9			PEAKS DB
AVWNNPEGGALTW	26.1	1413.67	13	-1	707.841	223.5	0	32954		04232021_Banfield_Phage_063B_300kDa_FilterTop_10uL_1D_PR180_QE1_s02.raw	1	L3_063_250G2_scaffold_139_12			PEAKS DB
AVWPVLEK	44	940.538	8	1	471.277	150.52		4566600		04232021_Banfield_Phage_063B_300kDa_FilterTop_10uL_1D_PR180_QE1_s02.raw	1	L3_063_250G2_scaffold_16_84			PEAKS DB
AVYFYDESPAIETYASEK	90.18	2081.95	18	1.2	1041.98	192.12	4283600			04232021_Banfield_Phage_063B_300kDa_FT_10uL_1D_PR180_QE1_s10.raw	1	L3_063_250G2_scaffold_842_28			PEAKS DB
AVYFYEQTPNLNYGATAESEQVR	56.44	2649.23	23	1.5	884.087	191.44	414400			04232021_Banfield_Phage_063B_300kDa_FT_10uL_1D_PR180_QE1_s10.raw	1	L3_063_250G2_scaffold_194_1			PEAKS DB
AVYTGETTTWEDLAK	75.5	1683.8	15	1.3	842.908	167.43	104630	0		04232021_Banfield_Phage_063B_300kDa_FT_10uL_1D_PR180_QE1_s10.raw	1	L3_063_250G2_scaffold_275_8			PEAKS DB
AVYTYELATPQC(+57.02)TK	71.31	1643.79	14	-0.2	822.9	131.7		862020		04232021_Banfield_Phage_063B_300kDa_FilterTop_10uL_1D_PR180_QE1_s02.raw	1	L3_063_250G2_scaffold_1037_12	Carbamidomethylation	C12:Carbamidomethylation:1000.00	PEAKS DB
AWDADQTEANNR	70.19	1389.59	12	-1.3	695.802	60.38	1246600	622420		04232021_Banfield_Phage_063B_300kDa_FT_10uL_1D_PR180_QE1_s10.raw	6	sp|Q9BYE9|CDHR2_HUMAN			PEAKS DB
AWDNPVGGSDNGTFAK	73.45	1634.73	16	0.7	818.374	138.73		50734		04232021_Banfield_Phage_063B_300kDa_FilterTop_10uL_1D_PR180_QE1_s02.raw	1	L3_063_250G2_scaffold_132_61			PEAKS DB
AWELIQEVEK	46.32	1243.64	10	-0.9	622.829	196.83		1050200		04232021_Banfield_Phage_063B_300kDa_FilterTop_10uL_1D_PR180_QE1_s02.raw	2	L3_063_250G2_scaffold_534_2:L3_063_250G2_scaffold_725_5			PEAKS DB
AWFGQGSGPIALDDVR	79.58	1687.83	16	-0.3	844.923	204.45	12827000	2609900		04232021_Banfield_Phage_063B_300kDa_FT_10uL_1D_PR180_QE1_s10.raw	2	sp|Q9UGM3|DMBT1_HUMAN			PEAKS DB
AWGPGLEGGVVGK	58.43	1225.65	13	-1	613.829	126.21	1520000	735980		04232021_Banfield_Phage_063B_300kDa_FT_10uL_1D_PR180_QE1_s10.raw	2	sp|P21333|FLNA_HUMAN			PEAKS DB
AWIENM(+15.99)YDADK	43.78	1370.58	11	-2.9	686.296	111.63		1808900		04232021_Banfield_Phage_063B_300kDa_FilterTop_10uL_1D_PR180_QE1_s02.raw	1	L3_063_250G2_scaffold_1182_9	Oxidation (M)	M6:Oxidation (M):1000.00	PEAKS DB
AWLNTSMTHAINEIK	58.28	1727.87	15	-0.3	576.963	185.95	0			04232021_Banfield_Phage_063B_300kDa_FT_10uL_1D_PR180_QE1_s10.raw	0	L3_063_250G2_scaffold_584_32			PEAKS DB
AWNGIIVPK	55.66	996.576	9	0.7	499.295	123.89	2350600			04232021_Banfield_Phage_063B_300kDa_FT_10uL_1D_PR180_QE1_s10.raw	1	L3_063_250G2_scaffold_301_14			PEAKS DB
AWYDVTEEDQDAMLK	78.09	1812.79	15	-0.3	907.401	193.28	760080	169780		04232021_Banfield_Phage_063B_300kDa_FT_10uL_1D_PR180_QE1_s10.raw	2	L3_063_250G2_scaffold_21_120			PEAKS DB
AYAIAASGNKNK	30.24	1206.64	12	3.4	604.327	120.6	965580			04232021_Banfield_Phage_063B_300kDa_FT_10uL_1D_PR180_QE1_s10.raw	1	L3_063_250G2_scaffold_72_22:L3_063_250G2_scaffold_1050_15			PEAKS DB
AYDGTKPSGSAVVGGSSSVSPVMEK	79.15	2396.15	25	0.8	799.726	97.56	42219			04232021_Banfield_Phage_063B_300kDa_FT_10uL_1D_PR180_QE1_s10.raw	1	L3_063_250G2_scaffold_21_140			PEAKS DB
AYDQGEQYPGSTYYGPK	101.09	1922.83	17	-0.3	962.423	108.72	21357000	3075500		04232021_Banfield_Phage_063B_300kDa_FT_10uL_1D_PR180_QE1_s10.raw	4	L3_063_250G2_scaffold_87_75			PEAKS DB
AYDVLVNASDAEADPVEGIK	88.54	2075.01	20	-5.2	1038.5	185.53	0			04232021_Banfield_Phage_063B_300kDa_FT_10uL_1D_PR180_QE1_s10.raw	0	L3_063_250G2_scaffold_952_2			PEAKS DB
AYEAYGTEHIQER	64.38	1565.71	13	0.1	783.863	81.55		946140		04232021_Banfield_Phage_063B_300kDa_FilterTop_10uL_1D_PR180_QE1_s02.raw	1	L3_063_250G2_scaffold_1363_9:L3_063_250G2_scaffold_2711_4			PEAKS DB
AYEVEAEIVK	21.03	1149.59	10	-7.8	575.799	99.12	59152000			04232021_Banfield_Phage_063B_300kDa_FT_10uL_1D_PR180_QE1_s10.raw	1	L3_063_250G2_scaffold_93_49			PEAKS DB
AYFADGSELDAENMK	73.83	1659.71	15	0.4	830.862	140.19	195150			04232021_Banfield_Phage_063B_300kDa_FT_10uL_1D_PR180_QE1_s10.raw	1	L3_063_250G2_scaffold_554_8			PEAKS DB
AYFFAVTPK	44.84	1042.55	9	0	522.282	164.71	89771000	18621000		04232021_Banfield_Phage_063B_300kDa_FilterTop_10uL_1D_PR180_QE1_s02.raw	2	sp|Q9BYE9|CDHR2_HUMAN			PEAKS DB
AYFHVSPSVGVR	63.45	1317.68	12	-2.6	440.234	101.49	1273600	2564600		04232021_Banfield_Phage_063B_300kDa_FT_10uL_1D_PR180_QE1_s10.raw	2	L3_063_250G2_scaffold_769_21			PEAKS DB
AYGDGSTYMDDIR	67.08	1462.6	13	-0.3	732.309	120.47	0			04232021_Banfield_Phage_063B_300kDa_FT_10uL_1D_PR180_QE1_s10.raw	0	L3_063_250G2_scaffold_2366_1			PEAKS DB
AYGGTHTLGM(+15.99)VNEDVANAYISR	92.44	2354.1	22	-1.9	785.705	154.37	1279500	0		04232021_Banfield_Phage_063B_300kDa_FT_10uL_1D_PR180_QE1_s10.raw	1	L3_063_250G2_scaffold_1500_9	Oxidation (M)	M10:Oxidation (M):1000.00	PEAKS DB
AYGGTHTLGMVNEDVANAY	39.58	1981.88	19	-0.6	991.949	178.26		0		04232021_Banfield_Phage_063B_300kDa_FilterTop_10uL_1D_PR180_QE1_s02.raw	0	L3_063_250G2_scaffold_1500_9			PEAKS DB
AYGGTHTLGMVNEDVANAYISR	86.75	2338.1	22	0.2	780.375	170.9	1638900			04232021_Banfield_Phage_063B_300kDa_FT_10uL_1D_PR180_QE1_s10.raw	3	L3_063_250G2_scaffold_1500_9			PEAKS DB
AYGGTTEYAASVK	73.84	1316.62	13	0.4	659.32	79.77	8733600	3169400		04232021_Banfield_Phage_063B_300kDa_FT_10uL_1D_PR180_QE1_s10.raw	4	sp|A0A0A0MS15|HV349_HUMAN			PEAKS DB
AYGHNTNSDTENGSSYF	44.25	1862.73	17	-1.4	932.373	90.27	0			04232021_Banfield_Phage_063B_300kDa_FT_10uL_1D_PR180_QE1_s10.raw	0	L3_063_250G2_scaffold_1320_15			PEAKS DB
AYGHNTNSDTENGSSYFQN	68.42	2104.84	19	0	1053.43	82.41	747320	1530900		04232021_Banfield_Phage_063B_300kDa_FT_10uL_1D_PR180_QE1_s10.raw	4	L3_063_250G2_scaffold_1320_15			PEAKS DB
AYGHNTNSDTENGSSYFQNMY	72.16	2398.94	21	0.8	1200.48	155.24	0			04232021_Banfield_Phage_063B_300kDa_FT_10uL_1D_PR180_QE1_s10.raw	0	L3_063_250G2_scaffold_1320_15			PEAKS DB
AYGSEYFNAHK	52.7	1285.57	11	-0.4	429.531	87.45		87323		04232021_Banfield_Phage_063B_300kDa_FilterTop_10uL_1D_PR180_QE1_s02.raw	1	L3_063_250G2_scaffold_274_7			PEAKS DB
AYHQDNADSHEVTSLSTEDLVK	49.93	2458.12	22	-1.5	615.538	129.58		0		04232021_Banfield_Phage_063B_300kDa_FilterTop_10uL_1D_PR180_QE1_s02.raw	0	L3_063_250G2_scaffold_1183_6			PEAKS DB
AYIADEFR	30.63	983.471	8	-1.6	492.742	109.14		570530		04232021_Banfield_Phage_063B_300kDa_FilterTop_10uL_1D_PR180_QE1_s02.raw	1	L3_063_250G2_scaffold_12131_1			PEAKS DB
AYIAFDTPEELDAK	60.96	1581.76	14	-1.7	791.884	187		2242300		04232021_Banfield_Phage_063B_300kDa_FilterTop_10uL_1D_PR180_QE1_s02.raw	1	L3_063_250G2_scaffold_2496_5:L3_063_250G2_scaffold_1268_7:L3_063_250G2_scaffold_701_20:L3_063_250G2_scaffold_11781_1			PEAKS DB
AYIDEQTSEQIAQQK	68.61	1750.84	15	0.1	876.426	103.57		183380		04232021_Banfield_Phage_063B_300kDa_FilterTop_10uL_1D_PR180_QE1_s02.raw	1	L3_063_250G2_scaffold_394_12:L3_063_250G2_scaffold_216_49:L3_063_250G2_scaffold_752_18			PEAKS DB
AYIMPDMQNR	44.75	1237.56	10	-0.5	619.786	114.82		2305700		04232021_Banfield_Phage_063B_300kDa_FilterTop_10uL_1D_PR180_QE1_s02.raw	1	L3_063_250G2_scaffold_36_228			PEAKS DB
AYIPASLWK	36.22	1047.58	9	0.2	524.795	163.39	118270			04232021_Banfield_Phage_063B_300kDa_FT_10uL_1D_PR180_QE1_s10.raw	2	L3_063_250G2_scaffold_20_96			PEAKS DB
AYISDGGVQEEISQGAGR	49.99	1835.86	18	9.6	918.948	144.88		606320		04232021_Banfield_Phage_063B_300kDa_FilterTop_10uL_1D_PR180_QE1_s02.raw	1	L3_063_250G2_scaffold_584_14			PEAKS DB
AYISNSMASQPTSAK	30.58	1554.73	15	-4.6	778.371	80.56	0			04232021_Banfield_Phage_063B_300kDa_FT_10uL_1D_PR180_QE1_s10.raw	0	L3_063_250G2_scaffold_249_25			PEAKS DB
AYIVAQNEAGEYGNIYR	62.52	1929.92	17	-3.8	965.965	151.59	0			04232021_Banfield_Phage_063B_300kDa_FT_10uL_1D_PR180_QE1_s10.raw	0	L3_063_250G2_scaffold_2744_6			PEAKS DB
AYLDIPLYR	20.98	1122.61	9	0.6	562.311	199.2		14917		04232021_Banfield_Phage_063B_300kDa_FilterTop_10uL_1D_PR180_QE1_s02.raw	1	L3_063_250G2_scaffold_141_69			PEAKS DB
AYLDLLNEDPEDVR	69.32	1660.79	14	1.3	831.406	196.23	2941500	4867600		04232021_Banfield_Phage_063B_300kDa_FT_10uL_1D_PR180_QE1_s10.raw	5	L3_063_250G2_scaffold_116_73			PEAKS DB
AYLEEEC(+57.02)PATLR	63.64	1450.68	12	0.2	726.346	120.32		6639700		04232021_Banfield_Phage_063B_300kDa_FilterTop_10uL_1D_PR180_QE1_s02.raw	1	sp|P25311|ZA2G_HUMAN	Carbamidomethylation	C7:Carbamidomethylation:1000.00	PEAKS DB
AYLFTDVPEYNAPYAK	81.28	1860.89	16	3.8	931.457	196.56	4201600	5358200		04232021_Banfield_Phage_063B_300kDa_FT_10uL_1D_PR180_QE1_s10.raw	3	L3_063_250G2_scaffold_22_55			PEAKS DB
AYLGEVLPTFDR	58.25	1379.71	12	-1	690.861	205.31		4027800		04232021_Banfield_Phage_063B_300kDa_FilterTop_10uL_1D_PR180_QE1_s02.raw	2	L3_063_250G2_scaffold_1892_5			PEAKS DB
AYLVNTGWNGSGK	60.8	1365.67	13	-0.6	683.841	128.33	498550	130720000		04232021_Banfield_Phage_063B_300kDa_FilterTop_10uL_1D_PR180_QE1_s02.raw	3	L3_063_250G2_scaffold_801_5:L3_063_250G2_scaffold_1322_8:L3_063_250G2_scaffold_38_40			PEAKS DB
AYLVNTGWNGTGK	60.97	1379.68	13	1	690.85	117.68	3284100	21289000		04232021_Banfield_Phage_063B_300kDa_FT_10uL_1D_PR180_QE1_s10.raw	4	L3_063_250G2_scaffold_236_87:L3_063_250G2_scaffold_1191_22:L3_063_250G2_scaffold_1581_6:L3_063_250G2_scaffold_559_14:L3_063_250G2_scaffold_269_43			PEAKS DB
AYMDAAIAFLK	54.47	1212.62	11	-0.1	607.318	214.49	20544			04232021_Banfield_Phage_063B_300kDa_FT_10uL_1D_PR180_QE1_s10.raw	1	L3_063_250G2_scaffold_13663_1			PEAKS DB
AYMELSSLR	23.84	1068.53	9	1	535.271	120.62	0			04232021_Banfield_Phage_063B_300kDa_FT_10uL_1D_PR180_QE1_s10.raw	0	sp|A0A0C4DH29|HV103_HUMAN:sp|A0A0C4DH33|HV124_HUMAN:sp|P01742|HV169_HUMAN:sp|P0DP01|HV108_HUMAN:sp|A0A0C4DH39|HV158_HUMAN			PEAKS DB
AYMTPEFQNTYGNK	68.91	1662.73	14	0.4	832.375	134.17		1665400		04232021_Banfield_Phage_063B_300kDa_FilterTop_10uL_1D_PR180_QE1_s02.raw	1	L3_063_250G2_scaffold_610_6			PEAKS DB
AYNDEGQEVSTENWAGR	106.38	1924.82	17	0.2	963.417	106.05	5641900	187450		04232021_Banfield_Phage_063B_300kDa_FT_10uL_1D_PR180_QE1_s10.raw	3	L3_063_250G2_scaffold_615_6			PEAKS DB
AYNEFSQFIASNPTLEK	69.5	1957.94	17	-1.3	653.654	213.99		12123		04232021_Banfield_Phage_063B_300kDa_FilterTop_10uL_1D_PR180_QE1_s02.raw	1	L3_063_250G2_scaffold_2553_7			PEAKS DB
AYNGEYLGYGDK	23.67	1348.59	12	3.6	675.307	99.75		0		04232021_Banfield_Phage_063B_300kDa_FilterTop_10uL_1D_PR180_QE1_s02.raw	0	L3_063_250G2_scaffold_285_43			PEAKS DB
AYNGSLIAIVQSTK	68.41	1463.8	14	3.1	732.909	175.23	2181500			04232021_Banfield_Phage_063B_300kDa_FT_10uL_1D_PR180_QE1_s10.raw	1	L3_063_250G2_scaffold_4483_1			PEAKS DB
AYNQLTTGSVTLK	60.19	1394.74	13	0.2	698.378	107.88	0			04232021_Banfield_Phage_063B_300kDa_FT_10uL_1D_PR180_QE1_s10.raw	0	L3_063_250G2_scaffold_48_49			PEAKS DB
AYQFM(+15.99)VDNGYNAVK	62.68	1634.74	14	-1.1	818.376	143.95		191430		04232021_Banfield_Phage_063B_300kDa_FilterTop_10uL_1D_PR180_QE1_s02.raw	2	L3_063_250G2_scaffold_141_67:L3_063_250G2_scaffold_1331_7	Oxidation (M)	M5:Oxidation (M):1000.00	PEAKS DB
AYQFMVDNGYNAVK	67.53	1618.74	14	-3.8	810.377	153.48	2345800			04232021_Banfield_Phage_063B_300kDa_FT_10uL_1D_PR180_QE1_s10.raw	1	L3_063_250G2_scaffold_141_67:L3_063_250G2_scaffold_1331_7			PEAKS DB
AYQFMVDNGYNSVK	81.48	1634.74	14	0.6	818.378	143.06	4086100	0		04232021_Banfield_Phage_063B_300kDa_FT_10uL_1D_PR180_QE1_s10.raw	1	L3_063_250G2_scaffold_137_61:L3_063_250G2_scaffold_158_30			PEAKS DB
AYQIEGAWDADGK	25.33	1422.64	13	-1.7	712.327	129.6	528110			04232021_Banfield_Phage_063B_300kDa_FT_10uL_1D_PR180_QE1_s10.raw	1	sp|P09848|LPH_HUMAN			PEAKS DB
AYQPEFSTAGFYELANSGR	75.94	2106.96	19	0.7	1054.49	213.5	699730			04232021_Banfield_Phage_063B_300kDa_FT_10uL_1D_PR180_QE1_s10.raw	1	L3_063_250G2_scaffold_349_18			PEAKS DB
AYSHSVSLTR	53.47	1119.57	10	-0.9	374.196	60.91	2372700	1160300		04232021_Banfield_Phage_063B_300kDa_FT_10uL_1D_PR180_QE1_s10.raw	3	sp|Q9Y6R7|FCGBP_HUMAN			PEAKS DB
AYSNDQSETPQGQTLDEVVASIK	109.83	2479.17	23	0.8	1240.59	203.42	9722700	0		04232021_Banfield_Phage_063B_300kDa_FT_10uL_1D_PR180_QE1_s10.raw	2	L3_063_250G2_scaffold_1227_11			PEAKS DB
AYSNNVYTEC(+57.02)SAYK	76.57	1668.71	14	0.3	835.362	93.06		6993700		04232021_Banfield_Phage_063B_300kDa_FilterTop_10uL_1D_PR180_QE1_s02.raw	4	L3_063_250G2_scaffold_116_131	Carbamidomethylation	C10:Carbamidomethylation:1000.00	PEAKS DB
AYTENSSQTAFSPTGVQTALMMK	106.97	2462.15	23	2.1	1232.08	197.96	682780			04232021_Banfield_Phage_063B_300kDa_FT_10uL_1D_PR180_QE1_s10.raw	2	L3_063_250G2_scaffold_137_61			PEAKS DB
AYTGTQMILDGPR	46.94	1421.7	13	1.4	711.857	134.88	0			04232021_Banfield_Phage_063B_300kDa_FT_10uL_1D_PR180_QE1_s10.raw	0	L3_063_250G2_scaffold_10706_1:L3_063_250G2_scaffold_7433_3			PEAKS DB
AYTGTQMLLDGPR	46.94	1421.7	13	1.4	711.857	134.88	0			04232021_Banfield_Phage_063B_300kDa_FT_10uL_1D_PR180_QE1_s10.raw	0	L3_063_250G2_scaffold_6749_3			PEAKS DB
AYTLQNGTQVPER	72.62	1475.74	13	1	738.876	90.05		2452700		04232021_Banfield_Phage_063B_300kDa_FilterTop_10uL_1D_PR180_QE1_s02.raw	1	L3_063_250G2_scaffold_187_81			PEAKS DB
AYTLSIEGPTK	46.04	1178.62	11	1.2	590.317	121.96		833270		04232021_Banfield_Phage_063B_300kDa_FilterTop_10uL_1D_PR180_QE1_s02.raw	1	L3_063_250G2_scaffold_3963_1			PEAKS DB
AYTNPSGADFNDDYHVF	46.48	1931.8	17	-0.9	966.904	185.4	0			04232021_Banfield_Phage_063B_300kDa_FT_10uL_1D_PR180_QE1_s10.raw	0	L3_063_250G2_scaffold_5_249			PEAKS DB
AYTSILYGNGPGY	50.92	1374.65	13	-0.4	688.33	193.83		3398700		04232021_Banfield_Phage_063B_300kDa_FilterTop_10uL_1D_PR180_QE1_s02.raw	1	sp|P09923|PPBI_HUMAN			PEAKS DB
AYTSILYGNGPGYVFN	58.66	1734.83	16	3.4	868.423	220.59	15564000	1948900		04232021_Banfield_Phage_063B_300kDa_FT_10uL_1D_PR180_QE1_s10.raw	5	sp|P09923|PPBI_HUMAN			PEAKS DB
AYTVENYLQDC(+57.02)GVSPSQFK	80.69	2205	19	0.7	736.009	209.37		2241500		04232021_Banfield_Phage_063B_300kDa_FilterTop_10uL_1D_PR180_QE1_s02.raw	2	L3_063_250G2_scaffold_624_10	Carbamidomethylation	C11:Carbamidomethylation:1000.00	PEAKS DB
AYVC(+57.02)GIQNSVSANR	56.14	1537.73	14	-3.4	769.87	95.79		0		04232021_Banfield_Phage_063B_300kDa_FilterTop_10uL_1D_PR180_QE1_s02.raw	0	sp|P06731|CEAM5_HUMAN	Carbamidomethylation	C4:Carbamidomethylation:1000.00	PEAKS DB
AYVEGGVASFTK	53.9	1227.61	12	2.6	614.816	101.29	1296400			04232021_Banfield_Phage_063B_300kDa_FT_10uL_1D_PR180_QE1_s10.raw	1	L3_063_250G2_scaffold_906_10			PEAKS DB
AYVFSHNQYGQTLSAPC(+57.02)ETTVK	62.03	2500.17	22	-4.8	834.393	152.93		0		04232021_Banfield_Phage_063B_300kDa_FilterTop_10uL_1D_PR180_QE1_s02.raw	0	L3_063_250G2_scaffold_610_7	Carbamidomethylation	C17:Carbamidomethylation:1000.00	PEAKS DB
AYVKNVSVSSFDAAGTAMK	42.65	1944.96	19	-6.8	649.323	175.43		150230		04232021_Banfield_Phage_063B_300kDa_FilterTop_10uL_1D_PR180_QE1_s02.raw	2	L3_063_250G2_scaffold_496_9			PEAKS DB
AYVLQLLK	40.43	946.585	8	1.3	474.3	168.64	1182400	730020		04232021_Banfield_Phage_063B_300kDa_FT_10uL_1D_PR180_QE1_s10.raw	2	L3_063_250G2_scaffold_297_1			PEAKS DB
AYVNLAFANR	46.74	1137.59	10	0.6	569.804	131.56	419520			04232021_Banfield_Phage_063B_300kDa_FT_10uL_1D_PR180_QE1_s10.raw	1	L3_063_250G2_scaffold_842_28:L3_063_250G2_scaffold_2587_7			PEAKS DB
AYVPDAVWYDYETGSQVR	66.79	2117.97	18	2.2	1059.99	202.62	57096			04232021_Banfield_Phage_063B_300kDa_FT_10uL_1D_PR180_QE1_s10.raw	2	sp|O43451|MGA_HUMAN			PEAKS DB
AYWDDGAQVLAPHDTAIIDEVNK	63.85	2540.22	23	1.9	847.748	211.83		406560		04232021_Banfield_Phage_063B_300kDa_FilterTop_10uL_1D_PR180_QE1_s02.raw	1	L3_063_250G2_scaffold_1764_4:L3_063_250G2_scaffold_1194_17			PEAKS DB
AYYFQQAQNGLYAR	73.05	1691.81	14	-0.3	846.91	166.99		103250		04232021_Banfield_Phage_063B_300kDa_FilterTop_10uL_1D_PR180_QE1_s02.raw	2	L3_063_250G2_scaffold_612_17:L3_063_250G2_scaffold_106_90:L3_063_250G2_scaffold_260_52:L3_063_250G2_scaffold_719_26:L3_063_250G2_scaffold_68_20			PEAKS DB
AYYGETVAILEEK	41.6	1484.74	13	1	743.378	186.62		784480		04232021_Banfield_Phage_063B_300kDa_FilterTop_10uL_1D_PR180_QE1_s02.raw	1	L3_063_250G2_scaffold_462_34:L3_063_250G2_scaffold_80_86:L3_063_250G2_scaffold_125_150			PEAKS DB
AYYHETPEILK	31.83	1362.68	11	-2.8	455.233	100.18		972280		04232021_Banfield_Phage_063B_300kDa_FilterTop_10uL_1D_PR180_QE1_s02.raw	1	L3_063_250G2_scaffold_18_40			PEAKS DB
AYYIDPTAQTAGDGFTK	77.96	1817.85	17	-3.4	909.928	151.68	1617200			04232021_Banfield_Phage_063B_300kDa_FT_10uL_1D_PR180_QE1_s10.raw	1	L3_063_250G2_scaffold_8593_2			PEAKS DB
AYYPYNQSVTDGTK	56.06	1605.73	14	0.4	803.873	89.56	0	132740		04232021_Banfield_Phage_063B_300kDa_FT_10uL_1D_PR180_QE1_s10.raw	1	L3_063_250G2_scaffold_746_20			PEAKS DB
AYYVMGVADEVK	53.85	1343.64	12	-1.6	672.828	152.54	0			04232021_Banfield_Phage_063B_300kDa_FT_10uL_1D_PR180_QE1_s10.raw	0	L3_063_250G2_scaffold_9130_1			PEAKS DB
C(+57.02)AEEVINDNGGIYR	77.41	1608.72	14	-2.1	805.366	115.07		1166000		04232021_Banfield_Phage_063B_300kDa_FilterTop_10uL_1D_PR180_QE1_s02.raw	3	L3_063_250G2_scaffold_116_73	Carbamidomethylation	C1:Carbamidomethylation:1000.00	PEAKS DB
C(+57.02)AENGGSSIVWTTDPYGTEGTSLNAK	95.13	2714.21	26	-1.6	905.744	186.25	0	8512000		04232021_Banfield_Phage_063B_300kDa_FilterTop_10uL_1D_PR180_QE1_s02.raw	4	L3_063_250G2_scaffold_479_2	Carbamidomethylation	C1:Carbamidomethylation:1000.00	PEAKS DB
C(+57.02)AFGYSGLDC(+57.02)K	73.17	1276.52	11	-1.6	639.267	117.07		16478000		04232021_Banfield_Phage_063B_300kDa_FilterTop_10uL_1D_PR180_QE1_s02.raw	2	sp|Q9H3R2|MUC13_HUMAN	Carbamidomethylation	C1:Carbamidomethylation:1000.00;C10:Carbamidomethylation:1000.00	PEAKS DB
C(+57.02)AFSSQEPY	25.36	1087.43	9	1.7	544.722	105.26		1349100		04232021_Banfield_Phage_063B_300kDa_FilterTop_10uL_1D_PR180_QE1_s02.raw	1	sp|P02788|TRFL_HUMAN	Carbamidomethylation	C1:Carbamidomethylation:1000.00	PEAKS DB
C(+57.02)AFSSQEPYFSYSGAFK	87.96	1974.85	17	1.2	988.431	207.07		5389400		04232021_Banfield_Phage_063B_300kDa_FilterTop_10uL_1D_PR180_QE1_s02.raw	1	sp|P02788|TRFL_HUMAN	Carbamidomethylation	C1:Carbamidomethylation:1000.00	PEAKS DB
C(+57.02)ALGPEVANVAK	60.58	1227.63	12	0.4	614.822	98.3		30375000		04232021_Banfield_Phage_063B_300kDa_FilterTop_10uL_1D_PR180_QE1_s02.raw	1	sp|P01833|PIGR_HUMAN	Carbamidomethylation	C1:Carbamidomethylation:1000.00	PEAKS DB
C(+57.02)ALPNRPGVY	46.75	1145.57	10	0.5	573.79	95.76		41000000		04232021_Banfield_Phage_063B_300kDa_FilterTop_10uL_1D_PR180_QE1_s02.raw	1	sp|P98073|ENTK_HUMAN	Carbamidomethylation	C1:Carbamidomethylation:1000.00	PEAKS DB
C(+57.02)ALPNRPGVYAR	39	1372.7	12	0.5	458.575	84.17		32454		04232021_Banfield_Phage_063B_300kDa_FilterTop_10uL_1D_PR180_QE1_s02.raw	1	sp|P98073|ENTK_HUMAN	Carbamidomethylation	C1:Carbamidomethylation:1000.00	PEAKS DB
C(+57.02)ANYVNGNM(+15.99)ENAVGR	79.74	1683.71	15	-0.9	842.861	79.91	0	1372900		04232021_Banfield_Phage_063B_300kDa_FilterTop_10uL_1D_PR180_QE1_s02.raw	6	sp|P08473|NEP_HUMAN	Carbamidomethylation; Oxidation (M)	C1:Carbamidomethylation:1000.00;M9:Oxidation (M):1000.00	PEAKS DB
C(+57.02)ANYVNGNMENAVGR	94.49	1667.71	15	0.6	834.865	91.81	14062000	31480000		04232021_Banfield_Phage_063B_300kDa_FT_10uL_1D_PR180_QE1_s10.raw	6	sp|P08473|NEP_HUMAN	Carbamidomethylation	C1:Carbamidomethylation:1000.00	PEAKS DB
C(+57.02)ATDAPGAPGDSNWR	58.37	1573.66	15	-1.9	787.835	86.98		51549		04232021_Banfield_Phage_063B_300kDa_FilterTop_10uL_1D_PR180_QE1_s02.raw	1	L3_063_250G2_scaffold_158_105	Carbamidomethylation	C1:Carbamidomethylation:1000.00	PEAKS DB
C(+57.02)C(+57.02)PFYWC(+57.02)ESK	69.14	1435.54	10	-2.4	718.774	155.37		3011300		04232021_Banfield_Phage_063B_300kDa_FilterTop_10uL_1D_PR180_QE1_s02.raw	1	sp|Q02817|MUC2_HUMAN	Carbamidomethylation	C1:Carbamidomethylation:1000.00;C2:Carbamidomethylation:1000.00;C7:Carbamidomethylation:1000.00	PEAKS DB
C(+57.02)DEWSVNSVGK	73.68	1279.55	11	-0.2	640.782	96.99		12304000		04232021_Banfield_Phage_063B_300kDa_FilterTop_10uL_1D_PR180_QE1_s02.raw	1	sp|P02787|TRFE_HUMAN	Carbamidomethylation	C1:Carbamidomethylation:1000.00	PEAKS DB
C(+57.02)DIALPSATQNELNGDHAR	55.98	2080.96	19	-0.2	694.66	134.55		294630		04232021_Banfield_Phage_063B_300kDa_FilterTop_10uL_1D_PR180_QE1_s02.raw	2	L3_063_250G2_scaffold_115_131	Carbamidomethylation	C1:Carbamidomethylation:1000.00	PEAKS DB
C(+57.02)DVISGDK	35.57	892.396	8	-0.6	447.205	43.51		51695		04232021_Banfield_Phage_063B_300kDa_FilterTop_10uL_1D_PR180_QE1_s02.raw	1	sp|P04746|AMYP_HUMAN:sp|P19961|AMY2B_HUMAN:sp|P04745|AMY1_HUMAN	Carbamidomethylation	C1:Carbamidomethylation:1000.00	PEAKS DB
C(+57.02)DVLVAM(+15.99)NAAALK	38.41	1390.69	13	-3.6	696.352	117.67		364330		04232021_Banfield_Phage_063B_300kDa_FilterTop_10uL_1D_PR180_QE1_s02.raw	1	L3_063_250G2_scaffold_1885_1:L3_063_250G2_scaffold_4456_2:L3_063_250G2_scaffold_236_84	Carbamidomethylation; Oxidation (M)	C1:Carbamidomethylation:1000.00;M7:Oxidation (M):1000.00	PEAKS DB
C(+57.02)DYDM(+15.99)VLEQLR	46.43	1456.63	11	-0.9	729.323	192.15		100430		04232021_Banfield_Phage_063B_300kDa_FilterTop_10uL_1D_PR180_QE1_s02.raw	1	L3_063_250G2_scaffold_395_33	Carbamidomethylation; Oxidation (M)	C1:Carbamidomethylation:1000.00;M5:Oxidation (M):1000.00	PEAKS DB
C(+57.02)EASFQPGDYAQ	44.87	1371.54	12	-0.9	686.777	118.32		1410400		04232021_Banfield_Phage_063B_300kDa_FilterTop_10uL_1D_PR180_QE1_s02.raw	1	L3_063_250G2_scaffold_109_70	Carbamidomethylation	C1:Carbamidomethylation:1000.00	PEAKS DB
C(+57.02)EC(+57.02)GPGGHVTC(+57.02)QEGAAC(+57.02)GPHEEC(+57.02)R	70.6	2714.01	24	-1.1	679.51	64.74		1335700		04232021_Banfield_Phage_063B_300kDa_FilterTop_10uL_1D_PR180_QE1_s02.raw	2	sp|Q9Y6R7|FCGBP_HUMAN	Carbamidomethylation	C1:Carbamidomethylation:1000.00;C3:Carbamidomethylation:1000.00;C11:Carbamidomethylation:1000.00;C17:Carbamidomethylation:1000.00;C23:Carbamidomethylation:1000.00	PEAKS DB
C(+57.02)EELLQATIESGK	47.93	1476.71	13	4.7	739.367	149.99		241770		04232021_Banfield_Phage_063B_300kDa_FilterTop_10uL_1D_PR180_QE1_s02.raw	1	L3_063_250G2_scaffold_1462_7	Carbamidomethylation	C1:Carbamidomethylation:1000.00	PEAKS DB
C(+57.02)ELISELEDGR	55.33	1319.6	11	-0.5	660.808	176.61		153530		04232021_Banfield_Phage_063B_300kDa_FilterTop_10uL_1D_PR180_QE1_s02.raw	1	L3_063_250G2_scaffold_3063_2	Carbamidomethylation	C1:Carbamidomethylation:1000.00	PEAKS DB
C(+57.02)ENDYYTMPGVC(+57.02)YNTK	78.47	2013.79	16	-5.3	1007.9	156.26		0		04232021_Banfield_Phage_063B_300kDa_FilterTop_10uL_1D_PR180_QE1_s02.raw	0	L3_063_250G2_scaffold_29_138	Carbamidomethylation	C1:Carbamidomethylation:1000.00;C12:Carbamidomethylation:1000.00	PEAKS DB
C(+57.02)ETDFVAQNADFIK	83.23	1656.75	14	1.5	829.381	178.08		3360500		04232021_Banfield_Phage_063B_300kDa_FilterTop_10uL_1D_PR180_QE1_s02.raw	1	L3_063_250G2_scaffold_4045_3	Carbamidomethylation	C1:Carbamidomethylation:1000.00	PEAKS DB
C(+57.02)ETQNPVSAR	51.31	1160.52	10	-1.2	581.269	45.31		303140		04232021_Banfield_Phage_063B_300kDa_FilterTop_10uL_1D_PR180_QE1_s02.raw	3	sp|P06731|CEAM5_HUMAN	Carbamidomethylation	C1:Carbamidomethylation:1000.00	PEAKS DB
C(+57.02)FAIC(+57.02)NEPNVGPLK	70.19	1617.76	14	-1.8	809.888	169.96		1191000		04232021_Banfield_Phage_063B_300kDa_FilterTop_10uL_1D_PR180_QE1_s02.raw	2	L3_063_250G2_scaffold_243_28	Carbamidomethylation	C1:Carbamidomethylation:1000.00;C5:Carbamidomethylation:1000.00	PEAKS DB
C(+57.02)FDILGLK	24.61	964.505	8	-1.7	483.259	204.71		0		04232021_Banfield_Phage_063B_300kDa_FilterTop_10uL_1D_PR180_QE1_s02.raw	0	L3_063_250G2_scaffold_240_9	Carbamidomethylation	C1:Carbamidomethylation:1000.00	PEAKS DB
C(+57.02)FIPSVGK	55.75	906.463	8	-0.8	454.239	107.81		22181000		04232021_Banfield_Phage_063B_300kDa_FilterTop_10uL_1D_PR180_QE1_s02.raw	2	L3_063_250G2_scaffold_157_5	Carbamidomethylation	C1:Carbamidomethylation:1000.00	PEAKS DB
C(+57.02)FPESYTTEATR	46	1460.62	12	4.7	731.323	109.38		0		04232021_Banfield_Phage_063B_300kDa_FilterTop_10uL_1D_PR180_QE1_s02.raw	0	sp|Q13867|BLMH_HUMAN	Carbamidomethylation	C1:Carbamidomethylation:1000.00	PEAKS DB
C(+57.02)GC(+57.02)YVEDTHYPPGASVPTEETC(+57.02)K	104.98	2656.09	23	-0.5	886.369	122.33		100820000		04232021_Banfield_Phage_063B_300kDa_FilterTop_10uL_1D_PR180_QE1_s02.raw	1	sp|Q02817|MUC2_HUMAN	Carbamidomethylation	C1:Carbamidomethylation:1000.00;C3:Carbamidomethylation:1000.00;C22:Carbamidomethylation:1000.00	PEAKS DB
C(+57.02)GHSEDAGVIC(+57.02)SGPESSLALR	86.34	2200.98	21	1.1	734.669	138.03		34985000		04232021_Banfield_Phage_063B_300kDa_FilterTop_10uL_1D_PR180_QE1_s02.raw	2	sp|Q9UGM3|DMBT1_HUMAN	Carbamidomethylation	C1:Carbamidomethylation:1000.00;C11:Carbamidomethylation:1000.00	PEAKS DB
C(+57.02)GIAVAPVSR	53.29	1028.54	10	-1.1	515.279	83.81		659070		04232021_Banfield_Phage_063B_300kDa_FilterTop_10uL_1D_PR180_QE1_s02.raw	1	sp|P27487|DPP4_HUMAN	Carbamidomethylation	C1:Carbamidomethylation:1000.00	PEAKS DB
C(+57.02)GLC(+57.02)GNYNGDPK	68.15	1353.54	12	-0.9	677.779	69.21		1779500		04232021_Banfield_Phage_063B_300kDa_FilterTop_10uL_1D_PR180_QE1_s02.raw	3	sp|Q9Y6R7|FCGBP_HUMAN	Carbamidomethylation	C1:Carbamidomethylation:1000.00;C4:Carbamidomethylation:1000.00	PEAKS DB
C(+57.02)GLC(+57.02)GNYNQDPADDLK	93.09	1838.76	16	-1.3	920.384	130.59		5544800		04232021_Banfield_Phage_063B_300kDa_FilterTop_10uL_1D_PR180_QE1_s02.raw	1	sp|Q9Y6R7|FCGBP_HUMAN	Carbamidomethylation	C1:Carbamidomethylation:1000.00;C4:Carbamidomethylation:1000.00	PEAKS DB
C(+57.02)GLGGSGTPVDELDK	80.59	1503.69	15	-0.2	752.851	122.33		64747000		04232021_Banfield_Phage_063B_300kDa_FilterTop_10uL_1D_PR180_QE1_s02.raw	1	sp|P04054|PA21B_HUMAN	Carbamidomethylation	C1:Carbamidomethylation:1000.00	PEAKS DB
C(+57.02)GLLSSPTGPLSSC(+57.02)HK	66.28	1699.8	16	-0.2	567.608	121.53		16561000		04232021_Banfield_Phage_063B_300kDa_FilterTop_10uL_1D_PR180_QE1_s02.raw	2	sp|Q9Y6R7|FCGBP_HUMAN	Carbamidomethylation	C1:Carbamidomethylation:1000.00;C14:Carbamidomethylation:1000.00	PEAKS DB
C(+57.02)GLPIDVQK	39.63	1028.53	9	-2	515.273	99.17		2360400		04232021_Banfield_Phage_063B_300kDa_FilterTop_10uL_1D_PR180_QE1_s02.raw	1	L3_063_250G2_scaffold_15_20	Carbamidomethylation	C1:Carbamidomethylation:1000.00	PEAKS DB
C(+57.02)GMPNVPNSLSK	62.4	1302.61	12	1	652.311	107.21		6978600		04232021_Banfield_Phage_063B_300kDa_FilterTop_10uL_1D_PR180_QE1_s02.raw	1	L3_063_250G2_scaffold_22_55	Carbamidomethylation	C1:Carbamidomethylation:1000.00	PEAKS DB
C(+57.02)GNAVSAGTSSTC(+57.02)GSYFNPGSR	90.47	2235.93	22	-0.3	1118.97	113.79		5823900		04232021_Banfield_Phage_063B_300kDa_FilterTop_10uL_1D_PR180_QE1_s02.raw	2	sp|P04746|AMYP_HUMAN:sp|P04745|AMY1_HUMAN	Carbamidomethylation	C1:Carbamidomethylation:1000.00;C13:Carbamidomethylation:1000.00	PEAKS DB
C(+57.02)GNFNGDPADDLALR	60.33	1633.72	15	-1.4	817.864	158.14		290170		04232021_Banfield_Phage_063B_300kDa_FilterTop_10uL_1D_PR180_QE1_s02.raw	1	sp|Q9Y6R7|FCGBP_HUMAN	Carbamidomethylation	C1:Carbamidomethylation:1000.00	PEAKS DB
C(+57.02)GNYNQDPADDLK	55.04	1508.62	13	3.8	755.32	86.25		101580		04232021_Banfield_Phage_063B_300kDa_FilterTop_10uL_1D_PR180_QE1_s02.raw	1	sp|Q9Y6R7|FCGBP_HUMAN	Carbamidomethylation	C1:Carbamidomethylation:1000.00	PEAKS DB
C(+57.02)GPGGGSLVC(+57.02)TPASC(+57.02)	61.4	1478.6	15	0.4	740.305	102.02		1826100		04232021_Banfield_Phage_063B_300kDa_FilterTop_10uL_1D_PR180_QE1_s02.raw	1	sp|Q9Y6R7|FCGBP_HUMAN	Carbamidomethylation	C1:Carbamidomethylation:1000.00;C10:Carbamidomethylation:1000.00;C15:Carbamidomethylation:1000.00	PEAKS DB
C(+57.02)GTSLSPTDLINPK	58.1	1501.74	14	2.6	751.881	160.99		0		04232021_Banfield_Phage_063B_300kDa_FilterTop_10uL_1D_PR180_QE1_s02.raw	0	L3_063_250G2_scaffold_81_30	Carbamidomethylation	C1:Carbamidomethylation:1000.00	PEAKS DB
C(+57.02)GTYRPEYAVNSIK	72.77	1656.79	14	-0.3	553.271	96.71		17691000		04232021_Banfield_Phage_063B_300kDa_FilterTop_10uL_1D_PR180_QE1_s02.raw	2	sp|P08473|NEP_HUMAN	Carbamidomethylation	C1:Carbamidomethylation:1000.00	PEAKS DB
C(+57.02)GVQVIGC(+57.02)PK	46.14	1116.54	10	1.5	559.279	82.83		42102		04232021_Banfield_Phage_063B_300kDa_FilterTop_10uL_1D_PR180_QE1_s02.raw	2	L3_063_250G2_scaffold_264_15:L3_063_250G2_scaffold_154_89	Carbamidomethylation	C1:Carbamidomethylation:1000.00;C8:Carbamidomethylation:1000.00	PEAKS DB
C(+57.02)HSAGDGLYFLR	80.43	1394.64	12	0.5	465.887	158.68		44756000		04232021_Banfield_Phage_063B_300kDa_FilterTop_10uL_1D_PR180_QE1_s02.raw	6	sp|Q8WWU7|ITLN2_HUMAN	Carbamidomethylation	C1:Carbamidomethylation:1000.00	PEAKS DB
C(+57.02)IDGYSGIDPDVNTK	58.6	1652.74	15	0.4	827.375	129.65		0		04232021_Banfield_Phage_063B_300kDa_FilterTop_10uL_1D_PR180_QE1_s02.raw	0	L3_063_250G2_scaffold_54_44	Carbamidomethylation	C1:Carbamidomethylation:1000.00	PEAKS DB
C(+57.02)INIVANLWNSPEK	73.61	1656.83	14	-1.1	829.421	217.6		9711600		04232021_Banfield_Phage_063B_300kDa_FilterTop_10uL_1D_PR180_QE1_s02.raw	1	L3_063_250G2_scaffold_3635_3:L3_063_250G2_scaffold_1194_22:L3_063_250G2_scaffold_2388_7:L3_063_250G2_scaffold_565_18	Carbamidomethylation	C1:Carbamidomethylation:1000.00	PEAKS DB
C(+57.02)INLDIR	37.41	902.464	7	-2.5	452.238	104.26		929950		04232021_Banfield_Phage_063B_300kDa_FilterTop_10uL_1D_PR180_QE1_s02.raw	2	L3_063_250G2_scaffold_678_18:L3_063_250G2_scaffold_198_14:L3_063_250G2_scaffold_163_15	Carbamidomethylation	C1:Carbamidomethylation:1000.00	PEAKS DB
C(+57.02)IPAALAMHDTLAK	55.3	1510.76	14	-0.8	504.595	143.74		888730		04232021_Banfield_Phage_063B_300kDa_FilterTop_10uL_1D_PR180_QE1_s02.raw	3	L3_063_250G2_scaffold_815_36	Carbamidomethylation	C1:Carbamidomethylation:1000.00	PEAKS DB
C(+57.02)IPVQLVAGTDLR	63.53	1440.78	13	-0.5	721.395	168.44	176010			04232021_Banfield_Phage_063B_300kDa_FT_10uL_1D_PR180_QE1_s10.raw	2	L3_063_250G2_scaffold_158_168	Carbamidomethylation	C1:Carbamidomethylation:1000.00	PEAKS DB
C(+57.02)IQC(+57.02)NQC(+57.02)AYVC(+57.02)PH	50.88	1708.66	13	0.8	855.337	80.94	1002900			04232021_Banfield_Phage_063B_300kDa_FT_10uL_1D_PR180_QE1_s10.raw	2	L3_063_250G2_scaffold_286_37:L3_063_250G2_scaffold_14357_1	Carbamidomethylation	C1:Carbamidomethylation:1000.00;C4:Carbamidomethylation:1000.00;C7:Carbamidomethylation:1000.00;C11:Carbamidomethylation:1000.00	PEAKS DB
C(+57.02)IQC(+57.02)NQC(+57.02)AYVC(+57.02)PHATIRPF	81.88	2394.05	19	-1.7	799.022	150.4	1233700			04232021_Banfield_Phage_063B_300kDa_FT_10uL_1D_PR180_QE1_s10.raw	1	L3_063_250G2_scaffold_286_37:L3_063_250G2_scaffold_14357_1	Carbamidomethylation	C1:Carbamidomethylation:1000.00;C4:Carbamidomethylation:1000.00;C7:Carbamidomethylation:1000.00;C11:Carbamidomethylation:1000.00	PEAKS DB
C(+57.02)ISDNYQLWLGR	59.52	1523.72	12	-0.2	762.867	204.12		1528000		04232021_Banfield_Phage_063B_300kDa_FilterTop_10uL_1D_PR180_QE1_s02.raw	1	sp|P06870|KLK1_HUMAN	Carbamidomethylation	C1:Carbamidomethylation:1000.00	PEAKS DB
C(+57.02)ISQSTYDLMSPTDLR	37.42	1885.86	16	1.2	943.936	187.61		0		04232021_Banfield_Phage_063B_300kDa_FilterTop_10uL_1D_PR180_QE1_s02.raw	0	L3_063_250G2_scaffold_50_29	Carbamidomethylation	C1:Carbamidomethylation:1000.00	PEAKS DB
C(+57.02)ISSDGTTQLQTVTGK	71.72	1694.81	16	-1.2	848.413	105.34		131780		04232021_Banfield_Phage_063B_300kDa_FilterTop_10uL_1D_PR180_QE1_s02.raw	1	L3_063_250G2_scaffold_962_7	Carbamidomethylation	C1:Carbamidomethylation:1000.00	PEAKS DB
C(+57.02)IVPPLPNATYK	24.65	1371.72	12	0.4	686.869	161.27		0		04232021_Banfield_Phage_063B_300kDa_FilterTop_10uL_1D_PR180_QE1_s02.raw	0	L3_063_250G2_scaffold_19_59	Carbamidomethylation	C1:Carbamidomethylation:1000.00	PEAKS DB
C(+57.02)KTGSGDIENYNDATQVR	71.56	2026.9	18	-0.7	676.641	84.72		526670		04232021_Banfield_Phage_063B_300kDa_FilterTop_10uL_1D_PR180_QE1_s02.raw	1	sp|P04746|AMYP_HUMAN:sp|P19961|AMY2B_HUMAN:sp|P04745|AMY1_HUMAN	Carbamidomethylation	C1:Carbamidomethylation:1000.00	PEAKS DB
C(+57.02)LAENAGDVAFVK	78.01	1392.67	13	0.4	697.343	134.48	0	155070000		04232021_Banfield_Phage_063B_300kDa_FilterTop_10uL_1D_PR180_QE1_s02.raw	7	sp|P02788|TRFL_HUMAN	Carbamidomethylation	C1:Carbamidomethylation:1000.00	PEAKS DB
C(+57.02)LANGGIHYITLDGR	89.06	1658.82	15	0.7	830.418	159.43		48177000		04232021_Banfield_Phage_063B_300kDa_FilterTop_10uL_1D_PR180_QE1_s02.raw	3	sp|Q9Y6R7|FCGBP_HUMAN	Carbamidomethylation	C1:Carbamidomethylation:1000.00	PEAKS DB
C(+57.02)LAPMADTLNK	27.4	1232.59	11	-3.5	617.3	106.99		162620		04232021_Banfield_Phage_063B_300kDa_FilterTop_10uL_1D_PR180_QE1_s02.raw	1	L3_063_250G2_scaffold_575_29	Carbamidomethylation	C1:Carbamidomethylation:1000.00	PEAKS DB
C(+57.02)LAYDFYPGK	58.28	1232.55	10	-1.8	617.283	163.41		1899300		04232021_Banfield_Phage_063B_300kDa_FilterTop_10uL_1D_PR180_QE1_s02.raw	1	sp|P25311|ZA2G_HUMAN	Carbamidomethylation	C1:Carbamidomethylation:1000.00	PEAKS DB
C(+57.02)LEIEPVLK	47.57	1099.59	9	3	550.806	128.15	0			04232021_Banfield_Phage_063B_300kDa_FT_10uL_1D_PR180_QE1_s10.raw	0	L3_063_250G2_scaffold_22_255	Carbamidomethylation	C1:Carbamidomethylation:1000.00	PEAKS DB
C(+57.02)LIEILASR	48.58	1073.59	9	0	537.802	192.61		7317100		04232021_Banfield_Phage_063B_300kDa_FilterTop_10uL_1D_PR180_QE1_s02.raw	5	sp|P09525|ANXA4_HUMAN:sp|P50995|ANX11_HUMAN:sp|P08133|ANXA6_HUMAN	Carbamidomethylation	C1:Carbamidomethylation:1000.00	PEAKS DB
C(+57.02)LPEKDSLLPK	32.85	1298.69	11	0.6	433.904	95.88		533320		04232021_Banfield_Phage_063B_300kDa_FilterTop_10uL_1D_PR180_QE1_s02.raw	2	sp|Q99895|CTRC_HUMAN	Carbamidomethylation	C1:Carbamidomethylation:1000.00	PEAKS DB
C(+57.02)LSLPPTFR	33.74	1089.56	9	-1.1	545.789	168.72		946740		04232021_Banfield_Phage_063B_300kDa_FilterTop_10uL_1D_PR180_QE1_s02.raw	1	L3_063_250G2_scaffold_392_30	Carbamidomethylation	C1:Carbamidomethylation:1000.00	PEAKS DB
C(+57.02)LTNGDTLWR	47.32	1234.58	10	-1.6	618.294	136.49	251240	8306600		04232021_Banfield_Phage_063B_300kDa_FilterTop_10uL_1D_PR180_QE1_s02.raw	2	sp|P01833|PIGR_HUMAN	Carbamidomethylation	C1:Carbamidomethylation:1000.00	PEAKS DB
C(+57.02)MVIGFGSDSQAAK	31.39	1469.66	14	0.2	735.84	132.49		799610		04232021_Banfield_Phage_063B_300kDa_FilterTop_10uL_1D_PR180_QE1_s02.raw	2	L3_063_250G2_scaffold_158_168	Carbamidomethylation	C1:Carbamidomethylation:1000.00	PEAKS DB
C(+57.02)NGDNDC(+57.02)GDFSDEDDC(+57.02)ESEPRPPC(+57.02)R	51.21	3002.04	25	-2.5	1001.69	94.34		0		04232021_Banfield_Phage_063B_300kDa_FilterTop_10uL_1D_PR180_QE1_s02.raw	0	sp|P02748|CO9_HUMAN	Carbamidomethylation	C1:Carbamidomethylation:1000.00;C7:Carbamidomethylation:1000.00;C16:Carbamidomethylation:1000.00;C24:Carbamidomethylation:1000.00	PEAKS DB
C(+57.02)NGFPDPATGPHAC(+57.02)	61.38	1499.59	14	-1.8	750.802	97.56		1148800		04232021_Banfield_Phage_063B_300kDa_FilterTop_10uL_1D_PR180_QE1_s02.raw	2	sp|P09848|LPH_HUMAN	Carbamidomethylation	C1:Carbamidomethylation:1000.00;C14:Carbamidomethylation:1000.00	PEAKS DB
C(+57.02)NGFPDPATGPHAC(+57.02)LHQP	42.45	1974.85	18	-2.7	659.288	125.39		384290		04232021_Banfield_Phage_063B_300kDa_FilterTop_10uL_1D_PR180_QE1_s02.raw	1	sp|P09848|LPH_HUMAN	Carbamidomethylation	C1:Carbamidomethylation:1000.00;C14:Carbamidomethylation:1000.00	PEAKS DB
C(+57.02)NGFPDPATGPHAC(+57.02)LHQPD	49.08	2089.87	19	-1	697.631	123.06		2857600		04232021_Banfield_Phage_063B_300kDa_FilterTop_10uL_1D_PR180_QE1_s02.raw	3	sp|P09848|LPH_HUMAN	Carbamidomethylation	C1:Carbamidomethylation:1000.00;C14:Carbamidomethylation:1000.00	PEAKS DB
C(+57.02)NGFPDPATGPHAC(+57.02)LHQPDA	47.86	2160.91	20	-0.9	721.31	128.21		2944400		04232021_Banfield_Phage_063B_300kDa_FilterTop_10uL_1D_PR180_QE1_s02.raw	2	sp|P09848|LPH_HUMAN	Carbamidomethylation	C1:Carbamidomethylation:1000.00;C14:Carbamidomethylation:1000.00	PEAKS DB
C(+57.02)NGFPDPATGPHAC(+57.02)LHQPDAGPT	62.73	2416.03	23	-0.5	806.351	132.62		3747300		04232021_Banfield_Phage_063B_300kDa_FilterTop_10uL_1D_PR180_QE1_s02.raw	1	sp|P09848|LPH_HUMAN	Carbamidomethylation	C1:Carbamidomethylation:1000.00;C14:Carbamidomethylation:1000.00	PEAKS DB
C(+57.02)NMLVENVER	59.54	1262.57	10	0.8	632.295	105.91		858360		04232021_Banfield_Phage_063B_300kDa_FilterTop_10uL_1D_PR180_QE1_s02.raw	1	L3_063_250G2_scaffold_437_27	Carbamidomethylation	C1:Carbamidomethylation:1000.00	PEAKS DB
C(+57.02)NNVGVR	51.6	817.386	7	-2	409.7	39.01	234660	629240		04232021_Banfield_Phage_063B_300kDa_FilterTop_10uL_1D_PR180_QE1_s02.raw	3	sp|P04746|AMYP_HUMAN:sp|P19961|AMY2B_HUMAN:sp|P04745|AMY1_HUMAN	Carbamidomethylation	C1:Carbamidomethylation:1000.00	PEAKS DB
C(+57.02)NPGTGQC(+57.02)VC(+57.02)PAGWVGEQC(+57.02)QH	63.56	2400.95	21	-0.5	801.322	138.28		33075		04232021_Banfield_Phage_063B_300kDa_FilterTop_10uL_1D_PR180_QE1_s02.raw	1	sp|O75882|ATRN_HUMAN	Carbamidomethylation	C1:Carbamidomethylation:1000.00;C8:Carbamidomethylation:1000.00;C10:Carbamidomethylation:1000.00;C19:Carbamidomethylation:1000.00	PEAKS DB
C(+57.02)NTGLANLDLLTDATQEQK	70.83	2104.01	19	5.4	1053.02	209.89		0		04232021_Banfield_Phage_063B_300kDa_FilterTop_10uL_1D_PR180_QE1_s02.raw	0	L3_063_250G2_scaffold_158_109	Carbamidomethylation	C1:Carbamidomethylation:1000.00	PEAKS DB
C(+57.02)PLLVDSEGWVK	82.09	1401.7	12	-0.8	701.855	192.95	0	89214000		04232021_Banfield_Phage_063B_300kDa_FilterTop_10uL_1D_PR180_QE1_s02.raw	14	sp|P01833|PIGR_HUMAN	Carbamidomethylation	C1:Carbamidomethylation:1000.00	PEAKS DB
C(+57.02)PNPPVQENFDVNK	77.51	1656.76	14	0	829.386	104.03		3990300		04232021_Banfield_Phage_063B_300kDa_FilterTop_10uL_1D_PR180_QE1_s02.raw	2	sp|P05090|APOD_HUMAN	Carbamidomethylation	C1:Carbamidomethylation:1000.00	PEAKS DB
C(+57.02)PPELEK	26.5	871.411	7	-1.7	436.712	50.35		226090		04232021_Banfield_Phage_063B_300kDa_FilterTop_10uL_1D_PR180_QE1_s02.raw	1	sp|Q9Y6R7|FCGBP_HUMAN	Carbamidomethylation	C1:Carbamidomethylation:1000.00	PEAKS DB
C(+57.02)QDQTFC(+57.02)GTGPVSEPETK	47.21	2039.86	18	-7.7	1020.93	110.11		0		04232021_Banfield_Phage_063B_300kDa_FilterTop_10uL_1D_PR180_QE1_s02.raw	0	sp|Q8IVL8|CBPO_HUMAN	Carbamidomethylation	C1:Carbamidomethylation:1000.00;C7:Carbamidomethylation:1000.00	PEAKS DB
C(+57.02)QSFMTELC(+57.02)K	54.74	1302.54	10	0.9	652.278	137.96		440170		04232021_Banfield_Phage_063B_300kDa_FilterTop_10uL_1D_PR180_QE1_s02.raw	1		Carbamidomethylation	C1:Carbamidomethylation:1000.00;C9:Carbamidomethylation:1000.00	PEAKS DB
C(+57.02)QVAGWGSQR	55.55	1147.52	10	-0.8	574.766	76.42		2714000		04232021_Banfield_Phage_063B_300kDa_FilterTop_10uL_1D_PR180_QE1_s02.raw	4	sp|P20160|CAP7_HUMAN	Carbamidomethylation	C1:Carbamidomethylation:1000.00	PEAKS DB
C(+57.02)QVLDGGGEILPSEVPHFSR	44.02	2196.06	20	-1	733.028	198.43		102720		04232021_Banfield_Phage_063B_300kDa_FilterTop_10uL_1D_PR180_QE1_s02.raw	1	L3_063_250G2_scaffold_2121_6	Carbamidomethylation	C1:Carbamidomethylation:1000.00	PEAKS DB
C(+57.02)QYYSVSF	27.84	1052.43	8	-0.7	527.221	182.87		1164100		04232021_Banfield_Phage_063B_300kDa_FilterTop_10uL_1D_PR180_QE1_s02.raw	2	sp|P27487|DPP4_HUMAN	Carbamidomethylation	C1:Carbamidomethylation:1000.00	PEAKS DB
C(+57.02)QYYSVSFSK	69.49	1267.55	10	-0.2	634.784	120.86	1978600	26364000		04232021_Banfield_Phage_063B_300kDa_FilterTop_10uL_1D_PR180_QE1_s02.raw	2	sp|P27487|DPP4_HUMAN	Carbamidomethylation	C1:Carbamidomethylation:1000.00	PEAKS DB
C(+57.02)RQLGC(+57.02)GWAM(+15.99)SAPGNARFGQGSGPIVLDDVR	22.14	3347.57	31	3	1116.87	166.32		0		04232021_Banfield_Phage_063B_300kDa_FilterTop_10uL_1D_PR180_QE1_s02.raw	0	sp|Q9UGM3|DMBT1_HUMAN	Carbamidomethylation; Oxidation (M)	C1:Carbamidomethylation:1000.00;C6:Carbamidomethylation:1000.00;M10:Oxidation (M):1000.00	PEAKS DB
C(+57.02)SAGITGTNVV	31.02	1077.51	11	-0.2	539.763	101.23	180020	0		04232021_Banfield_Phage_063B_300kDa_FilterTop_10uL_1D_PR180_QE1_s02.raw	1	sp|A8K7I4|CLCA1_HUMAN	Carbamidomethylation	C1:Carbamidomethylation:1000.00	PEAKS DB
C(+57.02)SAGITGTNVVK	77.31	1205.61	12	-0.7	603.811	75.87	6883900	35524000		04232021_Banfield_Phage_063B_300kDa_FilterTop_10uL_1D_PR180_QE1_s02.raw	3	sp|A8K7I4|CLCA1_HUMAN	Carbamidomethylation	C1:Carbamidomethylation:1000.00	PEAKS DB
C(+57.02)SAVASYAQEC(+57.02)TK	48.04	1473.62	13	-2	737.817	80.39		7365.9		04232021_Banfield_Phage_063B_300kDa_FilterTop_10uL_1D_PR180_QE1_s02.raw	1	sp|Q02817|MUC2_HUMAN	Carbamidomethylation	C1:Carbamidomethylation:1000.00;C11:Carbamidomethylation:1000.00	PEAKS DB
C(+57.02)SC(+57.02)SSSSGLTC(+57.02)QAAGC(+57.02)PPG	37.94	1942.73	19	-2.7	972.369	81.65		577910		04232021_Banfield_Phage_063B_300kDa_FilterTop_10uL_1D_PR180_QE1_s02.raw	2	sp|Q9Y6R7|FCGBP_HUMAN	Carbamidomethylation	C1:Carbamidomethylation:1000.00;C3:Carbamidomethylation:1000.00;C11:Carbamidomethylation:1000.00;C16:Carbamidomethylation:1000.00	PEAKS DB
C(+57.02)SGHESYLW	41.97	1137.45	9	-0.9	569.734	130.01		9319100		04232021_Banfield_Phage_063B_300kDa_FilterTop_10uL_1D_PR180_QE1_s02.raw	1	sp|Q9UGM3|DMBT1_HUMAN	Carbamidomethylation	C1:Carbamidomethylation:1000.00	PEAKS DB
C(+57.02)SGHESYLWSC(+57.02)PH	80.81	1618.63	13	-0.1	810.322	104.78		137400000		04232021_Banfield_Phage_063B_300kDa_FilterTop_10uL_1D_PR180_QE1_s02.raw	7	sp|Q9UGM3|DMBT1_HUMAN	Carbamidomethylation	C1:Carbamidomethylation:1000.00;C11:Carbamidomethylation:1000.00	PEAKS DB
C(+57.02)SGHESYLWSC(+57.02)PN	62.62	1595.61	13	-0.3	798.814	131.48		35667000		04232021_Banfield_Phage_063B_300kDa_FilterTop_10uL_1D_PR180_QE1_s02.raw	1	sp|Q9UGM3|DMBT1_HUMAN	Carbamidomethylation	C1:Carbamidomethylation:1000.00;C11:Carbamidomethylation:1000.00	PEAKS DB
C(+57.02)SGIASAAAAAVEAAR	50.55	1474.72	16	-2	738.366	182.95		0		04232021_Banfield_Phage_063B_300kDa_FilterTop_10uL_1D_PR180_QE1_s02.raw	0	sp|Q15274|NADC_HUMAN	Carbamidomethylation	C1:Carbamidomethylation:1000.00	PEAKS DB
C(+57.02)SGPGLPLYTLH	66.56	1313.64	12	-0.2	657.829	177.69	10603000	92064000		04232021_Banfield_Phage_063B_300kDa_FilterTop_10uL_1D_PR180_QE1_s02.raw	2	sp|P27487|DPP4_HUMAN	Carbamidomethylation	C1:Carbamidomethylation:1000.00	PEAKS DB
C(+57.02)SGPGLPLYTLHSSVNDK	77.74	1943.94	18	-0.3	972.977	159.88		0		04232021_Banfield_Phage_063B_300kDa_FilterTop_10uL_1D_PR180_QE1_s02.raw	0	sp|P27487|DPP4_HUMAN	Carbamidomethylation	C1:Carbamidomethylation:1000.00	PEAKS DB
C(+57.02)SGYESYLWSC(+57.02)PH	70.61	1644.63	13	-0.5	823.324	182.69		19070000		04232021_Banfield_Phage_063B_300kDa_FilterTop_10uL_1D_PR180_QE1_s02.raw	1	sp|Q9UGM3|DMBT1_HUMAN	Carbamidomethylation	C1:Carbamidomethylation:1000.00;C11:Carbamidomethylation:1000.00	PEAKS DB
C(+57.02)SLGEAPGTAEMGSTNYLWR	44.93	2198.97	20	0.8	1100.49	202.97		0		04232021_Banfield_Phage_063B_300kDa_FilterTop_10uL_1D_PR180_QE1_s02.raw	0	L3_063_250G2_scaffold_1322_4	Carbamidomethylation	C1:Carbamidomethylation:1000.00	PEAKS DB
C(+57.02)SLNPEWNETFR	59.78	1551.68	12	-2.1	776.844	169.58		0		04232021_Banfield_Phage_063B_300kDa_FilterTop_10uL_1D_PR180_QE1_s02.raw	0	sp|P05771|KPCB_HUMAN	Carbamidomethylation	C1:Carbamidomethylation:1000.00	PEAKS DB
C(+57.02)SNNYGPYQFPEK	76.69	1602.68	13	-3.1	802.343	110.99	75216			04232021_Banfield_Phage_063B_300kDa_FT_10uL_1D_PR180_QE1_s10.raw	1	L3_063_250G2_scaffold_178_34:L3_063_250G2_scaffold_112_69:L3_063_250G2_scaffold_1956_2:L3_063_250G2_scaffold_3791_4:L3_063_250G2_scaffold_239_25:L3_063_250G2_scaffold_314_47:L3_063_250G2_scaffold_14403_3:L3_063_250G2_scaffold_1104_19	Carbamidomethylation	C1:Carbamidomethylation:1000.00	PEAKS DB
C(+57.02)STSSLLEAC(+57.02)TFR	83.48	1530.68	13	-1.1	766.347	161.65		5005700		04232021_Banfield_Phage_063B_300kDa_FilterTop_10uL_1D_PR180_QE1_s02.raw	1	sp|P02787|TRFE_HUMAN	Carbamidomethylation	C1:Carbamidomethylation:1000.00;C10:Carbamidomethylation:1000.00	PEAKS DB
C(+57.02)SVQNGLLGC(+57.02)YPDR	79.32	1637.73	14	-4.3	819.868	140.14		11646000		04232021_Banfield_Phage_063B_300kDa_FilterTop_10uL_1D_PR180_QE1_s02.raw	2	sp|Q9Y6R7|FCGBP_HUMAN	Carbamidomethylation	C1:Carbamidomethylation:1000.00;C10:Carbamidomethylation:1000.00	PEAKS DB
C(+57.02)SVVEVMGR	45.32	1035.48	9	1.3	518.75	85.53	0			04232021_Banfield_Phage_063B_300kDa_FT_10uL_1D_PR180_QE1_s10.raw	0	L3_063_250G2_scaffold_8092_3:L3_063_250G2_scaffold_60_75	Carbamidomethylation	C1:Carbamidomethylation:1000.00	PEAKS DB
C(+57.02)TAGSVTPAGYAHSNTEVR	26.29	1976.9	19	-2.3	659.973	82		360730		04232021_Banfield_Phage_063B_300kDa_FilterTop_10uL_1D_PR180_QE1_s02.raw	1	L3_063_250G2_scaffold_974_curated_25.code15:L3_063_250G2_scaffold_974_curated_36.code11	Carbamidomethylation	C1:Carbamidomethylation:1000.00	PEAKS DB
C(+57.02)TFNKVTGLYEK	35.39	1458.72	12	1.3	487.247	100.25		495230		04232021_Banfield_Phage_063B_300kDa_FilterTop_10uL_1D_PR180_QE1_s02.raw	1	sp|A8K7I4|CLCA1_HUMAN	Carbamidomethylation	C1:Carbamidomethylation:1000.00	PEAKS DB
C(+57.02)TGTAPC(+57.02)DTNNATWANRPDFEVTDTTK	60.18	3042.31	27	-5.5	1015.1	153.67		0		04232021_Banfield_Phage_063B_300kDa_FilterTop_10uL_1D_PR180_QE1_s02.raw	0	L3_063_250G2_scaffold_3963_1	Carbamidomethylation	C1:Carbamidomethylation:1000.00;C7:Carbamidomethylation:1000.00	PEAKS DB
C(+57.02)TSMASENSEC(+57.02)SVK	61.9	1588.62	14	-2.4	795.314	53.26		440390		04232021_Banfield_Phage_063B_300kDa_FilterTop_10uL_1D_PR180_QE1_s02.raw	6	sp|P04118|COL_HUMAN	Carbamidomethylation	C1:Carbamidomethylation:1000.00;C11:Carbamidomethylation:1000.00	PEAKS DB
C(+57.02)TVNDFEYTAGK	23.04	1403.6	12	0.5	702.809	101.84		180850		04232021_Banfield_Phage_063B_300kDa_FilterTop_10uL_1D_PR180_QE1_s02.raw	1	L3_063_250G2_scaffold_249_24	Carbamidomethylation	C1:Carbamidomethylation:1000.00	PEAKS DB
C(+57.02)TYFVVIDK	48.19	1143.56	9	-1.1	572.788	157.18		0		04232021_Banfield_Phage_063B_300kDa_FilterTop_10uL_1D_PR180_QE1_s02.raw	0	L3_063_250G2_scaffold_1809_4:L3_063_250G2_scaffold_3189_3	Carbamidomethylation	C1:Carbamidomethylation:1000.00	PEAKS DB
C(+57.02)TYLSLGVK	42.9	1039.54	9	-0.8	520.775	125.05		388750		04232021_Banfield_Phage_063B_300kDa_FilterTop_10uL_1D_PR180_QE1_s02.raw	1	L3_063_250G2_scaffold_2682_3	Carbamidomethylation	C1:Carbamidomethylation:1000.00	PEAKS DB
C(+57.02)VAC(+57.02)GNDIALIK	25.77	1332.65	12	1.7	667.335	122.88		0		04232021_Banfield_Phage_063B_300kDa_FilterTop_10uL_1D_PR180_QE1_s02.raw	0	sp|P09093|CEL3A_HUMAN:sp|P08861|CEL3B_HUMAN	Carbamidomethylation	C1:Carbamidomethylation:1000.00;C4:Carbamidomethylation:1000.00	PEAKS DB
C(+57.02)VDNVIEQVDEDTLK	73.76	1775.82	15	2.5	888.922	187.98	89184			04232021_Banfield_Phage_063B_300kDa_FT_10uL_1D_PR180_QE1_s10.raw	1	L3_063_250G2_scaffold_1037_12	Carbamidomethylation	C1:Carbamidomethylation:1000.00	PEAKS DB
C(+57.02)VIFPNLK	49.53	989.537	8	0.4	495.776	158.48		4702400		04232021_Banfield_Phage_063B_300kDa_FilterTop_10uL_1D_PR180_QE1_s02.raw	1	L3_063_250G2_scaffold_1462_5	Carbamidomethylation	C1:Carbamidomethylation:1000.00	PEAKS DB
C(+57.02)VQIEDYSQVR	54.26	1395.65	11	-0.1	698.83	110.59		9207200		04232021_Banfield_Phage_063B_300kDa_FilterTop_10uL_1D_PR180_QE1_s02.raw	2	sp|O43895|XPP2_HUMAN	Carbamidomethylation	C1:Carbamidomethylation:1000.00	PEAKS DB
C(+57.02)VSLTSSTGFQK	62.1	1313.63	12	-0.6	657.821	95.65		21332000		04232021_Banfield_Phage_063B_300kDa_FilterTop_10uL_1D_PR180_QE1_s02.raw	3	sp|P05451|REG1A_HUMAN	Carbamidomethylation	C1:Carbamidomethylation:1000.00	PEAKS DB
C(+57.02)VWDIEVQNNYR	76.04	1594.72	12	-1.8	798.366	183.47		30825000		04232021_Banfield_Phage_063B_300kDa_FilterTop_10uL_1D_PR180_QE1_s02.raw	16	sp|Q9UGM3|DMBT1_HUMAN	Carbamidomethylation	C1:Carbamidomethylation:1000.00	PEAKS DB
C(+57.02)VWHIQVEK	38.33	1197.6	9	0.5	400.206	107		1715500		04232021_Banfield_Phage_063B_300kDa_FilterTop_10uL_1D_PR180_QE1_s02.raw	3	sp|Q86UP6|CUZD1_HUMAN	Carbamidomethylation	C1:Carbamidomethylation:1000.00	PEAKS DB
C(+57.02)VWILNAQK	49.93	1130.59	9	-0.2	566.303	148.7	4539500	3433000		04232021_Banfield_Phage_063B_300kDa_FilterTop_10uL_1D_PR180_QE1_s02.raw	3	sp|P98073|ENTK_HUMAN	Carbamidomethylation	C1:Carbamidomethylation:1000.00	PEAKS DB
C(+57.02)WNDNGPAIPVVYDFGDAK	96.43	2136.96	19	0.3	1069.49	221.83		17425000		04232021_Banfield_Phage_063B_300kDa_FilterTop_10uL_1D_PR180_QE1_s02.raw	2	sp|Q8WWU7|ITLN2_HUMAN	Carbamidomethylation	C1:Carbamidomethylation:1000.00	PEAKS DB
C(+57.02)WNVVDEALK	58.08	1232.59	10	0	617.3	179.25		67693		04232021_Banfield_Phage_063B_300kDa_FilterTop_10uL_1D_PR180_QE1_s02.raw	1	L3_063_250G2_scaffold_66_30	Carbamidomethylation	C1:Carbamidomethylation:1000.00	PEAKS DB
C(+57.02)WTDNGPVIPVVYDFGDAQK	114.91	2280.05	20	0.6	1141.03	225.61	12750000			04232021_Banfield_Phage_063B_300kDa_FT_10uL_1D_PR180_QE1_s10.raw	6	sp|Q8WWA0|ITLN1_HUMAN	Carbamidomethylation	C1:Carbamidomethylation:1000.00	PEAKS DB
C(+57.02)YASADAEAEEK	50.88	1342.53	12	-0.7	672.274	57.56		0		04232021_Banfield_Phage_063B_300kDa_FilterTop_10uL_1D_PR180_QE1_s02.raw	0	L3_063_250G2_scaffold_1764_4	Carbamidomethylation	C1:Carbamidomethylation:1000.00	PEAKS DB
C(+57.02)YEIDFDR	44.37	1116.45	8	1.4	559.235	129.82		1841800		04232021_Banfield_Phage_063B_300kDa_FilterTop_10uL_1D_PR180_QE1_s02.raw	3	L3_063_250G2_scaffold_1164_20	Carbamidomethylation	C1:Carbamidomethylation:1000.00	PEAKS DB
C(+57.02)YGPVVLVK	52.98	1033.56	9	2.5	517.79	120.32		1934500		04232021_Banfield_Phage_063B_300kDa_FilterTop_10uL_1D_PR180_QE1_s02.raw	1	L3_063_250G2_scaffold_301_16	Carbamidomethylation	C1:Carbamidomethylation:1000.00	PEAKS DB
C(+57.02)YLVVGEYQK	49.66	1257.61	10	2.8	629.812	121.58		758210		04232021_Banfield_Phage_063B_300kDa_FilterTop_10uL_1D_PR180_QE1_s02.raw	1	L3_063_250G2_scaffold_561_2	Carbamidomethylation	C1:Carbamidomethylation:1000.00	PEAKS DB
C(+57.02)YNIETVEDQK	70.31	1397.61	11	-1.2	699.813	100.1		1631600		04232021_Banfield_Phage_063B_300kDa_FilterTop_10uL_1D_PR180_QE1_s02.raw	1	L3_063_250G2_scaffold_1951_3:L3_063_250G2_scaffold_867_16:L3_063_250G2_scaffold_1134_7:L3_063_250G2_scaffold_527_43:L3_063_250G2_scaffold_176_91	Carbamidomethylation	C1:Carbamidomethylation:1000.00	PEAKS DB
C(+57.02)YTAVVPLVYGGETK	82.01	1655.82	15	-0.6	828.918	178.84		112680000		04232021_Banfield_Phage_063B_300kDa_FilterTop_10uL_1D_PR180_QE1_s02.raw	2	sp|P01591|IGJ_HUMAN	Carbamidomethylation	C1:Carbamidomethylation:1000.00	PEAKS DB
C(+57.02)YTFEEYQK	58.85	1266.52	9	0.9	634.269	97.52		643950		04232021_Banfield_Phage_063B_300kDa_FilterTop_10uL_1D_PR180_QE1_s02.raw	1	L3_063_250G2_scaffold_2623_2	Carbamidomethylation	C1:Carbamidomethylation:1000.00	PEAKS DB
DAAAASIYGSR	49.09	1080.52	11	1.6	541.268	73.77	639570			04232021_Banfield_Phage_063B_300kDa_FT_10uL_1D_PR180_QE1_s10.raw	5				PEAKS DB
DAAAASLYGSR	49.09	1080.52	11	1.6	541.268	73.77	639570			04232021_Banfield_Phage_063B_300kDa_FT_10uL_1D_PR180_QE1_s10.raw	5	L3_063_250G2_scaffold_195_8:L3_063_250G2_scaffold_116_72:L3_063_250G2_scaffold_980_11:L3_063_250G2_scaffold_45_57			PEAKS DB
DAAAC(+57.02)AIYGAR	50.02	1137.52	11	-1.8	569.768	85.81		373610		04232021_Banfield_Phage_063B_300kDa_FilterTop_10uL_1D_PR180_QE1_s02.raw	1	L3_063_250G2_scaffold_435_14	Carbamidomethylation	C5:Carbamidomethylation:1000.00	PEAKS DB
DAAAPSQPLR	32.09	1024.53	10	-1.2	513.272	51.65	55593	66499		04232021_Banfield_Phage_063B_300kDa_FT_10uL_1D_PR180_QE1_s10.raw	2	sp|Q9HBB8|CDHR5_HUMAN			PEAKS DB
DAAASAIYGVR	54.28	1092.56	11	0.6	547.286	94.9		4249200		04232021_Banfield_Phage_063B_300kDa_FilterTop_10uL_1D_PR180_QE1_s02.raw	1	L3_063_250G2_scaffold_561_9			PEAKS DB
DAAATAIYGSR	38.26	1094.54	11	-0.6	548.275	80.93		2777800		04232021_Banfield_Phage_063B_300kDa_FilterTop_10uL_1D_PR180_QE1_s02.raw	2	L3_063_250G2_scaffold_54_1			PEAKS DB
DAAAVVLYGSR	48.57	1120.59	11	0.5	561.301	115.14		0		04232021_Banfield_Phage_063B_300kDa_FilterTop_10uL_1D_PR180_QE1_s02.raw	0	L3_063_250G2_scaffold_584_34			PEAKS DB
DAAEIYIQQGR	59.26	1262.63	11	0.9	632.321	96.17		9555500		04232021_Banfield_Phage_063B_300kDa_FilterTop_10uL_1D_PR180_QE1_s02.raw	1	L3_063_250G2_scaffold_58_92			PEAKS DB
DAAFQDPSFTQDHYINITGGNDK	69.57	2553.14	23	-0.5	852.054	190.3		0		04232021_Banfield_Phage_063B_300kDa_FilterTop_10uL_1D_PR180_QE1_s02.raw	0	L3_063_250G2_scaffold_274_6			PEAKS DB
DAALELVR	33.46	885.492	8	1.1	443.754	102.02		2709600		04232021_Banfield_Phage_063B_300kDa_FilterTop_10uL_1D_PR180_QE1_s02.raw	1	L3_063_250G2_scaffold_22_55			PEAKS DB
DAALPADGIVTVGR	49.06	1353.73	14	0.5	677.87	149.21		159210		04232021_Banfield_Phage_063B_300kDa_FilterTop_10uL_1D_PR180_QE1_s02.raw	1	L3_063_250G2_scaffold_1037_12			PEAKS DB
DAAMGDADIDADAR	66.46	1405.58	14	0.2	703.796	82.66	0			04232021_Banfield_Phage_063B_300kDa_FT_10uL_1D_PR180_QE1_s10.raw	0	L3_063_250G2_scaffold_3211_4			PEAKS DB
DAANHAYVYGLDGK	59.1	1492.69	14	1.9	498.573	94.49		83159		04232021_Banfield_Phage_063B_300kDa_FilterTop_10uL_1D_PR180_QE1_s02.raw	2	L3_063_250G2_scaffold_968_13			PEAKS DB
DAASAAIYGAR	47.16	1064.53	11	0.4	533.27	81.18	113420			04232021_Banfield_Phage_063B_300kDa_FT_10uL_1D_PR180_QE1_s10.raw	1	L3_063_250G2_scaffold_455_24:L3_063_250G2_scaffold_138_20:L3_063_250G2_scaffold_247_11			PEAKS DB
DAASAAIYGVR	47.72	1092.56	11	-0.5	547.285	98.18		877170		04232021_Banfield_Phage_063B_300kDa_FilterTop_10uL_1D_PR180_QE1_s02.raw	1	L3_063_250G2_scaffold_437_26			PEAKS DB
DAATDEGYTLVSDGK	44.76	1540.69	15	4.7	771.356	118.55	0			04232021_Banfield_Phage_063B_300kDa_FT_10uL_1D_PR180_QE1_s10.raw	0	L3_063_250G2_scaffold_1281_10			PEAKS DB
DAAVETGDTYQLVGK	78.5	1565.76	15	-0.4	783.886	112.78	2472700	0		04232021_Banfield_Phage_063B_300kDa_FT_10uL_1D_PR180_QE1_s10.raw	1	L3_063_250G2_scaffold_1966_4			PEAKS DB
DAAVIVTFDM(+15.99)PK	41.35	1321.66	12	-0.7	661.836	148.45	0			04232021_Banfield_Phage_063B_300kDa_FT_10uL_1D_PR180_QE1_s10.raw	0	L3_063_250G2_scaffold_615_7	Oxidation (M)	M10:Oxidation (M):1000.00	PEAKS DB
DAAWTALMGK	34.36	1062.52	10	-0.6	532.265	183.06		691900		04232021_Banfield_Phage_063B_300kDa_FilterTop_10uL_1D_PR180_QE1_s02.raw	1	L3_063_250G2_scaffold_208_26			PEAKS DB
DAAYIISR	41.47	907.476	8	1.1	454.746	83.11	2353100			04232021_Banfield_Phage_063B_300kDa_FT_10uL_1D_PR180_QE1_s10.raw	1	L3_063_250G2_scaffold_29_73			PEAKS DB
DAC(+57.02)QHPVIGQYINK	56	1641.79	14	-2.7	548.27	100.66		1627200		04232021_Banfield_Phage_063B_300kDa_FilterTop_10uL_1D_PR180_QE1_s02.raw	1	L3_063_250G2_scaffold_992_12	Carbamidomethylation	C3:Carbamidomethylation:1000.00	PEAKS DB
DAC(+57.02)YYDFLK	44.52	1193.51	9	0.1	597.76	188.09		965260		04232021_Banfield_Phage_063B_300kDa_FilterTop_10uL_1D_PR180_QE1_s02.raw	1	L3_063_250G2_scaffold_529_5	Carbamidomethylation	C3:Carbamidomethylation:1000.00	PEAKS DB
DADFPILC(+57.02)ADMTTEADGK	78.38	1968.84	18	3.3	985.433	203.28	0			04232021_Banfield_Phage_063B_300kDa_FT_10uL_1D_PR180_QE1_s10.raw	0	L3_063_250G2_scaffold_739_11	Carbamidomethylation	C8:Carbamidomethylation:1000.00	PEAKS DB
DADGAQTITFDKPVR	41.78	1632.81	15	-2.1	545.276	94.22	206010	627710		04232021_Banfield_Phage_063B_300kDa_FT_10uL_1D_PR180_QE1_s10.raw	2	L3_063_250G2_scaffold_788_13			PEAKS DB
DADGKPSADNPWYNQESNIK	52.38	2248	20	0.7	750.342	128.03		661540		04232021_Banfield_Phage_063B_300kDa_FilterTop_10uL_1D_PR180_QE1_s02.raw	1	L3_063_250G2_scaffold_914_4			PEAKS DB
DADGNAVMKPWYEMTEADQDK	83.3	2413.02	21	-3.3	805.345	192.35	0			04232021_Banfield_Phage_063B_300kDa_FT_10uL_1D_PR180_QE1_s10.raw	0	L3_063_250G2_scaffold_1985_2			PEAKS DB
DADGQEILDVFAQK	75.73	1547.75	14	0.1	774.881	215.64		1388300		04232021_Banfield_Phage_063B_300kDa_FilterTop_10uL_1D_PR180_QE1_s02.raw	1	L3_063_250G2_scaffold_1183_1			PEAKS DB
DADGSAQSYPTAGDAL	36.67	1537.65	16	3.2	769.836	126.6	0			04232021_Banfield_Phage_063B_300kDa_FT_10uL_1D_PR180_QE1_s10.raw	0	L3_063_250G2_scaffold_1181_14			PEAKS DB
DADGSAQSYPTAGDALY	60.05	1700.72	17	2.9	851.368	153.99	1798900			04232021_Banfield_Phage_063B_300kDa_FT_10uL_1D_PR180_QE1_s10.raw	2	L3_063_250G2_scaffold_1181_14			PEAKS DB
DADILISNDLENWTK	60.49	1745.85	15	1.7	873.932	221.46	0			04232021_Banfield_Phage_063B_300kDa_FT_10uL_1D_PR180_QE1_s10.raw	0	L3_063_250G2_scaffold_4670_1			PEAKS DB
DADIPVIIVDR	65.78	1224.67	11	1.1	613.344	168.11	19454000	2734300		04232021_Banfield_Phage_063B_300kDa_FT_10uL_1D_PR180_QE1_s10.raw	2	L3_063_250G2_scaffold_275_25			PEAKS DB
DADLQYSLDGK	57.9	1223.57	11	0.5	612.791	100.39	78550			04232021_Banfield_Phage_063B_300kDa_FT_10uL_1D_PR180_QE1_s10.raw	1	L3_063_250G2_scaffold_90_5			PEAKS DB
DADSRPTDFWK	44.09	1336.6	11	-1.5	446.541	112.7		873060		04232021_Banfield_Phage_063B_300kDa_FilterTop_10uL_1D_PR180_QE1_s02.raw	3	L3_063_250G2_scaffold_109_31			PEAKS DB
DADVPNSAYFLAVGGK	61.23	1622.79	16	-1.4	812.403	192.29		55281		04232021_Banfield_Phage_063B_300kDa_FilterTop_10uL_1D_PR180_QE1_s02.raw	1	L3_063_250G2_scaffold_584_32			PEAKS DB
DADWEFIVK	57.76	1121.54	9	0.6	561.777	191.39	4371800	1287400		04232021_Banfield_Phage_063B_300kDa_FT_10uL_1D_PR180_QE1_s10.raw	2	L3_063_250G2_scaffold_137_48:L3_063_250G2_scaffold_1633_9			PEAKS DB
DADWLDNLK	41	1088.51	9	0	545.264	189.56		171440		04232021_Banfield_Phage_063B_300kDa_FilterTop_10uL_1D_PR180_QE1_s02.raw	1	L3_063_250G2_scaffold_158_108			PEAKS DB
DADYKENPTSYQIK	27.55	1670.78	14	-3.1	557.932	89.45		286280		04232021_Banfield_Phage_063B_300kDa_FilterTop_10uL_1D_PR180_QE1_s02.raw	1	L3_063_250G2_scaffold_141_67:L3_063_250G2_scaffold_1331_7			PEAKS DB
DAEGNYVGSYPSSNVNPLR	99.57	2037.94	19	1	1019.98	151.31	462090	1955100		04232021_Banfield_Phage_063B_300kDa_FT_10uL_1D_PR180_QE1_s10.raw	3	L3_063_250G2_scaffold_116_72			PEAKS DB
DAEGSVQTVTVK	49.3	1232.62	12	2	617.321	72.66		1377200		04232021_Banfield_Phage_063B_300kDa_FilterTop_10uL_1D_PR180_QE1_s02.raw	2	L3_063_250G2_scaffold_6791_2			PEAKS DB
DAELQEMADAFAK	67.62	1437.64	13	0.2	719.83	199.11	2636200	1338800		04232021_Banfield_Phage_063B_300kDa_FT_10uL_1D_PR180_QE1_s10.raw	4	L3_063_250G2_scaffold_1222_10			PEAKS DB
DAFGSHDDADHVYNTPR	90.14	1915.81	17	-1	639.609	86.92		330660		04232021_Banfield_Phage_063B_300kDa_FilterTop_10uL_1D_PR180_QE1_s02.raw	1	L3_063_250G2_scaffold_178_21:L3_063_250G2_scaffold_4253_2			PEAKS DB
DAFLAVQELVNK	65.13	1345.72	12	-1	673.869	217.72		1145300		04232021_Banfield_Phage_063B_300kDa_FilterTop_10uL_1D_PR180_QE1_s02.raw	1	L3_063_250G2_scaffold_527_11:L3_063_250G2_scaffold_146_16:L3_063_250G2_scaffold_537_54:L3_063_250G2_scaffold_22_86			PEAKS DB
DAFTGIVASK	36.44	1007.53	10	3.1	504.773	110.1		0		04232021_Banfield_Phage_063B_300kDa_FilterTop_10uL_1D_PR180_QE1_s02.raw	0	L3_063_250G2_scaffold_171_54			PEAKS DB
DAGATAIYGAR	44.69	1064.53	11	-1.3	533.269	78.03		356280		04232021_Banfield_Phage_063B_300kDa_FilterTop_10uL_1D_PR180_QE1_s02.raw	2	L3_063_250G2_scaffold_392_30:L3_063_250G2_scaffold_307_39			PEAKS DB
DAGEVVIDGVSFDPK	57.63	1546.75	15	-5.9	774.378	192.15	0	53971		04232021_Banfield_Phage_063B_300kDa_FT_10uL_1D_PR180_QE1_s10.raw	1	L3_063_250G2_scaffold_74_71			PEAKS DB
DAGGITVDGVK	52.04	1030.53	11	-0.4	516.272	86.22	1624100	3262300		04232021_Banfield_Phage_063B_300kDa_FilterTop_10uL_1D_PR180_QE1_s02.raw	2	L3_063_250G2_scaffold_236_16			PEAKS DB
DAGHILFLAN	42.73	1069.56	10	0.9	535.786	177.09	813750	0		04232021_Banfield_Phage_063B_300kDa_FT_10uL_1D_PR180_QE1_s10.raw	1	L3_063_250G2_scaffold_22_237			PEAKS DB
DAGQYLC(+57.02)QAGDDSNSNK	67.55	1841.75	17	-3	921.879	85.89		94698		04232021_Banfield_Phage_063B_300kDa_FilterTop_10uL_1D_PR180_QE1_s02.raw	1	sp|P01833|PIGR_HUMAN	Carbamidomethylation	C7:Carbamidomethylation:1000.00	PEAKS DB
DAGYAHMGVGSAK	49.86	1262.57	13	0.1	421.864	67.9	953220			04232021_Banfield_Phage_063B_300kDa_FT_10uL_1D_PR180_QE1_s10.raw	2	L3_063_250G2_scaffold_647_33			PEAKS DB
DAGYTITSSANDTYR	78.44	1633.72	15	-1.2	817.867	97.52	153200			04232021_Banfield_Phage_063B_300kDa_FT_10uL_1D_PR180_QE1_s10.raw	1	L3_063_250G2_scaffold_3904_3			PEAKS DB
DAHPGSTVTILTM(+15.99)GPGR	60.03	1724.85	17	-1.1	575.957	118.94		2834100		04232021_Banfield_Phage_063B_300kDa_FilterTop_10uL_1D_PR180_QE1_s02.raw	1	L3_063_250G2_scaffold_3172_5:L3_063_250G2_scaffold_146_60:L3_063_250G2_scaffold_131_52	Oxidation (M)	M13:Oxidation (M):1000.00	PEAKS DB
DAHPGSTVTILTMGPGR	63.55	1708.86	17	-0.5	570.626	150.99		3732500		04232021_Banfield_Phage_063B_300kDa_FilterTop_10uL_1D_PR180_QE1_s02.raw	1	L3_063_250G2_scaffold_3172_5:L3_063_250G2_scaffold_146_60:L3_063_250G2_scaffold_131_52			PEAKS DB
DAIDGVQINLWSK	60.57	1457.75	13	1.8	729.884	204.95	3522400			04232021_Banfield_Phage_063B_300kDa_FT_10uL_1D_PR180_QE1_s10.raw	3	L3_063_250G2_scaffold_1227_11			PEAKS DB
DAIEHYIDLSR	50.52	1330.65	11	-1.6	444.557	165.38		0		04232021_Banfield_Phage_063B_300kDa_FilterTop_10uL_1D_PR180_QE1_s02.raw	0	L3_063_250G2_scaffold_974_curated_30.code15			PEAKS DB
DAINGDGWNDVADYEIGQTVPYK	70.34	2539.15	23	-4	847.387	215.42	67162			04232021_Banfield_Phage_063B_300kDa_FT_10uL_1D_PR180_QE1_s10.raw	1	L3_063_250G2_scaffold_3363_11			PEAKS DB
DAITTTTGEAVR	33.06	1233.62	12	-0.6	617.817	83.47		0		04232021_Banfield_Phage_063B_300kDa_FilterTop_10uL_1D_PR180_QE1_s02.raw	0	L3_063_250G2_scaffold_58_97			PEAKS DB
DALAPHISAETIEYHYGK	52.82	2013.98	18	9.2	672.34	151.55	0			04232021_Banfield_Phage_063B_300kDa_FT_10uL_1D_PR180_QE1_s10.raw	0	L3_063_250G2_scaffold_15033_1			PEAKS DB
DALAPHISAETLEYHYGK	52.82	2013.98	18	9.2	672.34	151.55	0			04232021_Banfield_Phage_063B_300kDa_FT_10uL_1D_PR180_QE1_s10.raw	0	L3_063_250G2_scaffold_2199_4			PEAKS DB
DALHMGGHNNFLGSDLKPGQVK	80.17	2334.15	22	1.3	467.839	130.4	9678200			04232021_Banfield_Phage_063B_300kDa_FT_10uL_1D_PR180_QE1_s10.raw	5	L3_063_250G2_scaffold_615_7			PEAKS DB
DALIDAVTR	36.54	972.524	9	0.9	487.27	114.94	3402400			04232021_Banfield_Phage_063B_300kDa_FT_10uL_1D_PR180_QE1_s10.raw	1	L3_063_250G2_scaffold_97_19			PEAKS DB
DALLEIAPK	32.36	968.554	9	1.8	485.285	119.07	1639300			04232021_Banfield_Phage_063B_300kDa_FT_10uL_1D_PR180_QE1_s10.raw	1	L3_063_250G2_scaffold_2291_1			PEAKS DB
DALLENVTVAADGK	70.03	1414.73	14	-0.3	708.372	162.12	314850	292220000		04232021_Banfield_Phage_063B_300kDa_FilterTop_10uL_1D_PR180_QE1_s02.raw	26	L3_063_250G2_scaffold_801_5:L3_063_250G2_scaffold_38_40			PEAKS DB
DALLENVTVDANGK	70.08	1457.74	14	-0.7	729.875	145.53	0	32358000		04232021_Banfield_Phage_063B_300kDa_FilterTop_10uL_1D_PR180_QE1_s02.raw	13	L3_063_250G2_scaffold_236_87			PEAKS DB
DALNIETAIK	41.52	1086.59	10	0.4	544.303	145.34		2595700		04232021_Banfield_Phage_063B_300kDa_FilterTop_10uL_1D_PR180_QE1_s02.raw	1	sp|P07355|ANXA2_HUMAN:sp|A6NMY6|AXA2L_HUMAN			PEAKS DB
DALPHWELTK	48.8	1208.62	10	-0.4	403.88	147.45		2535600		04232021_Banfield_Phage_063B_300kDa_FilterTop_10uL_1D_PR180_QE1_s02.raw	6	L3_063_250G2_scaffold_1176_2			PEAKS DB
DALSLELR	33.58	915.503	8	-1.1	458.758	138.8		763950		04232021_Banfield_Phage_063B_300kDa_FilterTop_10uL_1D_PR180_QE1_s02.raw	1	L3_063_250G2_scaffold_8_52			PEAKS DB
DALSMTIPVGTGIHR	78.08	1566.82	15	0.8	784.417	157.72	31416000	4324300		04232021_Banfield_Phage_063B_300kDa_FT_10uL_1D_PR180_QE1_s10.raw	6	L3_063_250G2_scaffold_596_47			PEAKS DB
DAMNAYDVPLMYR	67.27	1557.7	13	-0.9	779.854	201.8		105610		04232021_Banfield_Phage_063B_300kDa_FilterTop_10uL_1D_PR180_QE1_s02.raw	1	L3_063_250G2_scaffold_136_59			PEAKS DB
DANEPLIGANVLIK	83.06	1465.81	14	3	733.916	185.29	60002000	2333500		04232021_Banfield_Phage_063B_300kDa_FT_10uL_1D_PR180_QE1_s10.raw	10	L3_063_250G2_scaffold_236_16			PEAKS DB
DANFMNSLSGK	60.43	1182.53	11	0.6	592.275	138.02		3401100		04232021_Banfield_Phage_063B_300kDa_FilterTop_10uL_1D_PR180_QE1_s02.raw	1	L3_063_250G2_scaffold_36_228:L3_063_250G2_scaffold_118_36			PEAKS DB
DANNIPWVK	63.55	1055.54	9	-0.6	528.777	129.8	5010200	9654300		04232021_Banfield_Phage_063B_300kDa_FilterTop_10uL_1D_PR180_QE1_s02.raw	2	L3_063_250G2_scaffold_6749_3:L3_063_250G2_scaffold_10706_1:L3_063_250G2_scaffold_7433_3			PEAKS DB
DAPEVNM(+15.99)NLGLIALTK	28.99	1713.9	16	-0.1	857.956	201.53		0		04232021_Banfield_Phage_063B_300kDa_FilterTop_10uL_1D_PR180_QE1_s02.raw	0	L3_063_250G2_scaffold_81_56	Oxidation (M)	M7:Oxidation (M):1000.00	PEAKS DB
DAPGFDPLR	28.45	986.482	9	0.4	494.248	128.68		0		04232021_Banfield_Phage_063B_300kDa_FilterTop_10uL_1D_PR180_QE1_s02.raw	0	sp|P50995|ANX11_HUMAN			PEAKS DB
DAPHLDGQYAAFGK	63.6	1488.7	14	-0.2	497.24	127.82		924480		04232021_Banfield_Phage_063B_300kDa_FilterTop_10uL_1D_PR180_QE1_s02.raw	1	L3_063_250G2_scaffold_186_35			PEAKS DB
DAPIM(+15.99)DADGVEHPK	37.37	1509.68	14	0.6	504.233	73.31		620160		04232021_Banfield_Phage_063B_300kDa_FilterTop_10uL_1D_PR180_QE1_s02.raw	2	L3_063_250G2_scaffold_220_59	Oxidation (M)	M5:Oxidation (M):1000.00	PEAKS DB
DAPIMDADGVEHPK	70.23	1493.68	14	-0.5	747.848	89.61		716940		04232021_Banfield_Phage_063B_300kDa_FilterTop_10uL_1D_PR180_QE1_s02.raw	1	L3_063_250G2_scaffold_220_59			PEAKS DB
DAPIVFTSEQPK	59.73	1330.68	12	0.2	666.346	116.77	935600	0		04232021_Banfield_Phage_063B_300kDa_FilterTop_10uL_1D_PR180_QE1_s02.raw	1	L3_063_250G2_scaffold_54_110			PEAKS DB
DAPMDPDVSAGTGNGIQGVDMFALPTSR	74.04	2818.29	28	2.6	940.44	220.31	82063	134190		04232021_Banfield_Phage_063B_300kDa_FT_10uL_1D_PR180_QE1_s10.raw	3	L3_063_250G2_scaffold_236_16			PEAKS DB
DAPVVNTNPEITGVK	69.4	1552.81	15	0.3	777.412	107.22	874230			04232021_Banfield_Phage_063B_300kDa_FT_10uL_1D_PR180_QE1_s10.raw	1	L3_063_250G2_scaffold_12_217			PEAKS DB
DAQELYAAGENR	55.73	1335.61	12	-1.1	668.809	85.29		399970		04232021_Banfield_Phage_063B_300kDa_FilterTop_10uL_1D_PR180_QE1_s02.raw	2	sp|P50995|ANX11_HUMAN			PEAKS DB
DAQTTTFDETWQPVWGEEK	98.28	2267	19	-0.4	1134.51	207.37	1132600			04232021_Banfield_Phage_063B_300kDa_FT_10uL_1D_PR180_QE1_s10.raw	1	L3_063_250G2_scaffold_158_30			PEAKS DB
DASATAIYGSR	50.72	1110.53	11	0.4	556.273	74.26	217730	2539400		04232021_Banfield_Phage_063B_300kDa_FilterTop_10uL_1D_PR180_QE1_s02.raw	5	L3_063_250G2_scaffold_819_12:L3_063_250G2_scaffold_137_59:L3_063_250G2_scaffold_914_14:L3_063_250G2_scaffold_158_31:L3_063_250G2_scaffold_1110_2:L3_063_250G2_scaffold_646_10			PEAKS DB
DASATALYGSR	50.72	1110.53	11	0.4	556.273	74.26	217730	2539400		04232021_Banfield_Phage_063B_300kDa_FilterTop_10uL_1D_PR180_QE1_s02.raw	5				PEAKS DB
DASDALAK	21.46	789.387	8	-1.8	395.7	39.98	29241			04232021_Banfield_Phage_063B_300kDa_FT_10uL_1D_PR180_QE1_s10.raw	1	L3_063_250G2_scaffold_435_28			PEAKS DB
DASDALAKATAAETAAK	63.05	1603.81	17	-1.1	535.609	117.17		442120		04232021_Banfield_Phage_063B_300kDa_FilterTop_10uL_1D_PR180_QE1_s02.raw	1	L3_063_250G2_scaffold_435_28			PEAKS DB
DASGATFTWTPSSG	52.52	1383.59	14	0	692.804	170.29	27066000	53324000		04232021_Banfield_Phage_063B_300kDa_FilterTop_10uL_1D_PR180_QE1_s02.raw	3	sp|P01877|IGHA2_HUMAN			PEAKS DB
DASGATFTWTPSSGK	86.96	1511.69	15	0.5	756.852	124.16	503830000	522270000		04232021_Banfield_Phage_063B_300kDa_FT_10uL_1D_PR180_QE1_s10.raw	17	sp|P01877|IGHA2_HUMAN			PEAKS DB
DASGATFTWTPSSGKSAVQGPPER	91.7	2433.16	24	0.5	812.06	150.22		4271800		04232021_Banfield_Phage_063B_300kDa_FilterTop_10uL_1D_PR180_QE1_s02.raw	1	sp|P01877|IGHA2_HUMAN			PEAKS DB
DASGVTFTWTPSSG	36.94	1411.63	14	-4.6	706.817	192.56		465870		04232021_Banfield_Phage_063B_300kDa_FilterTop_10uL_1D_PR180_QE1_s02.raw	2	sp|P01876|IGHA1_HUMAN			PEAKS DB
DASGVTFTWTPSSGK	85.12	1539.72	15	-0.7	770.867	154.57	40990000	70997000		04232021_Banfield_Phage_063B_300kDa_FT_10uL_1D_PR180_QE1_s10.raw	10	sp|P01876|IGHA1_HUMAN			PEAKS DB
DASLNHPPYM(+15.99)PHLESR	88.96	1878.87	16	1.8	627.298	88.74	32468000	18635000		04232021_Banfield_Phage_063B_300kDa_FT_10uL_1D_PR180_QE1_s10.raw	13	sp|O43451|MGA_HUMAN	Oxidation (M)	M10:Oxidation (M):1000.00	PEAKS DB
DASLNHPPYMPH	64.62	1377.61	12	0.9	689.815	92.94	12906000	0		04232021_Banfield_Phage_063B_300kDa_FT_10uL_1D_PR180_QE1_s10.raw	3	sp|O43451|MGA_HUMAN			PEAKS DB
DASLNHPPYMPHLESR	89.42	1862.87	16	1.3	621.966	116.41	492670000	231110000		04232021_Banfield_Phage_063B_300kDa_FT_10uL_1D_PR180_QE1_s10.raw	19	sp|O43451|MGA_HUMAN			PEAKS DB
DASMVYGSEEPLAR	58.93	1523.69	14	-1.5	762.852	131.1		1648700		04232021_Banfield_Phage_063B_300kDa_FilterTop_10uL_1D_PR180_QE1_s02.raw	1	sp|P05164|PERM_HUMAN			PEAKS DB
DASTVTVK	22	819.434	8	-2.5	410.723	38.98	8757.2			04232021_Banfield_Phage_063B_300kDa_FT_10uL_1D_PR180_QE1_s10.raw	1	L3_063_250G2_scaffold_2680_2			PEAKS DB
DATATPDTKPADGTITVGR	65.15	1885.94	19	-0.9	629.653	85.85		321960		04232021_Banfield_Phage_063B_300kDa_FilterTop_10uL_1D_PR180_QE1_s02.raw	1	L3_063_250G2_scaffold_2640_5			PEAKS DB
DATGEPVIGASVVEK	63.38	1470.76	15	-1.8	736.384	109.69	0	23724		04232021_Banfield_Phage_063B_300kDa_FT_10uL_1D_PR180_QE1_s10.raw	1	L3_063_250G2_scaffold_109_36			PEAKS DB
DATGEQVLFESDK	76.24	1437.66	13	-0.1	719.838	116.25	5337800			04232021_Banfield_Phage_063B_300kDa_FT_10uL_1D_PR180_QE1_s10.raw	2	L3_063_250G2_scaffold_5_166			PEAKS DB
DATGETVIGASVVVK	61.42	1444.78	15	2.3	723.398	202.08	265750			04232021_Banfield_Phage_063B_300kDa_FT_10uL_1D_PR180_QE1_s10.raw	4	L3_063_250G2_scaffold_109_71:L3_063_250G2_scaffold_1500_10:L3_063_250G2_scaffold_109_69			PEAKS DB
DATIDWNAVR	48.13	1159.56	10	1.9	580.789	131.8	3710300	515750		04232021_Banfield_Phage_063B_300kDa_FT_10uL_1D_PR180_QE1_s10.raw	2	L3_063_250G2_scaffold_181_8			PEAKS DB
DATNINWTQR	46.67	1217.58	10	0.1	609.797	97.02		2099400		04232021_Banfield_Phage_063B_300kDa_FilterTop_10uL_1D_PR180_QE1_s02.raw	1	L3_063_250G2_scaffold_10095_4			PEAKS DB
DATNTGDIEMSGLSK	60.78	1537.69	15	-0.3	769.854	104.54	160230	783260		04232021_Banfield_Phage_063B_300kDa_FT_10uL_1D_PR180_QE1_s10.raw	2	L3_063_250G2_scaffold_1149_20			PEAKS DB
DATQTFMNSNPLR	76.46	1493.69	13	3.3	747.856	159.44	0	10219000		04232021_Banfield_Phage_063B_300kDa_FT_10uL_1D_PR180_QE1_s10.raw	2	L3_063_250G2_scaffold_22_54			PEAKS DB
DATTEPC(+57.02)TDFFK	29.62	1430.6	12	-0.3	716.308	153.65		0		04232021_Banfield_Phage_063B_300kDa_FilterTop_10uL_1D_PR180_QE1_s02.raw	0	sp|P08473|NEP_HUMAN	Carbamidomethylation	C7:Carbamidomethylation:1000.00	PEAKS DB
DAVC(+57.02)SPGGTTIVGVAELER	89.74	1929.95	19	-1.4	965.979	181.44	289090			04232021_Banfield_Phage_063B_300kDa_FT_10uL_1D_PR180_QE1_s10.raw	1	L3_063_250G2_scaffold_85_64	Carbamidomethylation	C4:Carbamidomethylation:1000.00	PEAKS DB
DAVEAAEAVGATQDELR	68.23	1743.83	17	-4.8	872.917	168.53		0		04232021_Banfield_Phage_063B_300kDa_FilterTop_10uL_1D_PR180_QE1_s02.raw	0	L3_063_250G2_scaffold_1791_3			PEAKS DB
DAVEDLESVGK	54.4	1160.56	11	0.6	581.286	132.5	6373900	1398500		04232021_Banfield_Phage_063B_300kDa_FT_10uL_1D_PR180_QE1_s10.raw	3	sp|P81605|DCD_HUMAN			PEAKS DB
DAVFDGDPATGAEYR	74.34	1582.69	15	-2.3	792.351	129.86	7344100	4040200		04232021_Banfield_Phage_063B_300kDa_FilterTop_10uL_1D_PR180_QE1_s02.raw	2	L3_063_250G2_scaffold_615_7			PEAKS DB
DAVHWDINPEK	81.96	1322.63	11	1.5	662.321	107.21	29947000	8368700		04232021_Banfield_Phage_063B_300kDa_FT_10uL_1D_PR180_QE1_s10.raw	5	L3_063_250G2_scaffold_109_25			PEAKS DB
DAVIALHEDNIYDK	68.17	1614.79	14	-5.2	808.398	134.69		8402100		04232021_Banfield_Phage_063B_300kDa_FilterTop_10uL_1D_PR180_QE1_s02.raw	4	L3_063_250G2_scaffold_964_8			PEAKS DB
DAVPGTDFM(+15.99)PLQVEYK	68.51	1824.86	16	-2	913.436	194.54		6403000		04232021_Banfield_Phage_063B_300kDa_FilterTop_10uL_1D_PR180_QE1_s02.raw	1	L3_063_250G2_scaffold_72_22:L3_063_250G2_scaffold_1050_15:L3_063_250G2_scaffold_641_30:L3_063_250G2_scaffold_2414_4	Oxidation (M)	M9:Oxidation (M):1000.00	PEAKS DB
DAVPGTDFMPLQVEYK	47.05	1808.87	16	-0.1	905.44	213.99		100270		04232021_Banfield_Phage_063B_300kDa_FilterTop_10uL_1D_PR180_QE1_s02.raw	1	L3_063_250G2_scaffold_72_22:L3_063_250G2_scaffold_1050_15:L3_063_250G2_scaffold_641_30:L3_063_250G2_scaffold_2414_4			PEAKS DB
DAVVTAVINK	46.87	1028.59	10	0.3	515.301	91.75		3840700		04232021_Banfield_Phage_063B_300kDa_FilterTop_10uL_1D_PR180_QE1_s02.raw	1	L3_063_250G2_scaffold_48_65			PEAKS DB
DAVVVSMSDVR	42.19	1176.58	11	2.1	589.299	110.04	684540			04232021_Banfield_Phage_063B_300kDa_FT_10uL_1D_PR180_QE1_s10.raw	1	L3_063_250G2_scaffold_3224_4			PEAKS DB
DAWDEVVQHEEEGHWEK	79.01	2121.9	17	-1.3	708.307	171.84	413930			04232021_Banfield_Phage_063B_300kDa_FT_10uL_1D_PR180_QE1_s10.raw	2	L3_063_250G2_scaffold_1558_37			PEAKS DB
DAYLPWK	45.51	891.449	7	-0.2	446.732	151.39		9225700		04232021_Banfield_Phage_063B_300kDa_FilterTop_10uL_1D_PR180_QE1_s02.raw	1	L3_063_250G2_scaffold_1809_4			PEAKS DB
DAYSALSLYSTR	66.75	1345.65	12	-2.8	673.831	175.34		1430400		04232021_Banfield_Phage_063B_300kDa_FilterTop_10uL_1D_PR180_QE1_s02.raw	1	L3_063_250G2_scaffold_154_81			PEAKS DB
DAYYFYR	40.22	996.434	7	-2.7	499.223	113.97	0			04232021_Banfield_Phage_063B_300kDa_FT_10uL_1D_PR180_QE1_s10.raw	0	L3_063_250G2_scaffold_263_76			PEAKS DB
DC(+57.02)DVIEDILR	50.07	1246.59	10	-6.1	624.297	217.3		0		04232021_Banfield_Phage_063B_300kDa_FilterTop_10uL_1D_PR180_QE1_s02.raw	0	L3_063_250G2_scaffold_1172_15:L3_063_250G2_scaffold_518_16:L3_063_250G2_scaffold_416_36:L3_063_250G2_scaffold_904_16	Carbamidomethylation	C2:Carbamidomethylation:1000.00	PEAKS DB
DC(+57.02)FYGTENAPVIVGGR	40.32	1753.81	16	5.9	877.917	166.27		0		04232021_Banfield_Phage_063B_300kDa_FilterTop_10uL_1D_PR180_QE1_s02.raw	0	L3_063_250G2_scaffold_350_11	Carbamidomethylation	C2:Carbamidomethylation:1000.00	PEAKS DB
DC(+57.02)GNYLLHDLPMAK	51.77	1645.76	14	2.3	549.595	174.97	0			04232021_Banfield_Phage_063B_300kDa_FT_10uL_1D_PR180_QE1_s10.raw	0	L3_063_250G2_scaffold_399_6:L3_063_250G2_scaffold_292_32	Carbamidomethylation	C2:Carbamidomethylation:1000.00	PEAKS DB
DC(+57.02)HLAQVPSHTVVAR	77.33	1688.84	15	-0.5	563.954	86.26		858440		04232021_Banfield_Phage_063B_300kDa_FilterTop_10uL_1D_PR180_QE1_s02.raw	2	sp|P02787|TRFE_HUMAN	Carbamidomethylation	C2:Carbamidomethylation:1000.00	PEAKS DB
DC(+57.02)HVDALNLTDMK	78.06	1530.68	13	0.5	511.234	147.59		18090000		04232021_Banfield_Phage_063B_300kDa_FilterTop_10uL_1D_PR180_QE1_s02.raw	2	L3_063_250G2_scaffold_2011_3	Carbamidomethylation	C2:Carbamidomethylation:1000.00	PEAKS DB
DC(+57.02)IPFFR	48.45	953.443	7	-0.2	477.729	183.05		1472400		04232021_Banfield_Phage_063B_300kDa_FilterTop_10uL_1D_PR180_QE1_s02.raw	1	sp|P05164|PERM_HUMAN:sp|P11678|PERE_HUMAN	Carbamidomethylation	C2:Carbamidomethylation:1000.00	PEAKS DB
DC(+57.02)SVTEVTIR	54.83	1178.56	10	1.4	590.288	91.05		1245900		04232021_Banfield_Phage_063B_300kDa_FilterTop_10uL_1D_PR180_QE1_s02.raw	1	L3_063_250G2_scaffold_3550_5	Carbamidomethylation	C2:Carbamidomethylation:1000.00	PEAKS DB
DC(+57.02)TFITK	23.65	883.411	7	0.2	442.713	70.85		74816		04232021_Banfield_Phage_063B_300kDa_FilterTop_10uL_1D_PR180_QE1_s02.raw	1	sp|P27487|DPP4_HUMAN	Carbamidomethylation	C2:Carbamidomethylation:1000.00	PEAKS DB
DC(+57.02)TPSPLC(+57.02)QLIK	50.06	1430.69	12	-1.1	716.351	188.71		2558300		04232021_Banfield_Phage_063B_300kDa_FilterTop_10uL_1D_PR180_QE1_s02.raw	2	sp|Q02817|MUC2_HUMAN	Carbamidomethylation	C2:Carbamidomethylation:1000.00;C8:Carbamidomethylation:1000.00	PEAKS DB
DC(+57.02)YYGAADAPVIVGGR	95.18	1682.77	16	-1	842.393	157.2		7186400		04232021_Banfield_Phage_063B_300kDa_FilterTop_10uL_1D_PR180_QE1_s02.raw	2	L3_063_250G2_scaffold_1182_9	Carbamidomethylation	C2:Carbamidomethylation:1000.00	PEAKS DB
DDAANALK	20.87	816.398	8	-1.1	409.206	42.55	278930			04232021_Banfield_Phage_063B_300kDa_FT_10uL_1D_PR180_QE1_s10.raw	1	L3_063_250G2_scaffold_1181_14			PEAKS DB
DDAETNVALNAEK	56.31	1388.64	13	1.6	695.329	77.1	225670			04232021_Banfield_Phage_063B_300kDa_FT_10uL_1D_PR180_QE1_s10.raw	2	L3_063_250G2_scaffold_3211_3			PEAKS DB
DDALTTLGLGSDLR	78.14	1445.74	14	0.3	723.876	195.88	15243000	1230900		04232021_Banfield_Phage_063B_300kDa_FT_10uL_1D_PR180_QE1_s10.raw	5	L3_063_250G2_scaffold_788_13			PEAKS DB
DDDFHDIAGAAGNLQNAR	42.88	1898.85	18	0.7	633.958	154.13	187480			04232021_Banfield_Phage_063B_300kDa_FT_10uL_1D_PR180_QE1_s10.raw	2	L3_063_250G2_scaffold_1379_6			PEAKS DB
DDDNGKPIPTTAGMLEIC(+57.02)R	42.06	2101.98	19	-3.5	701.664	167.61		91741		04232021_Banfield_Phage_063B_300kDa_FilterTop_10uL_1D_PR180_QE1_s02.raw	1	L3_063_250G2_scaffold_129_24	Carbamidomethylation	C18:Carbamidomethylation:1000.00	PEAKS DB
DDFAALYK	28.26	941.449	8	1.1	471.733	117.2	149830			04232021_Banfield_Phage_063B_300kDa_FT_10uL_1D_PR180_QE1_s10.raw	1	L3_063_250G2_scaffold_310_22			PEAKS DB
DDFQKPNGSQAGNANEFGNSWEEVVPD	45.62	2950.26	27	-0.1	984.428	201.28	1469200			04232021_Banfield_Phage_063B_300kDa_FT_10uL_1D_PR180_QE1_s10.raw	2	sp|Q9Y6R7|FCGBP_HUMAN			PEAKS DB
DDFYQTYDEK	57.13	1322.53	10	-0.6	662.272	93.98	95565			04232021_Banfield_Phage_063B_300kDa_FT_10uL_1D_PR180_QE1_s10.raw	1	L3_063_250G2_scaffold_123_24			PEAKS DB
DDGIQLPMETSK	74.39	1332.62	12	1.4	667.32	131.19	3601300			04232021_Banfield_Phage_063B_300kDa_FT_10uL_1D_PR180_QE1_s10.raw	2	L3_063_250G2_scaffold_3219_5			PEAKS DB
DDHGNVVVLSR	58.21	1209.61	11	0.9	404.211	73.44	0			04232021_Banfield_Phage_063B_300kDa_FT_10uL_1D_PR180_QE1_s10.raw	0	L3_063_250G2_scaffold_8040_1			PEAKS DB
DDIC(+57.02)PGEDKDLYNTVFK	46.83	2027.91	17	-1.9	676.977	191.7		629510		04232021_Banfield_Phage_063B_300kDa_FilterTop_10uL_1D_PR180_QE1_s02.raw	1	L3_063_250G2_scaffold_911_2	Carbamidomethylation	C4:Carbamidomethylation:1000.00	PEAKS DB
DDIQFETPVSAR	48.72	1376.66	12	3.2	689.338	124.45	0			04232021_Banfield_Phage_063B_300kDa_FT_10uL_1D_PR180_QE1_s10.raw	0	L3_063_250G2_scaffold_7628_1			PEAKS DB
DDKDQIISVTSAPQSGY	66.57	1822.86	17	-0.5	912.436	157.47	751750	2779200		04232021_Banfield_Phage_063B_300kDa_FilterTop_10uL_1D_PR180_QE1_s02.raw	2	L3_063_250G2_scaffold_1021_8			PEAKS DB
DDKDQIISVTSAPQSGYSTR	97.41	2167.04	20	-1.1	1084.53	118.69	29878000	65496000		04232021_Banfield_Phage_063B_300kDa_FT_10uL_1D_PR180_QE1_s10.raw	4	L3_063_250G2_scaffold_1021_8			PEAKS DB
DDKEVFENFITK	35.69	1483.72	12	1.4	495.581	187.97		0		04232021_Banfield_Phage_063B_300kDa_FilterTop_10uL_1D_PR180_QE1_s02.raw	0	L3_063_250G2_scaffold_6062_1			PEAKS DB
DDLGAYIVK	35.71	992.518	9	0.4	497.266	132.45		0		04232021_Banfield_Phage_063B_300kDa_FilterTop_10uL_1D_PR180_QE1_s02.raw	0	L3_063_250G2_scaffold_974_curated_28.code15			PEAKS DB
DDLGLIQR	38.59	928.498	8	0.6	465.256	95.92	139460			04232021_Banfield_Phage_063B_300kDa_FT_10uL_1D_PR180_QE1_s10.raw	1	L3_063_250G2_scaffold_747_19:L3_063_250G2_scaffold_9888_3			PEAKS DB
DDLKPSADTTLQAWASEK	65.21	1974.95	18	-0.2	659.325	157.86	254650			04232021_Banfield_Phage_063B_300kDa_FT_10uL_1D_PR180_QE1_s10.raw	1	L3_063_250G2_scaffold_3963_1			PEAKS DB
DDLTIAPLLK	64.04	1097.63	10	1.3	549.825	180.94	607250	6027700		04232021_Banfield_Phage_063B_300kDa_FT_10uL_1D_PR180_QE1_s10.raw	3	L3_063_250G2_scaffold_1049_20			PEAKS DB
DDLTWMDAETK	55.94	1323.57	11	-0.4	662.79	152.48	0	4145400		04232021_Banfield_Phage_063B_300kDa_FT_10uL_1D_PR180_QE1_s10.raw	1	sp|P08473|NEP_HUMAN			PEAKS DB
DDLYVSDAFHK	65.93	1308.6	11	0.8	437.207	109.1	27733000	11260000		04232021_Banfield_Phage_063B_300kDa_FT_10uL_1D_PR180_QE1_s10.raw	4	sp|P01008|ANT3_HUMAN			PEAKS DB
DDMSLALSDAFR	62.79	1339.61	12	1.4	670.812	203.98	335450			04232021_Banfield_Phage_063B_300kDa_FT_10uL_1D_PR180_QE1_s10.raw	1	L3_063_250G2_scaffold_538_26			PEAKS DB
DDMSQALSDAFR	85.48	1354.58	12	0.6	678.299	194.82	3175800	527490		04232021_Banfield_Phage_063B_300kDa_FT_10uL_1D_PR180_QE1_s10.raw	3	L3_063_250G2_scaffold_419_11			PEAKS DB
DDNGNIIFHELSASQK	110.45	1786.85	16	0.2	894.432	165.7	42808000	45148000		04232021_Banfield_Phage_063B_300kDa_FT_10uL_1D_PR180_QE1_s10.raw	3	L3_063_250G2_scaffold_1021_8			PEAKS DB
DDNTLQMSEYDNDEAK	86.56	1886.75	16	-0.7	944.38	102.39	0			04232021_Banfield_Phage_063B_300kDa_FT_10uL_1D_PR180_QE1_s10.raw	0	L3_063_250G2_scaffold_166_55			PEAKS DB
DDQNTIADLNFSNGATSATVSPDGK	65.37	2537.15	25	1.5	846.726	182.78		0		04232021_Banfield_Phage_063B_300kDa_FilterTop_10uL_1D_PR180_QE1_s02.raw	0	L3_063_250G2_scaffold_815_5			PEAKS DB
DDSENVEVQR	37.69	1189.52	10	-0.2	595.768	49.29	54585			04232021_Banfield_Phage_063B_300kDa_FT_10uL_1D_PR180_QE1_s10.raw	1	L3_063_250G2_scaffold_49_105			PEAKS DB
DDSTGNVR	37.19	862.378	8	-2.2	432.195	33.87		53763		04232021_Banfield_Phage_063B_300kDa_FilterTop_10uL_1D_PR180_QE1_s02.raw	1	sp|Q16819|MEP1A_HUMAN			PEAKS DB
DDTDWAHQDSAQAG	32.68	1515.59	14	-1.5	758.799	78.63		655990		04232021_Banfield_Phage_063B_300kDa_FilterTop_10uL_1D_PR180_QE1_s02.raw	4	sp|Q16819|MEP1A_HUMAN			PEAKS DB
DDTDWAHQDSAQAGEVDHTLLGQC(+57.02)TGAGY	61.5	3117.3	29	-2.9	1040.1	198.46		2000300		04232021_Banfield_Phage_063B_300kDa_FilterTop_10uL_1D_PR180_QE1_s02.raw	2	sp|Q16819|MEP1A_HUMAN	Carbamidomethylation	C24:Carbamidomethylation:1000.00	PEAKS DB
DDTIAALLPESVTK	75.34	1471.78	14	2.1	736.897	197.58	0			04232021_Banfield_Phage_063B_300kDa_FT_10uL_1D_PR180_QE1_s10.raw	0	L3_063_250G2_scaffold_8407_2			PEAKS DB
DDTPM(+15.99)FVC(+57.02)GVNEK	76.74	1526.64	13	-0.5	764.326	110.57		141650000		04232021_Banfield_Phage_063B_300kDa_FilterTop_10uL_1D_PR180_QE1_s02.raw	6	L3_063_250G2_scaffold_482_11	Oxidation (M); Carbamidomethylation	M5:Oxidation (M):1000.00;C8:Carbamidomethylation:1000.00	PEAKS DB
DDTPMFVC(+57.02)GVNEK	74.09	1510.64	13	-0.5	756.328	136.94		48649000		04232021_Banfield_Phage_063B_300kDa_FilterTop_10uL_1D_PR180_QE1_s02.raw	1	L3_063_250G2_scaffold_482_11	Carbamidomethylation	C8:Carbamidomethylation:1000.00	PEAKS DB
DDTPTGAISNVFDNK	71.94	1592.73	15	-2.2	797.371	178.36	23208000	2530500		04232021_Banfield_Phage_063B_300kDa_FilterTop_10uL_1D_PR180_QE1_s02.raw	2	L3_063_250G2_scaffold_90_1			PEAKS DB
DDTTPTVVFGVNHDILK	57.37	1869.95	17	0.4	624.323	180.28	785480			04232021_Banfield_Phage_063B_300kDa_FT_10uL_1D_PR180_QE1_s10.raw	2	L3_063_250G2_scaffold_6749_3			PEAKS DB
DDTTYIDMLNDGGK	77.32	1556.67	14	0.8	779.341	172.63	0			04232021_Banfield_Phage_063B_300kDa_FT_10uL_1D_PR180_QE1_s10.raw	0	L3_063_250G2_scaffold_783_13			PEAKS DB
DDTYGPYSSPSLR	69.92	1456.65	13	-0.9	729.33	121.71	968430	30032000		04232021_Banfield_Phage_063B_300kDa_FilterTop_10uL_1D_PR180_QE1_s02.raw	2	sp|Q9UGM3|DMBT1_HUMAN			PEAKS DB
DDTYWTVNDETK	72.66	1485.63	12	-2.1	743.819	120.23	0	960830		04232021_Banfield_Phage_063B_300kDa_FilterTop_10uL_1D_PR180_QE1_s02.raw	1	L3_063_250G2_scaffold_842_23			PEAKS DB
DDTYWTVNDGTTTGK	85.71	1672.72	15	0.6	837.369	112.8	0			04232021_Banfield_Phage_063B_300kDa_FT_10uL_1D_PR180_QE1_s10.raw	0	L3_063_250G2_scaffold_2764_1			PEAKS DB
DDVALEGVSHFFR	78.34	1490.72	13	1	746.366	199.47	14192000	3166700		04232021_Banfield_Phage_063B_300kDa_FT_10uL_1D_PR180_QE1_s10.raw	10	sp|P02792|FRIL_HUMAN			PEAKS DB
DDVDWC(+57.02)DVNGEVK	71.33	1549.64	13	1.9	775.827	130.6	0	2340000		04232021_Banfield_Phage_063B_300kDa_FT_10uL_1D_PR180_QE1_s10.raw	1	L3_063_250G2_scaffold_29_138	Carbamidomethylation	C6:Carbamidomethylation:1000.00	PEAKS DB
DDVLAFMPK	67.29	1034.51	9	0.9	518.263	182.08	15826000	7757800		04232021_Banfield_Phage_063B_300kDa_FT_10uL_1D_PR180_QE1_s10.raw	2	L3_063_250G2_scaffold_1190_2			PEAKS DB
DDYDLADFNSNR	86.73	1443.59	12	0.2	722.803	137.63	1480800	15044000		04232021_Banfield_Phage_063B_300kDa_FT_10uL_1D_PR180_QE1_s10.raw	2	L3_063_250G2_scaffold_344_22			PEAKS DB
DDYFGMMQTK	52.51	1234.5	10	2.8	618.259	149.2	2540400	1711800		04232021_Banfield_Phage_063B_300kDa_FT_10uL_1D_PR180_QE1_s10.raw	6	L3_063_250G2_scaffold_615_7			PEAKS DB
DDYHFQGSFTPK	61.63	1440.63	12	2.3	481.219	105.13	246630	643000		04232021_Banfield_Phage_063B_300kDa_FT_10uL_1D_PR180_QE1_s10.raw	2	L3_063_250G2_scaffold_819_12			PEAKS DB
DEAGNYATVGASGK	42.14	1338.61	14	-4.9	670.307	61.95	1197.2			04232021_Banfield_Phage_063B_300kDa_FT_10uL_1D_PR180_QE1_s10.raw	1	L3_063_250G2_scaffold_2200_3			PEAKS DB
DEAIAPEK	44.47	871.429	8	-0.2	436.721	42.92		0		04232021_Banfield_Phage_063B_300kDa_FilterTop_10uL_1D_PR180_QE1_s02.raw	0	L3_063_250G2_scaffold_18_174			PEAKS DB
DEC(+57.02)PSAFDGLY	44.34	1272.5	11	1.9	637.257	190.51		813300		04232021_Banfield_Phage_063B_300kDa_FilterTop_10uL_1D_PR180_QE1_s02.raw	1	sp|Q8WWA0|ITLN1_HUMAN	Carbamidomethylation	C3:Carbamidomethylation:1000.00	PEAKS DB
DEDGSTLVLER	63.41	1232.59	11	0.7	617.302	91.98	18837000			04232021_Banfield_Phage_063B_300kDa_FT_10uL_1D_PR180_QE1_s10.raw	1	L3_063_250G2_scaffold_3893_1:L3_063_250G2_scaffold_393_20			PEAKS DB
DEDIDLLDTDPAAVR	78.23	1656.78	15	-0.7	829.399	192.17		3432300		04232021_Banfield_Phage_063B_300kDa_FilterTop_10uL_1D_PR180_QE1_s02.raw	1	L3_063_250G2_scaffold_2176_1			PEAKS DB
DEDTADIFTAASR	66.91	1410.63	13	2.7	706.322	136.52	190990			04232021_Banfield_Phage_063B_300kDa_FT_10uL_1D_PR180_QE1_s10.raw	1	L3_063_250G2_scaffold_738_15			PEAKS DB
DEEINDIDGVK	43.67	1245.57	11	-1.3	623.793	96.89		0		04232021_Banfield_Phage_063B_300kDa_FilterTop_10uL_1D_PR180_QE1_s02.raw	0	L3_063_250G2_scaffold_415_11:L3_063_250G2_scaffold_22_119			PEAKS DB
DEEISTAEKDEVNGLDQK	69.75	2018.93	18	-1.7	673.982	117.44		1650900		04232021_Banfield_Phage_063B_300kDa_FilterTop_10uL_1D_PR180_QE1_s02.raw	2	L3_063_250G2_scaffold_2623_2			PEAKS DB
DEELSC(+57.02)TVVELK	66.07	1420.68	12	0.7	711.346	140.13	253730000	72128000		04232021_Banfield_Phage_063B_300kDa_FT_10uL_1D_PR180_QE1_s10.raw	16	sp|P01011|AACT_HUMAN	Carbamidomethylation	C6:Carbamidomethylation:1000.00	PEAKS DB
DEENDQYLLILGAR	86.04	1647.81	14	-0.4	824.912	205.39	586960			04232021_Banfield_Phage_063B_300kDa_FT_10uL_1D_PR180_QE1_s10.raw	1	L3_063_250G2_scaffold_499_15			PEAKS DB
DEENTANSFLNYR	77.32	1571.69	13	0.1	786.85	152.03	1251200	8259200		04232021_Banfield_Phage_063B_300kDa_FT_10uL_1D_PR180_QE1_s10.raw	2	sp|Q12864|CAD17_HUMAN			PEAKS DB
DEETGM(+15.99)YGAFGLKPGTLK	67.9	1928.92	18	-1.9	643.979	164.29		4195700		04232021_Banfield_Phage_063B_300kDa_FilterTop_10uL_1D_PR180_QE1_s02.raw	1	L3_063_250G2_scaffold_1138_5	Oxidation (M)	M6:Oxidation (M):1000.00	PEAKS DB
DEETLHILPH	33.29	1202.59	10	-0.1	401.872	108.43	5289100			04232021_Banfield_Phage_063B_300kDa_FT_10uL_1D_PR180_QE1_s10.raw	1	L3_063_250G2_scaffold_22_178			PEAKS DB
DEFDGTGAIDNNGLDNSK	96.35	1880.8	18	-2.7	941.406	120.41	115730	0		04232021_Banfield_Phage_063B_300kDa_FT_10uL_1D_PR180_QE1_s10.raw	2	L3_063_250G2_scaffold_199_3			PEAKS DB
DEFYVETAAGK	61.14	1228.56	11	-0.9	615.287	100.58	0			04232021_Banfield_Phage_063B_300kDa_FT_10uL_1D_PR180_QE1_s10.raw	0	L3_063_250G2_scaffold_3168_1			PEAKS DB
DEGNYLDDALVR	72.24	1378.64	12	-0.6	690.325	160.86	267140	29188000		04232021_Banfield_Phage_063B_300kDa_FT_10uL_1D_PR180_QE1_s10.raw	2	sp|P09525|ANXA4_HUMAN			PEAKS DB
DEIHEVSDGYAR	82.42	1389.62	12	0.5	695.816	88.5	2906900			04232021_Banfield_Phage_063B_300kDa_FT_10uL_1D_PR180_QE1_s10.raw	2	L3_063_250G2_scaffold_29_84			PEAKS DB
DEIM(+15.99)SQVPENLK	44.92	1417.68	12	-4.1	709.842	102.18		1753500		04232021_Banfield_Phage_063B_300kDa_FilterTop_10uL_1D_PR180_QE1_s02.raw	1	L3_063_250G2_scaffold_225_75	Oxidation (M)	M4:Oxidation (M):1000.00	PEAKS DB
DEITFPFK	44.78	995.496	8	0.4	498.756	189.07		1495200		04232021_Banfield_Phage_063B_300kDa_FilterTop_10uL_1D_PR180_QE1_s02.raw	2	L3_063_250G2_scaffold_707_13:L3_063_250G2_scaffold_537_11:L3_063_250G2_scaffold_1166_19			PEAKS DB
DEIVPVVIK	29.4	1010.6	9	2.8	506.309	141.76		165480		04232021_Banfield_Phage_063B_300kDa_FilterTop_10uL_1D_PR180_QE1_s02.raw	1	L3_063_250G2_scaffold_217_59			PEAKS DB
DELEVVLK	50.43	943.523	8	1.3	472.769	128.52	27828000	15205000		04232021_Banfield_Phage_063B_300kDa_FT_10uL_1D_PR180_QE1_s10.raw	20	sp|P08473|NEP_HUMAN			PEAKS DB
DELHIVEAEAM(+15.99)NYEGSPIK	38.06	2160	19	-0.5	721.008	208.44		346810		04232021_Banfield_Phage_063B_300kDa_FilterTop_10uL_1D_PR180_QE1_s02.raw	1	sp|P06748|NPM_HUMAN	Oxidation (M)	M11:Oxidation (M):1000.00	PEAKS DB
DELIEVIK	37.87	957.538	8	0.2	479.776	146.02	83297	7388100		04232021_Banfield_Phage_063B_300kDa_FT_10uL_1D_PR180_QE1_s10.raw	3	L3_063_250G2_scaffold_1496_11			PEAKS DB
DELLEVIK	37.87	957.538	8	0.2	479.776	146.02	83297	7388100		04232021_Banfield_Phage_063B_300kDa_FT_10uL_1D_PR180_QE1_s10.raw	3	L3_063_250G2_scaffold_109_37			PEAKS DB
DELLVFTDR	30.57	1106.56	9	0.6	554.288	172.57		5874600		04232021_Banfield_Phage_063B_300kDa_FilterTop_10uL_1D_PR180_QE1_s02.raw	1	L3_063_250G2_scaffold_692_17			PEAKS DB
DELYDTFIQNAK	69.04	1455.69	12	0.4	728.852	194.04		8460300		04232021_Banfield_Phage_063B_300kDa_FilterTop_10uL_1D_PR180_QE1_s02.raw	2	L3_063_250G2_scaffold_1940_5			PEAKS DB
DEQDWENQYPLEK	69.5	1692.73	13	-0.1	847.37	145.6	0	0		04232021_Banfield_Phage_063B_300kDa_FT_10uL_1D_PR180_QE1_s10.raw	0	L3_063_250G2_scaffold_123_24			PEAKS DB
DEQFSYIEAAK	48.88	1299.6	11	-2.4	650.805	131.38		0		04232021_Banfield_Phage_063B_300kDa_FilterTop_10uL_1D_PR180_QE1_s02.raw	0	L3_063_250G2_scaffold_2623_2			PEAKS DB
DEQIPDGATEIDGTLSK	57.84	1787.84	17	-0.6	894.928	148.71	0			04232021_Banfield_Phage_063B_300kDa_FT_10uL_1D_PR180_QE1_s10.raw	0	L3_063_250G2_scaffold_441_49			PEAKS DB
DESAEAVVIAR	43.25	1158.59	11	-7.7	580.297	90.38		348000		04232021_Banfield_Phage_063B_300kDa_FilterTop_10uL_1D_PR180_QE1_s02.raw	2	L3_063_250G2_scaffold_3_276			PEAKS DB
DESAQEILQAYATNM(+15.99)NNR	85.47	2082.93	18	-1.4	1042.47	192.06		5601000		04232021_Banfield_Phage_063B_300kDa_FilterTop_10uL_1D_PR180_QE1_s02.raw	2	L3_063_250G2_scaffold_629_17	Oxidation (M)	M15:Oxidation (M):1000.00	PEAKS DB
DESAQEILQAYATNMNNR	79.6	2066.93	18	2.5	1034.48	214.52		0		04232021_Banfield_Phage_063B_300kDa_FilterTop_10uL_1D_PR180_QE1_s02.raw	0	L3_063_250G2_scaffold_629_17			PEAKS DB
DESHSAGVVGATGHGVSELYK	78.43	2098.99	21	-1.9	700.67	114.23		0		04232021_Banfield_Phage_063B_300kDa_FilterTop_10uL_1D_PR180_QE1_s02.raw	0	L3_063_250G2_scaffold_360_7:L3_063_250G2_scaffold_1197_24			PEAKS DB
DESPEITVDPEIAEK	56.77	1670.79	15	1.7	836.403	147.73		1409900		04232021_Banfield_Phage_063B_300kDa_FilterTop_10uL_1D_PR180_QE1_s02.raw	2	L3_063_250G2_scaffold_96_52			PEAKS DB
DESTNVDM(+15.99)SLAQR	42.75	1480.65	13	-0.7	741.33	81.44		0		04232021_Banfield_Phage_063B_300kDa_FilterTop_10uL_1D_PR180_QE1_s02.raw	0	sp|P50995|ANX11_HUMAN	Oxidation (M)	M8:Oxidation (M):1000.00	PEAKS DB
DESTNVDMSLAQR	69.91	1464.65	13	-1.4	733.332	103.78		1004200		04232021_Banfield_Phage_063B_300kDa_FilterTop_10uL_1D_PR180_QE1_s02.raw	7	sp|P50995|ANX11_HUMAN			PEAKS DB
DETPVSYGLNSR	58.47	1336.63	12	-2.9	669.318	99.12	0	900250		04232021_Banfield_Phage_063B_300kDa_FilterTop_10uL_1D_PR180_QE1_s02.raw	1	L3_063_250G2_scaffold_932_13:L3_063_250G2_scaffold_537_5:L3_063_250G2_scaffold_131_13:L3_063_250G2_scaffold_1166_13			PEAKS DB
DEVFAGYAAK	26.88	1069.51	10	1.7	535.762	97.18		927300		04232021_Banfield_Phage_063B_300kDa_FilterTop_10uL_1D_PR180_QE1_s02.raw	1	L3_063_250G2_scaffold_2623_2			PEAKS DB
DEVGIEIHSGK	39.89	1182.59	11	-2.3	395.202	79.41		360690		04232021_Banfield_Phage_063B_300kDa_FilterTop_10uL_1D_PR180_QE1_s02.raw	2	L3_063_250G2_scaffold_1220_11			PEAKS DB
DEVNLLSPTITSVTYK	82.63	1778.93	16	1.2	890.473	197.15	408150			04232021_Banfield_Phage_063B_300kDa_FT_10uL_1D_PR180_QE1_s10.raw	1	L3_063_250G2_scaffold_922_15			PEAKS DB
DEVPYLR	40.27	890.45	7	-0.4	446.232	97.73		2293700		04232021_Banfield_Phage_063B_300kDa_FilterTop_10uL_1D_PR180_QE1_s02.raw	1	sp|P28838|AMPL_HUMAN			PEAKS DB
DEVQC(+57.02)TGTEASLADC(+57.02)K	29.37	1782.74	16	-3.5	892.374	85.86		0		04232021_Banfield_Phage_063B_300kDa_FilterTop_10uL_1D_PR180_QE1_s02.raw	0	sp|Q08380|LG3BP_HUMAN	Carbamidomethylation	C5:Carbamidomethylation:1000.00;C15:Carbamidomethylation:1000.00	PEAKS DB
DEVSYITVLDR	69.18	1308.66	11	0.4	655.336	175.38	3320900	1208700		04232021_Banfield_Phage_063B_300kDa_FT_10uL_1D_PR180_QE1_s10.raw	3	L3_063_250G2_scaffold_3168_1			PEAKS DB
DEVVPDYFLAQNGR	62.1	1621.77	14	2.8	811.896	185.67	0	52925		04232021_Banfield_Phage_063B_300kDa_FT_10uL_1D_PR180_QE1_s10.raw	1	L3_063_250G2_scaffold_26_26			PEAKS DB
DEYELLC(+57.02)PDNTR	83.14	1523.66	12	-0.3	762.835	134.05	4698200	42504000		04232021_Banfield_Phage_063B_300kDa_FT_10uL_1D_PR180_QE1_s10.raw	3	sp|P02788|TRFL_HUMAN	Carbamidomethylation	C7:Carbamidomethylation:1000.00	PEAKS DB
DEYGKPLSYPLEIHVK	45.63	1886.98	16	-1.1	629.999	179.95	0	421260		04232021_Banfield_Phage_063B_300kDa_FilterTop_10uL_1D_PR180_QE1_s02.raw	2	sp|Q12864|CAD17_HUMAN			PEAKS DB
DEYVPAWDLK	35.29	1234.59	10	0.5	618.301	178.29		184170		04232021_Banfield_Phage_063B_300kDa_FilterTop_10uL_1D_PR180_QE1_s02.raw	2	L3_063_250G2_scaffold_116_70			PEAKS DB
DFALFTDTDGK	57.35	1228.56	11	-1.7	615.287	183.97		1932200		04232021_Banfield_Phage_063B_300kDa_FilterTop_10uL_1D_PR180_QE1_s02.raw	1	L3_063_250G2_scaffold_2623_2			PEAKS DB
DFDDALSIR	42.95	1050.5	9	-0.7	526.256	160.9		320450		04232021_Banfield_Phage_063B_300kDa_FilterTop_10uL_1D_PR180_QE1_s02.raw	2	L3_063_250G2_scaffold_513_20:L3_063_250G2_scaffold_726_5:L3_063_250G2_scaffold_105_223:L3_063_250G2_scaffold_717_19:L3_063_250G2_scaffold_220_25:L3_063_250G2_scaffold_4445_2			PEAKS DB
DFDDAVEQAVWLEHGNR	84.45	1999.9	17	-0.5	667.641	207.58	0			04232021_Banfield_Phage_063B_300kDa_FT_10uL_1D_PR180_QE1_s10.raw	0	L3_063_250G2_scaffold_1151_23:L3_063_250G2_scaffold_21_82			PEAKS DB
DFDDDEYIPIGK	61.96	1425.63	12	0	713.822	177.82		0		04232021_Banfield_Phage_063B_300kDa_FilterTop_10uL_1D_PR180_QE1_s02.raw	0	L3_063_250G2_scaffold_141_52			PEAKS DB
DFDFVPPVVR	31.09	1189.61	10	3	595.816	209.73		0		04232021_Banfield_Phage_063B_300kDa_FilterTop_10uL_1D_PR180_QE1_s02.raw	0	sp|P01024|CO3_HUMAN			PEAKS DB
DFDINVLK	21.3	962.507	8	2.1	482.262	167.69	1286700			04232021_Banfield_Phage_063B_300kDa_FT_10uL_1D_PR180_QE1_s10.raw	1				PEAKS DB
DFDTNALWYNK	58.59	1385.63	11	3.3	693.822	180.43	420110			04232021_Banfield_Phage_063B_300kDa_FT_10uL_1D_PR180_QE1_s10.raw	1	L3_063_250G2_scaffold_391_50			PEAKS DB
DFDTNAVFYNK	31.85	1332.6	11	1.6	667.308	143.24	0			04232021_Banfield_Phage_063B_300kDa_FT_10uL_1D_PR180_QE1_s10.raw	0	L3_063_250G2_scaffold_2489_2			PEAKS DB
DFEADFLK	54.96	983.46	8	0.8	492.738	172.25	10555000	2609900		04232021_Banfield_Phage_063B_300kDa_FT_10uL_1D_PR180_QE1_s10.raw	2	L3_063_250G2_scaffold_36_168			PEAKS DB
DFEGSATATR	39.3	1053.47	10	-0.3	527.744	57.44	276480			04232021_Banfield_Phage_063B_300kDa_FT_10uL_1D_PR180_QE1_s10.raw	1	L3_063_250G2_scaffold_301_14			PEAKS DB
DFEGWQGR	50.85	993.43	8	-0.3	497.722	97.02		11224000		04232021_Banfield_Phage_063B_300kDa_FilterTop_10uL_1D_PR180_QE1_s02.raw	1	L3_063_250G2_scaffold_5953_1:L3_063_250G2_scaffold_3893_1:L3_063_250G2_scaffold_393_20			PEAKS DB
DFELPGDTLYYR	66.43	1487.69	12	0.9	744.855	203.05	23759000	868420		04232021_Banfield_Phage_063B_300kDa_FT_10uL_1D_PR180_QE1_s10.raw	2	sp|O43149|ZZEF1_HUMAN			PEAKS DB
DFEMAIR	45.02	880.411	7	-0.2	441.213	124.73	7494400	17301000		04232021_Banfield_Phage_063B_300kDa_FilterTop_10uL_1D_PR180_QE1_s02.raw	2	L3_063_250G2_scaffold_4641_4:sp|Q8IVL5|P3H2_HUMAN			PEAKS DB
DFEPDFIVYNASK	67.44	1543.72	13	-2.9	772.865	198.07	1110000	174230		04232021_Banfield_Phage_063B_300kDa_FT_10uL_1D_PR180_QE1_s10.raw	2	L3_063_250G2_scaffold_1191_22			PEAKS DB
DFEPDWIIAM(+15.99)GGGSPIDAAK	55.14	2104.98	20	1.2	702.667	204.85	27482000			04232021_Banfield_Phage_063B_300kDa_FT_10uL_1D_PR180_QE1_s10.raw	2	L3_063_250G2_scaffold_1310_9	Oxidation (M)	M10:Oxidation (M):1000.00	PEAKS DB
DFFASIR	35.38	854.429	7	-0.7	428.221	171.33		1764700		04232021_Banfield_Phage_063B_300kDa_FilterTop_10uL_1D_PR180_QE1_s02.raw	2	L3_063_250G2_scaffold_58_63:L3_063_250G2_scaffold_1050_7			PEAKS DB
DFFFYSPDGK	39.55	1221.53	10	-0.4	611.774	206.55		726010		04232021_Banfield_Phage_063B_300kDa_FilterTop_10uL_1D_PR180_QE1_s02.raw	1	L3_063_250G2_scaffold_116_69			PEAKS DB
DFFNYAGLQR	50.08	1229.58	10	0.3	615.799	183.22	1324400	131880		04232021_Banfield_Phage_063B_300kDa_FT_10uL_1D_PR180_QE1_s10.raw	2	sp|P08236|BGLR_HUMAN			PEAKS DB
DFGSFDNFK	56.44	1075.46	9	-0.4	538.738	169.82		111670000		04232021_Banfield_Phage_063B_300kDa_FilterTop_10uL_1D_PR180_QE1_s02.raw	3	L3_063_250G2_scaffold_2713_3			PEAKS DB
DFGSFDNFKK	58.54	1203.56	10	0.7	402.193	125.63		55258000		04232021_Banfield_Phage_063B_300kDa_FilterTop_10uL_1D_PR180_QE1_s02.raw	4	L3_063_250G2_scaffold_2713_3			PEAKS DB
DFGSFENFK	57.87	1089.48	9	1.3	545.746	158.94	16426000	16825000		04232021_Banfield_Phage_063B_300kDa_FT_10uL_1D_PR180_QE1_s10.raw	3	L3_063_250G2_scaffold_1009_3:L3_063_250G2_scaffold_895_9:L3_063_250G2_scaffold_416_65			PEAKS DB
DFGSFENFKK	39.36	1217.57	10	-0.7	406.864	132.28		217960		04232021_Banfield_Phage_063B_300kDa_FilterTop_10uL_1D_PR180_QE1_s02.raw	1	L3_063_250G2_scaffold_1009_3:L3_063_250G2_scaffold_895_9:L3_063_250G2_scaffold_416_65			PEAKS DB
DFGTLRPITK	42.17	1146.64	10	-0.5	383.22	101.49		2046900		04232021_Banfield_Phage_063B_300kDa_FilterTop_10uL_1D_PR180_QE1_s02.raw	1	L3_063_250G2_scaffold_22_177			PEAKS DB
DFIADQVLK	46.89	1047.56	9	1	524.788	166.95		4022400		04232021_Banfield_Phage_063B_300kDa_FilterTop_10uL_1D_PR180_QE1_s02.raw	1	L3_063_250G2_scaffold_141_62			PEAKS DB
DFINVVDLAK	57.51	1132.61	10	-1	567.313	208.12		21786000		04232021_Banfield_Phage_063B_300kDa_FilterTop_10uL_1D_PR180_QE1_s02.raw	1	L3_063_250G2_scaffold_642_28:L3_063_250G2_scaffold_904_22:L3_063_250G2_scaffold_416_33:L3_063_250G2_scaffold_719_1			PEAKS DB
DFIYAMPYQNNETSTR	81.1	1948.86	16	-2.8	975.436	171.51	0			04232021_Banfield_Phage_063B_300kDa_FT_10uL_1D_PR180_QE1_s10.raw	0	L3_063_250G2_scaffold_398_25			PEAKS DB
DFLDFVK	38.66	882.449	7	0.2	442.232	210.44		505230		04232021_Banfield_Phage_063B_300kDa_FilterTop_10uL_1D_PR180_QE1_s02.raw	1	L3_063_250G2_scaffold_974_curated_39.code15:L3_063_250G2_scaffold_974_curated_54.code11			PEAKS DB
DFLLETETAK	27.8	1165.59	10	-0.8	583.8	131.24	0			04232021_Banfield_Phage_063B_300kDa_FT_10uL_1D_PR180_QE1_s10.raw	0	L3_063_250G2_scaffold_9427_2:L3_063_250G2_scaffold_21_98			PEAKS DB
DFLPILEPAVQTGR	59.65	1554.84	14	-0.1	778.428	221.01		11815000		04232021_Banfield_Phage_063B_300kDa_FilterTop_10uL_1D_PR180_QE1_s02.raw	3	L3_063_250G2_scaffold_707_8:L3_063_250G2_scaffold_537_16:L3_063_250G2_scaffold_131_29:L3_063_250G2_scaffold_1166_28			PEAKS DB
DFLPLVLGK	48.1	1000.6	9	1.3	501.306	220.4		679790		04232021_Banfield_Phage_063B_300kDa_FilterTop_10uL_1D_PR180_QE1_s02.raw	1	sp|P11678|PERE_HUMAN			PEAKS DB
DFM(+15.99)IQAGDPESK	66.31	1352.59	12	2.3	677.305	98.06		2846500		04232021_Banfield_Phage_063B_300kDa_FilterTop_10uL_1D_PR180_QE1_s02.raw	1	L3_063_250G2_scaffold_3858_1:L3_063_250G2_scaffold_1639_1	Oxidation (M)	M3:Oxidation (M):1000.00	PEAKS DB
DFNMPLTISR	42.6	1192.59	10	-1	597.302	186.38		2022800		04232021_Banfield_Phage_063B_300kDa_FilterTop_10uL_1D_PR180_QE1_s02.raw	1	sp|O75112|LDB3_HUMAN			PEAKS DB
DFPAVPY	30.06	807.38	7	0.2	404.697	182.75	56311000	13911000		04232021_Banfield_Phage_063B_300kDa_FilterTop_10uL_1D_PR180_QE1_s02.raw	2	sp|P04746|AMYP_HUMAN:sp|P19961|AMY2B_HUMAN:sp|P04745|AMY1_HUMAN			PEAKS DB
DFPAVPYSGW	54.07	1137.51	10	1.5	569.765	222.83	2971600			04232021_Banfield_Phage_063B_300kDa_FT_10uL_1D_PR180_QE1_s10.raw	1	sp|P04746|AMYP_HUMAN:sp|P19961|AMY2B_HUMAN:sp|P04745|AMY1_HUMAN			PEAKS DB
DFPAVPYSGWDFNDGK	92.01	1813.79	16	0.3	907.905	215.61	1324600000	87889000		04232021_Banfield_Phage_063B_300kDa_FT_10uL_1D_PR180_QE1_s10.raw	19	sp|P04746|AMYP_HUMAN:sp|P19961|AMY2B_HUMAN:sp|P04745|AMY1_HUMAN			PEAKS DB
DFPAVPYSGWDFNDGKC(+57.02)K	64.28	2101.92	18	-1.7	701.646	210.68		638730		04232021_Banfield_Phage_063B_300kDa_FilterTop_10uL_1D_PR180_QE1_s02.raw	3	sp|P04746|AMYP_HUMAN:sp|P19961|AMY2B_HUMAN:sp|P04745|AMY1_HUMAN	Carbamidomethylation	C17:Carbamidomethylation:1000.00	PEAKS DB
DFPEVVEAA	36.3	975.455	9	1.5	488.736	165.25	1399700	396920		04232021_Banfield_Phage_063B_300kDa_FT_10uL_1D_PR180_QE1_s10.raw	2	L3_063_250G2_scaffold_5953_1			PEAKS DB
DFPEVVEAAK	56.62	1103.55	10	1.2	552.783	119.75	49905000	31229000		04232021_Banfield_Phage_063B_300kDa_FT_10uL_1D_PR180_QE1_s10.raw	2	L3_063_250G2_scaffold_5953_1			PEAKS DB
DFPGFDER	34.98	981.419	8	0.5	491.717	131.94		6125900		04232021_Banfield_Phage_063B_300kDa_FilterTop_10uL_1D_PR180_QE1_s02.raw	1	sp|P08758|ANXA5_HUMAN			PEAKS DB
DFPGGWTGDATNALTPAGR	79.96	1902.89	19	-3.2	952.447	191.46	175060			04232021_Banfield_Phage_063B_300kDa_FT_10uL_1D_PR180_QE1_s10.raw	2	L3_063_250G2_scaffold_1951_9			PEAKS DB
DFPGGWTGDTETALTAAGR	71.25	1921.88	19	0.6	961.948	203.84		148030		04232021_Banfield_Phage_063B_300kDa_FilterTop_10uL_1D_PR180_QE1_s02.raw	2	L3_063_250G2_scaffold_867_10			PEAKS DB
DFPNFTFH	28.52	1023.45	8	-0.1	512.73	200.34		1061900		04232021_Banfield_Phage_063B_300kDa_FilterTop_10uL_1D_PR180_QE1_s02.raw	1	L3_063_250G2_scaffold_2121_6:L3_063_250G2_scaffold_36_165:L3_063_250G2_scaffold_165_40			PEAKS DB
DFPNPWGK	43.08	959.45	8	-0.1	480.732	165.17		4253300		04232021_Banfield_Phage_063B_300kDa_FilterTop_10uL_1D_PR180_QE1_s02.raw	1	L3_063_250G2_scaffold_612_21:L3_063_250G2_scaffold_106_86:L3_063_250G2_scaffold_260_48:L3_063_250G2_scaffold_68_16:L3_063_250G2_scaffold_719_22			PEAKS DB
DFPTVSDNNGLK	32.17	1305.62	12	-1.7	653.816	115.05		2036000		04232021_Banfield_Phage_063B_300kDa_FilterTop_10uL_1D_PR180_QE1_s02.raw	1	L3_063_250G2_scaffold_8_17			PEAKS DB
DFPVPEFK	31.1	977.486	8	2.7	489.752	163.14	632450			04232021_Banfield_Phage_063B_300kDa_FT_10uL_1D_PR180_QE1_s10.raw	1	L3_063_250G2_scaffold_268_33			PEAKS DB
DFPYANPDDPGAK	66.82	1405.62	13	1	703.816	105.41	0			04232021_Banfield_Phage_063B_300kDa_FT_10uL_1D_PR180_QE1_s10.raw	0	L3_063_250G2_scaffold_2934_6:L3_063_250G2_scaffold_84_12			PEAKS DB
DFQNGDQTSTLIR	26.16	1493.71	13	-4.3	747.86	112.33		0		04232021_Banfield_Phage_063B_300kDa_FilterTop_10uL_1D_PR180_QE1_s02.raw	0	L3_063_250G2_scaffold_301_32:L3_063_250G2_scaffold_1280_12			PEAKS DB
DFQQLAIIR	47.16	1102.61	9	-0.2	552.314	181.81		509280		04232021_Banfield_Phage_063B_300kDa_FilterTop_10uL_1D_PR180_QE1_s02.raw	1	L3_063_250G2_scaffold_1176_5:L3_063_250G2_scaffold_376_3:L3_063_250G2_scaffold_255_20:L3_063_250G2_scaffold_2644_11			PEAKS DB
DFQQLALIR	47.16	1102.61	9	-0.2	552.314	181.81		509280		04232021_Banfield_Phage_063B_300kDa_FilterTop_10uL_1D_PR180_QE1_s02.raw	1				PEAKS DB
DFSEELKK	26.9	994.497	8	0.3	498.256	62.25			364480	20220427_Banfield_ACphage_2B_pellet_infant_20uL_1D_RP180_QE3_2.raw	1	L3_063_250G2_scaffold_974_curated_149.code11:L3_063_250G2_scaffold_974_curated_84.code15			PEAKS DB
DFSLGGFAR	54.58	968.472	9	0.7	485.243	165.57	11840000	20760000		04232021_Banfield_Phage_063B_300kDa_FT_10uL_1D_PR180_QE1_s10.raw	2	L3_063_250G2_scaffold_109_71			PEAKS DB
DFSSNDIETIQILK	48.73	1621.82	14	-2.7	811.915	210.2		0		04232021_Banfield_Phage_063B_300kDa_FilterTop_10uL_1D_PR180_QE1_s02.raw	0	L3_063_250G2_scaffold_236_64			PEAKS DB
DFTEEHTFNAAK	51.01	1408.63	12	0.1	470.549	88.39		116810		04232021_Banfield_Phage_063B_300kDa_FilterTop_10uL_1D_PR180_QE1_s02.raw	1	L3_063_250G2_scaffold_914_4			PEAKS DB
DFTYDSVDFK	64.24	1235.53	10	0.6	618.775	162.68	224240000	71050000		04232021_Banfield_Phage_063B_300kDa_FT_10uL_1D_PR180_QE1_s10.raw	5	sp|O43451|MGA_HUMAN			PEAKS DB
DFVEILDGGHEDAPLR	76.51	1781.86	16	0.9	594.961	195.96	12151000	1038900		04232021_Banfield_Phage_063B_300kDa_FT_10uL_1D_PR180_QE1_s10.raw	6	sp|O60494|CUBN_HUMAN			PEAKS DB
DFVGGVATNAVPDR	80.35	1416.7	14	0	709.357	125.01	184220			04232021_Banfield_Phage_063B_300kDa_FT_10uL_1D_PR180_QE1_s10.raw	1	L3_063_250G2_scaffold_2718_5			PEAKS DB
DFVLDDLK	47.08	963.491	8	0.7	482.753	168.44	21339000	6049400		04232021_Banfield_Phage_063B_300kDa_FT_10uL_1D_PR180_QE1_s10.raw	3	L3_063_250G2_scaffold_8040_1			PEAKS DB
DFVLDNLK	45.54	962.507	8	0.8	482.261	151.45	279070000	55840000		04232021_Banfield_Phage_063B_300kDa_FT_10uL_1D_PR180_QE1_s10.raw	5	L3_063_250G2_scaffold_1320_15			PEAKS DB
DFVQSNWK	33.37	1022.48	8	-1	512.248	104.42		13650000		04232021_Banfield_Phage_063B_300kDa_FilterTop_10uL_1D_PR180_QE1_s02.raw	2	sp|P15144|AMPN_HUMAN			PEAKS DB
DFVYFLK	51.3	930.485	7	-0.4	466.25	193.08	1149200	877930		04232021_Banfield_Phage_063B_300kDa_FT_10uL_1D_PR180_QE1_s10.raw	2	L3_063_250G2_scaffold_15_20			PEAKS DB
DFWSVSR	41.06	895.419	7	-0.2	448.717	140.78		3733200		04232021_Banfield_Phage_063B_300kDa_FilterTop_10uL_1D_PR180_QE1_s02.raw	1	L3_063_250G2_scaffold_1168_6			PEAKS DB
DFYEEGIR	37.68	1027.46	8	1.4	514.739	95.21	67435			04232021_Banfield_Phage_063B_300kDa_FT_10uL_1D_PR180_QE1_s10.raw	1	L3_063_250G2_scaffold_197_76			PEAKS DB
DFYLIDGIR	26.67	1110.57	9	-5	556.29	206.71	332850			04232021_Banfield_Phage_063B_300kDa_FT_10uL_1D_PR180_QE1_s10.raw	1	L3_063_250G2_scaffold_922_15			PEAKS DB
DFYNPVVPEAQK	65.62	1405.69	12	1.8	703.852	133.15	523310			04232021_Banfield_Phage_063B_300kDa_FT_10uL_1D_PR180_QE1_s10.raw	1	sp|O15551|CLD3_HUMAN			PEAKS DB
DFYTETIAQAR	58.37	1313.63	11	-1.6	657.819	161.7	0	1996800		04232021_Banfield_Phage_063B_300kDa_FilterTop_10uL_1D_PR180_QE1_s02.raw	1	L3_063_250G2_scaffold_50_16			PEAKS DB
DFYTGISGFDANLIKPVGETGSGQGLR	66.19	2798.39	27	0.2	933.803	223.57	0			04232021_Banfield_Phage_063B_300kDa_FT_10uL_1D_PR180_QE1_s10.raw	0	L3_063_250G2_scaffold_84_12			PEAKS DB
DGAEVTFTHVPEK	55.93	1428.69	13	0	477.237	94.47		1939900		04232021_Banfield_Phage_063B_300kDa_FilterTop_10uL_1D_PR180_QE1_s02.raw	2	L3_063_250G2_scaffold_1389_12			PEAKS DB
DGAFKDEIVPVVIK	73.03	1528.85	14	0.5	510.624	183.83		701740		04232021_Banfield_Phage_063B_300kDa_FilterTop_10uL_1D_PR180_QE1_s02.raw	1	L3_063_250G2_scaffold_217_59			PEAKS DB
DGAGDVAFIR	61.2	1019.5	10	0.5	510.759	102.27	83621000	190450000		04232021_Banfield_Phage_063B_300kDa_FT_10uL_1D_PR180_QE1_s10.raw	9	sp|P02788|TRFL_HUMAN			PEAKS DB
DGAGDVAFVK	48.33	977.482	10	0.7	489.748	89.24		987170		04232021_Banfield_Phage_063B_300kDa_FilterTop_10uL_1D_PR180_QE1_s02.raw	1	sp|P02787|TRFE_HUMAN			PEAKS DB
DGAGLEATVNDIAENPHNVK	99.97	2062.99	20	-2.8	1032.5	155.92	3970400			04232021_Banfield_Phage_063B_300kDa_FT_10uL_1D_PR180_QE1_s10.raw	1	L3_063_250G2_scaffold_907_17			PEAKS DB
DGAITVGAPTVEGAK	67.46	1384.72	15	-1	693.366	103.63		26700000		04232021_Banfield_Phage_063B_300kDa_FilterTop_10uL_1D_PR180_QE1_s02.raw	3	L3_063_250G2_scaffold_1830_7			PEAKS DB
DGAIVSDAAGTNTDGSATVVK	93.62	1947.94	21	0	974.976	95.69	450870			04232021_Banfield_Phage_063B_300kDa_FT_10uL_1D_PR180_QE1_s10.raw	1	L3_063_250G2_scaffold_1532_10			PEAKS DB
DGANPNEILWR	21.64	1283.63	11	-3.3	642.818	157.72		309940		04232021_Banfield_Phage_063B_300kDa_FilterTop_10uL_1D_PR180_QE1_s02.raw	1	L3_063_250G2_scaffold_584_35			PEAKS DB
[truncated: 13,796 more rows]
