# Supplementary material for: Experimental validation that human microbiome phages use alternative genetic coding
Source: Nat Commun. 2022 Sep 29;13:5710. doi: 10.1038/s41467-022-32979-6 (PMC9523058; doi:10.1038/s41467-022-32979-6)
Supplement: Supplementary file 7 — Supplementary Data 5 [file 41467_2022_32979_MOESM7_ESM.xlsx]

## Sheet: L3_063_250G2_all_proteins
Extended Data Table 5: L3_063_250G2 detected proteins
This table contains all proteins (bacterial, phage, human) from fecal sample L3_063_250G2 identified by LC-MS/MS with a protein-level false discovery rate (FDR) threshold of 1% and at least one unique peptide per protein.
Protein Group	Protein ID	Accession	-10lgP	Coverage (%)	Coverage (%) Flow through	Coverage (%) Filter top	Area Flow through	Area Filter top	Area Bacterial pellet	# Peptides	#Unique	PTM	Avg. Mass	Description
1958	1439	L3_063_250G2_scaffold_0_181	128.92	3	2	0	244970	989060		4	4		222460	IgGFc-binding protein OS=Homo sapiens OX=9606 GN=FCGBP PE=1 SV=3
1129	1063	L3_063_250G2_scaffold_0_37	134.24	14	4	12		990540		6	3	Oxidation (M)	48617	Maltase-glucoamylase intestinal OS=Homo sapiens OX=9606 GN=MGAM PE=1 SV=5
872	2036	L3_063_250G2_scaffold_1_135	121.97	6	6	4	348930			3	1		67797	Pancreatic alpha-amylase OS=Homo sapiens OX=9606 GN=AMY2A PE=1 SV=2
3272	5837	L3_063_250G2_scaffold_1_153	44.51	2	2	0	0			1	1		42341	Alpha-amylase 2B OS=Homo sapiens OX=9606 GN=AMY2B PE=1 SV=1
296	143	L3_063_250G2_scaffold_1_59	270.57	32	31	14	86199000	7517500		17	14	Oxidation (M)	67686	Alpha-amylase 1 OS=Homo sapiens OX=9606 GN=AMY1A PE=1 SV=2
2543	4293	L3_063_250G2_scaffold_1_72	33.37	1	1	0	0			1	1		116296	# 31847 # 36259 # -1 # ID=345_22;partial=00;start_type=ATG;rbs_motif=AGGAGG;rbs_spacer=5-10bp;gc_cont=0.568
636	561	L3_063_250G2_scaffold_10_130	224.74	24	23	21	16844000	9134600		8	8	Carbamidomethylation	52028	# 40503 # 43229 # 1 # ID=436_28;partial=00;start_type=ATG;rbs_motif=TAAA;rbs_spacer=11bp;gc_cont=0.378
1282	1470	L3_063_250G2_scaffold_10_145	120.88	8	6	5	125980			4	1		69359	Intestinal-type alkaline phosphatase OS=Homo sapiens OX=9606 GN=ALPI PE=1 SV=2
2833	3457	L3_063_250G2_scaffold_10_44	49.79	3	0	3		0		1	1	Carbamidomethylation	45626	# 3 # 2642 # -1 # ID=5954_1;partial=10;start_type=ATG;rbs_motif=None;rbs_spacer=None;gc_cont=0.591
2613	5936	L3_063_250G2_scaffold_10_98	40.31	2	2	0	584710			1	1		60336	# 12321 # 17438 # -1 # ID=1228_11;partial=01;start_type=Edge;rbs_motif=None;rbs_spacer=None;gc_cont=0.439
689	4463	L3_063_250G2_scaffold_100_18	44.52	8	0	8		383620		1	1	Oxidation (M)	31907	Deleted in malignant brain tumors 1 protein OS=Homo sapiens OX=9606 GN=DMBT1 PE=1 SV=2
696	2276	L3_063_250G2_scaffold_100_20	112.64	31	0	31		14899000		3	3		13042	Mucin-2 OS=Homo sapiens OX=9606 GN=MUC2 PE=1 SV=2
2897	6410	L3_063_250G2_scaffold_100_79	24.96	2	0	2		45707		1	1		65313	Immunoglobulin heavy constant alpha 1 OS=Homo sapiens OX=9606 GN=IGHA1 PE=1 SV=2
1146	2486	L3_063_250G2_scaffold_100_81	88.68	4	3	1	3489800			3	2		81519	# 6621 # 11288 # 1 # ID=1786_6;partial=01;start_type=ATG;rbs_motif=AGGA;rbs_spacer=5-10bp;gc_cont=0.660
2248	4007	L3_063_250G2_scaffold_100_92	36.04	1	0	1		367290		1	1		124447	Aminopeptidase N OS=Homo sapiens OX=9606 GN=ANPEP PE=1 SV=4
2171	1911	L3_063_250G2_scaffold_100_98	96.44	5	5	0	64196			3	3		75254	Alpha-1-antitrypsin OS=Homo sapiens OX=9606 GN=SERPINA1 PE=1 SV=3
1991	3105	L3_063_250G2_scaffold_10005_1	62.06	4	4	0	10170000			2	1		52241	# 32834 # 39142 # -1 # ID=843_28;partial=00;start_type=ATG;rbs_motif=AGGAGG;rbs_spacer=11-12bp;gc_cont=0.419
686	3523	L3_063_250G2_scaffold_10011_2	104.51	17	10	17	123140	24481000		2	2		18585	Calcium-activated chloride channel regulator 1 OS=Homo sapiens OX=9606 GN=CLCA1 PE=1 SV=3
2265	4455	L3_063_250G2_scaffold_10011_3	65.69	6	0	6		27668000		1	1	Carbamidomethylation	24863	# 98530 # 101940 # -1 # ID=110_71;partial=00;start_type=ATG;rbs_motif=TAAAAA;rbs_spacer=9bp;gc_cont=0.402
1872	2732	L3_063_250G2_scaffold_1002_11	68.95	8	0	8		4417500		2	2		32667	# 212579 # 215911 # 1 # ID=19_174;partial=00;start_type=ATG;rbs_motif=TAA;rbs_spacer=11bp;gc_cont=0.404
1358	3182	L3_063_250G2_scaffold_1005_19	69.04	5	2	3		867160		2	1		59100	# 9169 # 12390 # 1 # ID=1022_8;partial=00;start_type=ATG;rbs_motif=TAAA;rbs_spacer=11bp;gc_cont=0.414
2705	5247	L3_063_250G2_scaffold_1005_23	70.54	5	5	0	2688600			1	1		33222	Alpha-2-macroglobulin OS=Homo sapiens OX=9606 GN=A2M PE=1 SV=3
1842	3178	L3_063_250G2_scaffold_1005_24	46.15	7	7	0	557190			2	2		25332	Cadherin-related family member 2 OS=Homo sapiens OX=9606 GN=CDHR2 PE=1 SV=2
2131	4120	L3_063_250G2_scaffold_1006_10	36.68	8	0	8		1987100		2	2		20738	Dipeptidyl peptidase 4 OS=Homo sapiens OX=9606 GN=DPP4 PE=1 SV=2
440	74	L3_063_250G2_scaffold_1006_12	276.36	26	0	26		41852000		23	16	Carbamidomethylation; Oxidation (M)	130120	Lactase-phlorizin hydrolase OS=Homo sapiens OX=9606 GN=LCT PE=1 SV=3
924	1600	L3_063_250G2_scaffold_1006_13	156.37	41	0	41		24890000		4	4		14155	Lactotransferrin OS=Homo sapiens OX=9606 GN=LTF PE=1 SV=6
2145	5948	L3_063_250G2_scaffold_1006_21	36.11	3	0	3		1310100		1	1		48715	Chymotrypsin-like elastase family member 3A OS=Homo sapiens OX=9606 GN=CELA3A PE=1 SV=3
1496	1324	L3_063_250G2_scaffold_1007_18	184.06	28	25	10	6509700	334480		5	5		29710	Enteropeptidase OS=Homo sapiens OX=9606 GN=TMPRSS15 PE=1 SV=3
1981	2428	L3_063_250G2_scaffold_1008_11	83.2	5	0	5		132290		3	3		78283	# 3 # 4871 # -1 # ID=195_1;partial=10;start_type=GTG;rbs_motif=None;rbs_spacer=None;gc_cont=0.591
878	2168	L3_063_250G2_scaffold_1008_15	90.36	7	3	4		5616800		3	2		48360	# 3 # 4292 # -1 # ID=3894_1;partial=11;start_type=Edge;rbs_motif=None;rbs_spacer=None;gc_cont=0.414
1627	3307	L3_063_250G2_scaffold_1008_20	80.8	5	0	5		367450		2	2	Carbamidomethylation	75016	# 37408 # 39204 # 1 # ID=1152_37;partial=00;start_type=ATG;rbs_motif=AGGAGG;rbs_spacer=5-10bp;gc_cont=0.453
2532	5765	L3_063_250G2_scaffold_1008_22	42.13	3	0	3		7000.1		1	1		53546	Keratin type I cytoskeletal 9 OS=Homo sapiens OX=9606 GN=KRT9 PE=1 SV=3
3095	5178	L3_063_250G2_scaffold_1008_3	80.14	7	0	7		1458700		1	1	Carbamidomethylation; Oxidation (M)	24812	# 1 # 5484 # -1 # ID=3176_1;partial=11;start_type=Edge;rbs_motif=None;rbs_spacer=None;gc_cont=0.430
1003	2161	L3_063_250G2_scaffold_1009_15	95.49	12	0	12		3027800		3	3	Carbamidomethylation	34189	# 172047 # 175388 # 1 # ID=117_129;partial=00;start_type=ATG;rbs_motif=TAAAAA;rbs_spacer=4bp;gc_cont=0.494
2745	6075	L3_063_250G2_scaffold_1009_20	33.27	3	0	3		672260		1	1		41332	# 1 # 2388 # -1 # ID=4717_1;partial=10;start_type=ATG;rbs_motif=None;rbs_spacer=None;gc_cont=0.626
962	1878	L3_063_250G2_scaffold_1009_3	175.61	26	26	19	6768800	0		6	4		23313	# 27176 # 29860 # 1 # ID=770_21;partial=00;start_type=TTG;rbs_motif=AAA;rbs_spacer=14bp;gc_cont=0.404
1353	1072	L3_063_250G2_scaffold_10095_3	162.89	10	6	6	4422400	5556200		5	5		78379	# 18057 # 20747 # -1 # ID=1321_15;partial=01;start_type=Edge;rbs_motif=None;rbs_spacer=None;gc_cont=0.606
2317	3621	L3_063_250G2_scaffold_10095_4	71.9	8	0	8		3970300		2	2		29755	Cadherin-1 OS=Homo sapiens OX=9606 GN=CDH1 PE=1 SV=3
1696	3031	L3_063_250G2_scaffold_101_17	87.9	7	0	7		1737200		2	2		39493	# 2 # 2887 # 1 # ID=55_1;partial=10;start_type=Edge;rbs_motif=None;rbs_spacer=None;gc_cont=0.367
2174	3123	L3_063_250G2_scaffold_101_48	71.21	9	0	9		64916		2	2		26450	# 8726 # 10711 # -1 # ID=1501_9;partial=00;start_type=ATG;rbs_motif=TAAA;rbs_spacer=11bp;gc_cont=0.396
2048	5233	L3_063_250G2_scaffold_101_64	69.15	5	0	5		590410		1	1	Carbamidomethylation	39825	# 16082 # 19123 # -1 # ID=237_16;partial=00;start_type=ATG;rbs_motif=TAA;rbs_spacer=4bp;gc_cont=0.441
2946	4195	L3_063_250G2_scaffold_1013_3	51.12	3	0	3		331550		1	1		51780	# 2 # 3550 # 1 # ID=4627_1;partial=11;start_type=Edge;rbs_motif=None;rbs_spacer=None;gc_cont=0.447
2238	3869	L3_063_250G2_scaffold_1013_8	58.92	3	0	3		1392300		1	1		41408	# 7874 # 14506 # -1 # ID=530_5;partial=00;start_type=ATG;rbs_motif=AGGAG;rbs_spacer=5-10bp;gc_cont=0.437
2442	6088	L3_063_250G2_scaffold_1014_11	33.55	2	0	2		0		1	1		60708	Intelectin-2 OS=Homo sapiens OX=9606 GN=ITLN2 PE=2 SV=1
2012	3013	L3_063_250G2_scaffold_1015_15	69.32	5	0	5		837460		2	2	Carbamidomethylation	51352	# 15161 # 18616 # -1 # ID=1150_20;partial=00;start_type=ATG;rbs_motif=AGGAG;rbs_spacer=5-10bp;gc_cont=0.566
520	934	L3_063_250G2_scaffold_10158_2	181.17	42	42	16	65846000	15246000		6	6	Carbamidomethylation	20336	Immunoglobulin kappa constant OS=Homo sapiens OX=9606 GN=IGKC PE=1 SV=2
1333	5749	L3_063_250G2_scaffold_1017_23	42.39	7	0	7		1630400		1	1		17713	Serpin B6 OS=Homo sapiens OX=9606 GN=SERPINB6 PE=1 SV=3
673	4374	L3_063_250G2_scaffold_10176_2	44.62	4	0	4		6608000		1	1		28149	# 96616 # 98502 # -1 # ID=110_70;partial=00;start_type=ATG;rbs_motif=TAAAA;rbs_spacer=12bp;gc_cont=0.378
297	735	L3_063_250G2_scaffold_1018_12	201.29	47	47	32	69804000	14395000		8	2	Oxidation (M)	19989	# 12283 # 17415 # 1 # ID=616_7;partial=00;start_type=ATG;rbs_motif=None;rbs_spacer=None;gc_cont=0.604
2196	2563	L3_063_250G2_scaffold_102_12	41.05	2	0	2		394850		2	2		110558	# 20844 # 26231 # 1 # ID=394_20;partial=00;start_type=ATG;rbs_motif=AGGAG;rbs_spacer=5-10bp;gc_cont=0.453
1869	1762	L3_063_250G2_scaffold_102_13	109.54	12	0	12		3142000		4	4	Oxidation (M)	42494	# 75709 # 77925 # -1 # ID=138_61;partial=00;start_type=ATG;rbs_motif=TAA;rbs_spacer=14bp;gc_cont=0.438
365	844	L3_063_250G2_scaffold_102_32	124.61	9	0	9		16523000		8	8		85018	# 13360 # 18399 # -1 # ID=789_13;partial=00;start_type=ATG;rbs_motif=None;rbs_spacer=None;gc_cont=0.590
2430	2596	L3_063_250G2_scaffold_102_35	76.92	5	0	5		4043800		2	2	Oxidation (M)	50561	# 5212 # 6819 # 1 # ID=802_5;partial=00;start_type=ATG;rbs_motif=TAAA;rbs_spacer=12bp;gc_cont=0.444
365	148	L3_063_250G2_scaffold_102_36	219.08	26	0	26		77441000		19	19		85525	Intelectin-1 OS=Homo sapiens OX=9606 GN=ITLN1 PE=1 SV=1
953	350	L3_063_250G2_scaffold_102_37	192.21	27	0	27		19605000		11	11	Carbamidomethylation; Oxidation (M)	56866	Polymeric immunoglobulin receptor OS=Homo sapiens OX=9606 GN=PIGR PE=1 SV=4
781	369	L3_063_250G2_scaffold_102_38	200.51	14	1	13		23893000		11	10	Oxidation (M)	112178	# 3868 # 7092 # -1 # ID=1662_4;partial=00;start_type=ATG;rbs_motif=TAA;rbs_spacer=11bp;gc_cont=0.457
2813	3370	L3_063_250G2_scaffold_102_4	43.48	2	0	2		37700		1	1		70524	Immunoglobulin heavy constant alpha 2 OS=Homo sapiens OX=9606 GN=IGHA2 PE=1 SV=4
821	598	L3_063_250G2_scaffold_102_44	160.86	17	0	17		14375000		8	8		59417	# 20867 # 23179 # 1 # ID=110_18;partial=00;start_type=ATG;rbs_motif=AAA;rbs_spacer=10bp;gc_cont=0.438
3271	5836	L3_063_250G2_scaffold_102_45	39.9	5	0	5		0		1	1		24921	Keratin type II cytoskeletal 1 OS=Homo sapiens OX=9606 GN=KRT1 PE=1 SV=6
2172	1920	L3_063_250G2_scaffold_1021_15	100.9	7	0	7		599900		3	3		65175	# 6243 # 8147 # -1 # ID=3364_11;partial=00;start_type=ATG;rbs_motif=GGAG/GAGG;rbs_spacer=5-10bp;gc_cont=0.386
664	1635	L3_063_250G2_scaffold_1021_2	111.7	26	6	20	6331300	37316000		4	4	Carbamidomethylation; Oxidation (M)	18149	N-acetylated-alpha-linked acidic dipeptidase-like protein OS=Homo sapiens OX=9606 GN=NAALADL1 PE=1 SV=2
535	2602	L3_063_250G2_scaffold_1021_6	92.75	6	0	6		13640000		2	1		46820	Cadherin-17 OS=Homo sapiens OX=9606 GN=CDH17 PE=2 SV=3
51	15	L3_063_250G2_scaffold_1021_8	381.24	47	36	43	350290000	640030000		43	42	Oxidation (M)	118818	Neprilysin OS=Homo sapiens OX=9606 GN=MME PE=1 SV=2
171	259	L3_063_250G2_scaffold_1021_9	288.71	36	27	34	106820000	275640000		16	16	Carbamidomethylation; Oxidation (M)	57023	# 22183 # 25551 # -1 # ID=820_12;partial=00;start_type=ATG;rbs_motif=AATAA;rbs_spacer=7bp;gc_cont=0.382
3046	4658	L3_063_250G2_scaffold_10214_2	57.31	6	6	0	0			1	1		29871	# 39797 # 43123 # -1 # ID=393_30;partial=00;start_type=ATG;rbs_motif=TAA;rbs_spacer=11bp;gc_cont=0.414
1755	4869	L3_063_250G2_scaffold_1024_1	59.44	4	0	4		1091000		1	1	Oxidation (M)	35842	# 2114 # 4315 # -1 # ID=2683_3;partial=00;start_type=ATG;rbs_motif=TAAA;rbs_spacer=13bp;gc_cont=0.406
1504	1478	L3_063_250G2_scaffold_1024_16	124.09	14	2	12	1645000	6487100		4	4	Carbamidomethylation; Oxidation (M)	37139	Carcinoembryonic antigen-related cell adhesion molecule 6 OS=Homo sapiens OX=9606 GN=CEACAM6 PE=1 SV=3
1878	4579	L3_063_250G2_scaffold_1024_17	70.16	9	0	9		129570		1	1	Carbamidomethylation	16832	# 9474 # 10484 # -1 # ID=483_11;partial=00;start_type=ATG;rbs_motif=TAAA;rbs_spacer=12bp;gc_cont=0.432
1256	1659	L3_063_250G2_scaffold_1024_18	135.88	14	0	14		2490300		4	1	Carbamidomethylation	44885	# 10724 # 13993 # -1 # ID=1501_10;partial=01;start_type=Edge;rbs_motif=None;rbs_spacer=None;gc_cont=0.425
1337	4627	L3_063_250G2_scaffold_1024_2	53.54	11	0	11		2883600		1	1		12221	# 6948 # 12071 # 1 # ID=616_6;partial=00;start_type=ATG;rbs_motif=None;rbs_spacer=None;gc_cont=0.594
426	252	L3_063_250G2_scaffold_1024_6	212.54	19	0	19		44392000		13	13	Oxidation (M)	97412	Transthyretin OS=Homo sapiens OX=9606 GN=TTR PE=1 SV=1
1851	4103	L3_063_250G2_scaffold_1025_17	52.23	1	1	0	2242300			1	1		87132	Keratin type II cytoskeletal 2 epidermal OS=Homo sapiens OX=9606 GN=KRT2 PE=1 SV=2
501	1176	L3_063_250G2_scaffold_1025_2	169.31	32	32	25	3244900	2180200		6	1	Carbamidomethylation; Oxidation (M)	20497	# 1986 # 7886 # -1 # ID=321_4;partial=00;start_type=ATG;rbs_motif=AGGAGG;rbs_spacer=5-10bp;gc_cont=0.458
2149	6198	L3_063_250G2_scaffold_1027_18	31.11	2	0	2		1266800		1	1		48068	# 2 # 4195 # 1 # ID=3964_1;partial=11;start_type=Edge;rbs_motif=None;rbs_spacer=None;gc_cont=0.629
1820	4522	L3_063_250G2_scaffold_1028_18	66.43	3	0	3		481150		1	1	Oxidation (M)	67574	Serotransferrin OS=Homo sapiens OX=9606 GN=TF PE=1 SV=3
1604	3711	L3_063_250G2_scaffold_1029_17	67.59	11	11	6	537380	1465800		2	2		19538	# 43256 # 44626 # -1 # ID=197_31;partial=00;start_type=ATG;rbs_motif=GGAGG;rbs_spacer=5-10bp;gc_cont=0.611
3039	4601	L3_063_250G2_scaffold_103_44	46.53	3	3	0	178080			1	1		49937	# 120393 # 122000 # 1 # ID=237_87;partial=00;start_type=ATG;rbs_motif=TAA;rbs_spacer=11bp;gc_cont=0.420
833	541	L3_063_250G2_scaffold_103_45	199.66	9	9	4	41851000	5527600		8	8		133041	# 3 # 4283 # -1 # ID=3169_1;partial=10;start_type=ATG;rbs_motif=TAAAAA;rbs_spacer=15bp;gc_cont=0.444
1418	1485	L3_063_250G2_scaffold_10305_1	128.23	14	14	3	203920			4	2		33676	# 12226 # 13860 # -1 # ID=2309_9;partial=00;start_type=TTG;rbs_motif=GGAG/GAGG;rbs_spacer=5-10bp;gc_cont=0.620
3261	5736	L3_063_250G2_scaffold_10306_2	42.93	16	0	16		6376700		1	1		6851	# 3187 # 4566 # -1 # ID=480_2;partial=00;start_type=ATG;rbs_motif=AGGAG;rbs_spacer=5-10bp;gc_cont=0.609
640	1328	L3_063_250G2_scaffold_1034_21	133.51	34	13	34		0		5	1	Carbamidomethylation; Oxidation (M)	18183	CUB and zona pellucida-like domain-containing protein 1 OS=Homo sapiens OX=9606 GN=CUZD1 PE=2 SV=1
132	5330	L3_063_250G2_scaffold_1034_22	62	24	0	24		105610000		1	1		5725	# 405 # 2129 # 1 # ID=1800_1;partial=00;start_type=ATG;rbs_motif=GGAGG;rbs_spacer=5-10bp;gc_cont=0.619
308	203	L3_063_250G2_scaffold_1034_3	262.59	28	19	21	4325600	22403		16	3	Carbamidomethylation; Oxidation (M)	65785	L3_063_250G2_scaffold_974_curated_39.code15
1580	4500	L3_063_250G2_scaffold_10343_2	65.55	3	3	0	10893000			1	1	Oxidation (M)	42409	# 10295 # 15595 # -1 # ID=641_9;partial=00;start_type=ATG;rbs_motif=None;rbs_spacer=None;gc_cont=0.617
328	107	L3_063_250G2_scaffold_1037_12	274.62	25	22	11	30506000	8451000		21	20	Carbamidomethylation; Oxidation (M)	114681	# 14498 # 16324 # -1 # ID=140_12;partial=00;start_type=ATG;rbs_motif=GGAG/GAGG;rbs_spacer=5-10bp;gc_cont=0.580
2141	5733	L3_063_250G2_scaffold_10374_3	46.93	5	5	0	7713100			1	1		19835	# 6234 # 9488 # 1 # ID=816_5;partial=00;start_type=ATG;rbs_motif=TAAA;rbs_spacer=12bp;gc_cont=0.477
2117	3592	L3_063_250G2_scaffold_1039_4	90.15	4	4	0	689180			2	1		67658	# 8992 # 12381 # 1 # ID=196_8;partial=00;start_type=ATG;rbs_motif=TAAAAA;rbs_spacer=9bp;gc_cont=0.374
2175	1924	L3_063_250G2_scaffold_1039_8	91.76	10	0	10		221180		3	3		37501	Keratin type I cytoskeletal 16 OS=Homo sapiens OX=9606 GN=KRT16 PE=1 SV=4
1490	2235	L3_063_250G2_scaffold_1040_19	180.16	22	22	8	8434400	300510		3	3		29597	Keratin type I cytoskeletal 10 OS=Homo sapiens OX=9606 GN=KRT10 PE=1 SV=6
2107	3727	L3_063_250G2_scaffold_10402_2	61.4	21	21	0	633010			2	2		11501	Glutamate carboxypeptidase 2 OS=Homo sapiens OX=9606 GN=FOLH1 PE=1 SV=1
1975	5940	L3_063_250G2_scaffold_10434_2	41.2	3	3	3	1142300	0		1	1		31224	Myeloperoxidase OS=Homo sapiens OX=9606 GN=MPO PE=1 SV=1
1534	4069	L3_063_250G2_scaffold_1045_14	64.25	5	5	0	1997500			1	1		30852	# 169621 # 171027 # -1 # ID=20_157;partial=00;start_type=ATG;rbs_motif=TAAAAA;rbs_spacer=8bp;gc_cont=0.437
2777	5083	L3_063_250G2_scaffold_1045_3	46.96	2	2	0	118760			1	1	Carbamidomethylation; Oxidation (M)	59363	# 7909 # 8817 # 1 # ID=1182_14;partial=00;start_type=ATG;rbs_motif=AGGAGG;rbs_spacer=5-10bp;gc_cont=0.393
1534	3140	L3_063_250G2_scaffold_10456_1	64.25	3	3	0	1997500			1	1		45606	Cytosol aminopeptidase OS=Homo sapiens OX=9606 GN=LAP3 PE=1 SV=3
2787	4239	L3_063_250G2_scaffold_1046_3	28.25	1	1	0	156410			1	1		112586	# 12427 # 15534 # 1 # ID=220_9;partial=00;start_type=ATG;rbs_motif=TAA;rbs_spacer=12bp;gc_cont=0.474
1999	1966	L3_063_250G2_scaffold_1046_9	84.97	4	3	1	1338100	188900		3	2	Oxidation (M)	92221	# 88962 # 92363 # 1 # ID=23_54;partial=00;start_type=ATG;rbs_motif=TAAA;rbs_spacer=13bp;gc_cont=0.406
1537	1414	L3_063_250G2_scaffold_1048_3	148.32	30	18	22	2462900			4	1	Carbamidomethylation; Oxidation (M)	18386	Chymotrypsin-like elastase family member 3B OS=Homo sapiens OX=9606 GN=CELA3B PE=1 SV=3
1172	1795	L3_063_250G2_scaffold_1049_20	114.34	26	17	26	1253800	8232200		3	3	Carbamidomethylation	17456	# 14137 # 17490 # 1 # ID=350_14;partial=00;start_type=ATG;rbs_motif=TAAA;rbs_spacer=13bp;gc_cont=0.402
1128	3554	L3_063_250G2_scaffold_105_1	111.39	94	94	87	3707500	81129000		3	3		3377	# 2 # 1360 # -1 # ID=12002_1;partial=11;start_type=Edge;rbs_motif=None;rbs_spacer=None;gc_cont=0.629
790	1666	L3_063_250G2_scaffold_105_115	94.35	11	0	11		2402200		4	4	Oxidation (M)	47092	# 25033 # 26370 # 1 # ID=30_20;partial=00;start_type=ATG;rbs_motif=AGGAG;rbs_spacer=5-10bp;gc_cont=0.597
2119	5704	L3_063_250G2_scaffold_105_119	43.82	5	0	5		2787700		1	1		28354	# 2009 # 4486 # 1 # ID=1191_2;partial=00;start_type=ATG;rbs_motif=AGGAG;rbs_spacer=5-10bp;gc_cont=0.617
648	439	L3_063_250G2_scaffold_105_124	185.9	30	25	20	11604000	4529800		10	4		47560	# 12412 # 13920 # 1 # ID=1022_9;partial=00;start_type=ATG;rbs_motif=TAAAA;rbs_spacer=12bp;gc_cont=0.404
1761	3913	L3_063_250G2_scaffold_105_127	50.54	3	0	3		572480		1	1		40320	# 2541 # 3659 # -1 # ID=3836_4;partial=00;start_type=ATG;rbs_motif=AGGAGG;rbs_spacer=5-10bp;gc_cont=0.395
2933	4473	L3_063_250G2_scaffold_105_134	51.86	3	0	3		124650		1	1		51089	# 36710 # 38026 # -1 # ID=78_34;partial=00;start_type=ATG;rbs_motif=AATAA;rbs_spacer=10bp;gc_cont=0.458
457	286	L3_063_250G2_scaffold_105_136	242.83	33	26	23	3012400			12	1	Carbamidomethylation; Oxidation (M)	53918	Complement C3 OS=Homo sapiens OX=9606 GN=C3 PE=1 SV=2
1870	1898	L3_063_250G2_scaffold_105_140	90.08	10	7	3	2028000			4	1	Carbamidomethylation	47426	# 1 # 2502 # -1 # ID=91_1;partial=10;start_type=ATG;rbs_motif=None;rbs_spacer=None;gc_cont=0.316
2289	3048	L3_063_250G2_scaffold_105_142	94.14	8	0	8		1094300		2	2	Carbamidomethylation	51578	# 178637 # 179944 # 1 # ID=117_131;partial=00;start_type=ATG;rbs_motif=TAAA;rbs_spacer=12bp;gc_cont=0.387
352	1379	L3_063_250G2_scaffold_105_144	159.88	31	21	21	0			4	1	Carbamidomethylation	21619	# 2 # 3244 # 1 # ID=4671_1;partial=10;start_type=Edge;rbs_motif=None;rbs_spacer=None;gc_cont=0.301
2053	3054	L3_063_250G2_scaffold_105_148	58.45	2	1	1		128450		2	1		145529	Beta-glucuronidase OS=Homo sapiens OX=9606 GN=GUSB PE=1 SV=2
379	1737	L3_063_250G2_scaffold_105_167	96.58	4	2	2	0	8448700		4	3		125878	# 76508 # 79738 # -1 # ID=55_44;partial=00;start_type=ATG;rbs_motif=TAAAAA;rbs_spacer=8bp;gc_cont=0.388
1931	5305	L3_063_250G2_scaffold_105_183	64.3	4	0	4		2087300		1	1		34384	# 37376 # 39202 # -1 # ID=16_29;partial=00;start_type=ATG;rbs_motif=AGGAG;rbs_spacer=5-10bp;gc_cont=0.576
1619	3405	L3_063_250G2_scaffold_105_2	43.24	2	0	2		800750		1	1		44811	# 18531 # 19742 # 1 # ID=1655_21;partial=01;start_type=ATG;rbs_motif=AGGA/GGAG/GAGG;rbs_spacer=11-12bp;gc_cont=0.620
2211	2687	L3_063_250G2_scaffold_105_202	80.03	3	0	3		4902300		2	2	Oxidation (M)	108757	# 13330 # 17529 # -1 # ID=1223_10;partial=01;start_type=Edge;rbs_motif=None;rbs_spacer=None;gc_cont=0.455
380	77	L3_063_250G2_scaffold_105_21	270.74	28	22	13	10405000	2368500		21	11	Carbamidomethylation	118116	# 5454 # 6860 # -1 # ID=1205_8;partial=00;start_type=ATG;rbs_motif=TAAA;rbs_spacer=11bp;gc_cont=0.426
1711	3124	L3_063_250G2_scaffold_105_213	86.31	7	0	7		1667300		2	2	Carbamidomethylation	40673	# 1991 # 3433 # 1 # ID=3636_3;partial=00;start_type=ATG;rbs_motif=TAAA;rbs_spacer=11bp;gc_cont=0.462
2472	4051	L3_063_250G2_scaffold_105_223	42.95	1	0	1		320450		1	1		82178	# 25077 # 26135 # -1 # ID=249_23;partial=00;start_type=ATG;rbs_motif=TAAA;rbs_spacer=12bp;gc_cont=0.468
386	4156	L3_063_250G2_scaffold_105_28	60.07	1	0	1		20694000		1	1		155425	# 1 # 1995 # 1 # ID=8041_1;partial=11;start_type=Edge;rbs_motif=None;rbs_spacer=None;gc_cont=0.630
2219	6346	L3_063_250G2_scaffold_105_44	26.64	3	0	3		1589400		1	1		27809	# 5819 # 9490 # -1 # ID=2023_7;partial=01;start_type=Edge;rbs_motif=None;rbs_spacer=None;gc_cont=0.435
1009	4597	L3_063_250G2_scaffold_105_85	52.29	3	0	3		7485000		1	1		33112	# 72280 # 75309 # -1 # ID=138_59;partial=00;start_type=ATG;rbs_motif=TAAA;rbs_spacer=9bp;gc_cont=0.448
1364	1459	L3_063_250G2_scaffold_1050_1	103.53	6	0	6		1549700		4	3		82722	# 92381 # 94192 # 1 # ID=23_55;partial=00;start_type=ATG;rbs_motif=AATAA;rbs_spacer=4bp;gc_cont=0.432
467	395	L3_063_250G2_scaffold_1050_15	181.11	18	3	17	965580	38708000		12	8	Carbamidomethylation; Oxidation (M)	78984	Carcinoembryonic antigen-related cell adhesion molecule 5 OS=Homo sapiens OX=9606 GN=CEACAM5 PE=1 SV=3
1875	3647	L3_063_250G2_scaffold_1050_3	79.18	4	0	4		1084200		2	2	Oxidation (M)	54400	# 40586 # 43681 # -1 # ID=110_31;partial=00;start_type=ATG;rbs_motif=AATAA;rbs_spacer=9bp;gc_cont=0.473
1457	1347	L3_063_250G2_scaffold_1050_6	125.66	13	0	13		1698700		5	5		46846	Alpha-1-antichymotrypsin OS=Homo sapiens OX=9606 GN=SERPINA3 PE=1 SV=2
1789	3708	L3_063_250G2_scaffold_1050_7	66.81	19	0	19		4533300		2	2	Oxidation (M)	11260	Angiotensin-converting enzyme OS=Homo sapiens OX=9606 GN=ACE PE=1 SV=1
3192	5316	L3_063_250G2_scaffold_10547_1	65.28	3	3	0	557810			1	1		54412	# 2482 # 5091 # 1 # ID=345_2;partial=00;start_type=ATG;rbs_motif=AGGAGG;rbs_spacer=5-10bp;gc_cont=0.558
2137	5557	L3_063_250G2_scaffold_10547_2	49.96	11	11	11	0	1441900		1	1		17907	Sucrase-isomaltase intestinal OS=Homo sapiens OX=9606 GN=SI PE=1 SV=6
1454	5727	L3_063_250G2_scaffold_10549_3	45.83	15	15	0	8448300			1	1	Oxidation (M)	6812	# 19217 # 20620 # -1 # ID=489_20;partial=00;start_type=ATG;rbs_motif=TAAA;rbs_spacer=11bp;gc_cont=0.408
2837	3464	L3_063_250G2_scaffold_1055_15	84.12	4	0	4		0		1	1		47101	# 16911 # 20165 # 1 # ID=436_14;partial=00;start_type=ATG;rbs_motif=TAA;rbs_spacer=11bp;gc_cont=0.419
1840	2689	L3_063_250G2_scaffold_1056_5	98.58	6	2	6		30601		2	1		56365	# 12400 # 13914 # 1 # ID=196_9;partial=00;start_type=ATG;rbs_motif=TAAAAA;rbs_spacer=8bp;gc_cont=0.377
659	389	L3_063_250G2_scaffold_10562_1	233.78	27	27	7	20302000	950400		10	8	Oxidation (M)	57093	# 7398 # 10823 # 1 # ID=1007_12;partial=00;start_type=ATG;rbs_motif=TAAA;rbs_spacer=11bp;gc_cont=0.474
1507	3466	L3_063_250G2_scaffold_1057_5	32.34	1	0	1		182060		1	1		71885	# 326475 # 329729 # -1 # ID=23_237;partial=00;start_type=ATG;rbs_motif=None;rbs_spacer=None;gc_cont=0.444
1763	2397	L3_063_250G2_scaffold_1057_6	69.89	9	0	9		4975800		3	3	Carbamidomethylation; Oxidation (M)	43889	# 14379 # 16082 # -1 # ID=237_15;partial=00;start_type=ATG;rbs_motif=TAAA;rbs_spacer=12bp;gc_cont=0.457
1606	5473	L3_063_250G2_scaffold_1057_7	53.4	10	0	10		1132000		1	1		13570	# 5524 # 6984 # 1 # ID=158_5;partial=00;start_type=ATG;rbs_motif=TAAA;rbs_spacer=11bp;gc_cont=0.470
1962	1572	L3_063_250G2_scaffold_1057_8	103.53	7	0	7		871600		4	4	Carbamidomethylation; Oxidation (M)	73263	Trypsin-1 OS=Homo sapiens OX=9606 GN=PRSS1 PE=1 SV=1
1253	5145	L3_063_250G2_scaffold_10581_3	90.83	15	15	0	29906000			1	1	Oxidation (M)	10524	# 14131 # 17202 # 1 # ID=1038_12;partial=00;start_type=ATG;rbs_motif=AGxAGG/AGGxGG;rbs_spacer=3-4bp;gc_cont=0.595
1003	2342	L3_063_250G2_scaffold_106_126	96.33	12	0	12		3381500		3	3	Carbamidomethylation; Oxidation (M)	34026	Ectonucleotide pyrophosphatase/phosphodiesterase family member 7 OS=Homo sapiens OX=9606 GN=ENPP7 PE=1 SV=3
3077	4939	L3_063_250G2_scaffold_106_128	36.43	4	0	4		0		1	1		27407	# 27589 # 28965 # 1 # ID=1195_22;partial=00;start_type=ATG;rbs_motif=None;rbs_spacer=None;gc_cont=0.510
2178	2716	L3_063_250G2_scaffold_106_132	94.77	3	0	3		84313		2	2		126041	# 4260 # 8801 # 1 # ID=1967_4;partial=00;start_type=ATG;rbs_motif=AGGAG;rbs_spacer=3-4bp;gc_cont=0.596
811	4610	L3_063_250G2_scaffold_106_135	98.62	2	2	2	6884400	23378		1	1		78438	# 9301 # 10692 # -1 # ID=1323_8;partial=00;start_type=ATG;rbs_motif=TAA;rbs_spacer=14bp;gc_cont=0.424
1686	3580	L3_063_250G2_scaffold_106_52	83.85	5	2	3	167740			2	1	Carbamidomethylation	56758	# 153576 # 158159 # 1 # ID=6_166;partial=00;start_type=ATG;rbs_motif=AGGAG;rbs_spacer=5-10bp;gc_cont=0.339
727	1941	L3_063_250G2_scaffold_106_59	114.23	8	5	8		0		3	1	Oxidation (M)	55383	# 77 # 1672 # 1 # ID=8867_1;partial=00;start_type=ATG;rbs_motif=TAA;rbs_spacer=10bp;gc_cont=0.392
2022	1876	L3_063_250G2_scaffold_106_6	105.31	6	4	2	2043000			3	2	Carbamidomethylation	59938	L3_063_250G2_scaffold_974_curated_29.code15
343	3432	L3_063_250G2_scaffold_106_82	110.3	3	0	3		14126000		4	4	Oxidation (M)	62414	L3_063_250G2_scaffold_974_curated_40.code11
1155	1262	L3_063_250G2_scaffold_106_86	137.56	14	4	11	9223400	16840000		5	5	Oxidation (M)	46794	# 2262 # 3725 # -1 # ID=3605_4;partial=00;start_type=ATG;rbs_motif=TAAAA;rbs_spacer=3bp;gc_cont=0.438
1489	3296	L3_063_250G2_scaffold_106_90	106.84	9	0	9		2621300		2	2		33888	# 3 # 1217 # -1 # ID=13538_1;partial=11;start_type=Edge;rbs_motif=None;rbs_spacer=None;gc_cont=0.660
476	449	L3_063_250G2_scaffold_1066_15	200.64	51	16	51	2558700	47396000		15	9	Carbamidomethylation	26874	# 31275 # 34382 # 1 # ID=106_21;partial=00;start_type=ATG;rbs_motif=TAA;rbs_spacer=11bp;gc_cont=0.451
1016	1086	L3_063_250G2_scaffold_1066_19	166.87	20	4	20	0	906130		6	2	Carbamidomethylation; Oxidation (M)	36085	# 86568 # 88385 # -1 # ID=2_59;partial=00;start_type=ATG;rbs_motif=AGGAG;rbs_spacer=5-10bp;gc_cont=0.539
1342	3516	L3_063_250G2_scaffold_1067_1	113.56	74	74	0	8891100			2	2		3647	Keratin type I cytoskeletal 14 OS=Homo sapiens OX=9606 GN=KRT14 PE=1 SV=4
2157	3073	L3_063_250G2_scaffold_1067_18	65.48	3	3	0	184890			2	1	Carbamidomethylation	97703	# 48153 # 51989 # -1 # ID=557_43;partial=00;start_type=ATG;rbs_motif=GGA/GAG/AGG;rbs_spacer=5-10bp;gc_cont=0.357
1253	4998	L3_063_250G2_scaffold_10678_1	90.83	25	25	0	29906000			1	1	Oxidation (M)	6361	# 29245 # 31461 # 1 # ID=159_30;partial=00;start_type=ATG;rbs_motif=TAA;rbs_spacer=13bp;gc_cont=0.455
890	2932	L3_063_250G2_scaffold_10678_3	134.95	14	14	0	150940000			2	2		24242	# 20178 # 22019 # 1 # ID=436_15;partial=00;start_type=ATG;rbs_motif=TAA;rbs_spacer=12bp;gc_cont=0.451
3285	5892	L3_063_250G2_scaffold_10685_1	37.79	3	0	3		596620		1	1		55752	# 60260 # 61513 # -1 # ID=110_43;partial=00;start_type=ATG;rbs_motif=AATAA;rbs_spacer=4bp;gc_cont=0.452
3249	5688	L3_063_250G2_scaffold_10696_2	47.15	3	3	0	747920			1	1		34707	# 12376 # 15933 # -1 # ID=1183_9;partial=00;start_type=ATG;rbs_motif=TAA;rbs_spacer=12bp;gc_cont=0.477
2683	4984	L3_063_250G2_scaffold_10699_1	28.01	6	6	0	64346			1	1		27183	L3_063_250G2_scaffold_974_curated_25.code15
2683	6392	L3_063_250G2_scaffold_107_120	28.01	5	5	0	64346			1	1		33712	L3_063_250G2_scaffold_974_curated_36.code11
1819	1410	L3_063_250G2_scaffold_107_127	116.41	12	4	9		742170		4	3	Carbamidomethylation	42864	Trypsin-2 OS=Homo sapiens OX=9606 GN=PRSS2 PE=1 SV=1
2181	3338	L3_063_250G2_scaffold_107_74	70.07	4	3	4		202130		2	1	Carbamidomethylation	43427	# 10317 # 12671 # 1 # ID=704_5;partial=00;start_type=ATG;rbs_motif=TAA;rbs_spacer=11bp;gc_cont=0.453
2830	2603	L3_063_250G2_scaffold_107_85	78.15	4	4	0	30649			1	1		47811	# 3 # 3665 # 1 # ID=2765_1;partial=10;start_type=Edge;rbs_motif=None;rbs_spacer=None;gc_cont=0.393
1006	1271	L3_063_250G2_scaffold_10706_1	118.47	23	10	18		1306300		5	1	Carbamidomethylation	24453	# 6755 # 11974 # -1 # ID=1614_8;partial=00;start_type=ATG;rbs_motif=AGGAG;rbs_spacer=5-10bp;gc_cont=0.312
549	608	L3_063_250G2_scaffold_1072_13	183.69	13	0	13		19413000		11	11	Carbamidomethylation; Oxidation (M)	98471	# 104725 # 105981 # -1 # ID=356_68;partial=00;start_type=ATG;rbs_motif=TAAA;rbs_spacer=13bp;gc_cont=0.448
3071	5757	L3_063_250G2_scaffold_1072_14	42.18	2	0	2		55593		1	1		64574	Chymotrypsin-C OS=Homo sapiens OX=9606 GN=CTRC PE=1 SV=2
2130	3846	L3_063_250G2_scaffold_1074_9	52.72	2	0	2		194180		2	1		85010	# 4516 # 6006 # -1 # ID=2935_6;partial=01;start_type=Edge;rbs_motif=None;rbs_spacer=None;gc_cont=0.445
1597	5450	L3_063_250G2_scaffold_10741_2	67.52	7	7	7	13580000	1810000		1	1		14884	# 2355 # 5426 # -1 # ID=2641_5;partial=00;start_type=ATG;rbs_motif=AGxAG;rbs_spacer=5-10bp;gc_cont=0.648
1504	3000	L3_063_250G2_scaffold_10758_2	83.28	6	0	6		4829800		2	2	Carbamidomethylation	39345	Protein S100-A9 OS=Homo sapiens OX=9606 GN=S100A9 PE=1 SV=1
2269	3024	L3_063_250G2_scaffold_1077_7	104.83	7	7	2	3760000	0		2	2		44435	# 72098 # 75433 # -1 # ID=221_59;partial=00;start_type=ATG;rbs_motif=TAA;rbs_spacer=14bp;gc_cont=0.392
3043	4634	L3_063_250G2_scaffold_1079_15	59.17	6	0	6		587940		1	1		23748	Immunoglobulin lambda-like polypeptide 5 OS=Homo sapiens OX=9606 GN=IGLL5 PE=2 SV=2
340	452	L3_063_250G2_scaffold_1079_6	219.61	33	33	14	94325000	15133000		9	7	Carbamidomethylation	48025	Leukocyte elastase inhibitor OS=Homo sapiens OX=9606 GN=SERPINB1 PE=1 SV=1
107	3596	L3_063_250G2_scaffold_10799_1	102.29	15	9	15	41063000	25234000		2	2		18733	# 333923 # 334771 # -1 # ID=23_244;partial=00;start_type=ATG;rbs_motif=TAA;rbs_spacer=10bp;gc_cont=0.362
53	6399	L3_063_250G2_scaffold_108_183	25.84	1	0	1		0		1	1		125338	# 276478 # 280776 # -1 # ID=3_268;partial=00;start_type=ATG;rbs_motif=AGGAG;rbs_spacer=5-10bp;gc_cont=0.328
1776	4640	L3_063_250G2_scaffold_108_194	34.59	2	0	2		273310		1	1		36296	Immunoglobulin heavy constant mu OS=Homo sapiens OX=9606 GN=IGHM PE=1 SV=4
320	2369	L3_063_250G2_scaffold_108_20	110.93	8	0	8		31460000		3	3	Carbamidomethylation; Oxidation (M)	42295	Immunoglobulin lambda constant 2 OS=Homo sapiens OX=9606 GN=IGLC2 PE=1 SV=1
2447	5485	L3_063_250G2_scaffold_108_208	55.29	5	5	0	0			1	1		35231	# 48257 # 49864 # 1 # ID=39_40;partial=00;start_type=ATG;rbs_motif=TAAA;rbs_spacer=11bp;gc_cont=0.450
3038	4600	L3_063_250G2_scaffold_108_220	56.74	2	0	2		124220		1	1		73506	Meprin A subunit alpha OS=Homo sapiens OX=9606 GN=MEP1A PE=1 SV=2
2215	3847	L3_063_250G2_scaffold_108_79	78.46	2	0	2		2771400		1	1		77964	# 55350 # 57125 # -1 # ID=138_48;partial=00;start_type=ATG;rbs_motif=TAAAA;rbs_spacer=12bp;gc_cont=0.497
1101	729	L3_063_250G2_scaffold_108_91	192.36	19	14	17	2300200	3165600		7	7		61378	# 1805 # 3580 # 1 # ID=1035_3;partial=00;start_type=ATG;rbs_motif=TAAAAA;rbs_spacer=12bp;gc_cont=0.468
747	409	L3_063_250G2_scaffold_108_92	189.38	15	6	13	3263200	5174800		12	12		117113	Meprin A subunit beta OS=Homo sapiens OX=9606 GN=MEP1B PE=1 SV=3
2086	6375	L3_063_250G2_scaffold_10815_3	29.19	3	3	0	2728200			1	1		26923	# 22125 # 26732 # -1 # ID=843_23;partial=00;start_type=ATG;rbs_motif=GGxGG;rbs_spacer=5-10bp;gc_cont=0.454
612	4549	L3_063_250G2_scaffold_1082_1	81.06	8	8	0	8269000			1	1	Oxidation (M)	18935	Carcinoembryonic antigen-related cell adhesion molecule 1 OS=Homo sapiens OX=9606 GN=CEACAM1 PE=1 SV=2
2158	5979	L3_063_250G2_scaffold_10832_1	35.71	12	0	12		0		1	1		7678	# 2 # 3682 # 1 # ID=4484_1;partial=11;start_type=Edge;rbs_motif=None;rbs_spacer=None;gc_cont=0.452
838	6376	L3_063_250G2_scaffold_1084_24	27.94	1	0	1		2660400		1	1		79784	Immunoglobulin lambda constant 1 OS=Homo sapiens OX=9606 GN=IGLC1 PE=1 SV=1
1982	4864	L3_063_250G2_scaffold_1086_1	54.36	3	3	0	2293100			1	1		37413	# 4088 # 8380 # 1 # ID=1631_3;partial=00;start_type=ATG;rbs_motif=AATAA;rbs_spacer=3bp;gc_cont=0.425
1771	1067	L3_063_250G2_scaffold_1086_12	140.23	10	8	1	1886100	0		6	6		78101	Phospholipase A2 OS=Homo sapiens OX=9606 GN=PLA2G1B PE=1 SV=3
2517	5793	L3_063_250G2_scaffold_10868_1	46.2	2	2	0	6128300			1	1		44687	# 24844 # 26160 # 1 # ID=421_27;partial=00;start_type=ATG;rbs_motif=TAAAAA;rbs_spacer=11bp;gc_cont=0.434
320	929	L3_063_250G2_scaffold_1087_10	146.98	17	0	17		101830000		6	6	Carbamidomethylation; Oxidation (M)	42785	# 7540 # 8424 # 1 # ID=497_9;partial=00;start_type=ATG;rbs_motif=AGGAGG;rbs_spacer=5-10bp;gc_cont=0.432
2770	3770	L3_063_250G2_scaffold_1087_11	64.9	4	0	4		352570		1	1	Carbamidomethylation	41578	Immunoglobulin lambda constant 3 OS=Homo sapiens OX=9606 GN=IGLC3 PE=1 SV=1
2073	4987	L3_063_250G2_scaffold_1087_14	59.3	7	7	0	0			1	1		24956	# 83976 # 86963 # -1 # ID=133_72;partial=01;start_type=Edge;rbs_motif=None;rbs_spacer=None;gc_cont=0.390
1078	1538	L3_063_250G2_scaffold_1087_18	146.31	11	0	11		0		4	1	Carbamidomethylation; Oxidation (M)	60405	# 2794 # 4131 # 1 # ID=1539_3;partial=00;start_type=ATG;rbs_motif=TAAA;rbs_spacer=11bp;gc_cont=0.464
874	1391	L3_063_250G2_scaffold_1087_23	164.33	22	0	22		11659000		5	5	Carbamidomethylation; Oxidation (M)	39243	# 175863 # 178610 # 1 # ID=117_130;partial=00;start_type=ATG;rbs_motif=TAAA;rbs_spacer=14bp;gc_cont=0.410
1077	3382	L3_063_250G2_scaffold_1087_26	100.09	14	0	14		7332900		2	2	Oxidation (M)	19906	Neutral ceramidase OS=Homo sapiens OX=9606 GN=ASAH2 PE=1 SV=2
902	2150	L3_063_250G2_scaffold_1087_8	73.48	8	5	4	0			4	1	Oxidation (M)	43288	# 67429 # 69585 # -1 # ID=142_67;partial=00;start_type=ATG;rbs_motif=TAAA;rbs_spacer=12bp;gc_cont=0.431
1310	3439	L3_063_250G2_scaffold_1088_16	84.75	8	0	8		1066600		2	2		32539	# 10064 # 14080 # -1 # ID=907_10;partial=00;start_type=TTG;rbs_motif=GGAGG;rbs_spacer=5-10bp;gc_cont=0.427
2105	5879	L3_063_250G2_scaffold_1088_19	38.35	5	0	5		25779		1	1	Oxidation (M)	55306	# 2 # 1354 # 1 # ID=12059_1;partial=11;start_type=Edge;rbs_motif=None;rbs_spacer=None;gc_cont=0.635
1937	2328	L3_063_250G2_scaffold_1088_2	83.56	21	0	21		46411000		3	3	Carbamidomethylation	14134	# 23711 # 26416 # 1 # ID=350_18;partial=00;start_type=ATG;rbs_motif=TAAAAA;rbs_spacer=5bp;gc_cont=0.486
2351	5189	L3_063_250G2_scaffold_1088_3	73.63	12	0	12		306540		1	1	Carbamidomethylation	13970	# 15756 # 20285 # 1 # ID=923_15;partial=00;start_type=ATG;rbs_motif=AGGAG;rbs_spacer=5-10bp;gc_cont=0.429
767	1714	L3_063_250G2_scaffold_1088_4	122.98	21	0	21		36059000		4	4		22678	# 45496 # 46413 # -1 # ID=393_32;partial=00;start_type=ATG;rbs_motif=TAAAAA;rbs_spacer=8bp;gc_cont=0.418
854	2141	L3_063_250G2_scaffold_1088_5	123.49	11	0	11		12952000		3	3	Oxidation (M)	37464	# 9078 # 10853 # -1 # ID=1634_9;partial=00;start_type=ATG;rbs_motif=TAA;rbs_spacer=12bp;gc_cont=0.483
719	5787	L3_063_250G2_scaffold_1088_6	48.99	5	0	5		34835000		1	1		18488	# 22745 # 24079 # 1 # ID=9_16;partial=00;start_type=ATG;rbs_motif=TAAAAA;rbs_spacer=10bp;gc_cont=0.435
3047	4664	L3_063_250G2_scaffold_1089_10	39.14	2	2	0	526700			1	1		77733	# 42301 # 43200 # 1 # ID=597_47;partial=00;start_type=ATG;rbs_motif=TAAA;rbs_spacer=11bp;gc_cont=0.494
187	69	L3_063_250G2_scaffold_109_18	321.74	40	38	18	274610000	35507000		27	18	Carbamidomethylation; Oxidation (M)	87780	# 19855 # 22158 # -1 # ID=820_11;partial=00;start_type=ATG;rbs_motif=TAAAAA;rbs_spacer=14bp;gc_cont=0.386
599	717	L3_063_250G2_scaffold_109_2	163.13	17	13	10	57080000	9767400		7	7	Carbamidomethylation	60390	Dipeptidase 1 OS=Homo sapiens OX=9606 GN=DPEP1 PE=1 SV=3
899	572	L3_063_250G2_scaffold_109_20	177.67	10	3	9	0	921570		8	7		124966	# 7315 # 7866 # -1 # ID=155_10;partial=00;start_type=ATG;rbs_motif=TAAAAA;rbs_spacer=7bp;gc_cont=0.411
1658	1266	L3_063_250G2_scaffold_109_21	128.79	13	6	10	0	3382700		5	5		66838	# 15473 # 17404 # 1 # ID=1144_15;partial=00;start_type=ATG;rbs_motif=AGGAG;rbs_spacer=5-10bp;gc_cont=0.401
668	1700	L3_063_250G2_scaffold_109_25	156.06	14	14	10	35481000	8704900		6	6	Oxidation (M)	37625	# 27328 # 28353 # 1 # ID=1165_24;partial=00;start_type=ATG;rbs_motif=TAAAAA;rbs_spacer=7bp;gc_cont=0.413
247	95	L3_063_250G2_scaffold_109_31	278.54	23	14	22	46435000	69854000		19	15	Carbamidomethylation; Oxidation (M)	117582	# 19052 # 20428 # -1 # ID=1165_20;partial=00;start_type=ATG;rbs_motif=None;rbs_spacer=None;gc_cont=0.445
932	381	L3_063_250G2_scaffold_109_36	180.79	13	9	9	784940	3413800		10	9		114427	# 6987 # 8393 # -1 # ID=993_10;partial=00;start_type=ATG;rbs_motif=TAA;rbs_spacer=11bp;gc_cont=0.439
964	1057	L3_063_250G2_scaffold_109_37	130.65	13	5	11	948780	11242000		6	6		59887	# 52 # 1770 # -1 # ID=9131_1;partial=01;start_type=Edge;rbs_motif=None;rbs_spacer=None;gc_cont=0.561
194	166	L3_063_250G2_scaffold_109_43	268.82	44	40	26	25926000	2240000		15	3	Carbamidomethylation; Oxidation (M)	47403	Keratin type II cytoskeletal 6B OS=Homo sapiens OX=9606 GN=KRT6B PE=1 SV=5
1550	1291	L3_063_250G2_scaffold_109_49	152.59	20	20	0	7350600			5	3		40920	# 152 # 3424 # 1 # ID=562_1;partial=00;start_type=ATG;rbs_motif=TAAAA;rbs_spacer=14bp;gc_cont=0.394
642	480	L3_063_250G2_scaffold_109_66	221.76	25	25	7	20351000	129110		9	6	Carbamidomethylation	62311	# 95890 # 96957 # 1 # ID=46_69;partial=00;start_type=ATG;rbs_motif=TAAAAA;rbs_spacer=9bp;gc_cont=0.448
694	493	L3_063_250G2_scaffold_109_68	209.79	20	10	17	251060	6026500		9	9	Carbamidomethylation	74022	# 70282 # 71562 # 1 # ID=142_69;partial=00;start_type=ATG;rbs_motif=AATAA;rbs_spacer=10bp;gc_cont=0.475
349	328	L3_063_250G2_scaffold_109_69	236.91	15	13	12	2039000	8616100		11	8		117088	# 58576 # 60090 # 1 # ID=138_50;partial=00;start_type=ATG;rbs_motif=TAAA;rbs_spacer=12bp;gc_cont=0.434
98	17	L3_063_250G2_scaffold_109_70	335.06	46	31	46	211690000	377960000		24	24	Carbamidomethylation; Oxidation (M)	72164	# 9448 # 11157 # -1 # ID=545_11;partial=00;start_type=ATG;rbs_motif=GGAG/GAGG;rbs_spacer=5-10bp;gc_cont=0.612
53	28	L3_063_250G2_scaffold_109_71	382.57	43	35	41	390650000	436920000		41	39	Oxidation (M)	124873	# 59376 # 60659 # 1 # ID=67_49;partial=00;start_type=ATG;rbs_motif=AGGAG/GGAGG;rbs_spacer=11-12bp;gc_cont=0.546
2726	5596	L3_063_250G2_scaffold_1090_10	48.76	4	0	4		224840		1	1	Carbamidomethylation; Oxidation (M)	43228	# 82573 # 85059 # -1 # ID=138_66;partial=00;start_type=ATG;rbs_motif=TAAA;rbs_spacer=11bp;gc_cont=0.390
2112	3514	L3_063_250G2_scaffold_1090_11	105.2	19	0	19		1709600		2	2		20457	# 282699 # 287198 # 1 # ID=3_270;partial=01;start_type=GTG;rbs_motif=AGGAG;rbs_spacer=5-10bp;gc_cont=0.329
1065	4438	L3_063_250G2_scaffold_1091_11	41.06	2	0	2		151700		1	1		61426	Carboxypeptidase A1 OS=Homo sapiens OX=9606 GN=CPA1 PE=1 SV=2
2460	2888	L3_063_250G2_scaffold_1092_11	112.68	4	0	4		599830		2	2	Carbamidomethylation; Oxidation (M)	80335	# 259341 # 261884 # 1 # ID=6_249;partial=00;start_type=ATG;rbs_motif=AGGAG;rbs_spacer=5-10bp;gc_cont=0.340
3307	6050	L3_063_250G2_scaffold_1092_3	34.02	3	0	3		0		1	1	Oxidation (M)	42357	Keratin type II cytoskeletal 6A OS=Homo sapiens OX=9606 GN=KRT6A PE=1 SV=3
521	518	L3_063_250G2_scaffold_1092_7	190.75	24	0	24		39067000		10	10	Carbamidomethylation; Oxidation (M)	56188	Cadherin-related family member 5 OS=Homo sapiens OX=9606 GN=CDHR5 PE=1 SV=3
1464	2196	L3_063_250G2_scaffold_1092_8	95.66	18	0	18		4828100		3	3		19096	Attractin OS=Homo sapiens OX=9606 GN=ATRN PE=1 SV=2
977	682	L3_063_250G2_scaffold_1092_9	179.45	19	0	19		13193000		7	6	Carbamidomethylation; Oxidation (M)	56838	# 170590 # 172617 # 1 # ID=30_138;partial=00;start_type=ATG;rbs_motif=GGAGG;rbs_spacer=5-10bp;gc_cont=0.586
1940	5487	L3_063_250G2_scaffold_10935_2	56.05	10	10	0	7102500			1	1		11743	# 2916 # 4391 # 1 # ID=55_2;partial=00;start_type=ATG;rbs_motif=TAA;rbs_spacer=12bp;gc_cont=0.341
1905	3355	L3_063_250G2_scaffold_10942_1	70.81	11	6	4	0			2	1		20675	Zymogen granule membrane protein 16 OS=Homo sapiens OX=9606 GN=ZG16 PE=1 SV=2
1908	1752	L3_063_250G2_scaffold_10968_1	90.45	15	0	15		1277300		4	4	Carbamidomethylation; Oxidation (M)	36779	# 7141 # 8208 # 1 # ID=2122_8;partial=00;start_type=ATG;rbs_motif=AACAA;rbs_spacer=7bp;gc_cont=0.451
871	581	L3_063_250G2_scaffold_10973_1	177.59	21	12	16	43860000	9964100		8	8		49629	# 22343 # 24352 # 1 # ID=585_14;partial=00;start_type=ATG;rbs_motif=AATAA;rbs_spacer=8bp;gc_cont=0.489
1851	5650	L3_063_250G2_scaffold_11_104	52.23	1	1	0	2242300			1	1		84956	# 64343 # 65872 # 1 # ID=155_65;partial=00;start_type=ATG;rbs_motif=TAA;rbs_spacer=11bp;gc_cont=0.458
2018	6380	L3_063_250G2_scaffold_11_14	29.87	1	1	0	0			1	1		67913	# 17594 # 20665 # -1 # ID=562_9;partial=00;start_type=ATG;rbs_motif=TAA;rbs_spacer=12bp;gc_cont=0.457
2939	3998	L3_063_250G2_scaffold_11_80	49.45	3	0	3		0		1	1		42652	# 30769 # 32193 # -1 # ID=53_27;partial=00;start_type=ATG;rbs_motif=AGGA;rbs_spacer=5-10bp;gc_cont=0.608
722	5563	L3_063_250G2_scaffold_11_82	50.19	3	0	3		643770		1	1		51405	# 8269 # 9906 # -1 # ID=708_8;partial=00;start_type=ATG;rbs_motif=TAAA;rbs_spacer=14bp;gc_cont=0.444
1832	3302	L3_063_250G2_scaffold_1100_1	45.36	7	0	7		1889400		2	2		34176	Xaa-Pro aminopeptidase 2 OS=Homo sapiens OX=9606 GN=XPNPEP2 PE=1 SV=3
2311	3414	L3_063_250G2_scaffold_1100_15	63.6	17	0	17		0		2	1	Oxidation (M)	17165	# 6430 # 7500 # -1 # ID=1165_6;partial=00;start_type=ATG;rbs_motif=AACAA;rbs_spacer=7bp;gc_cont=0.442
567	456	L3_063_250G2_scaffold_1100_3	155.99	10	0	10		16242000		9	7		106212	# 3 # 2930 # 1 # ID=2775_1;partial=10;start_type=Edge;rbs_motif=None;rbs_spacer=None;gc_cont=0.363
1271	2855	L3_063_250G2_scaffold_1101_1	50.1	3	0	3		3354400		2	2		60625	# 48597 # 49712 # 1 # ID=1152_45;partial=00;start_type=ATG;rbs_motif=AGGAGG;rbs_spacer=5-10bp;gc_cont=0.449
1065	1821	L3_063_250G2_scaffold_1101_11	79.86	7	0	7		5229400		4	4		61235	# 11958 # 13457 # 1 # ID=15_15;partial=00;start_type=ATG;rbs_motif=AAA;rbs_spacer=10bp;gc_cont=0.513
1334	3311	L3_063_250G2_scaffold_1101_9	97.42	12	0	12		5495600		2	2	Carbamidomethylation	21699	# 70046 # 72085 # -1 # ID=221_58;partial=00;start_type=ATG;rbs_motif=TAAA;rbs_spacer=11bp;gc_cont=0.385
2187	5219	L3_063_250G2_scaffold_1104_19	76.69	3	3	0	75216			1	1	Carbamidomethylation	43887	# 2390 # 3673 # -1 # ID=2012_3;partial=00;start_type=GTG;rbs_motif=GGAG/GAGG;rbs_spacer=5-10bp;gc_cont=0.595
2439	5983	L3_063_250G2_scaffold_11040_2	39.12	3	3	0	109320000			1	1		30525	# 438461 # 439750 # 1 # ID=4_453;partial=00;start_type=ATG;rbs_motif=AGGAG;rbs_spacer=5-10bp;gc_cont=0.616
1492	2352	L3_063_250G2_scaffold_11056_2	108.76	19	19	0	2417800			3	1		20797	# 44233 # 45489 # -1 # ID=561_34;partial=00;start_type=ATG;rbs_motif=TAAA;rbs_spacer=12bp;gc_cont=0.442
2292	2426	L3_063_250G2_scaffold_1107_5	85.04	13	8	5	246440	487930		3	3	Carbamidomethylation	31313	# 36722 # 38728 # -1 # ID=406_43;partial=00;start_type=ATG;rbs_motif=GGAGG;rbs_spacer=5-10bp;gc_cont=0.566
2445	3049	L3_063_250G2_scaffold_11093_1	108.28	6	6	0	302750			2	2		52585	Carcinoembryonic antigen-related cell adhesion molecule 7 OS=Homo sapiens OX=9606 GN=CEACAM7 PE=1 SV=1
3040	4602	L3_063_250G2_scaffold_111_21	66.05	4	4	0	5243200			1	1		43053	# 10586 # 11164 # -1 # ID=456_5;partial=00;start_type=ATG;rbs_motif=TAA;rbs_spacer=11bp;gc_cont=0.420
1021	1965	L3_063_250G2_scaffold_111_31	115.71	8	8	5	0			3	1		50387	# 30258 # 31619 # -1 # ID=977_15;partial=00;start_type=ATG;rbs_motif=None;rbs_spacer=None;gc_cont=0.589
2433	2805	L3_063_250G2_scaffold_111_39	90.2	6	0	6		2168000		2	2		41130	# 274326 # 275240 # -1 # ID=23_195;partial=00;start_type=ATG;rbs_motif=AATAA;rbs_spacer=10bp;gc_cont=0.451
1018	4496	L3_063_250G2_scaffold_111_42	75.79	8	8	0	5965500			1	1		22793	# 38293 # 39297 # -1 # ID=142_37;partial=00;start_type=ATG;rbs_motif=TAAA;rbs_spacer=11bp;gc_cont=0.446
2699	5192	L3_063_250G2_scaffold_111_95	74.08	43	43	43	2042400	109700		1	1	Carbamidomethylation	4241	# 88 # 5262 # 1 # ID=4164_1;partial=00;start_type=TTG;rbs_motif=AAAA;rbs_spacer=12bp;gc_cont=0.396
3112	5345	L3_063_250G2_scaffold_1110_1	61.18	3	0	3		0		1	1		48395	# 40002 # 41777 # -1 # ID=392_36;partial=00;start_type=ATG;rbs_motif=AAAA;rbs_spacer=14bp;gc_cont=0.467
845	2174	L3_063_250G2_scaffold_1110_2	105.2	4	1	4		207710		3	1		110938	Cubilin OS=Homo sapiens OX=9606 GN=CUBN PE=1 SV=5
1884	6120	L3_063_250G2_scaffold_1110_9	32.19	3	0	3		0		1	1		38600	# 3837 # 5153 # 1 # ID=1519_4;partial=00;start_type=ATG;rbs_motif=TAAAAA;rbs_spacer=13bp;gc_cont=0.453
1652	2119	L3_063_250G2_scaffold_1114_5	94.28	10	0	10		1292700		3	3	Carbamidomethylation	34670	# 66799 # 68295 # 1 # ID=148_48;partial=00;start_type=ATG;rbs_motif=TAA;rbs_spacer=11bp;gc_cont=0.486
1150	1452	L3_063_250G2_scaffold_11169_1	139.77	10	10	4	8387600			4	1	Oxidation (M)	54393	# 7585 # 9738 # -1 # ID=1332_7;partial=00;start_type=ATG;rbs_motif=TAAA;rbs_spacer=15bp;gc_cont=0.476
892	1580	L3_063_250G2_scaffold_1117_1	115.57	5	0	5		3750000		4	4		109716	# 100900 # 102072 # -1 # ID=95_70;partial=00;start_type=ATG;rbs_motif=GGA/GAG/AGG;rbs_spacer=5-10bp;gc_cont=0.547
1820	1815	L3_063_250G2_scaffold_1117_8	99.22	8	0	8		2107400		4	4	Oxidation (M)	67768	# 195164 # 196663 # 1 # ID=106_136;partial=00;start_type=ATG;rbs_motif=AAA;rbs_spacer=11bp;gc_cont=0.524
1092	2803	L3_063_250G2_scaffold_1117_9	71.87	3	0	3		0		2	2		90277	# 132498 # 134291 # 1 # ID=22_120;partial=00;start_type=ATG;rbs_motif=AGGAGG;rbs_spacer=5-10bp;gc_cont=0.434
584	3844	L3_063_250G2_scaffold_11190_1	52.19	10	0	10		3024500		2	2	Oxidation (M)	23169	# 11350 # 12687 # -1 # ID=969_6;partial=00;start_type=ATG;rbs_motif=TAA;rbs_spacer=11bp;gc_cont=0.460
1614	3104	L3_063_250G2_scaffold_112_10	44.92	4	1	2		47468		2	1	Oxidation (M)	65828	Immunoglobulin heavy constant gamma 1 OS=Homo sapiens OX=9606 GN=IGHG1 PE=1 SV=1
2187	2820	L3_063_250G2_scaffold_112_69	106.18	7	7	0	17967000			2	2	Carbamidomethylation	41787	# 2 # 1384 # 1 # ID=11773_1;partial=11;start_type=Edge;rbs_motif=None;rbs_spacer=None;gc_cont=0.455
2848	4556	L3_063_250G2_scaffold_1122_22	53.68	1	1	0	0			1	1		213205	# 34816 # 36255 # 1 # ID=5_35;partial=00;start_type=ATG;rbs_motif=AAAAA;rbs_spacer=12bp;gc_cont=0.444
1466	3025	L3_063_250G2_scaffold_11230_1	69.15	4	4	2	3986400	11067		2	2		49545	# 12478 # 13029 # 1 # ID=61_11;partial=00;start_type=ATG;rbs_motif=GGAGG;rbs_spacer=5-10bp;gc_cont=0.618
853	1030	L3_063_250G2_scaffold_11254_1	140.83	16	5	16	1489200	9590100		6	6	Carbamidomethylation	52974	# 4191 # 6779 # -1 # ID=1893_7;partial=00;start_type=ATG;rbs_motif=TATAA;rbs_spacer=3bp;gc_cont=0.456
2272	3164	L3_063_250G2_scaffold_1128_7	78.83	9	5	4	0	0		2	2		28076	# 249146 # 251089 # -1 # ID=159_168;partial=00;start_type=ATG;rbs_motif=TAA;rbs_spacer=11bp;gc_cont=0.386
272	5493	L3_063_250G2_scaffold_11286_1	53.21	26	26	26	503900	14141000		1	1		4416	# 108280 # 110013 # -1 # ID=34_89;partial=00;start_type=ATG;rbs_motif=AGGAGG;rbs_spacer=5-10bp;gc_cont=0.433
2575	3057	L3_063_250G2_scaffold_1129_14	64.11	5	5	0	747070			2	2		53467	# 1375 # 6441 # -1 # ID=2778_2;partial=01;start_type=Edge;rbs_motif=None;rbs_spacer=None;gc_cont=0.443
2038	4327	L3_063_250G2_scaffold_113_48	61.09	3	3	0	4389100			1	1		40099	# 57550 # 58887 # -1 # ID=459_44;partial=00;start_type=ATG;rbs_motif=TAA;rbs_spacer=11bp;gc_cont=0.488
2342	2547	L3_063_250G2_scaffold_113_90	81.42	7	7	0	2700900			3	3		82527	# 87006 # 88463 # -1 # ID=126_60;partial=00;start_type=ATG;rbs_motif=TAAAAA;rbs_spacer=10bp;gc_cont=0.468
455	406	L3_063_250G2_scaffold_1130_15	201.58	26	23	17	37296000	6721500		10	9	Carbamidomethylation; Oxidation (M)	54317	# 5146 # 6588 # 1 # ID=2389_7;partial=00;start_type=ATG;rbs_motif=TAAAAA;rbs_spacer=11bp;gc_cont=0.435
3301	6033	L3_063_250G2_scaffold_1130_16	34.58	6	0	6		189150		1	1		20208	# 57577 # 62271 # 1 # ID=167_55;partial=00;start_type=ATG;rbs_motif=AGGAG;rbs_spacer=5-10bp;gc_cont=0.342
3070	4879	L3_063_250G2_scaffold_1130_5	53.4	4	4	0	964570			1	1		32187	Carboxypeptidase B OS=Homo sapiens OX=9606 GN=CPB1 PE=1 SV=4
1262	4881	L3_063_250G2_scaffold_1130_6	79.47	4	4	0	47438000			1	1		37259	# 52861 # 54444 # 1 # ID=209_29;partial=00;start_type=ATG;rbs_motif=TAAA;rbs_spacer=11bp;gc_cont=0.449
2147	6106	L3_063_250G2_scaffold_1130_7	35.33	3	3	0	16491000			1	1		33977	# 10575 # 11642 # 1 # ID=974_6;partial=00;start_type=ATG;rbs_motif=AACAA;rbs_spacer=7bp;gc_cont=0.469
1437	1233	L3_063_250G2_scaffold_1131_14	119.3	9	0	9		1179100		6	6	Carbamidomethylation; Oxidation (M)	92677	# 10034 # 12151 # 1 # ID=1631_7;partial=00;start_type=ATG;rbs_motif=TAAA;rbs_spacer=12bp;gc_cont=0.422
2959	4398	L3_063_250G2_scaffold_1131_7	55.18	3	0	3		477660		1	1		41467	# 2100 # 3092 # -1 # ID=4046_3;partial=00;start_type=ATG;rbs_motif=TAAAAA;rbs_spacer=11bp;gc_cont=0.432
1897	3437	L3_063_250G2_scaffold_1132_5	92.48	6	6	3	778830	0		2	2		46721	# 174 # 3986 # 1 # ID=1631_2;partial=00;start_type=ATG;rbs_motif=AAA;rbs_spacer=11bp;gc_cont=0.425
180	1302	L3_063_250G2_scaffold_1134_1	142.01	22	0	22		53774000		5	5	Carbamidomethylation; Oxidation (M)	32072	# 6584 # 7933 # -1 # ID=741_9;partial=00;start_type=ATG;rbs_motif=AGGAG;rbs_spacer=5-10bp;gc_cont=0.599
1400	6279	L3_063_250G2_scaffold_1134_14	28.39	5	5	5	3723900	4514600		1	1		18895	# 48523 # 49980 # -1 # ID=198_33;partial=00;start_type=ATG;rbs_motif=TAAA;rbs_spacer=9bp;gc_cont=0.456
188	339	L3_063_250G2_scaffold_1134_20	211.47	33	2	33	39393000	3419000		12	1	Carbamidomethylation; Oxidation (M)	44894	# 93189 # 96401 # -1 # ID=110_69;partial=00;start_type=TTG;rbs_motif=AAAA;rbs_spacer=15bp;gc_cont=0.403
3044	5200	L3_063_250G2_scaffold_1134_3	72.54	5	0	5		228670		1	1		40890	# 169131 # 170093 # 1 # ID=37_168;partial=00;start_type=ATG;rbs_motif=AAAAA;rbs_spacer=10bp;gc_cont=0.422
1603	3527	L3_063_250G2_scaffold_1134_4	111.21	22	15	8	408110	1866000		2	2		15428	# 1707 # 3320 # 1 # ID=2681_2;partial=00;start_type=ATG;rbs_motif=AGGAG;rbs_spacer=5-10bp;gc_cont=0.621
2978	4848	L3_063_250G2_scaffold_1134_5	39.8	3	0	3		0		1	1		33535	# 104503 # 106017 # 1 # ID=59_84;partial=00;start_type=ATG;rbs_motif=TAAAA;rbs_spacer=12bp;gc_cont=0.449
1043	1002	L3_063_250G2_scaffold_1134_6	153.64	14	0	14		20852000		6	6	Carbamidomethylation; Oxidation (M)	56409	# 90924 # 92423 # 1 # ID=117_73;partial=00;start_type=ATG;rbs_motif=TAA;rbs_spacer=11bp;gc_cont=0.429
1187	2251	L3_063_250G2_scaffold_1134_7	128.39	28	0	28		3164000		4	4	Carbamidomethylation	14692	# 16165 # 18123 # -1 # ID=85_12;partial=00;start_type=ATG;rbs_motif=GGAGG;rbs_spacer=5-10bp;gc_cont=0.449
408	420	L3_063_250G2_scaffold_1138_5	200.83	27	10	27		21984000		10	3	Oxidation (M)	52377	# 25622 # 27010 # 1 # ID=1152_23;partial=00;start_type=ATG;rbs_motif=AGGAGG;rbs_spacer=5-10bp;gc_cont=0.415
2158	1910	L3_063_250G2_scaffold_1138_7	87.2	3	0	3		363550		3	3	Oxidation (M)	117224	# 15663 # 17642 # 1 # ID=917_14;partial=00;start_type=ATG;rbs_motif=TAAA;rbs_spacer=14bp;gc_cont=0.486
1493	5783	L3_063_250G2_scaffold_114_28	42.22	5	0	5		6984800		1	1		20939	# 252434 # 254938 # 1 # ID=23_178;partial=00;start_type=ATG;rbs_motif=TAA;rbs_spacer=12bp;gc_cont=0.450
1065	3952	L3_063_250G2_scaffold_114_37	31.98	1	0	1		1419600		1	1		61406	# 37008 # 38930 # 1 # ID=456_25;partial=00;start_type=ATG;rbs_motif=TAAA;rbs_spacer=13bp;gc_cont=0.402
424	5767	L3_063_250G2_scaffold_114_42	42.42	2	0	2		7288400		1	1		55875	# 17669 # 19033 # 1 # ID=1353_19;partial=00;start_type=ATG;rbs_motif=TAA;rbs_spacer=12bp;gc_cont=0.442
1437	3232	L3_063_250G2_scaffold_114_52	83.14	3	0	3		548410		2	2	Carbamidomethylation	92725	# 178102 # 179436 # -1 # ID=7_152;partial=00;start_type=ATG;rbs_motif=TAAA;rbs_spacer=13bp;gc_cont=0.481
386	5402	L3_063_250G2_scaffold_1142_8	60.07	5	0	5		20694000		1	1		25973	# 3476 # 5464 # 1 # ID=562_2;partial=00;start_type=ATG;rbs_motif=AAAAA;rbs_spacer=5bp;gc_cont=0.406
1982	5534	L3_063_250G2_scaffold_11428_1	54.36	3	3	0	2293100			1	1		38870	Superoxide dismutase [Cu-Zn] OS=Homo sapiens OX=9606 GN=SOD1 PE=1 SV=2
687	520	L3_063_250G2_scaffold_1143_15	255.21	19	17	8	16803000	277840		10	10	Carbamidomethylation	72882	# 1 # 1539 # 1 # ID=10563_1;partial=11;start_type=Edge;rbs_motif=None;rbs_spacer=None;gc_cont=0.619
1004	1040	L3_063_250G2_scaffold_1147_10	144.55	27	0	27		11410000		6	6	Carbamidomethylation	29065	# 107616 # 108434 # -1 # ID=23_68;partial=00;start_type=ATG;rbs_motif=TAAA;rbs_spacer=14bp;gc_cont=0.453
2129	3824	L3_063_250G2_scaffold_1147_9	76.26	5	0	5		3853300		2	2		44644	# 80921 # 83059 # 1 # ID=88_75;partial=00;start_type=ATG;rbs_motif=AGGAG;rbs_spacer=5-10bp;gc_cont=0.648
957	745	L3_063_250G2_scaffold_1148_19	168.85	19	12	15	16431000	1488200		7	7		55859	# 17455 # 20838 # -1 # ID=302_17;partial=00;start_type=ATG;rbs_motif=AAA;rbs_spacer=11bp;gc_cont=0.429
95	42	L3_063_250G2_scaffold_1149_20	338.07	30	16	25	267410000	45617000		26	26	Oxidation (M)	121944	Immunoglobulin heavy variable 3-48 OS=Homo sapiens OX=9606 GN=IGHV3-48 PE=1 SV=2
389	436	L3_063_250G2_scaffold_115_111	209.6	45	4	45		12031000		12	2	Carbamidomethylation; Oxidation (M)	32467	# 773 # 1903 # 1 # ID=4617_2;partial=00;start_type=ATG;rbs_motif=TAA;rbs_spacer=12bp;gc_cont=0.457
1010	863	L3_063_250G2_scaffold_115_124	145.77	13	12	11	21894000	8961200		6	6		56128	# 11614 # 14484 # -1 # ID=302_14;partial=00;start_type=ATG;rbs_motif=TAA;rbs_spacer=12bp;gc_cont=0.430
1560	2223	L3_063_250G2_scaffold_115_130	105.73	6	5	5	717260			3	1		55888	# 145 # 2433 # 1 # ID=1539_1;partial=00;start_type=ATG;rbs_motif=TAA;rbs_spacer=9bp;gc_cont=0.483
342	362	L3_063_250G2_scaffold_115_131	210.11	33	14	31		435440		14	2	Carbamidomethylation; Oxidation (M)	49102	# 25210 # 27315 # -1 # ID=16_20;partial=00;start_type=ATG;rbs_motif=GGA/GAG/AGG;rbs_spacer=5-10bp;gc_cont=0.595
410	479	L3_063_250G2_scaffold_115_133	174.23	13	0	13		61853000		9	9	Carbamidomethylation; Oxidation (M)	83944	# 36995 # 38470 # -1 # ID=380_44;partial=00;start_type=ATG;rbs_motif=AGGAGG;rbs_spacer=5-10bp;gc_cont=0.586
3066	5747	L3_063_250G2_scaffold_115_179	42.38	4	0	4		0		1	1		41061	Chymotrypsinogen B2 OS=Homo sapiens OX=9606 GN=CTRB2 PE=2 SV=2
1892	2508	L3_063_250G2_scaffold_115_197	65.13	10	0	10		713650		3	1		32263	Chymotrypsinogen B OS=Homo sapiens OX=9606 GN=CTRB1 PE=2 SV=2
2089	5253	L3_063_250G2_scaffold_115_206	71.26	3	0	3		2586700		1	1	Carbamidomethylation	46679	Lithostathine-1-alpha OS=Homo sapiens OX=9606 GN=REG1A PE=1 SV=3
1817	2663	L3_063_250G2_scaffold_115_210	50.68	5	0	5		0		2	1	Carbamidomethylation; Oxidation (M)	56801	# 57833 # 59173 # -1 # ID=221_47;partial=00;start_type=ATG;rbs_motif=AATAA;rbs_spacer=5bp;gc_cont=0.468
1152	3157	L3_063_250G2_scaffold_115_35	93.93	4	0	4		5201700		2	2		70164	# 1789 # 3846 # -1 # ID=1662_3;partial=00;start_type=ATG;rbs_motif=TAA;rbs_spacer=12bp;gc_cont=0.467
622	399	L3_063_250G2_scaffold_115_36	181.46	19	0	19		9481400		10	5	Carbamidomethylation; Oxidation (M)	78817	Probable maltase-glucoamylase 2 OS=Homo sapiens OX=9606 GN=MGAM2 PE=2 SV=3
1568	3635	L3_063_250G2_scaffold_115_49	93.65	7	0	7		15193000		2	2	Carbamidomethylation; Oxidation (M)	50333	L3_063_250G2_scaffold_974_curated_32.code15
1726	5289	L3_063_250G2_scaffold_115_50	65.85	4	0	4		1776000		1	1	Carbamidomethylation	39185	# 67959 # 68969 # 1 # ID=177_63;partial=00;start_type=ATG;rbs_motif=TAA;rbs_spacer=12bp;gc_cont=0.462
884	1649	L3_063_250G2_scaffold_115_65	105.57	9	0	9		6571000		4	4	Oxidation (M)	50948	# 154 # 1338 # -1 # ID=5269_1;partial=00;start_type=ATG;rbs_motif=TAA;rbs_spacer=11bp;gc_cont=0.426
993	1755	L3_063_250G2_scaffold_115_74	117.23	13	0	13		7954500		4	4		35230	# 2216 # 4381 # -1 # ID=200_3;partial=00;start_type=ATG;rbs_motif=GGAG/GAGG;rbs_spacer=5-10bp;gc_cont=0.345
1774	2384	L3_063_250G2_scaffold_115_76	87.41	18	0	18		6160500		3	3		24018	# 61617 # 63773 # 1 # ID=396_33;partial=00;start_type=ATG;rbs_motif=TAAA;rbs_spacer=11bp;gc_cont=0.447
1048	3175	L3_063_250G2_scaffold_115_82	90.92	13	0	13		2725500		2	1		20453	# 971 # 2764 # 1 # ID=1986_2;partial=00;start_type=ATG;rbs_motif=AGGAGG;rbs_spacer=5-10bp;gc_cont=0.419
3193	5326	L3_063_250G2_scaffold_115_88	61.82	11	0	11		0		1	1	Carbamidomethylation	17929	Methanethiol oxidase OS=Homo sapiens OX=9606 GN=SELENBP1 PE=1 SV=2
3353	6420	L3_063_250G2_scaffold_115_90	25	3	0	3		160400		1	1		30393	# 14966 # 16603 # 1 # ID=538_16;partial=00;start_type=ATG;rbs_motif=AATAA;rbs_spacer=4bp;gc_cont=0.473
1678	5172	L3_063_250G2_scaffold_1150_13	80.22	4	0	4		0		1	1	Carbamidomethylation; Oxidation (M)	55298	# 25096 # 26130 # -1 # ID=643_28;partial=00;start_type=ATG;rbs_motif=AATAA;rbs_spacer=7bp;gc_cont=0.438
2409	2578	L3_063_250G2_scaffold_1151_20	89.99	3	3	0	179210			2	2		93772	# 32398 # 33735 # 1 # ID=9_23;partial=00;start_type=ATG;rbs_motif=TAAA;rbs_spacer=12bp;gc_cont=0.423
3222	5482	L3_063_250G2_scaffold_1151_22	53.01	5	0	5		0		1	1	Carbamidomethylation	31871	# 28112 # 31153 # 1 # ID=438_26;partial=00;start_type=ATG;rbs_motif=TAA;rbs_spacer=11bp;gc_cont=0.451
707	596	L3_063_250G2_scaffold_1151_23	234.9	25	18	14	6606100	1584600		8	5	Carbamidomethylation; Oxidation (M)	49584	# 23187 # 26720 # -1 # ID=311_22;partial=00;start_type=ATG;rbs_motif=None;rbs_spacer=None;gc_cont=0.598
3254	5709	L3_063_250G2_scaffold_1151_27	46.37	11	11	0	0			1	1		10733	# 8410 # 11535 # -1 # ID=740_11;partial=00;start_type=ATG;rbs_motif=AGxAGG/AGGxGG;rbs_spacer=5-10bp;gc_cont=0.635
699	1123	L3_063_250G2_scaffold_1151_28	136.68	39	22	39	0	1297100		6	4	Carbamidomethylation; Oxidation (M)	16612	# 1 # 786 # -1 # ID=771_1;partial=10;start_type=ATG;rbs_motif=AGGAGG;rbs_spacer=11-12bp;gc_cont=0.478
133	14	L3_063_250G2_scaffold_1151_37	350.55	49	39	42	87735000	36433000		30	15	Carbamidomethylation; Oxidation (M)	66346	# 8032 # 9672 # 1 # ID=611_7;partial=00;start_type=ATG;rbs_motif=TAA;rbs_spacer=15bp;gc_cont=0.440
819	1706	L3_063_250G2_scaffold_1151_38	108.92	28	14	28	19212000	4115000		4	3	Carbamidomethylation	16416	# 83845 # 84807 # 1 # ID=55_48;partial=00;start_type=ATG;rbs_motif=TAAAAA;rbs_spacer=9bp;gc_cont=0.426
744	754	L3_063_250G2_scaffold_1151_45	246.77	29	22	17	88251000	2811700		8	8		38478	# 9898 # 11244 # -1 # ID=324_8;partial=00;start_type=ATG;rbs_motif=None;rbs_spacer=None;gc_cont=0.617
831	4264	L3_063_250G2_scaffold_11512_1	59.63	3	3	0	88324			1	1		52700	# 28528 # 30168 # 1 # ID=399_25;partial=00;start_type=ATG;rbs_motif=TAA;rbs_spacer=12bp;gc_cont=0.437
3077	4936	L3_063_250G2_scaffold_11532_1	36.43	5	0	5		0		1	1		22205	# 70573 # 72267 # -1 # ID=138_58;partial=00;start_type=ATG;rbs_motif=TAA;rbs_spacer=12bp;gc_cont=0.457
2525	3975	L3_063_250G2_scaffold_11572_1	46.94	5	5	0	370210			2	1		43046	# 151459 # 152871 # 1 # ID=11_130;partial=00;start_type=ATG;rbs_motif=AGGAG;rbs_spacer=5-10bp;gc_cont=0.580
2250	2026	L3_063_250G2_scaffold_116_105	124.25	7	7	0	544100			3	3		65646	# 64415 # 65944 # 1 # ID=129_69;partial=00;start_type=ATG;rbs_motif=TAAA;rbs_spacer=11bp;gc_cont=0.462
2314	3470	L3_063_250G2_scaffold_116_11	89.57	15	0	15		203930		2	2		20757	# 503 # 2620 # -1 # ID=1608_3;partial=00;start_type=ATG;rbs_motif=TAA;rbs_spacer=12bp;gc_cont=0.454
2982	5428	L3_063_250G2_scaffold_116_116	55.94	3	0	3		275250		1	1		53836	# 92621 # 94009 # 1 # ID=22_82;partial=00;start_type=GTG;rbs_motif=AGGAGG;rbs_spacer=5-10bp;gc_cont=0.454
1872	1938	L3_063_250G2_scaffold_116_117	82.77	14	0	14		5059900		3	3		32803	# 13340 # 14170 # 1 # ID=1622_11;partial=01;start_type=ATG;rbs_motif=TAA;rbs_spacer=14bp;gc_cont=0.472
237	34	L3_063_250G2_scaffold_116_129	348.69	35	19	32	25303000	82848000		29	28		123045	# 206 # 1744 # 1 # ID=600_1;partial=00;start_type=ATG;rbs_motif=AGGAG;rbs_spacer=5-10bp;gc_cont=0.433
225	93	L3_063_250G2_scaffold_116_130	258.51	28	14	28	7487100	92968000		21	20	Carbamidomethylation; Oxidation (M)	101302	# 14012 # 16753 # -1 # ID=326_12;partial=00;start_type=ATG;rbs_motif=TAAAAA;rbs_spacer=5bp;gc_cont=0.388
300	248	L3_063_250G2_scaffold_116_131	287.17	41	30	31	50058000	50273000		15	15	Carbamidomethylation	49327	# 6638 # 8164 # -1 # ID=548_8;partial=00;start_type=ATG;rbs_motif=AAAAA;rbs_spacer=12bp;gc_cont=0.462
1554	1710	L3_063_250G2_scaffold_116_29	80.16	12	3	12	701600	2065500		4	3		41050	Immunoglobulin heavy variable 3-74 OS=Homo sapiens OX=9606 GN=IGHV3-74 PE=3 SV=1
1981	6152	L3_063_250G2_scaffold_116_5	28.72	1	0	1		132290		1	1		77747	Antithrombin-III OS=Homo sapiens OX=9606 GN=SERPINC1 PE=1 SV=1
1513	1159	L3_063_250G2_scaffold_116_69	140.92	6	3	5	374120	1576800		5	5		115356	# 74351 # 76504 # -1 # ID=55_43;partial=00;start_type=ATG;rbs_motif=TAA;rbs_spacer=11bp;gc_cont=0.418
1219	584	L3_063_250G2_scaffold_116_70	162.66	21	7	16	0	1592300		8	8		54467	# 55997 # 57091 # 1 # ID=155_58;partial=00;start_type=ATG;rbs_motif=TAAAAA;rbs_spacer=13bp;gc_cont=0.418
477	391	L3_063_250G2_scaffold_116_72	222.9	14	10	12	4415100	11689000		10	8		113198	# 87824 # 90898 # 1 # ID=117_72;partial=00;start_type=ATG;rbs_motif=TATAA;rbs_spacer=3bp;gc_cont=0.420
368	195	L3_063_250G2_scaffold_116_73	235.31	40	23	35	8553600	29838000		14	13	Carbamidomethylation	55424	Immunoglobulin heavy variable 3-23 OS=Homo sapiens OX=9606 GN=IGHV3-23 PE=1 SV=2
3077	4941	L3_063_250G2_scaffold_116_93	36.43	4	0	4		0		1	1		27996	Immunoglobulin kappa variable 1-39 OS=Homo sapiens OX=9606 GN=IGKV1-39 PE=1 SV=2
2077	2453	L3_063_250G2_scaffold_11620_1	93.54	8	8	0	1452700			3	3		53418	Immunoglobulin kappa variable 1D-39 OS=Homo sapiens OX=9606 GN=IGKV1D-39 PE=3 SV=2
2517	4751	L3_063_250G2_scaffold_11626_1	46.2	2	2	0	6128300			1	1		49452	# 8986 # 12111 # -1 # ID=555_8;partial=00;start_type=ATG;rbs_motif=TAAA;rbs_spacer=11bp;gc_cont=0.385
3340	6265	L3_063_250G2_scaffold_1164_11	28.88	4	0	4		0		1	1		24675	# 134 # 1318 # -1 # ID=2677_1;partial=00;start_type=ATG;rbs_motif=TAA;rbs_spacer=11bp;gc_cont=0.460
441	313	L3_063_250G2_scaffold_1164_20	254.88	31	25	21	52687000	25500000		12	10	Carbamidomethylation; Oxidation (M)	51851	# 25369 # 26580 # 1 # ID=137_24;partial=00;start_type=ATG;rbs_motif=AAAA;rbs_spacer=14bp;gc_cont=0.396
577	308	L3_063_250G2_scaffold_1164_24	255.05	43	36	28	44436000	7876900		12	12	Carbamidomethylation	39315	# 77967 # 79817 # -1 # ID=138_62;partial=00;start_type=ATG;rbs_motif=TAA;rbs_spacer=12bp;gc_cont=0.424
2251	4572	L3_063_250G2_scaffold_1164_25	42.17	3	0	3		0		1	1		33232	# 88724 # 90376 # 1 # ID=110_66;partial=00;start_type=ATG;rbs_motif=TAA;rbs_spacer=12bp;gc_cont=0.400
1277	2608	L3_063_250G2_scaffold_1164_28	43.76	5	0	5		516910		2	1	Oxidation (M)	66469	Immunoglobulin heavy variable 3-7 OS=Homo sapiens OX=9606 GN=IGHV3-7 PE=1 SV=2
1056	1663	L3_063_250G2_scaffold_1164_4	112.01	11	0	11		13793000		4	4	Oxidation (M)	47085	# 4858 # 5400 # -1 # ID=2171_5;partial=00;start_type=ATG;rbs_motif=AGGAG;rbs_spacer=5-10bp;gc_cont=0.462
824	1260	L3_063_250G2_scaffold_1164_5	141.22	19	4	19		1731200		6	4		33085	Immunoglobulin kappa variable 2D-28 OS=Homo sapiens OX=9606 GN=IGKV2D-28 PE=1 SV=2
73	188	L3_063_250G2_scaffold_1164_6	246.93	49	34	44	8982100	12288		20	4	Carbamidomethylation; Oxidation (M)	39556	Immunoglobulin kappa variable 2-28 OS=Homo sapiens OX=9606 GN=IGKV2-28 PE=3 SV=1
876	1955	L3_063_250G2_scaffold_1164_8	96.3	8	0	8		21293000		3	3		46811	# 14607 # 15899 # -1 # ID=816_13;partial=00;start_type=ATG;rbs_motif=TAA;rbs_spacer=13bp;gc_cont=0.479
646	2517	L3_063_250G2_scaffold_11642_2	145.84	15	15	11	69592000	4289900		3	3		34270	Ceruloplasmin OS=Homo sapiens OX=9606 GN=CP PE=1 SV=1
664	2181	L3_063_250G2_scaffold_1166_12	133.2	23	6	23	6331300	61891000		4	4	Carbamidomethylation; Oxidation (M)	18155	# 19460 # 25381 # 1 # ID=828_21;partial=01;start_type=ATG;rbs_motif=None;rbs_spacer=None;gc_cont=0.414
801	1455	L3_063_250G2_scaffold_1166_13	108.19	7	2	7	0	5535300		4	4		76174	# 62423 # 63757 # 1 # ID=152_57;partial=00;start_type=ATG;rbs_motif=AGGAGG;rbs_spacer=5-10bp;gc_cont=0.455
1941	2500	L3_063_250G2_scaffold_1166_16	91.31	8	0	8		288010		3	1		39637	# 239536 # 242325 # -1 # ID=37_228;partial=01;start_type=Edge;rbs_motif=None;rbs_spacer=None;gc_cont=0.394
847	901	L3_063_250G2_scaffold_1166_19	122.13	15	0	15		357570		7	1		50384	# 12834 # 14060 # -1 # ID=487_10;partial=00;start_type=ATG;rbs_motif=None;rbs_spacer=None;gc_cont=0.640
2009	2925	L3_063_250G2_scaffold_1166_20	84.34	3	3	0	1742300			2	2		95277	# 18093 # 20012 # 1 # ID=340_21;partial=00;start_type=ATG;rbs_motif=TAAAAA;rbs_spacer=10bp;gc_cont=0.441
735	3574	L3_063_250G2_scaffold_1166_27	84.15	41	0	41		198080000		2	2		6333	# 4117 # 6420 # -1 # ID=1463_7;partial=00;start_type=ATG;rbs_motif=TAA;rbs_spacer=11bp;gc_cont=0.453
175	547	L3_063_250G2_scaffold_1166_28	191.03	20	0	20		95055000		8	8	Carbamidomethylation; Oxidation (M)	58160	# 188 # 1657 # 1 # ID=4392_2;partial=00;start_type=ATG;rbs_motif=AGGAG;rbs_spacer=5-10bp;gc_cont=0.416
3019	4414	L3_063_250G2_scaffold_1166_9	40.24	3	0	3		856150		1	1		33201	# 5219 # 11911 # 1 # ID=924_10;partial=00;start_type=ATG;rbs_motif=AGGAG;rbs_spacer=5-10bp;gc_cont=0.340
1763	6140	L3_063_250G2_scaffold_11679_2	31.76	3	0	3		36640		1	1	Carbamidomethylation	37577	# 13961 # 17506 # 1 # ID=351_11;partial=00;start_type=ATG;rbs_motif=TAA;rbs_spacer=11bp;gc_cont=0.456
736	554	L3_063_250G2_scaffold_1168_6	179.42	31	0	31		40691000		9	5		32544	# 8902 # 15162 # 1 # ID=1182_15;partial=00;start_type=ATG;rbs_motif=GGAG/GAGG;rbs_spacer=5-10bp;gc_cont=0.431
1504	4084	L3_063_250G2_scaffold_117_141	52.52	3	0	3		3081400		1	1		38546	# 3008 # 3574 # 1 # ID=2884_4;partial=00;start_type=ATG;rbs_motif=TAAA;rbs_spacer=12bp;gc_cont=0.460
3036	5357	L3_063_250G2_scaffold_117_163	61.23	6	6	0	575610			1	1	Carbamidomethylation	26156	# 38191 # 39777 # -1 # ID=393_29;partial=00;start_type=ATG;rbs_motif=TAAAAA;rbs_spacer=9bp;gc_cont=0.387
3173	5204	L3_063_250G2_scaffold_1170_1	73.24	9	9	0	2633300			1	1		17545	# 5080 # 6429 # -1 # ID=1080_6;partial=00;start_type=ATG;rbs_motif=AGGAG;rbs_spacer=5-10bp;gc_cont=0.607
1500	3535	L3_063_250G2_scaffold_1170_5	96.81	14	7	14	3875500	18407000		2	2	Carbamidomethylation	22271	# 1369 # 3855 # -1 # ID=1900_2;partial=00;start_type=ATG;rbs_motif=AGGA;rbs_spacer=5-10bp;gc_cont=0.496
2423	2971	L3_063_250G2_scaffold_1171_13	51.65	2	0	2		0		2	1		117403	# 50702 # 51721 # -1 # ID=9_40;partial=00;start_type=ATG;rbs_motif=TAA;rbs_spacer=12bp;gc_cont=0.447
1424	5270	L3_063_250G2_scaffold_1171_23	79.2	6	0	6		0		2	1	Oxidation (M)	37976	# 3500 # 4465 # 1 # ID=3636_4;partial=00;start_type=ATG;rbs_motif=TAAAAA;rbs_spacer=8bp;gc_cont=0.453
549	4390	L3_063_250G2_scaffold_1171_30	59.27	1	0	1		5407200		1	1		82852	# 62583 # 64937 # -1 # ID=103_36;partial=00;start_type=ATG;rbs_motif=TAAAAA;rbs_spacer=3bp;gc_cont=0.506
454	2009	L3_063_250G2_scaffold_11710_2	101.64	10	0	10		14258000		3	3	Carbamidomethylation	41304	Acid sphingomyelinase-like phosphodiesterase 3b OS=Homo sapiens OX=9606 GN=SMPDL3B PE=1 SV=2
1166	907	L3_063_250G2_scaffold_1172_15	107.09	9	0	9		15219000		7	7	Carbamidomethylation; Oxidation (M)	90886	# 238503 # 240797 # -1 # ID=15_150;partial=00;start_type=ATG;rbs_motif=TAAAAA;rbs_spacer=9bp;gc_cont=0.470
3056	4741	L3_063_250G2_scaffold_1172_16	59.37	2	0	2		1128400		1	1	Carbamidomethylation	57698	# 5028 # 6770 # 1 # ID=1765_4;partial=00;start_type=ATG;rbs_motif=AATAA;rbs_spacer=10bp;gc_cont=0.441
683	6074	L3_063_250G2_scaffold_11736_1	33.25	17	0	17		1425400		1	1		6124	# 1 # 1092 # 1 # ID=6939_1;partial=10;start_type=Edge;rbs_motif=None;rbs_spacer=None;gc_cont=0.389
1627	2460	L3_063_250G2_scaffold_1176_10	96.83	6	0	6		793370		3	3	Carbamidomethylation	75181	# 456 # 2573 # -1 # ID=4495_2;partial=00;start_type=ATG;rbs_motif=TAAA;rbs_spacer=14bp;gc_cont=0.423
2662	3670	L3_063_250G2_scaffold_1176_17	77.14	10	0	10		593310		2	2	Oxidation (M)	24809	# 43980 # 47228 # 1 # ID=209_25;partial=00;start_type=ATG;rbs_motif=TAA;rbs_spacer=11bp;gc_cont=0.415
673	580	L3_063_250G2_scaffold_1176_2	196.61	25	0	25		21432000		8	8	Carbamidomethylation; Oxidation (M)	47933	Mucin-13 OS=Homo sapiens OX=9606 GN=MUC13 PE=1 SV=3
2290	2283	L3_063_250G2_scaffold_1176_3	112.65	6	0	6		264960		3	3	Oxidation (M)	83660	Trehalase OS=Homo sapiens OX=9606 GN=TREH PE=1 SV=2
1412	2379	L3_063_250G2_scaffold_1176_4	85.14	26	26	26	2156200	5023500		3	2		12945	# 6170 # 10141 # 1 # ID=1932_7;partial=01;start_type=ATG;rbs_motif=GGAGG;rbs_spacer=5-10bp;gc_cont=0.406
1871	1902	L3_063_250G2_scaffold_1176_5	82.03	14	0	14		94264		4	1		31048	# 14 # 1270 # 1 # ID=2099_1;partial=00;start_type=ATG;rbs_motif=AAAA;rbs_spacer=9bp;gc_cont=0.450
1596	1686	L3_063_250G2_scaffold_1176_6	154.82	22	0	22		3764100		4	4	Carbamidomethylation; Oxidation (M)	31823	# 1111 # 3228 # 1 # ID=4481_3;partial=00;start_type=ATG;rbs_motif=TAAA;rbs_spacer=11bp;gc_cont=0.419
2532	3640	L3_063_250G2_scaffold_1176_8	68.05	6	0	6		1758100		2	2		53902	# 92279 # 95488 # -1 # ID=408_72;partial=00;start_type=ATG;rbs_motif=TAAA;rbs_spacer=15bp;gc_cont=0.427
324	343	L3_063_250G2_scaffold_11772_1	241.07	32	0	32		1785800		13	1	Carbamidomethylation; Oxidation (M)	49443	# 9825 # 11447 # -1 # ID=965_8;partial=00;start_type=ATG;rbs_motif=TAA;rbs_spacer=11bp;gc_cont=0.513
1615	2619	L3_063_250G2_scaffold_11776_1	100.57	6	0	6		7548700		2	2		43917	# 5609 # 6550 # -1 # ID=482_9;partial=00;start_type=ATG;rbs_motif=AAAAA;rbs_spacer=10bp;gc_cont=0.441
2751	6319	L3_063_250G2_scaffold_1178_3	30.38	0	0	0	50109			1	1		221210	Immunoglobulin heavy variable 4-34 OS=Homo sapiens OX=9606 GN=IGHV4-34 PE=1 SV=2
749	2250	L3_063_250G2_scaffold_11781_1	113.63	13	0	13		8793600		3	3		38064	Keratin type II cytoskeletal 5 OS=Homo sapiens OX=9606 GN=KRT5 PE=1 SV=3
1258	3983	L3_063_250G2_scaffold_118_24	52.55	4	0	4		3083600		1	1	Oxidation (M)	37021	# 1 # 1167 # 1 # ID=331_1;partial=10;start_type=Edge;rbs_motif=None;rbs_spacer=None;gc_cont=0.477
2234	2942	L3_063_250G2_scaffold_118_33	111.94	8	8	3	281780	328830		2	2		42324	# 3 # 3617 # -1 # ID=4064_1;partial=10;start_type=TTG;rbs_motif=AAAAAA;rbs_spacer=12bp;gc_cont=0.391
2275	3303	L3_063_250G2_scaffold_118_34	96.47	5	3	2	800860	1883100		2	2		68874	# 7988 # 8710 # -1 # ID=1501_8;partial=00;start_type=ATG;rbs_motif=TAAAAA;rbs_spacer=12bp;gc_cont=0.422
1163	811	L3_063_250G2_scaffold_118_35	189.54	19	12	13	3358000	1475200		7	7	Carbamidomethylation	59918	# 2166 # 3482 # -1 # ID=1810_4;partial=00;start_type=ATG;rbs_motif=TAAA;rbs_spacer=11bp;gc_cont=0.396
1729	1342	L3_063_250G2_scaffold_118_36	111.57	5	2	3	0	1467500		5	3	Oxidation (M)	123507	# 19262 # 20296 # -1 # ID=905_22;partial=00;start_type=ATG;rbs_motif=TAA;rbs_spacer=5bp;gc_cont=0.419
2962	4436	L3_063_250G2_scaffold_118_72	32.44	4	0	4		268180		1	1		26807	Keratin type II cuticular Hb4 OS=Homo sapiens OX=9606 GN=KRT84 PE=2 SV=2
37	287	L3_063_250G2_scaffold_1181_14	294.18	53	53	38	2114400000	349600000		20	20	Oxidation (M)	32067	# 1 # 3048 # -1 # ID=480_1;partial=10;start_type=TTG;rbs_motif=AGGAG;rbs_spacer=5-10bp;gc_cont=0.579
832	396	L3_063_250G2_scaffold_1181_15	220.19	7	7	0	20092000			10	10		228926	# 1628 # 3715 # -1 # ID=4434_3;partial=01;start_type=Edge;rbs_motif=None;rbs_spacer=None;gc_cont=0.443
1147	848	L3_063_250G2_scaffold_1181_16	191.64	7	7	2	11193000	1228000		6	6		126204	# 21842 # 23314 # -1 # ID=998_14;partial=00;start_type=ATG;rbs_motif=None;rbs_spacer=None;gc_cont=0.503
2082	4130	L3_063_250G2_scaffold_11816_1	37.98	3	3	0	7545500			1	1		31348	# 1208 # 2434 # -1 # ID=5593_2;partial=00;start_type=ATG;rbs_motif=AGGAG;rbs_spacer=5-10bp;gc_cont=0.395
406	119	L3_063_250G2_scaffold_1182_9	268.63	20	1	20		21180000		17	6	Carbamidomethylation; Oxidation (M)	129934	# 3550 # 6144 # -1 # ID=1025_6;partial=00;start_type=ATG;rbs_motif=AAA;rbs_spacer=12bp;gc_cont=0.516
3318	6157	L3_063_250G2_scaffold_11828_1	33.82	4	4	0	181810			1	1		50092	# 2 # 1084 # 1 # ID=15304_1;partial=11;start_type=Edge;rbs_motif=None;rbs_spacer=None;gc_cont=0.438
762	1021	L3_063_250G2_scaffold_1183_1	152.93	27	0	27		30862000		6	6	Carbamidomethylation	27261	# 3 # 4577 # -1 # ID=3071_1;partial=10;start_type=ATG;rbs_motif=AAAAA;rbs_spacer=11bp;gc_cont=0.435
1787	3179	L3_063_250G2_scaffold_1183_10	81.58	7	0	7		2996100		2	2	Carbamidomethylation; Oxidation (M)	37043	# 8818 # 12630 # -1 # ID=1608_8;partial=00;start_type=ATG;rbs_motif=AAA;rbs_spacer=11bp;gc_cont=0.477
1724	1236	L3_063_250G2_scaffold_1183_4	123.36	10	0	10		7990700		5	5	Oxidation (M)	68036	Annexin A4 OS=Homo sapiens OX=9606 GN=ANXA4 PE=1 SV=4
910	899	L3_063_250G2_scaffold_1183_5	155.84	7	1	7		2836800		6	5	Oxidation (M)	115086	# 17684 # 18940 # -1 # ID=1135_20;partial=01;start_type=Edge;rbs_motif=None;rbs_spacer=None;gc_cont=0.441
2580	3202	L3_063_250G2_scaffold_1183_6	69.92	6	0	6		0		2	2		65543	# 66358 # 67614 # -1 # ID=528_58;partial=01;start_type=Edge;rbs_motif=None;rbs_spacer=None;gc_cont=0.438
2177	2684	L3_063_250G2_scaffold_1183_7	85.4	5	0	5		2019000		2	2		50794	# 19620 # 21230 # 1 # ID=768_15;partial=00;start_type=ATG;rbs_motif=GGAG/GAGG;rbs_spacer=5-10bp;gc_cont=0.635
1270	1132	L3_063_250G2_scaffold_1183_8	163.62	13	0	13		4581200		6	6	Carbamidomethylation	59785	# 145036 # 146313 # 1 # ID=152_125;partial=00;start_type=ATG;rbs_motif=AGGAGG;rbs_spacer=5-10bp;gc_cont=0.362
2386	5805	L3_063_250G2_scaffold_1184_15	41.11	5	0	5		1164400		1	1		21579	# 237969 # 239519 # -1 # ID=37_227;partial=00;start_type=ATG;rbs_motif=TAAAA;rbs_spacer=14bp;gc_cont=0.403
3135	6408	L3_063_250G2_scaffold_1184_8	25.34	8	0	8		68524		1	1		19407	# 128210 # 129325 # 1 # ID=22_116;partial=00;start_type=ATG;rbs_motif=AGGAGG;rbs_spacer=5-10bp;gc_cont=0.428
2125	3768	L3_063_250G2_scaffold_1184_9	60.35	16	0	16		3383700		2	2		16443	Carcinoembryonic antigen-related cell adhesion molecule 8 OS=Homo sapiens OX=9606 GN=CEACAM8 PE=1 SV=2
3280	5869	L3_063_250G2_scaffold_11849_2	41.33	11	11	0	4766300			1	1		9939	# 172686 # 173300 # -1 # ID=9_139;partial=00;start_type=ATG;rbs_motif=None;rbs_spacer=None;gc_cont=0.424
928	674	L3_063_250G2_scaffold_1185_1	185.28	5	5	2	5201300	2440100		8	7		210998	Lysosomal alpha-mannosidase OS=Homo sapiens OX=9606 GN=MAN2B1 PE=1 SV=3
2038	5380	L3_063_250G2_scaffold_1189_10	61.09	3	3	0	4389100			1	1		40038	Immunoglobulin kappa variable 2-24 OS=Homo sapiens OX=9606 GN=IGKV2-24 PE=3 SV=1
2941	4926	L3_063_250G2_scaffold_119_17	26.28	4	0	4		0		1	1		40254	# 35688 # 37181 # 1 # ID=816_36;partial=00;start_type=ATG;rbs_motif=TAA;rbs_spacer=13bp;gc_cont=0.461
877	740	L3_063_250G2_scaffold_119_22	142.01	23	8	21		22602		7	1		35836	# 15539 # 17443 # -1 # ID=302_16;partial=00;start_type=ATG;rbs_motif=TAA;rbs_spacer=11bp;gc_cont=0.415
2590	3436	L3_063_250G2_scaffold_1190_11	75.69	3	0	3		0		2	1		88880	# 160806 # 162140 # -1 # ID=116_131;partial=00;start_type=ATG;rbs_motif=TAAAAA;rbs_spacer=5bp;gc_cont=0.434
107	105	L3_063_250G2_scaffold_1190_2	288.8	29	23	24	206870000	72810000		20	14		92512	# 53383 # 54981 # -1 # ID=264_49;partial=00;start_type=ATG;rbs_motif=AATAA;rbs_spacer=10bp;gc_cont=0.463
897	3597	L3_063_250G2_scaffold_11903_2	75.6	27	0	27		14335000		2	2		11474	# 887 # 1624 # 1 # ID=231_2;partial=00;start_type=ATG;rbs_motif=AGGAGG;rbs_spacer=5-10bp;gc_cont=0.350
823	1770	L3_063_250G2_scaffold_11903_3	121.58	22	0	22		24413000		6	6	Oxidation (M)	20881	# 91197 # 93167 # -1 # ID=110_68;partial=00;start_type=ATG;rbs_motif=TAAAAA;rbs_spacer=12bp;gc_cont=0.399
563	322	L3_063_250G2_scaffold_1191_22	182.93	24	13	22	1110000	174230		14	2	Carbamidomethylation	59371	# 134996 # 135895 # -1 # ID=116_111;partial=00;start_type=ATG;rbs_motif=TAAA;rbs_spacer=12bp;gc_cont=0.497
459	550	L3_063_250G2_scaffold_1194_17	196.9	21	0	21		66509000		9	9	Carbamidomethylation; Oxidation (M)	64233	# 186060 # 187394 # -1 # ID=7_157;partial=00;start_type=ATG;rbs_motif=TAAA;rbs_spacer=14bp;gc_cont=0.482
1005	2433	L3_063_250G2_scaffold_1194_18	93.62	5	0	5		1924700		3	2		61691	# 187 # 2667 # -1 # ID=5619_1;partial=00;start_type=ATG;rbs_motif=None;rbs_spacer=None;gc_cont=0.411
64	123	L3_063_250G2_scaffold_1194_22	273.59	44	2	44		764980000		24	10	Carbamidomethylation; Oxidation (M)	52318	# 16628 # 18772 # 1 # ID=73_22;partial=00;start_type=ATG;rbs_motif=TAAA;rbs_spacer=9bp;gc_cont=0.478
176	1397	L3_063_250G2_scaffold_1194_23	112.95	49	0	49		10675000		6	6	Oxidation (M)	10243	# 2206 # 2895 # -1 # ID=4642_4;partial=00;start_type=TTG;rbs_motif=None;rbs_spacer=None;gc_cont=0.352
3260	5735	L3_063_250G2_scaffold_1195_4	42.83	4	0	4		1280000		1	1		37313	# 440 # 1420 # -1 # ID=1546_1;partial=00;start_type=ATG;rbs_motif=AACAA;rbs_spacer=12bp;gc_cont=0.471
757	655	L3_063_250G2_scaffold_1195_5	141.93	17	4	17		3526100		8	2	Oxidation (M)	51624	Azurocidin OS=Homo sapiens OX=9606 GN=AZU1 PE=1 SV=3
2060	3766	L3_063_250G2_scaffold_1195_6	57.2	8	0	8		1220800		2	2	Carbamidomethylation	27867	# 9250 # 11100 # -1 # ID=868_10;partial=00;start_type=ATG;rbs_motif=TAA;rbs_spacer=15bp;gc_cont=0.462
3232	5567	L3_063_250G2_scaffold_1195_7	49.65	6	0	6		2525500		1	1		21654	# 1729 # 3774 # -1 # ID=2624_2;partial=00;start_type=ATG;rbs_motif=TAAA;rbs_spacer=11bp;gc_cont=0.393
1360	3139	L3_063_250G2_scaffold_1197_13	42.21	7	0	7		6118000		2	2		27046	# 16068 # 18908 # 1 # ID=981_11;partial=00;start_type=TTG;rbs_motif=TAA;rbs_spacer=14bp;gc_cont=0.393
1969	5055	L3_063_250G2_scaffold_1197_16	31.92	3	0	3		0		1	1	Carbamidomethylation	29499	Immunoglobulin kappa variable 3-20 OS=Homo sapiens OX=9606 GN=IGKV3-20 PE=1 SV=2
544	2209	L3_063_250G2_scaffold_1197_17	105.66	10	0	10		34858000		3	3		41390	# 311780 # 314230 # 1 # ID=23_229;partial=00;start_type=ATG;rbs_motif=AAA;rbs_spacer=11bp;gc_cont=0.463
954	1317	L3_063_250G2_scaffold_1197_24	144.98	15	0	15		1548600		5	2		44107	Kallikrein-1 OS=Homo sapiens OX=9606 GN=KLK1 PE=1 SV=2
469	1691	L3_063_250G2_scaffold_1197_29	162.97	36	36	30	24484000	9702500		5	4		18012	Immunoglobulin heavy variable 3-72 OS=Homo sapiens OX=9606 GN=IGHV3-72 PE=3 SV=1
689	4047	L3_063_250G2_scaffold_1198_17	44.52	9	0	9		383620		1	1	Oxidation (M)	28758	# 4220 # 6808 # -1 # ID=340_7;partial=00;start_type=ATG;rbs_motif=AAGAA;rbs_spacer=14bp;gc_cont=0.436
696	2277	L3_063_250G2_scaffold_1198_19	112.64	31	0	31		14899000		3	3		13170	# 1985 # 4573 # 1 # ID=2131_3;partial=00;start_type=ATG;rbs_motif=AAGAA;rbs_spacer=14bp;gc_cont=0.440
1940	5514	L3_063_250G2_scaffold_12_156	56.05	3	3	0	7102500			1	1		41799	# 13648 # 15294 # -1 # ID=265_15;partial=00;start_type=ATG;rbs_motif=TAAA;rbs_spacer=12bp;gc_cont=0.460
1816	2183	L3_063_250G2_scaffold_12_217	107.1	9	9	3	4589600	901170		3	2		42796	# 3224 # 3880 # -1 # ID=1774_4;partial=00;start_type=ATG;rbs_motif=TAAA;rbs_spacer=11bp;gc_cont=0.435
2170	5912	L3_063_250G2_scaffold_120_14	40.86	1	1	0	675110			1	1		73648	# 25106 # 25666 # -1 # ID=164_22;partial=00;start_type=ATG;rbs_motif=TAAA;rbs_spacer=12bp;gc_cont=0.435
2031	3230	L3_063_250G2_scaffold_120_84	97.94	9	9	0	20489000			2	2	Oxidation (M)	40743	Erythrocyte band 7 integral membrane protein OS=Homo sapiens OX=9606 GN=STOM PE=1 SV=3
2011	3009	L3_063_250G2_scaffold_120_99	91.57	5	5	0	0			2	1	Carbamidomethylation; Oxidation (M)	56823	# 17504 # 19045 # 1 # ID=350_15;partial=00;start_type=ATG;rbs_motif=TAAAAA;rbs_spacer=10bp;gc_cont=0.416
3327	6203	L3_063_250G2_scaffold_1200_15	30.53	4	0	4		0		1	1		21314	# 43231 # 44493 # 1 # ID=495_45;partial=00;start_type=ATG;rbs_motif=AAGAA;rbs_spacer=15bp;gc_cont=0.443
1725	2748	L3_063_250G2_scaffold_1200_17	77.83	6	0	6		1114700		2	2	Oxidation (M)	44333	# 25972 # 26529 # 1 # ID=787_24;partial=00;start_type=ATG;rbs_motif=TAAA;rbs_spacer=12bp;gc_cont=0.428
2573	3816	L3_063_250G2_scaffold_1200_3	51.32	11	0	11		512140		2	2		26413	# 36105 # 37397 # -1 # ID=148_22;partial=00;start_type=ATG;rbs_motif=TAA;rbs_spacer=9bp;gc_cont=0.495
419	481	L3_063_250G2_scaffold_12001_1	289.37	33	33	22	103110000	26022000		12	11		49236	# 4118 # 5290 # -1 # ID=1704_5;partial=00;start_type=ATG;rbs_motif=TAAAAA;rbs_spacer=7bp;gc_cont=0.505
1390	4095	L3_063_250G2_scaffold_1204_10	50.04	2	0	2		1351500		1	1		53892	# 33842 # 34420 # -1 # ID=15_28;partial=00;start_type=ATG;rbs_motif=TAAAA;rbs_spacer=12bp;gc_cont=0.434
1437	1892	L3_063_250G2_scaffold_1204_21	98.51	5	0	5		751650		4	4	Carbamidomethylation; Oxidation (M)	92274	# 150592 # 152007 # 1 # ID=9_120;partial=00;start_type=ATG;rbs_motif=TAAA;rbs_spacer=7bp;gc_cont=0.463
1277	2430	L3_063_250G2_scaffold_1204_34	85.1	7	0	7		516910		3	1	Oxidation (M)	66397	# 36994 # 37893 # -1 # ID=473_31;partial=00;start_type=ATG;rbs_motif=TAAA;rbs_spacer=12bp;gc_cont=0.491
157	169	L3_063_250G2_scaffold_1204_8	281.36	37	31	32	14341000	2237100		20	2	Carbamidomethylation; Oxidation (M)	54343	# 33524 # 35041 # -1 # ID=244_28;partial=00;start_type=ATG;rbs_motif=AGGAG;rbs_spacer=5-10bp;gc_cont=0.571
674	451	L3_063_250G2_scaffold_12058_1	257.66	34	34	12	33864000	935830		10	10		48828	# 80184 # 81611 # -1 # ID=155_81;partial=00;start_type=TTG;rbs_motif=TAA;rbs_spacer=12bp;gc_cont=0.394
2231	4163	L3_063_250G2_scaffold_12069_1	60.77	2	2	0	4185600			1	1		49197	# 31 # 609 # -1 # ID=97_1;partial=00;start_type=ATG;rbs_motif=TAA;rbs_spacer=11bp;gc_cont=0.432
3264	5762	L3_063_250G2_scaffold_1207_7	44.78	5	5	0	0			1	1		34662	# 28688 # 29746 # 1 # ID=276_25;partial=00;start_type=ATG;rbs_motif=GGAGG;rbs_spacer=5-10bp;gc_cont=0.422
1576	5618	L3_063_250G2_scaffold_12083_1	49.99	4	4	0	2221800			1	1	Carbamidomethylation; Oxidation (M)	38864	# 345286 # 346809 # 1 # ID=23_255;partial=00;start_type=ATG;rbs_motif=AAAAA;rbs_spacer=7bp;gc_cont=0.448
3059	5815	L3_063_250G2_scaffold_1209_5	43.58	2	0	2		0		1	1		64236	Eosinophil peroxidase OS=Homo sapiens OX=9606 GN=EPX PE=1 SV=2
2427	5342	L3_063_250G2_scaffold_121_28	64.02	2	2	0	1483100			1	1	Carbamidomethylation	90109	# 7172 # 8470 # -1 # ID=1327_9;partial=00;start_type=GTG;rbs_motif=AGGAG;rbs_spacer=5-10bp;gc_cont=0.634
2391	6138	L3_063_250G2_scaffold_121_30	36.06	4	4	0	8324400			1	1		21261	# 235609 # 236799 # -1 # ID=37_225;partial=00;start_type=ATG;rbs_motif=TAAAAA;rbs_spacer=12bp;gc_cont=0.383
1132	3256	L3_063_250G2_scaffold_1210_1	97.51	12	12	6	7687100			2	1	Carbamidomethylation; Oxidation (M)	21812	Immunoglobulin lambda variable 3-19 OS=Homo sapiens OX=9606 GN=IGLV3-19 PE=1 SV=2
1145	1974	L3_063_250G2_scaffold_1210_8	146.23	3	3	0	272540			4	1		138531	# 16363 # 17634 # 1 # ID=933_16;partial=00;start_type=ATG;rbs_motif=TAA;rbs_spacer=15bp;gc_cont=0.455
1150	1096	L3_063_250G2_scaffold_1210_9	148.03	5	5	2	8387600			5	1	Carbamidomethylation; Oxidation (M)	139923	# 7013 # 8200 # 1 # ID=1917_9;partial=00;start_type=ATG;rbs_motif=AGGA;rbs_spacer=5-10bp;gc_cont=0.629
1912	1881	L3_063_250G2_scaffold_12131_1	84.55	8	0	8		1128000		3	3	Carbamidomethylation	44658	Immunoglobulin kappa variable 1-6 OS=Homo sapiens OX=9606 GN=IGKV1-6 PE=3 SV=1
2212	2722	L3_063_250G2_scaffold_1214_5	99.93	5	5	3	8245700	709410		2	2		58091	# 7923 # 9077 # -1 # ID=1941_5;partial=00;start_type=ATG;rbs_motif=TAAA;rbs_spacer=12bp;gc_cont=0.443
1301	2793	L3_063_250G2_scaffold_1215_16	96.19	3	3	0	4366000			1	1		63388	# 112115 # 113629 # 1 # ID=282_88;partial=00;start_type=ATG;rbs_motif=TAAA;rbs_spacer=12bp;gc_cont=0.429
2641	6097	L3_063_250G2_scaffold_1218_9	29.46	3	3	0	39014			1	1	Oxidation (M)	48851	# 394 # 2541 # -1 # ID=535_2;partial=00;start_type=ATG;rbs_motif=TAAA;rbs_spacer=13bp;gc_cont=0.482
2609	4236	L3_063_250G2_scaffold_122_52	36.4	1	1	0	0			1	1		88827	# 13661 # 15061 # -1 # ID=9_12;partial=00;start_type=ATG;rbs_motif=AACAA;rbs_spacer=11bp;gc_cont=0.455
1512	5953	L3_063_250G2_scaffold_1220_1	35.88	33	0	33		837490		1	1		3379	# 13285 # 14718 # 1 # ID=1131_15;partial=00;start_type=ATG;rbs_motif=AGGAG;rbs_spacer=5-10bp;gc_cont=0.603
2499	3416	L3_063_250G2_scaffold_1220_10	37.18	3	0	3		4318600		2	2		51054	# 9747 # 10289 # 1 # ID=1019_12;partial=00;start_type=ATG;rbs_motif=AGGAG;rbs_spacer=5-10bp;gc_cont=0.634
454	527	L3_063_250G2_scaffold_1220_11	169.28	20	0	20		50283000		10	10	Carbamidomethylation; Oxidation (M)	56278	# 7971 # 9428 # 1 # ID=1139_5;partial=00;start_type=ATG;rbs_motif=TAA;rbs_spacer=12bp;gc_cont=0.448
683	725	L3_063_250G2_scaffold_1220_12	118.49	15	3	13		11978000		8	6	Oxidation (M)	53292	# 2 # 547 # -1 # ID=1507_1;partial=10;start_type=ATG;rbs_motif=TAA;rbs_spacer=13bp;gc_cont=0.440
982	2331	L3_063_250G2_scaffold_1220_14	105.85	23	0	23		38386000		3	3	Oxidation (M)	17031	# 8844 # 10133 # -1 # ID=1424_7;partial=00;start_type=ATG;rbs_motif=AGGAGG;rbs_spacer=5-10bp;gc_cont=0.413
2100	4717	L3_063_250G2_scaffold_1220_15	81.88	12	0	12		29613000		1	1	Carbamidomethylation	14326	# 13031 # 13786 # 1 # ID=1067_15;partial=00;start_type=ATG;rbs_motif=AATAA;rbs_spacer=10bp;gc_cont=0.414
912	454	L3_063_250G2_scaffold_1220_4	129.49	14	0	14		11903000		13	11	Carbamidomethylation; Oxidation (M)	119479	# 28225 # 29259 # 1 # ID=417_33;partial=00;start_type=ATG;rbs_motif=TAA;rbs_spacer=5bp;gc_cont=0.440
2694	4024	L3_063_250G2_scaffold_12201_2	45.86	13	13	0	0			2	1	Oxidation (M)	30916	# 1824 # 3260 # 1 # ID=3905_3;partial=00;start_type=ATG;rbs_motif=AGGAGG;rbs_spacer=5-10bp;gc_cont=0.431
2101	4889	L3_063_250G2_scaffold_12207_3	42.57	4	4	0	13655000			1	1		22594	# 2549 # 3295 # -1 # ID=1463_5;partial=00;start_type=ATG;rbs_motif=TAAAAA;rbs_spacer=9bp;gc_cont=0.436
257	56	L3_063_250G2_scaffold_1222_10	282.04	19	18	13	122610000	31016000		21	20	Oxidation (M)	154820	# 66704 # 69742 # -1 # ID=103_38;partial=00;start_type=ATG;rbs_motif=TAAAAA;rbs_spacer=9bp;gc_cont=0.475
2525	3977	L3_063_250G2_scaffold_1224_10	46.94	5	5	0	370210			2	1		45576	# 72969 # 74633 # -1 # ID=158_66;partial=00;start_type=ATG;rbs_motif=TAAAAA;rbs_spacer=10bp;gc_cont=0.465
887	5527	L3_063_250G2_scaffold_12254_1	58.15	3	0	3		4809100		1	1		33066	# 80334 # 81791 # 1 # ID=82_59;partial=00;start_type=ATG;rbs_motif=TATAA;rbs_spacer=4bp;gc_cont=0.446
70	39	L3_063_250G2_scaffold_1227_11	417.2	30	27	20	242340000	75715000		42	40	Oxidation (M)	188330	# 5210 # 6889 # 1 # ID=953_8;partial=00;start_type=ATG;rbs_motif=AGGAGG;rbs_spacer=5-10bp;gc_cont=0.617
1534	4032	L3_063_250G2_scaffold_1227_2	64.25	2	2	0	1997500			1	1		78206	# 50300 # 54070 # -1 # ID=104_45;partial=00;start_type=ATG;rbs_motif=GGA/GAG/AGG;rbs_spacer=5-10bp;gc_cont=0.671
951	2262	L3_063_250G2_scaffold_12294_1	151.08	21	0	21		24121000		5	5	Carbamidomethylation; Oxidation (M)	20809	# 26655 # 27803 # -1 # ID=244_22;partial=00;start_type=ATG;rbs_motif=GGAG/GAGG;rbs_spacer=5-10bp;gc_cont=0.567
1308	2401	L3_063_250G2_scaffold_12294_2	96.94	21	0	21		8624900		3	3	Carbamidomethylation; Oxidation (M)	14598	Neutrophil gelatinase-associated lipocalin OS=Homo sapiens OX=9606 GN=LCN2 PE=1 SV=2
2147	6105	L3_063_250G2_scaffold_12296_2	35.33	22	22	0	16491000			1	1		5404	# 13077 # 14402 # 1 # ID=711_14;partial=00;start_type=ATG;rbs_motif=AGGAGG;rbs_spacer=5-10bp;gc_cont=0.438
1583	1636	L3_063_250G2_scaffold_123_24	115.61	8	8	2	5344200	0		4	4		74187	# 4382 # 5482 # 1 # ID=2005_6;partial=00;start_type=ATG;rbs_motif=TAA;rbs_spacer=11bp;gc_cont=0.414
1032	2107	L3_063_250G2_scaffold_123_27	172.78	7	7	2	17351000	943100		4	4		62912	# 9141 # 10958 # 1 # ID=1952_9;partial=00;start_type=ATG;rbs_motif=TAAA;rbs_spacer=9bp;gc_cont=0.511
3080	4958	L3_063_250G2_scaffold_123_28	48.8	4	0	4		0		1	1		35473	# 3211 # 4167 # 1 # ID=1860_4;partial=00;start_type=ATG;rbs_motif=TAAA;rbs_spacer=12bp;gc_cont=0.494
3341	6268	L3_063_250G2_scaffold_123_29	29.03	2	0	2		1362600		1	1		56413	Putative N-acetylated-alpha-linked acidic dipeptidase OS=Homo sapiens OX=9606 GN=FOLH1B PE=2 SV=1
1293	1330	L3_063_250G2_scaffold_123_30	159.34	7	3	6	7316600	1084400		5	4		109658	# 80480 # 82519 # 1 # ID=264_76;partial=00;start_type=ATG;rbs_motif=TAAAAA;rbs_spacer=5bp;gc_cont=0.428
1957	1791	L3_063_250G2_scaffold_123_71	147.79	9	7	6	0	185450		3	3		56692	# 16927 # 17430 # -1 # ID=395_15;partial=00;start_type=ATG;rbs_motif=TAAAAA;rbs_spacer=9bp;gc_cont=0.417
703	3441	L3_063_250G2_scaffold_12304_3	79.06	13	0	13		33542000		2	2		18389	# 4946 # 7093 # -1 # ID=726_5;partial=00;start_type=ATG;rbs_motif=TAAA;rbs_spacer=13bp;gc_cont=0.487
800	2387	L3_063_250G2_scaffold_1231_7	64.89	5	0	5		197580		3	1	Carbamidomethylation	60844	# 78783 # 79325 # -1 # ID=152_70;partial=00;start_type=ATG;rbs_motif=AGGAG;rbs_spacer=5-10bp;gc_cont=0.446
1308	2321	L3_063_250G2_scaffold_12323_2	96.94	21	0	21		8624900		3	3	Carbamidomethylation; Oxidation (M)	14582	# 50142 # 51095 # 1 # ID=100_42;partial=00;start_type=ATG;rbs_motif=AGGAGG;rbs_spacer=5-10bp;gc_cont=0.435
951	2263	L3_063_250G2_scaffold_12323_3	151.08	21	0	21		24121000		5	5	Carbamidomethylation; Oxidation (M)	20853	# 45032 # 46120 # 1 # ID=137_40;partial=00;start_type=ATG;rbs_motif=TAAAAA;rbs_spacer=6bp;gc_cont=0.351
2223	2051	L3_063_250G2_scaffold_1235_6	88.17	4	0	4		2467500		3	3		103860	# 65595 # 66296 # 1 # ID=396_35;partial=00;start_type=ATG;rbs_motif=TAAAAA;rbs_spacer=8bp;gc_cont=0.416
3099	5076	L3_063_250G2_scaffold_1235_7	66.9	9	0	9		561890		1	1		17526	# 122622 # 123596 # 1 # ID=57_118;partial=00;start_type=ATG;rbs_motif=AGGAG;rbs_spacer=5-10bp;gc_cont=0.623
266	3082	L3_063_250G2_scaffold_12359_1	56.27	3	3	0	20447000			1	1	Oxidation (M)	37140	# 82366 # 83952 # -1 # ID=133_71;partial=00;start_type=ATG;rbs_motif=TAA;rbs_spacer=4bp;gc_cont=0.403
2465	3235	L3_063_250G2_scaffold_1236_9	59.61	3	2	1	35544			2	1		66943	# 20398 # 21375 # 1 # ID=395_21;partial=00;start_type=ATG;rbs_motif=TAA;rbs_spacer=11bp;gc_cont=0.419
520	2569	L3_063_250G2_scaffold_12364_1	88	38	38	22	29999000	7687400		3	3		9671	# 2392 # 3555 # 1 # ID=5394_5;partial=00;start_type=ATG;rbs_motif=TAA;rbs_spacer=11bp;gc_cont=0.345
1089	2236	L3_063_250G2_scaffold_1237_5	153.07	15	15	9	20034000	454140		3	2	Oxidation (M)	34228	# 9610 # 14442 # -1 # ID=1451_10;partial=01;start_type=Edge;rbs_motif=None;rbs_spacer=None;gc_cont=0.437
2650	3564	L3_063_250G2_scaffold_1238_2	88.44	5	5	0	0			2	2		57854	# 19564 # 21306 # -1 # ID=1195_17;partial=00;start_type=ATG;rbs_motif=None;rbs_spacer=None;gc_cont=0.503
2682	3860	L3_063_250G2_scaffold_1239_10	50.3	5	2	2	0	0		2	2		45125	# 322 # 1596 # 1 # ID=1177_2;partial=00;start_type=ATG;rbs_motif=AACAA;rbs_spacer=11bp;gc_cont=0.446
1952	3875	L3_063_250G2_scaffold_124_75	56.86	6	2	6		0		2	1		36934	# 29170 # 30612 # -1 # ID=74_32;partial=00;start_type=ATG;rbs_motif=AGGAG;rbs_spacer=5-10bp;gc_cont=0.394
931	2072	L3_063_250G2_scaffold_124_81	171.83	24	24	24	17904000	10908000		4	4		21767	# 53343 # 54242 # -1 # ID=459_40;partial=00;start_type=ATG;rbs_motif=TAAA;rbs_spacer=12bp;gc_cont=0.506
2271	3163	L3_063_250G2_scaffold_12416_1	78.38	9	0	9		562860		3	3	Oxidation (M)	41509	# 45129 # 45707 # 1 # ID=211_34;partial=00;start_type=ATG;rbs_motif=None;rbs_spacer=None;gc_cont=0.459
1712	2468	L3_063_250G2_scaffold_1246_11	70.33	6	0	6		3537100		3	2		67462	Immunoglobulin heavy variable 3-21 OS=Homo sapiens OX=9606 GN=IGHV3-21 PE=1 SV=1
1963	1809	L3_063_250G2_scaffold_1246_2	88.08	5	2	3	7881500	903220		4	3		121524	Immunoglobulin kappa variable 1D-16 OS=Homo sapiens OX=9606 GN=IGKV1D-16 PE=3 SV=2
1772	1723	L3_063_250G2_scaffold_1246_3	123.03	8	2	8	0	1322400		4	4	Carbamidomethylation	73536	# 3085 # 3897 # 1 # ID=690_4;partial=00;start_type=ATG;rbs_motif=TAAAAA;rbs_spacer=9bp;gc_cont=0.446
1409	1282	L3_063_250G2_scaffold_1246_4	174.36	15	15	6	5073100	1496400		5	5	Carbamidomethylation	47083	# 3421 # 4536 # 1 # ID=3220_5;partial=00;start_type=ATG;rbs_motif=AAAA;rbs_spacer=12bp;gc_cont=0.414
1741	2812	L3_063_250G2_scaffold_1246_5	105.65	8	4	8	0	321950		2	2		43356	# 79 # 2907 # 1 # ID=855_1;partial=00;start_type=ATG;rbs_motif=AAA;rbs_spacer=4bp;gc_cont=0.364
1689	4986	L3_063_250G2_scaffold_1248_5	60	2	2	0	615150			1	1		75266	# 745 # 1305 # -1 # ID=3010_2;partial=00;start_type=ATG;rbs_motif=AGGA;rbs_spacer=5-10bp;gc_cont=0.645
1991	2774	L3_063_250G2_scaffold_1249_13	62.06	3	3	0	10170000			2	1		57138	# 14855 # 16363 # 1 # ID=585_10;partial=00;start_type=ATG;rbs_motif=TAAA;rbs_spacer=11bp;gc_cont=0.459
1205	1444	L3_063_250G2_scaffold_1249_29	110.25	8	2	5	0			4	1	Carbamidomethylation	59809	# 86146 # 87993 # 1 # ID=51_69;partial=00;start_type=ATG;rbs_motif=AATAA;rbs_spacer=9bp;gc_cont=0.499
2146	6009	L3_063_250G2_scaffold_1249_46	37.98	2	2	0	51994000			1	1		60170	# 22555 # 24414 # 1 # ID=51_16;partial=00;start_type=ATG;rbs_motif=TAAAAA;rbs_spacer=10bp;gc_cont=0.429
1822	4343	L3_063_250G2_scaffold_125_124	49.83	2	0	2		0		1	1	Oxidation (M)	88846	# 2 # 1084 # 1 # ID=15303_1;partial=11;start_type=Edge;rbs_motif=None;rbs_spacer=None;gc_cont=0.437
2652	5079	L3_063_250G2_scaffold_125_125	57.44	4	0	4		113050		1	1		38695	# 47254 # 49161 # 1 # ID=209_26;partial=00;start_type=ATG;rbs_motif=TAAA;rbs_spacer=12bp;gc_cont=0.420
994	4015	L3_063_250G2_scaffold_125_131	66.49	3	0	3		5569600		1	1		50466	# 49786 # 50331 # -1 # ID=333_45;partial=00;start_type=ATG;rbs_motif=AGGAG;rbs_spacer=5-10bp;gc_cont=0.432
1776	3710	L3_063_250G2_scaffold_125_136	69.89	7	0	7		825230		2	2		36088	Glyceraldehyde-3-phosphate dehydrogenase OS=Homo sapiens OX=9606 GN=GAPDH PE=1 SV=3
2483	2775	L3_063_250G2_scaffold_125_15	74.49	2	0	2		0		2	1		118051	# 1 # 1104 # -1 # ID=6942_1;partial=10;start_type=ATG;rbs_motif=AGGAGG;rbs_spacer=5-10bp;gc_cont=0.426
593	752	L3_063_250G2_scaffold_125_150	135.57	32	0	32		4244700		8	1	Carbamidomethylation	26815	# 36 # 1448 # -1 # ID=4204_1;partial=00;start_type=ATG;rbs_motif=AGGAG;rbs_spacer=5-10bp;gc_cont=0.399
2174	5831	L3_063_250G2_scaffold_125_161	40.26	4	0	4		64916		1	1		26344	# 1 # 1158 # 1 # ID=14261_1;partial=11;start_type=Edge;rbs_motif=None;rbs_spacer=None;gc_cont=0.604
1025	1533	L3_063_250G2_scaffold_125_24	104.95	13	13	10	9530700	1127300		4	1		34540	# 81220 # 81804 # -1 # ID=165_58;partial=01;start_type=Edge;rbs_motif=None;rbs_spacer=None;gc_cont=0.472
1983	4148	L3_063_250G2_scaffold_125_29	51.4	2	0	2		112330		1	1		93286	# 25976 # 26632 # -1 # ID=69_24;partial=00;start_type=ATG;rbs_motif=TAA;rbs_spacer=11bp;gc_cont=0.425
2599	3764	L3_063_250G2_scaffold_125_55	62.53	6	0	6		0		2	2		40490	# 31704 # 33821 # -1 # ID=870_48;partial=00;start_type=ATG;rbs_motif=TAA;rbs_spacer=13bp;gc_cont=0.426
1995	6170	L3_063_250G2_scaffold_125_57	37.71	0	0	0	504010	279260		1	1		215485	# 194 # 3292 # 1 # ID=1621_1;partial=00;start_type=ATG;rbs_motif=TAA;rbs_spacer=11bp;gc_cont=0.394
293	351	L3_063_250G2_scaffold_125_60	239.11	31	28	19	1035600			11	2	Oxidation (M)	52615	# 19018 # 22593 # 1 # ID=401_14;partial=00;start_type=ATG;rbs_motif=None;rbs_spacer=None;gc_cont=0.612
1507	4372	L3_063_250G2_scaffold_125_64	32.34	1	0	1		182060		1	1		71841	# 2943 # 4439 # 1 # ID=2775_2;partial=00;start_type=ATG;rbs_motif=None;rbs_spacer=None;gc_cont=0.357
1962	3050	L3_063_250G2_scaffold_125_66	81.16	4	0	4		43363		2	2	Carbamidomethylation; Oxidation (M)	76132	Immunoglobulin kappa variable 3D-15 OS=Homo sapiens OX=9606 GN=IGKV3D-15 PE=3 SV=6
676	2297	L3_063_250G2_scaffold_125_7	155.37	18	0	18		50810000		4	4	Carbamidomethylation; Oxidation (M)	29882	Immunoglobulin lambda variable 1-44 OS=Homo sapiens OX=9606 GN=IGLV1-44 PE=1 SV=2
2434	4153	L3_063_250G2_scaffold_125_75	24.91	1	0	1		59156		1	1		85778	Immunoglobulin heavy variable 3-64D OS=Homo sapiens OX=9606 GN=IGHV3-64D PE=3 SV=1
730	2647	L3_063_250G2_scaffold_125_78	69.28	2	0	2		16643000		2	2		97602	# 119833 # 121356 # -1 # ID=226_89;partial=00;start_type=ATG;rbs_motif=None;rbs_spacer=None;gc_cont=0.480
1987	2533	L3_063_250G2_scaffold_125_8	71.86	9	9	0	1943200			3	2		45092	# 34823 # 35578 # 1 # ID=463_34;partial=00;start_type=ATG;rbs_motif=TAAAAA;rbs_spacer=5bp;gc_cont=0.448
428	728	L3_063_250G2_scaffold_125_83	184.87	13	13	3	3657300			9	1		86817	# 41527 # 42471 # 1 # ID=339_49;partial=00;start_type=ATG;rbs_motif=TAA;rbs_spacer=11bp;gc_cont=0.447
899	3453	L3_063_250G2_scaffold_125_86	67.82	2	1	2		86086		2	1		124598	# 6048 # 7325 # 1 # ID=596_5;partial=00;start_type=ATG;rbs_motif=AGGAGG;rbs_spacer=5-10bp;gc_cont=0.635
2841	4916	L3_063_250G2_scaffold_125_93	38.24	1	0	1		0		1	1		109066	# 19899 # 22058 # 1 # ID=679_18;partial=00;start_type=ATG;rbs_motif=TAAA;rbs_spacer=9bp;gc_cont=0.450
1380	956	L3_063_250G2_scaffold_1250_12	132.04	14	2	12	324840	315390		7	3		56372	# 18084 # 18839 # 1 # ID=917_16;partial=00;start_type=ATG;rbs_motif=TAAAAA;rbs_spacer=9bp;gc_cont=0.474
2643	6595	L3_063_250G2_scaffold_1252_13	24.89	2	2	0	13291000			1	1		57278	# 19528 # 20526 # -1 # ID=246_20;partial=00;start_type=ATG;rbs_motif=AATAA;rbs_spacer=5bp;gc_cont=0.454
2773	4124	L3_063_250G2_scaffold_1253_7	51.43	4	0	4		1081600		1	1		35991	# 4671 # 6863 # 1 # ID=1501_5;partial=00;start_type=ATG;rbs_motif=TAA;rbs_spacer=10bp;gc_cont=0.488
1666	1863	L3_063_250G2_scaffold_1253_8	108.11	20	4	15	28726	12724000		4	3	Carbamidomethylation	32780	# 106876 # 108507 # -1 # ID=109_91;partial=00;start_type=ATG;rbs_motif=TATAA;rbs_spacer=4bp;gc_cont=0.555
896	1553	L3_063_250G2_scaffold_1260_10	105.37	10	0	10		1968800		4	4	Oxidation (M)	58035	# 55420 # 56262 # -1 # ID=221_45;partial=00;start_type=ATG;rbs_motif=TAA;rbs_spacer=11bp;gc_cont=0.479
695	3956	L3_063_250G2_scaffold_1260_15	78.12	34	0	34		45313000		2	2	Oxidation (M)	6663	# 40421 # 41800 # -1 # ID=380_47;partial=00;start_type=ATG;rbs_motif=GGAGG;rbs_spacer=5-10bp;gc_cont=0.518
3352	6413	L3_063_250G2_scaffold_1260_4	24.86	3	0	3		14298		1	1	Carbamidomethylation	44474	# 65150 # 66670 # -1 # ID=103_37;partial=00;start_type=ATG;rbs_motif=TAA;rbs_spacer=11bp;gc_cont=0.506
1020	790	L3_063_250G2_scaffold_12615_1	162.88	24	24	2	14469000	1319600		7	7		41818	# 16469 # 17566 # -1 # ID=548_16;partial=00;start_type=ATG;rbs_motif=TAA;rbs_spacer=11bp;gc_cont=0.468
1483	1358	L3_063_250G2_scaffold_1263_6	92.21	12	0	12		4272200		5	5		48724	# 7343 # 8641 # -1 # ID=1977_10;partial=00;start_type=GTG;rbs_motif=AGGAG;rbs_spacer=5-10bp;gc_cont=0.610
1284	1357	L3_063_250G2_scaffold_1263_7	111.37	7	0	7		16254000		4	4		76310	# 2427 # 3905 # -1 # ID=342_4;partial=00;start_type=ATG;rbs_motif=AGGAGG;rbs_spacer=5-10bp;gc_cont=0.626
415	3501	L3_063_250G2_scaffold_1264_4	74.35	1	1	1	1251300	6508800		1	1		120345	# 10350 # 13583 # -1 # ID=1498_10;partial=00;start_type=ATG;rbs_motif=TAA;rbs_spacer=11bp;gc_cont=0.482
1875	5383	L3_063_250G2_scaffold_12642_1	58.45	33	0	33		283540		1	1	Oxidation (M)	3547	# 15162 # 18680 # 1 # ID=1182_16;partial=00;start_type=ATG;rbs_motif=GGAGG;rbs_spacer=5-10bp;gc_cont=0.511
3291	5935	L3_063_250G2_scaffold_1265_7	36.85	7	0	7		191000		1	1		25819	# 660 # 1226 # 1 # ID=337_2;partial=00;start_type=ATG;rbs_motif=AGGAG;rbs_spacer=5-10bp;gc_cont=0.626
680	3214	L3_063_250G2_scaffold_1268_19	98.13	7	7	0	2613200			2	2		37794	# 2 # 2599 # -1 # ID=1532_1;partial=10;start_type=ATG;rbs_motif=TAAA;rbs_spacer=7bp;gc_cont=0.495
749	1655	L3_063_250G2_scaffold_1268_7	123.39	10	0	10		17140000		4	4		57864	# 250179 # 252431 # 1 # ID=23_177;partial=00;start_type=ATG;rbs_motif=TAAA;rbs_spacer=11bp;gc_cont=0.422
575	3277	L3_063_250G2_scaffold_1270_7	78.15	7	0	7		17254000		1	1	Oxidation (M)	21126	Annexin A11 OS=Homo sapiens OX=9606 GN=ANXA11 PE=1 SV=1
2373	5309	L3_063_250G2_scaffold_1272_15	65.52	9	9	0	1743900			1	1		19092	Glutathione reductase mitochondrial OS=Homo sapiens OX=9606 GN=GSR PE=1 SV=2
890	5130	L3_063_250G2_scaffold_1273_10	100.46	7	7	0	15184000			1	1		24371	# 31978 # 33615 # 1 # ID=132_29;partial=00;start_type=ATG;rbs_motif=AATAA;rbs_spacer=4bp;gc_cont=0.447
2587	6162	L3_063_250G2_scaffold_1273_16	31.6	4	0	4		652110		1	1		20352	# 32591 # 34228 # 1 # ID=1167_28;partial=00;start_type=ATG;rbs_motif=TAAA;rbs_spacer=14bp;gc_cont=0.449
3214	5445	L3_063_250G2_scaffold_1273_18	55.2	11	0	11		59937		1	1		14526	# 5868 # 8969 # 1 # ID=562_3;partial=00;start_type=ATG;rbs_motif=TAA;rbs_spacer=11bp;gc_cont=0.414
2565	2927	L3_063_250G2_scaffold_1273_4	63.46	9	0	9		84193		2	2		24436	# 53799 # 54896 # 1 # ID=129_61;partial=00;start_type=ATG;rbs_motif=TAA;rbs_spacer=11bp;gc_cont=0.472
2439	4214	L3_063_250G2_scaffold_1273_7	39.12	3	3	0	109320000			1	1		30256	# 10408 # 11940 # -1 # ID=1093_7;partial=00;start_type=ATG;rbs_motif=TAAA;rbs_spacer=12bp;gc_cont=0.458
1253	4351	L3_063_250G2_scaffold_1273_8	90.83	15	15	0	29906000			1	1	Oxidation (M)	10516	# 17 # 1996 # 1 # ID=465_1;partial=00;start_type=ATG;rbs_motif=AATAA;rbs_spacer=4bp;gc_cont=0.478
337	548	L3_063_250G2_scaffold_1274_3	189.99	28	22	27	61893000	164000000		9	8	Oxidation (M)	39913	# 17 # 1996 # 1 # ID=5035_1;partial=00;start_type=ATG;rbs_motif=AATAA;rbs_spacer=4bp;gc_cont=0.459
3343	6299	L3_063_250G2_scaffold_1275_3	28.05	10	0	10		89752		1	1		14576	# 120640 # 121827 # -1 # ID=21_116;partial=00;start_type=ATG;rbs_motif=TAAA;rbs_spacer=13bp;gc_cont=0.462
603	3445	L3_063_250G2_scaffold_1275_6	79.62	8	0	8		15515000		2	2	Oxidation (M)	26507	# 17219 # 18232 # -1 # ID=885_17;partial=00;start_type=ATG;rbs_motif=AGGAG;rbs_spacer=5-10bp;gc_cont=0.609
724	2624	L3_063_250G2_scaffold_1275_7	94.92	7	0	7		17161000		2	2		37527	# 1207 # 2295 # -1 # ID=1275_3;partial=00;start_type=ATG;rbs_motif=AGGA;rbs_spacer=5-10bp;gc_cont=0.483
1940	4369	L3_063_250G2_scaffold_12753_1	56.05	5	5	0	7102500			1	1		22425	Immunoglobulin heavy constant gamma 4 OS=Homo sapiens OX=9606 GN=IGHG4 PE=1 SV=1
2596	4606	L3_063_250G2_scaffold_128_10	44.67	2	0	2		0		1	1		54651	# 7086 # 9722 # -1 # ID=1704_7;partial=00;start_type=ATG;rbs_motif=TAAAAA;rbs_spacer=7bp;gc_cont=0.518
1476	2385	L3_063_250G2_scaffold_128_2	98.17	16	0	16		8871400		3	3		23351	# 2 # 3364 # 1 # ID=2367_1;partial=10;start_type=Edge;rbs_motif=None;rbs_spacer=None;gc_cont=0.406
903	979	L3_063_250G2_scaffold_128_3	144.91	10	0	10		1355500		6	1	Oxidation (M)	74557	# 5968 # 6831 # 1 # ID=276_8;partial=00;start_type=ATG;rbs_motif=AGGAG;rbs_spacer=5-10bp;gc_cont=0.418
526	616	L3_063_250G2_scaffold_128_61	190.93	32	26	13		0		10	1	Carbamidomethylation; Oxidation (M)	40226	# 3444 # 4781 # 1 # ID=912_4;partial=00;start_type=ATG;rbs_motif=TAAA;rbs_spacer=12bp;gc_cont=0.462
320	1607	L3_063_250G2_scaffold_128_63	129.28	11	0	11		32269000		4	4	Carbamidomethylation; Oxidation (M)	42896	# 49210 # 50820 # -1 # ID=119_35;partial=00;start_type=ATG;rbs_motif=None;rbs_spacer=None;gc_cont=0.579
1617	5981	L3_063_250G2_scaffold_128_64	38.65	2	2	0	129600			1	1		80488	# 108532 # 111750 # -1 # ID=109_92;partial=00;start_type=ATG;rbs_motif=TAAA;rbs_spacer=11bp;gc_cont=0.516
2770	4198	L3_063_250G2_scaffold_128_65	64.9	4	0	4		352570		1	1	Carbamidomethylation	41577	Immunoglobulin kappa variable 2-29 OS=Homo sapiens OX=9606 GN=IGKV2-29 PE=3 SV=2
2073	2195	L3_063_250G2_scaffold_128_68	97.99	18	7	11	0	1880500		3	3		24801	# 1 # 1791 # 1 # ID=9013_1;partial=11;start_type=Edge;rbs_motif=None;rbs_spacer=None;gc_cont=0.633
356	978	L3_063_250G2_scaffold_128_69	224.54	16	16	9	3253200	19475000		8	4	Carbamidomethylation; Oxidation (M)	57377	# 3 # 1601 # -1 # ID=1886_1;partial=10;start_type=ATG;rbs_motif=TAA;rbs_spacer=9bp;gc_cont=0.476
1295	1880	L3_063_250G2_scaffold_128_7	139.51	13	9	13	0	126970		3	2		41351	# 14440 # 16554 # -1 # ID=191_8;partial=00;start_type=ATG;rbs_motif=TAAA;rbs_spacer=14bp;gc_cont=0.420
514	1539	L3_063_250G2_scaffold_128_73	171.97	10	0	10		13184000		5	3	Carbamidomethylation	72225	# 5633 # 6490 # 1 # ID=1319_4;partial=00;start_type=ATG;rbs_motif=TAA;rbs_spacer=10bp;gc_cont=0.445
1465	3066	L3_063_250G2_scaffold_1280_12	56.18	5	2	5		0		2	1	Oxidation (M)	52914	# 30593 # 33592 # 1 # ID=612_23;partial=00;start_type=ATG;rbs_motif=TAAA;rbs_spacer=11bp;gc_cont=0.445
120	1270	L3_063_250G2_scaffold_1280_24	186.05	74	57	68	7609100			8	1	Carbamidomethylation; Oxidation (M)	9364	# 1064 # 4012 # 1 # ID=4129_3;partial=01;start_type=ATG;rbs_motif=AGGA;rbs_spacer=5-10bp;gc_cont=0.615
2842	4256	L3_063_250G2_scaffold_1280_3	55.8	3	0	3		76943		1	1		60073	# 67738 # 70962 # -1 # ID=139_64;partial=00;start_type=ATG;rbs_motif=TAA;rbs_spacer=10bp;gc_cont=0.412
1469	1011	L3_063_250G2_scaffold_1281_10	158.27	30	30	4	4626600	215660		6	6		28902	# 58295 # 59953 # -1 # ID=20_59;partial=00;start_type=ATG;rbs_motif=TAAA;rbs_spacer=12bp;gc_cont=0.436
1745	6314	L3_063_250G2_scaffold_1281_11	29.79	1	1	1	0	1329300		1	1		72021	Immunoglobulin lambda variable 3-25 OS=Homo sapiens OX=9606 GN=IGLV3-25 PE=1 SV=2
1365	1375	L3_063_250G2_scaffold_1283_9	171.6	16	16	4	190050			4	2		39746	# 7815 # 11111 # -1 # ID=1317_7;partial=00;start_type=ATG;rbs_motif=TAAAAA;rbs_spacer=10bp;gc_cont=0.502
2151	6541	L3_063_250G2_scaffold_1287_12	26.1	1	1	0	7696200			1	1		77792	# 2575 # 3972 # 1 # ID=259_3;partial=00;start_type=ATG;rbs_motif=GGAGG;rbs_spacer=5-10bp;gc_cont=0.442
662	757	L3_063_250G2_scaffold_129_24	182.95	19	11	16	1948100	3399200		9	8	Carbamidomethylation; Oxidation (M)	55358	Immunoglobulin heavy variable 1-46 OS=Homo sapiens OX=9606 GN=IGHV1-46 PE=1 SV=2
1812	2872	L3_063_250G2_scaffold_129_27	96.91	9	9	4	292610	1078400		3	3		31350	# 1 # 1959 # -1 # ID=8185_1;partial=11;start_type=Edge;rbs_motif=None;rbs_spacer=None;gc_cont=0.583
1284	860	L3_063_250G2_scaffold_1292_11	139.91	13	0	13		17479000		6	6		67560	# 5116 # 6198 # -1 # ID=713_6;partial=00;start_type=ATG;rbs_motif=AGGAGG;rbs_spacer=5-10bp;gc_cont=0.413
1677	6187	L3_063_250G2_scaffold_12921_1	33.24	2	2	0	18945000			1	1		41179	Immunoglobulin kappa variable 2-30 OS=Homo sapiens OX=9606 GN=IGKV2-30 PE=3 SV=2
1316	1306	L3_063_250G2_scaffold_12927_1	131.35	13	12	8	1991100	1283600		5	5		46075	Immunoglobulin kappa variable 2D-30 OS=Homo sapiens OX=9606 GN=IGKV2D-30 PE=3 SV=1
1736	1465	L3_063_250G2_scaffold_1294_8	120.33	11	0	11		4742700		4	4		49735	# 6075 # 11231 # -1 # ID=91_5;partial=00;start_type=ATG;rbs_motif=GGAG/GAGG;rbs_spacer=5-10bp;gc_cont=0.319
1065	5811	L3_063_250G2_scaffold_12943_1	41.06	2	0	2		151700		1	1		46874	# 11857 # 12369 # 1 # ID=172_9;partial=00;start_type=ATG;rbs_motif=TAA;rbs_spacer=15bp;gc_cont=0.411
2060	5773	L3_063_250G2_scaffold_1296_1	41.66	5	0	5		79224		1	1	Carbamidomethylation	28017	# 26223 # 28505 # 1 # ID=642_26;partial=00;start_type=ATG;rbs_motif=AAAAA;rbs_spacer=7bp;gc_cont=0.420
613	755	L3_063_250G2_scaffold_1296_13	142.53	22	0	22		46216000		8	8	Carbamidomethylation	35603	# 2773 # 3957 # -1 # ID=399_7;partial=00;start_type=ATG;rbs_motif=TAA;rbs_spacer=11bp;gc_cont=0.419
757	1071	L3_063_250G2_scaffold_1296_2	123.99	14	2	14		3526100		6	2	Oxidation (M)	51748	# 5339 # 7045 # 1 # ID=182_6;partial=00;start_type=ATG;rbs_motif=AGGAG;rbs_spacer=5-10bp;gc_cont=0.463
2358	6073	L3_063_250G2_scaffold_1296_7	33.2	3	0	3		0		1	1	Carbamidomethylation	42773	# 53927 # 58135 # -1 # ID=216_48;partial=00;start_type=ATG;rbs_motif=AGGAG;rbs_spacer=5-10bp;gc_cont=0.592
2751	6307	L3_063_250G2_scaffold_12967_1	30.38	2	2	0	50109			1	1		45477	# 1354 # 2730 # -1 # ID=4947_3;partial=00;start_type=ATG;rbs_motif=None;rbs_spacer=None;gc_cont=0.623
924	1599	L3_063_250G2_scaffold_1298_22	156.37	41	0	41		24890000		4	4		14124	N(4)-(beta-N-acetylglucosaminyl)-L-asparaginase OS=Homo sapiens OX=9606 GN=AGA PE=1 SV=2
440	2200	L3_063_250G2_scaffold_1298_23	111.72	12	0	12		177780		3	2	Carbamidomethylation; Oxidation (M)	33632	# 25559 # 25825 # -1 # ID=1281_24;partial=01;start_type=Edge;rbs_motif=None;rbs_spacer=None;gc_cont=0.427
2703	5236	L3_063_250G2_scaffold_1299_10	69.37	9	0	9		213250		1	1		17362	# 11843 # 13474 # -1 # ID=1364_9;partial=00;start_type=GTG;rbs_motif=TAAA;rbs_spacer=11bp;gc_cont=0.449
904	1879	L3_063_250G2_scaffold_1299_2	105.55	6	5	4		749420		3	1		62003	# 185484 # 186776 # -1 # ID=106_124;partial=00;start_type=ATG;rbs_motif=TAA;rbs_spacer=10bp;gc_cont=0.471
2253	2335	L3_063_250G2_scaffold_1299_5	93.16	10	7	3		314930		3	1		40935	Annexin A3 OS=Homo sapiens OX=9606 GN=ANXA3 PE=1 SV=3
520	3262	L3_063_250G2_scaffold_13_101	68.82	14	14	6	34502000	7558400		2	2		20540	# 6054 # 7079 # -1 # ID=2195_6;partial=00;start_type=ATG;rbs_motif=TAAAA;rbs_spacer=12bp;gc_cont=0.507
2734	5808	L3_063_250G2_scaffold_13_114	43.7	8	8	0	3665000			1	1		14575	# 150537 # 151559 # 1 # ID=20_138;partial=00;start_type=ATG;rbs_motif=TAAA;rbs_spacer=11bp;gc_cont=0.467
386	5404	L3_063_250G2_scaffold_13_173	60.07	5	0	5		20694000		1	1		26416	# 23949 # 25340 # 1 # ID=137_23;partial=00;start_type=ATG;rbs_motif=TAAA;rbs_spacer=12bp;gc_cont=0.433
2764	6154	L3_063_250G2_scaffold_13_68	34.38	3	3	0	0			1	1	Oxidation (M)	42948	Immunoglobulin J chain OS=Homo sapiens OX=9606 GN=JCHAIN PE=1 SV=4
858	4031	L3_063_250G2_scaffold_13_75	56.25	2	2	0	335630			2	1		76210	# 88761 # 89759 # -1 # ID=30_73;partial=00;start_type=ATG;rbs_motif=AGGAGG;rbs_spacer=5-10bp;gc_cont=0.630
2469	3385	L3_063_250G2_scaffold_13_89	61.41	5	5	0	3660600			1	1		39626	# 10967 # 12925 # -1 # ID=288_12;partial=00;start_type=ATG;rbs_motif=TAAAA;rbs_spacer=12bp;gc_cont=0.472
1712	2469	L3_063_250G2_scaffold_1300_17	70.33	6	0	6		3537100		3	2		67450	# 154955 # 158443 # 1 # ID=20_143;partial=00;start_type=ATG;rbs_motif=TATAA;rbs_spacer=4bp;gc_cont=0.467
1485	3794	L3_063_250G2_scaffold_1300_20	59.62	7	0	7		3979400		2	1		40620	# 2 # 5758 # -1 # ID=1186_1;partial=10;start_type=ATG;rbs_motif=AAAAA;rbs_spacer=8bp;gc_cont=0.443
1034	4298	L3_063_250G2_scaffold_1301_1	82.28	8	8	8	36157000	2103100		2	2		19463	# 4116 # 7604 # 1 # ID=489_5;partial=00;start_type=ATG;rbs_motif=TAAAA;rbs_spacer=14bp;gc_cont=0.416
3282	5873	L3_063_250G2_scaffold_1303_1	39.81	1	0	1		0		1	1		68126	# 2162 # 2752 # -1 # ID=1840_3;partial=00;start_type=ATG;rbs_motif=TAAA;rbs_spacer=12bp;gc_cont=0.467
2613	4515	L3_063_250G2_scaffold_1304_12	40.31	2	2	0	584710			1	1		64444	# 90492 # 92762 # 1 # ID=198_70;partial=00;start_type=ATG;rbs_motif=TAA;rbs_spacer=11bp;gc_cont=0.411
2518	2863	L3_063_250G2_scaffold_1304_9	94.83	4	4	0	2032000			2	2		63298	# 117519 # 119789 # 1 # ID=126_83;partial=00;start_type=ATG;rbs_motif=TAAA;rbs_spacer=11bp;gc_cont=0.446
2525	3969	L3_063_250G2_scaffold_13051_2	46.94	5	5	0	370210			2	1		40394	# 1197 # 4403 # 1 # ID=2201_3;partial=00;start_type=ATG;rbs_motif=None;rbs_spacer=None;gc_cont=0.529
2764	6155	L3_063_250G2_scaffold_1306_2	34.38	3	3	0	0			1	1	Oxidation (M)	42594	# 3840 # 5054 # -1 # ID=2604_5;partial=00;start_type=ATG;rbs_motif=AGGAG;rbs_spacer=5-10bp;gc_cont=0.640
2434	6412	L3_063_250G2_scaffold_13073_1	24.91	5	0	5		59156		1	1		23401	# 41548 # 42582 # 1 # ID=264_40;partial=00;start_type=ATG;rbs_motif=TAA;rbs_spacer=5bp;gc_cont=0.417
348	5628	L3_063_250G2_scaffold_13086_1	51.45	2	2	2	5486700	8516700		1	1		47399	# 7371 # 13298 # 1 # ID=963_7;partial=00;start_type=ATG;rbs_motif=GGAGG;rbs_spacer=5-10bp;gc_cont=0.432
786	1990	L3_063_250G2_scaffold_1309_1	77.97	6	0	6		5465100		3	3		55651	Myeloblastin OS=Homo sapiens OX=9606 GN=PRTN3 PE=1 SV=3
2173	2587	L3_063_250G2_scaffold_1309_12	75.76	3	0	3		252250		2	1		105512	# 86232 # 87311 # 1 # ID=62_76;partial=00;start_type=ATG;rbs_motif=GGAG/GAGG;rbs_spacer=5-10bp;gc_cont=0.610
2122	3681	L3_063_250G2_scaffold_1309_18	63.26	16	0	16		2987900		2	2		15377	# 13044 # 15089 # 1 # ID=933_13;partial=00;start_type=ATG;rbs_motif=None;rbs_spacer=None;gc_cont=0.439
1291	793	L3_063_250G2_scaffold_1309_4	166.16	12	12	3	193950			7	1	Carbamidomethylation	79436	# 17612 # 18448 # 1 # ID=1008_18;partial=00;start_type=ATG;rbs_motif=AGGA;rbs_spacer=5-10bp;gc_cont=0.556
2735	5810	L3_063_250G2_scaffold_1309_5	44.09	5	5	0	0			1	1		19299	# 27163 # 28689 # 1 # ID=576_32;partial=00;start_type=ATG;rbs_motif=AGGAG;rbs_spacer=5-10bp;gc_cont=0.625
664	1943	L3_063_250G2_scaffold_131_12	133.2	23	6	23	6331300	61891000		4	4	Carbamidomethylation; Oxidation (M)	18112	# 9328 # 10803 # -1 # ID=1806_8;partial=00;start_type=ATG;rbs_motif=TAAA;rbs_spacer=11bp;gc_cont=0.456
801	1115	L3_063_250G2_scaffold_131_13	115.33	9	2	9	0	7687400		5	5		77050	# 15944 # 16618 # 1 # ID=625_10;partial=00;start_type=ATG;rbs_motif=TAA;rbs_spacer=11bp;gc_cont=0.462
1941	2499	L3_063_250G2_scaffold_131_16	91.31	9	0	9		288010		3	1		39128	Pantetheinase OS=Homo sapiens OX=9606 GN=VNN1 PE=1 SV=2
735	2362	L3_063_250G2_scaffold_131_28	95.18	36	0	36		198080000		3	3		9646	# 15840 # 18404 # -1 # ID=1073_13;partial=00;start_type=ATG;rbs_motif=TAA;rbs_spacer=11bp;gc_cont=0.428
175	545	L3_063_250G2_scaffold_131_29	191.03	20	0	20		95055000		8	8	Carbamidomethylation; Oxidation (M)	58263	# 792 # 1973 # 1 # ID=6523_3;partial=00;start_type=ATG;rbs_motif=None;rbs_spacer=None;gc_cont=0.395
693	2947	L3_063_250G2_scaffold_131_50	95.76	4	0	4		13580000		2	2	Carbamidomethylation	63711	# 5229 # 8504 # 1 # ID=275_6;partial=00;start_type=ATG;rbs_motif=AAAAA;rbs_spacer=11bp;gc_cont=0.447
1120	3513	L3_063_250G2_scaffold_131_52	119.8	12	0	12		10801000		2	2	Oxidation (M)	31028	# 22806 # 25856 # -1 # ID=977_9;partial=00;start_type=ATG;rbs_motif=None;rbs_spacer=None;gc_cont=0.592
1088	2191	L3_063_250G2_scaffold_131_65	108.37	7	5	5		0		3	1		44342	Glucose-6-phosphate isomerase OS=Homo sapiens OX=9606 GN=GPI PE=1 SV=4
762	2176	L3_063_250G2_scaffold_131_82	92.59	9	0	9		25889000		3	3	Carbamidomethylation	32747	# 84706 # 85746 # 1 # ID=80_87;partial=00;start_type=ATG;rbs_motif=GGAG/GAGG;rbs_spacer=5-10bp;gc_cont=0.618
3019	5821	L3_063_250G2_scaffold_131_9	40.24	3	0	3		856150		1	1		33152	Sialate O-acetylesterase OS=Homo sapiens OX=9606 GN=SIAE PE=1 SV=1
1616	3329	L3_063_250G2_scaffold_1310_9	55.14	5	5	0	27482000			1	1	Oxidation (M)	42863	# 28462 # 28887 # 1 # ID=315_26;partial=00;start_type=ATG;rbs_motif=TAAA;rbs_spacer=6bp;gc_cont=0.392
641	5920	L3_063_250G2_scaffold_13106_2	37.03	17	0	17		190080		1	1		6862	Non-secretory ribonuclease OS=Homo sapiens OX=9606 GN=RNASE2 PE=1 SV=2
724	6139	L3_063_250G2_scaffold_13111_1	37.55	2	0	2		6164200		1	1		41722	Protein S100-A8 OS=Homo sapiens OX=9606 GN=S100A8 PE=1 SV=1
2782	2643	L3_063_250G2_scaffold_1312_11	56.08	1	0	1		295710		1	1	Carbamidomethylation	151927	Immunoglobulin lambda variable 6-57 OS=Homo sapiens OX=9606 GN=IGLV6-57 PE=1 SV=2
3086	4981	L3_063_250G2_scaffold_1312_4	63.84	3	3	0	534550			1	1		57237	Immunoglobulin heavy variable 3-9 OS=Homo sapiens OX=9606 GN=IGHV3-9 PE=1 SV=2
1975	5923	L3_063_250G2_scaffold_13132_1	41.2	5	5	5	1142300	0		1	1		18947	# 26993 # 29047 # 1 # ID=159_29;partial=00;start_type=ATG;rbs_motif=TAA;rbs_spacer=11bp;gc_cont=0.417
1208	397	L3_063_250G2_scaffold_1316_4	154.62	14	0	14		565290		10	4	Carbamidomethylation; Oxidation (M)	100029	# 137869 # 138780 # -1 # ID=226_105;partial=00;start_type=ATG;rbs_motif=TAAA;rbs_spacer=12bp;gc_cont=0.454
831	386	L3_063_250G2_scaffold_1316_7	187.86	11	1	10	88324	4467400		10	7	Carbamidomethylation; Oxidation (M)	125119	# 15828 # 17297 # 1 # ID=130_24;partial=00;start_type=ATG;rbs_motif=None;rbs_spacer=None;gc_cont=0.371
638	435	L3_063_250G2_scaffold_1318_4	188.59	44	0	44		68015000		10	10	Oxidation (M)	31213	# 20926 # 22530 # -1 # ID=1192_22;partial=00;start_type=ATG;rbs_motif=TAA;rbs_spacer=6bp;gc_cont=0.445
1823	1145	L3_063_250G2_scaffold_1318_8	127.83	8	1	7		1714400		5	4		83408	Immunoglobulin heavy variable 1-18 OS=Homo sapiens OX=9606 GN=IGHV1-18 PE=3 SV=1
1180	5760	L3_063_250G2_scaffold_13195_1	43	2	2	2	9953600	2342700		1	1		43270	# 16546 # 19938 # -1 # ID=1596_17;partial=00;start_type=ATG;rbs_motif=TAAA;rbs_spacer=12bp;gc_cont=0.409
730	1387	L3_063_250G2_scaffold_132_11	119.02	5	0	5		16643000		4	4		97262	# 182 # 1216 # -1 # ID=13539_2;partial=01;start_type=Edge;rbs_motif=None;rbs_spacer=None;gc_cont=0.469
2841	4205	L3_063_250G2_scaffold_132_17	38.24	1	0	1		0		1	1		108110	# 332785 # 333879 # -1 # ID=23_243;partial=00;start_type=ATG;rbs_motif=TAAAAA;rbs_spacer=9bp;gc_cont=0.394
2655	3620	L3_063_250G2_scaffold_132_3	73.85	9	0	9		406800		2	2		28331	Acid sphingomyelinase-like phosphodiesterase 3a OS=Homo sapiens OX=9606 GN=SMPDL3A PE=1 SV=2
611	2271	L3_063_250G2_scaffold_132_31	110.77	13	0	13		1460200		3	3	Oxidation (M)	29055	# 9389 # 10849 # 1 # ID=967_10;partial=00;start_type=ATG;rbs_motif=TAAA;rbs_spacer=9bp;gc_cont=0.485
1424	4877	L3_063_250G2_scaffold_132_32	79.2	6	0	6		0		2	1	Oxidation (M)	38079	# 15629 # 17419 # 1 # ID=420_11;partial=00;start_type=ATG;rbs_motif=GGAG/GAGG;rbs_spacer=5-10bp;gc_cont=0.422
1668	2911	L3_063_250G2_scaffold_132_52	107.38	12	0	12		6354300		2	2		25574	# 2691 # 3569 # -1 # ID=2311_3;partial=00;start_type=ATG;rbs_motif=AAAAA;rbs_spacer=9bp;gc_cont=0.495
1752	1345	L3_063_250G2_scaffold_132_61	130.63	18	6	12	1523600	50734		5	5		38318	# 121612 # 122601 # 1 # ID=57_117;partial=00;start_type=ATG;rbs_motif=GGAG/GAGG;rbs_spacer=5-10bp;gc_cont=0.603
873	485	L3_063_250G2_scaffold_132_71	197.25	21	15	17	5012200	12819000		9	9		58735	# 65929 # 67605 # -1 # ID=160_40;partial=00;start_type=ATG;rbs_motif=TAA;rbs_spacer=12bp;gc_cont=0.453
362	94	L3_063_250G2_scaffold_132_72	259.11	27	21	22	16388000	56448000		20	19	Oxidation (M)	110645	# 66290 # 67747 # 1 # ID=71_55;partial=00;start_type=ATG;rbs_motif=TAA;rbs_spacer=14bp;gc_cont=0.477
2434	6416	L3_063_250G2_scaffold_132_8	24.91	1	0	1		59156		1	1		86303	# 2775 # 3785 # -1 # ID=155_4;partial=00;start_type=ATG;rbs_motif=AATAA;rbs_spacer=5bp;gc_cont=0.433
27	29	L3_063_250G2_scaffold_1320_15	346.53	41	39	32	1254500000	309720000		33	29	Oxidation (M)	95493	# 83940 # 87056 # 1 # ID=31_79;partial=00;start_type=ATG;rbs_motif=TAA;rbs_spacer=10bp;gc_cont=0.379
3168	5151	L3_063_250G2_scaffold_13216_2	84.45	9	9	0	27617			1	1		18821	# 84820 # 86967 # -1 # ID=35_78;partial=00;start_type=ATG;rbs_motif=AAA;rbs_spacer=13bp;gc_cont=0.470
2933	4542	L3_063_250G2_scaffold_13218_1	51.86	4	0	4		124650		1	1		35172	# 44638 # 46785 # 1 # ID=116_36;partial=00;start_type=ATG;rbs_motif=TAAA;rbs_spacer=13bp;gc_cont=0.454
722	1502	L3_063_250G2_scaffold_1322_15	113.88	10	0	10		22925000		4	4		52084	# 67806 # 69098 # -1 # ID=221_56;partial=00;start_type=ATG;rbs_motif=AAA;rbs_spacer=9bp;gc_cont=0.387
1363	1139	L3_063_250G2_scaffold_1322_4	150.05	11	0	11		1245100		5	5	Carbamidomethylation	70247	# 46904 # 48604 # -1 # ID=480_41;partial=00;start_type=ATG;rbs_motif=AGGAG;rbs_spacer=5-10bp;gc_cont=0.591
1775	1769	L3_063_250G2_scaffold_1322_5	105.34	5	1	5	0	673270		4	4		127137	# 608 # 1159 # 1 # ID=10159_2;partial=00;start_type=ATG;rbs_motif=GGAGG;rbs_spacer=5-10bp;gc_cont=0.371
210	165	L3_063_250G2_scaffold_1322_8	272.08	45	8	45		872740		22	2	Carbamidomethylation	51099	# 17600 # 19744 # -1 # ID=1051_15;partial=00;start_type=ATG;rbs_motif=TAAA;rbs_spacer=9bp;gc_cont=0.497
2767	4755	L3_063_250G2_scaffold_13222_1	41.45	7	7	0	263470			1	1		16771	# 5496 # 6362 # 1 # ID=2815_7;partial=01;start_type=ATG;rbs_motif=GGAGG;rbs_spacer=5-10bp;gc_cont=0.448
852	3802	L3_063_250G2_scaffold_1324_18	67.53	11	0	11		14647000		1	1		15932	# 51056 # 54127 # 1 # ID=110_36;partial=00;start_type=ATG;rbs_motif=TAAAAA;rbs_spacer=7bp;gc_cont=0.419
513	617	L3_063_250G2_scaffold_1326_9	204.08	27	23	25	522410	18204000		10	3		46515	# 4916 # 6775 # -1 # ID=647_5;partial=00;start_type=ATG;rbs_motif=AATAA;rbs_spacer=6bp;gc_cont=0.433
1576	1919	L3_063_250G2_scaffold_1329_15	95.51	6	6	0	9870400			3	2	Carbamidomethylation; Oxidation (M)	56908	# 6433 # 8379 # 1 # ID=1344_7;partial=00;start_type=ATG;rbs_motif=TAAA;rbs_spacer=14bp;gc_cont=0.506
2711	5336	L3_063_250G2_scaffold_1329_16	64.1	26	26	26	1120900	535090		1	1		4949	Serpin B3 OS=Homo sapiens OX=9606 GN=SERPINB3 PE=1 SV=2
2837	4668	L3_063_250G2_scaffold_133_13	84.12	4	0	4		0		1	1		47090	# 120314 # 121405 # 1 # ID=57_116;partial=00;start_type=ATG;rbs_motif=AGGAG;rbs_spacer=5-10bp;gc_cont=0.634
2525	3972	L3_063_250G2_scaffold_133_41	46.94	5	5	0	370210			2	1		42933	# 23487 # 24518 # 1 # ID=576_29;partial=00;start_type=ATG;rbs_motif=AGGAGG;rbs_spacer=5-10bp;gc_cont=0.578
1377	2471	L3_063_250G2_scaffold_133_57	150.84	10	10	4	1815500			4	2		40004	# 20982 # 21833 # 1 # ID=1041_19;partial=01;start_type=ATG;rbs_motif=AGGAG;rbs_spacer=5-10bp;gc_cont=0.664
2120	4927	L3_063_250G2_scaffold_1331_2	45.76	3	0	3		1524500		1	1	Carbamidomethylation; Oxidation (M)	40080	# 37872 # 40031 # 1 # ID=608_37;partial=00;start_type=ATG;rbs_motif=TAA;rbs_spacer=12bp;gc_cont=0.434
1796	3754	L3_063_250G2_scaffold_1331_4	55.5	4	0	4		2874100		2	2	Carbamidomethylation	56053	# 107937 # 108695 # -1 # ID=81_86;partial=00;start_type=ATG;rbs_motif=TAAAAA;rbs_spacer=6bp;gc_cont=0.430
315	125	L3_063_250G2_scaffold_1331_7	243.24	32	28	22	8418000	104140		18	5	Carbamidomethylation; Oxidation (M)	80959	Immunoglobulin kappa variable 1-16 OS=Homo sapiens OX=9606 GN=IGKV1-16 PE=1 SV=2
3289	5908	L3_063_250G2_scaffold_1332_11	40.35	2	2	0	4828900			1	1		54305	# 16721 # 18058 # 1 # ID=726_13;partial=00;start_type=ATG;rbs_motif=TAAA;rbs_spacer=12bp;gc_cont=0.491
2170	5915	L3_063_250G2_scaffold_1334_1	40.86	1	1	0	675110			1	1		76858	# 43545 # 46205 # 1 # ID=302_30;partial=00;start_type=ATG;rbs_motif=AATAA;rbs_spacer=3bp;gc_cont=0.388
2036	1581	L3_063_250G2_scaffold_1334_10	142.86	8	8	0	1144000			4	3		77949	N-sulphoglucosamine sulphohydrolase OS=Homo sapiens OX=9606 GN=SGSH PE=1 SV=1
1944	3546	L3_063_250G2_scaffold_1334_7	97.47	18	18	0	576430			2	2		17974	# 312 # 2252 # -1 # ID=3064_2;partial=00;start_type=ATG;rbs_motif=AAA;rbs_spacer=13bp;gc_cont=0.440
1859	3698	L3_063_250G2_scaffold_1336_11	67.73	8	0	8		161200000		2	2		30406	# 12477 # 13988 # -1 # ID=1093_9;partial=00;start_type=ATG;rbs_motif=TAA;rbs_spacer=11bp;gc_cont=0.453
2100	5153	L3_063_250G2_scaffold_1336_12	81.88	12	0	12		29613000		1	1	Carbamidomethylation	14323	# 7052 # 7930 # -1 # ID=1169_6;partial=00;start_type=ATG;rbs_motif=TAA;rbs_spacer=11bp;gc_cont=0.418
982	5431	L3_063_250G2_scaffold_1336_13	55.95	8	0	8		0		1	1		16980	# 1527 # 2609 # -1 # ID=615_2;partial=00;start_type=ATG;rbs_motif=AGGAGG;rbs_spacer=11-12bp;gc_cont=0.436
683	726	L3_063_250G2_scaffold_1336_15	118.49	15	3	13		11978000		8	6	Oxidation (M)	53335	# 45907 # 49053 # 1 # ID=585_32;partial=00;start_type=ATG;rbs_motif=TAA;rbs_spacer=13bp;gc_cont=0.459
454	2013	L3_063_250G2_scaffold_1336_16	101.64	7	0	7		14258000		3	3	Carbamidomethylation	56364	# 19116 # 22523 # 1 # ID=51_15;partial=00;start_type=ATG;rbs_motif=TAAA;rbs_spacer=12bp;gc_cont=0.438
912	605	L3_063_250G2_scaffold_1336_19	114.28	9	0	9		9044500		9	7		104185	# 8726 # 10033 # -1 # ID=955_13;partial=00;start_type=ATG;rbs_motif=AACAA;rbs_spacer=10bp;gc_cont=0.412
2238	5370	L3_063_250G2_scaffold_1338_1	58.92	7	0	7		1392300		1	1		19995	Immunoglobulin kappa variable 4-1 OS=Homo sapiens OX=9606 GN=IGKV4-1 PE=1 SV=1
2249	4375	L3_063_250G2_scaffold_1339_5	83.99	9	9	0	14833000			1	1		17933	# 29461 # 30918 # 1 # ID=293_26;partial=00;start_type=ATG;rbs_motif=TAAAA;rbs_spacer=14bp;gc_cont=0.501
1975	2864	L3_063_250G2_scaffold_134_55	53.25	3	3	2	1142300	0		2	2		50037	Adenosine deaminase OS=Homo sapiens OX=9606 GN=ADA PE=1 SV=3
1717	1407	L3_063_250G2_scaffold_134_62	117.76	27	27	8	3862700	1049400		4	4		20547	# 28289 # 31522 # -1 # ID=250_25;partial=00;start_type=ATG;rbs_motif=TAAAAA;rbs_spacer=3bp;gc_cont=0.489
2932	2967	L3_063_250G2_scaffold_13405_1	44.53	2	2	0	239010			1	1		46196	# 27907 # 29373 # 1 # ID=205_20;partial=00;start_type=ATG;rbs_motif=TAA;rbs_spacer=11bp;gc_cont=0.501
2143	5795	L3_063_250G2_scaffold_1341_18	41.32	11	0	11		1908800		1	1		10219	# 44 # 1360 # -1 # ID=6182_1;partial=00;start_type=ATG;rbs_motif=AGGAG;rbs_spacer=5-10bp;gc_cont=0.595
254	377	L3_063_250G2_scaffold_1343_7	180.54	19	0	19		63430000		12	8	Carbamidomethylation; Oxidation (M)	72563	# 11839 # 13842 # 1 # ID=804_10;partial=00;start_type=ATG;rbs_motif=TAAA;rbs_spacer=11bp;gc_cont=0.361
702	1298	L3_063_250G2_scaffold_1343_8	167.18	24	0	24		41403000		6	3	Carbamidomethylation; Oxidation (M)	27349	# 23469 # 26870 # 1 # ID=110_20;partial=00;start_type=ATG;rbs_motif=TATAA;rbs_spacer=3bp;gc_cont=0.454
1568	6004	L3_063_250G2_scaffold_1344_1	34.97	10	0	10		126990		1	1	Carbamidomethylation; Oxidation (M)	22333	# 2 # 1375 # 1 # ID=9799_1;partial=10;start_type=Edge;rbs_motif=None;rbs_spacer=None;gc_cont=0.524
1726	2089	L3_063_250G2_scaffold_1344_2	100.72	9	0	9		2566500		3	3	Carbamidomethylation	39135	# 16028 # 17581 # -1 # ID=562_8;partial=00;start_type=ATG;rbs_motif=TAAA;rbs_spacer=11bp;gc_cont=0.448
1600	6273	L3_063_250G2_scaffold_1344_5	29.29	4	0	4		144720		1	1		20664	# 83 # 1480 # 1 # ID=10974_1;partial=01;start_type=ATG;rbs_motif=AGGAGG;rbs_spacer=5-10bp;gc_cont=0.587
781	3612	L3_063_250G2_scaffold_13454_1	73.76	7	0	7		12615000		2	2		45578	# 14863 # 16104 # -1 # ID=755_13;partial=00;start_type=ATG;rbs_motif=None;rbs_spacer=None;gc_cont=0.610
2438	3862	L3_063_250G2_scaffold_13479_2	94.24	7	7	0	504080			2	1		33057	# 18112 # 20124 # -1 # ID=449_23;partial=00;start_type=ATG;rbs_motif=TAAA;rbs_spacer=12bp;gc_cont=0.445
1504	4714	L3_063_250G2_scaffold_1348_13	52.52	3	0	3		3081400		1	1		38143	# 25320 # 25886 # -1 # ID=233_18;partial=00;start_type=ATG;rbs_motif=TAAAAA;rbs_spacer=11bp;gc_cont=0.489
3127	6128	L3_063_250G2_scaffold_1348_4	27.7	2	2	0	101300			1	1		43604	Resistin OS=Homo sapiens OX=9606 GN=RETN PE=1 SV=1
1951	6286	L3_063_250G2_scaffold_13498_2	28.24	8	0	8		106960		1	1		12633	# 43807 # 46017 # -1 # ID=358_25;partial=00;start_type=ATG;rbs_motif=TAAA;rbs_spacer=12bp;gc_cont=0.442
2283	4563	L3_063_250G2_scaffold_135_54	34.12	3	3	0	2431400			1	1		36117	# 89216 # 92413 # 1 # ID=46_65;partial=00;start_type=ATG;rbs_motif=TAAAAA;rbs_spacer=10bp;gc_cont=0.427
3011	6253	L3_063_250G2_scaffold_13512_1	31.63	3	3	0	266610			1	1		45259	# 65499 # 66356 # -1 # ID=232_49;partial=00;start_type=ATG;rbs_motif=TAAAAA;rbs_spacer=5bp;gc_cont=0.476
1836	2354	L3_063_250G2_scaffold_1352_18	124.08	23	0	23		9650200		3	3		17294	Immunoglobulin heavy variable 3-66 OS=Homo sapiens OX=9606 GN=IGHV3-66 PE=3 SV=1
272	288	L3_063_250G2_scaffold_1352_19	234.32	30	24	30	85277000	146350000		14	14		51952	# 279 # 1121 # 1 # ID=718_1;partial=00;start_type=ATG;rbs_motif=TAAAA;rbs_spacer=12bp;gc_cont=0.470
1487	1764	L3_063_250G2_scaffold_1352_5	113.3	36	11	24	0	3750800		4	4		14749	# 37938 # 38945 # 1 # ID=280_36;partial=00;start_type=ATG;rbs_motif=TAAAAA;rbs_spacer=10bp;gc_cont=0.456
2391	6130	L3_063_250G2_scaffold_13520_1	36.06	4	4	0	8324400			1	1		18157	# 2543 # 4402 # -1 # ID=535_3;partial=00;start_type=ATG;rbs_motif=AATAA;rbs_spacer=3bp;gc_cont=0.473
2222	5791	L3_063_250G2_scaffold_1353_1	45.2	3	3	0	1191500			1	1		31287	# 14648 # 15526 # -1 # ID=302_15;partial=00;start_type=ATG;rbs_motif=TAA;rbs_spacer=12bp;gc_cont=0.418
2903	4533	L3_063_250G2_scaffold_1353_6	61.06	3	0	3		0		1	1		62057	Immunoglobulin kappa variable 1D-33 OS=Homo sapiens OX=9606 GN=IGKV1D-33 PE=1 SV=2
207	206	L3_063_250G2_scaffold_13537_1	270.8	51	33	51	16382000	187720000		17	14	Carbamidomethylation; Oxidation (M)	42179	Immunoglobulin kappa variable 1-33 OS=Homo sapiens OX=9606 GN=IGKV1-33 PE=1 SV=2
984	1056	L3_063_250G2_scaffold_13538_2	182.8	23	23	7	12091000	366760		7	6		36623	# 1098 # 1751 # 1 # ID=6499_2;partial=00;start_type=ATG;rbs_motif=AGGAGG;rbs_spacer=5-10bp;gc_cont=0.427
2302	2998	L3_063_250G2_scaffold_1354_8	55.86	7	7	0	2202700			2	2		40727	# 16779 # 17432 # -1 # ID=453_14;partial=00;start_type=ATG;rbs_motif=AGGAGG;rbs_spacer=5-10bp;gc_cont=0.433
683	2410	L3_063_250G2_scaffold_1355_10	65.23	5	3	3		1425400		3	1		53468	# 33459 # 36986 # 1 # ID=456_24;partial=00;start_type=ATG;rbs_motif=TAAAAA;rbs_spacer=8bp;gc_cont=0.401
2473	4106	L3_063_250G2_scaffold_1355_16	40.92	3	3	0	706880			1	1		45932	# 27310 # 28395 # 1 # ID=585_19;partial=00;start_type=ATG;rbs_motif=TAA;rbs_spacer=11bp;gc_cont=0.485
1309	4468	L3_063_250G2_scaffold_13555_2	78.76	30	30	0	99553000			1	1	Oxidation (M)	6915	# 10335 # 10652 # 1 # ID=1831_7;partial=00;start_type=ATG;rbs_motif=TATAA;rbs_spacer=3bp;gc_cont=0.409
450	434	L3_063_250G2_scaffold_136_23	185.75	26	22	16	8360000	20376000		10	10	Carbamidomethylation; Oxidation (M)	51724	# 4324 # 5169 # -1 # ID=4551_5;partial=01;start_type=Edge;rbs_motif=None;rbs_spacer=None;gc_cont=0.403
278	359	L3_063_250G2_scaffold_136_24	222.01	32	24	21	174250000	78447000		12	8	Oxidation (M)	45968	# 925 # 1947 # 1 # ID=2822_2;partial=00;start_type=ATG;rbs_motif=AGGAGG;rbs_spacer=3-4bp;gc_cont=0.608
2667	3744	L3_063_250G2_scaffold_136_33	60.54	9	0	9		105150		2	2		31726	# 3966 # 4583 # 1 # ID=1010_3;partial=00;start_type=ATG;rbs_motif=TAAAA;rbs_spacer=12bp;gc_cont=0.432
3030	4545	L3_063_250G2_scaffold_136_39	44.34	2	0	2		399320		1	1		76057	# 34101 # 35225 # -1 # ID=395_32;partial=00;start_type=ATG;rbs_motif=TAAA;rbs_spacer=12bp;gc_cont=0.420
478	513	L3_063_250G2_scaffold_136_40	197.47	31	17	27	44781000	84076000		11	11		41378	Integrin alpha-M OS=Homo sapiens OX=9606 GN=ITGAM PE=1 SV=2
1822	2852	L3_063_250G2_scaffold_136_47	64.2	2	0	2		2146200		2	2		88651	# 2 # 268 # 1 # ID=302_1;partial=10;start_type=Edge;rbs_motif=None;rbs_spacer=None;gc_cont=0.419
2844	4394	L3_063_250G2_scaffold_136_52	41.81	1	0	1		254960		1	1		92196	# 15829 # 16758 # -1 # ID=747_20;partial=00;start_type=ATG;rbs_motif=None;rbs_spacer=None;gc_cont=0.624
2368	4028	L3_063_250G2_scaffold_136_56	45.01	4	2	3	81915	0		2	2		58069	Integrin beta-2 OS=Homo sapiens OX=9606 GN=ITGB2 PE=1 SV=2
2288	2099	L3_063_250G2_scaffold_136_59	113.24	10	4	6	73697	945950		3	3		43856	# 2293 # 3156 # 1 # ID=1800_2;partial=00;start_type=ATG;rbs_motif=AGGAG;rbs_spacer=5-10bp;gc_cont=0.631
2524	6122	L3_063_250G2_scaffold_136_64	33.87	1	0	1		345680		1	1		73674	# 5694 # 6950 # 1 # ID=1247_4;partial=00;start_type=ATG;rbs_motif=TAAA;rbs_spacer=12bp;gc_cont=0.414
2814	3459	L3_063_250G2_scaffold_136_66	58.44	2	0	2		921620		1	1		64141	# 32891 # 37768 # -1 # ID=746_38;partial=00;start_type=ATG;rbs_motif=AGGA;rbs_spacer=5-10bp;gc_cont=0.572
3125	5986	L3_063_250G2_scaffold_136_7	36.07	1	0	1		657820		1	1		74762	Immunoglobulin heavy constant gamma 2 OS=Homo sapiens OX=9606 GN=IGHG2 PE=1 SV=2
70	4812	L3_063_250G2_scaffold_13623_1	76.32	2	2	2	1662800	1935000		2	2		45632	# 77216 # 78580 # 1 # ID=143_62;partial=00;start_type=ATG;rbs_motif=AGGAGG;rbs_spacer=5-10bp;gc_cont=0.467
1855	1412	L3_063_250G2_scaffold_1363_6	115.74	6	5	4		0		4	1	Carbamidomethylation	79608	# 162420 # 164711 # -1 # ID=116_133;partial=00;start_type=ATG;rbs_motif=AACAA;rbs_spacer=14bp;gc_cont=0.471
786	393	L3_063_250G2_scaffold_1363_9	185.94	22	0	22		36294000		10	10	Carbamidomethylation; Oxidation (M)	60758	# 27759 # 31238 # -1 # ID=554_22;partial=00;start_type=ATG;rbs_motif=None;rbs_spacer=None;gc_cont=0.593
1326	3007	L3_063_250G2_scaffold_1364_15	116.75	22	0	22		33747000		2	2	Oxidation (M)	13483	Immunoglobulin lambda variable 3-1 OS=Homo sapiens OX=9606 GN=IGLV3-1 PE=1 SV=2
1573	2073	L3_063_250G2_scaffold_1364_17	98.38	7	0	7		2648600		3	2	Carbamidomethylation	56723	Annexin A6 OS=Homo sapiens OX=9606 GN=ANXA6 PE=1 SV=3
3334	6250	L3_063_250G2_scaffold_1364_18	28.99	18	0	18		314190		1	1		7272	# 26718 # 28181 # 1 # ID=400_26;partial=00;start_type=ATG;rbs_motif=TAA;rbs_spacer=12bp;gc_cont=0.459
727	919	L3_063_250G2_scaffold_1364_4	161.42	16	5	16		6916700		6	4	Oxidation (M)	55430	# 73557 # 75014 # -1 # ID=267_47;partial=00;start_type=ATG;rbs_motif=TAA;rbs_spacer=14bp;gc_cont=0.433
1382	1177	L3_063_250G2_scaffold_1364_5	162.01	29	18	25	1736900	4703300		5	5	Oxidation (M)	34957	# 54303 # 55760 # -1 # ID=300_34;partial=00;start_type=ATG;rbs_motif=TAA;rbs_spacer=14bp;gc_cont=0.420
3041	4612	L3_063_250G2_scaffold_1364_9	41.21	8	0	8		92418		1	1	Oxidation (M)	18238	# 90947 # 91789 # -1 # ID=238_71;partial=00;start_type=ATG;rbs_motif=AATAA;rbs_spacer=7bp;gc_cont=0.493
3317	6124	L3_063_250G2_scaffold_13650_2	34.91	3	3	0	738700			1	1		41074	# 84699 # 85589 # -1 # ID=74_77;partial=00;start_type=ATG;rbs_motif=AGGAG/GGAGG;rbs_spacer=11-12bp;gc_cont=0.471
1392	1294	L3_063_250G2_scaffold_1366_8	143.16	9	9	4	1132100	0		5	5		84691	# 1 # 1296 # 1 # ID=9676_1;partial=10;start_type=Edge;rbs_motif=None;rbs_spacer=None;gc_cont=0.421
3022	4452	L3_063_250G2_scaffold_13663_1	54.47	3	3	0	20544			1	1		43551	Immunoglobulin kappa variable 2D-29 OS=Homo sapiens OX=9606 GN=IGKV2D-29 PE=3 SV=1
3107	5393	L3_063_250G2_scaffold_13689_2	60.05	5	5	0	0			1	1		27528	# 2033 # 2788 # 1 # ID=5035_2;partial=00;start_type=ATG;rbs_motif=TAAAA;rbs_spacer=13bp;gc_cont=0.464
2588	3380	L3_063_250G2_scaffold_137_10	111.32	5	0	5		751370		2	2		64319	# 2033 # 2788 # 1 # ID=465_2;partial=00;start_type=ATG;rbs_motif=TAAAA;rbs_spacer=13bp;gc_cont=0.488
2204	2635	L3_063_250G2_scaffold_137_13	66.54	3	0	3		733470		2	2		71488	# 3166 # 3750 # 1 # ID=2714_3;partial=00;start_type=ATG;rbs_motif=TAA;rbs_spacer=11bp;gc_cont=0.421
1657	1220	L3_063_250G2_scaffold_137_23	141.01	8	4	5	1697700	1009300		5	5		88284	# 2861 # 4267 # 1 # ID=3816_6;partial=00;start_type=ATG;rbs_motif=AGGAG;rbs_spacer=5-10bp;gc_cont=0.642
1364	1451	L3_063_250G2_scaffold_137_32	103.53	5	0	5		1549700		4	3		111108	# 22239 # 24029 # 1 # ID=539_26;partial=00;start_type=ATG;rbs_motif=AGGAGG;rbs_spacer=5-10bp;gc_cont=0.487
1875	3645	L3_063_250G2_scaffold_137_34	79.18	4	0	4		1084200		2	2	Oxidation (M)	54066	# 104800 # 106236 # -1 # ID=55_59;partial=00;start_type=ATG;rbs_motif=TAAA;rbs_spacer=9bp;gc_cont=0.447
1457	4793	L3_063_250G2_scaffold_137_37	49.56	2	0	2		1647700		1	1		45095	Serum amyloid P-component OS=Homo sapiens OX=9606 GN=APCS PE=1 SV=2
1357	532	L3_063_250G2_scaffold_137_40	166.05	10	10	1	3399900			9	8		121389	# 5073 # 6428 # 1 # ID=902_7;partial=00;start_type=ATG;rbs_motif=TAAA;rbs_spacer=11bp;gc_cont=0.392
216	179	L3_063_250G2_scaffold_137_48	262.81	31	24	21	72750000	28086000		17	5	Carbamidomethylation; Oxidation (M)	65621	# 41435 # 42709 # -1 # ID=807_42;partial=00;start_type=ATG;rbs_motif=AGxAGG/AGGxGG;rbs_spacer=5-10bp;gc_cont=0.423
2062	5060	L3_063_250G2_scaffold_137_5	47.08	7	0	7		3723200		1	1		17087	# 27014 # 28672 # -1 # ID=124_27;partial=00;start_type=ATG;rbs_motif=AACAA;rbs_spacer=15bp;gc_cont=0.410
162	262	L3_063_250G2_scaffold_137_50	253.24	31	21	23	4754300	28713		17	2	Carbamidomethylation	55849	# 107687 # 108979 # -1 # ID=238_84;partial=00;start_type=ATG;rbs_motif=TAA;rbs_spacer=4bp;gc_cont=0.466
2345	2557	L3_063_250G2_scaffold_137_54	58.17	9	0	9		196300		3	3		34922	# 93291 # 96323 # 1 # ID=75_71;partial=00;start_type=ATG;rbs_motif=AAAAA;rbs_spacer=9bp;gc_cont=0.414
2936	3947	L3_063_250G2_scaffold_137_55	68.39	2	0	2		88088		1	1		97631	# 76904 # 78787 # -1 # ID=237_61;partial=00;start_type=ATG;rbs_motif=TAA;rbs_spacer=11bp;gc_cont=0.519
2917	5031	L3_063_250G2_scaffold_137_56	50.2	2	2	0	1212900			1	1		50625	# 1289 # 2281 # 1 # ID=518_4;partial=00;start_type=ATG;rbs_motif=TAAA;rbs_spacer=12bp;gc_cont=0.376
2297	2599	L3_063_250G2_scaffold_137_57	48.34	4	0	4		2072900		2	2		41567	# 80664 # 82415 # -1 # ID=237_63;partial=00;start_type=ATG;rbs_motif=TAAAAA;rbs_spacer=9bp;gc_cont=0.481
650	427	L3_063_250G2_scaffold_137_58	224.82	25	10	25	1903800	17183000		10	10	Carbamidomethylation	63565	# 12817 # 13734 # 1 # ID=280_14;partial=00;start_type=ATG;rbs_motif=TAA;rbs_spacer=13bp;gc_cont=0.448
338	128	L3_063_250G2_scaffold_137_59	278.91	22	14	20	6716100	22977000		17	16	Oxidation (M)	111520	# 21009 # 21455 # -1 # ID=1539_21;partial=01;start_type=Edge;rbs_motif=None;rbs_spacer=None;gc_cont=0.432
202	18	L3_063_250G2_scaffold_137_61	329.86	46	41	26	74354000	4881500		28	15	Carbamidomethylation; Oxidation (M)	84337	# 20155 # 21678 # -1 # ID=432_18;partial=00;start_type=ATG;rbs_motif=TAA;rbs_spacer=11bp;gc_cont=0.476
919	696	L3_063_250G2_scaffold_137_62	222	17	17	6	24130000	1440800		7	6		70786	# 24990 # 26198 # 1 # ID=576_30;partial=00;start_type=ATG;rbs_motif=AGGAG;rbs_spacer=5-10bp;gc_cont=0.601
253	177	L3_063_250G2_scaffold_137_66	252.01	22	17	19	28168000	97284000		15	15	Carbamidomethylation	89617	# 71898 # 73907 # 1 # ID=129_73;partial=00;start_type=ATG;rbs_motif=TAA;rbs_spacer=11bp;gc_cont=0.473
1014	1564	L3_063_250G2_scaffold_137_69	93.5	5	0	5		4955800		4	4	Carbamidomethylation	99958	# 55025 # 56089 # 1 # ID=100_48;partial=00;start_type=ATG;rbs_motif=AGGAGG;rbs_spacer=5-10bp;gc_cont=0.430
2973	4729	L3_063_250G2_scaffold_1372_6	45.57	4	0	4		0		1	1		29979	# 8503 # 9660 # 1 # ID=337_11;partial=00;start_type=ATG;rbs_motif=GGA/GAG/AGG;rbs_spacer=5-10bp;gc_cont=0.627
2251	4573	L3_063_250G2_scaffold_1373_6	42.17	3	0	3		0		1	1		33031	# 83999 # 84583 # 1 # ID=125_81;partial=00;start_type=ATG;rbs_motif=GGAG/GAGG;rbs_spacer=5-10bp;gc_cont=0.328
1277	1219	L3_063_250G2_scaffold_1373_8	124.6	11	0	11		964230		6	2	Oxidation (M)	66641	# 4640 # 6226 # -1 # ID=2429_5;partial=00;start_type=ATG;rbs_motif=TAAA;rbs_spacer=14bp;gc_cont=0.474
3361	6506	L3_063_250G2_scaffold_13744_1	25.95	7	7	0	186030			1	1		12443	# 7418 # 8533 # -1 # ID=1284_9;partial=00;start_type=ATG;rbs_motif=AGGAGG;rbs_spacer=5-10bp;gc_cont=0.429
2014	4995	L3_063_250G2_scaffold_13757_1	51.53	2	2	2	502440	737740		1	1		46299	# 3915 # 4328 # 1 # ID=2442_7;partial=00;start_type=ATG;rbs_motif=AGGAGG;rbs_spacer=5-10bp;gc_cont=0.539
2173	3275	L3_063_250G2_scaffold_1376_14	57.25	3	0	3		252250		1	1		53203	# 1 # 1155 # 1 # ID=14302_1;partial=11;start_type=Edge;rbs_motif=None;rbs_spacer=None;gc_cont=0.483
2122	3679	L3_063_250G2_scaffold_1376_7	63.26	16	0	16		2987900		2	2		15498	# 114758 # 116095 # 1 # ID=35_97;partial=00;start_type=ATG;rbs_motif=TAA;rbs_spacer=11bp;gc_cont=0.461
719	5775	L3_063_250G2_scaffold_13773_1	48.99	5	0	5		34835000		1	1		16513	# 17171 # 18364 # -1 # ID=922_12;partial=00;start_type=ATG;rbs_motif=TAA;rbs_spacer=11bp;gc_cont=0.477
2945	4139	L3_063_250G2_scaffold_1378_4	55.47	3	3	0	0			1	1		52456	# 51447 # 53057 # 1 # ID=441_44;partial=00;start_type=ATG;rbs_motif=AGGAG;rbs_spacer=5-10bp;gc_cont=0.431
2307	3208	L3_063_250G2_scaffold_1379_6	55.37	4	4	0	378540			2	2		89809	# 54476 # 56137 # 1 # ID=209_30;partial=00;start_type=ATG;rbs_motif=TAAAA;rbs_spacer=4bp;gc_cont=0.444
2606	4066	L3_063_250G2_scaffold_138_15	37.21	5	0	5		413480		2	1		39709	# 548 # 2254 # 1 # ID=708_2;partial=00;start_type=ATG;rbs_motif=TAA;rbs_spacer=3bp;gc_cont=0.467
688	1909	L3_063_250G2_scaffold_138_20	83.08	3	2	2	551750	821290		3	1		115606	Alkaline phosphatase placental type OS=Homo sapiens OX=9606 GN=ALPP PE=1 SV=2
386	969	L3_063_250G2_scaffold_138_3	165.08	29	0	29		66976000		7	7	Carbamidomethylation; Oxidation (M)	26852	# 76585 # 77586 # -1 # ID=547_52;partial=00;start_type=ATG;rbs_motif=TAAA;rbs_spacer=12bp;gc_cont=0.470
3102	6015	L3_063_250G2_scaffold_138_36	35.23	7	0	7		5108000		1	1		12833	# 15668 # 16678 # -1 # ID=342_14;partial=00;start_type=ATG;rbs_motif=AGGAG/GGAGG;rbs_spacer=11-12bp;gc_cont=0.636
1704	3659	L3_063_250G2_scaffold_138_37	73.52	19	0	19		2464100		2	2	Oxidation (M)	11400	# 2285 # 2794 # 1 # ID=518_5;partial=00;start_type=ATG;rbs_motif=AATAA;rbs_spacer=3bp;gc_cont=0.431
462	3978	L3_063_250G2_scaffold_138_5	60.99	2	0	2		5996500		1	1	Oxidation (M)	78678	Ferritin light chain OS=Homo sapiens OX=9606 GN=FTL PE=1 SV=2
1668	2915	L3_063_250G2_scaffold_138_51	96.25	11	0	11		5180300		2	2		25647	# 1528 # 2829 # 1 # ID=5724_3;partial=01;start_type=ATG;rbs_motif=TAAAAA;rbs_spacer=15bp;gc_cont=0.404
2315	3583	L3_063_250G2_scaffold_138_62	84.71	8	8	0	2916500			2	2		32135	# 46167 # 47351 # 1 # ID=92_49;partial=00;start_type=ATG;rbs_motif=AGGAG;rbs_spacer=5-10bp;gc_cont=0.626
1443	961	L3_063_250G2_scaffold_138_63	162.9	16	0	16		2271300		6	5	Carbamidomethylation	60295	# 20936 # 21361 # 1 # ID=988_17;partial=00;start_type=ATG;rbs_motif=TAAA;rbs_spacer=6bp;gc_cont=0.411
1214	458	L3_063_250G2_scaffold_138_64	188.18	12	2	10	197100	1527600		10	9		118523	# 46614 # 47039 # 1 # ID=608_42;partial=00;start_type=ATG;rbs_motif=TAAA;rbs_spacer=11bp;gc_cont=0.390
1233	5259	L3_063_250G2_scaffold_1380_20	67.23	3	0	3		2715200		1	1		56437	# 3 # 2018 # -1 # ID=7929_1;partial=11;start_type=Edge;rbs_motif=None;rbs_spacer=None;gc_cont=0.408
954	2416	L3_063_250G2_scaffold_13814_1	96.65	10	0	10		1548600		3	1		32512	# 30 # 3182 # 1 # ID=191_1;partial=00;start_type=ATG;rbs_motif=AATAA;rbs_spacer=7bp;gc_cont=0.412
1062	4270	L3_063_250G2_scaffold_13815_1	60.6	3	0	3		8301500		1	1		43095	# 45605 # 46453 # -1 # ID=145_49;partial=00;start_type=ATG;rbs_motif=None;rbs_spacer=None;gc_cont=0.588
1803	3631	L3_063_250G2_scaffold_1382_10	76.45	8	0	8		1093100		2	1	Carbamidomethylation; Oxidation (M)	40935	# 12692 # 14797 # 1 # ID=363_10;partial=00;start_type=ATG;rbs_motif=AGGAG;rbs_spacer=5-10bp;gc_cont=0.613
2015	3292	L3_063_250G2_scaffold_1382_9	103.72	9	9	9	1891900	4029400		2	2		31269	Immunoglobulin kappa variable 6D-21 OS=Homo sapiens OX=9606 GN=IGKV6D-21 PE=3 SV=1
2437	3363	L3_063_250G2_scaffold_1385_17	38.76	1	1	0	671570			1	1		73602	# 1235 # 1975 # -1 # ID=8115_2;partial=01;start_type=Edge;rbs_motif=None;rbs_spacer=None;gc_cont=0.587
1674	3185	L3_063_250G2_scaffold_13885_1	95.61	11	11	6	0	1799900		2	2	Oxidation (M)	27555	Deoxyribonuclease-1 OS=Homo sapiens OX=9606 GN=DNASE1 PE=1 SV=1
1061	1415	L3_063_250G2_scaffold_1389_12	156.57	18	9	14	5829800	2035200		4	4		36069	# 10405 # 13044 # -1 # ID=1506_12;partial=00;start_type=ATG;rbs_motif=AGGAGG;rbs_spacer=5-10bp;gc_cont=0.642
2525	3312	L3_063_250G2_scaffold_1389_2	46.94	4	4	0	370210			2	1		50878	# 1814 # 2836 # 1 # ID=5711_3;partial=01;start_type=ATG;rbs_motif=TAAAAA;rbs_spacer=12bp;gc_cont=0.460
250	19	L3_063_250G2_scaffold_139_12	301.31	43	41	30	100140000	30256000		22	18	Oxidation (M)	67653	# 96340 # 97995 # 1 # ID=75_72;partial=00;start_type=ATG;rbs_motif=TAAA;rbs_spacer=15bp;gc_cont=0.424
3074	4910	L3_063_250G2_scaffold_139_30	62.32	3	3	0	140930			1	1		66474	# 964 # 1524 # 1 # ID=1026_2;partial=00;start_type=ATG;rbs_motif=AGGAG;rbs_spacer=5-10bp;gc_cont=0.652
302	1653	L3_063_250G2_scaffold_13927_1	118.54	11	9	5	0	0		5	2	Oxidation (M)	42164	# 12681 # 14159 # 1 # ID=1221_11;partial=00;start_type=ATG;rbs_motif=AATAA;rbs_spacer=4bp;gc_cont=0.490
2730	5689	L3_063_250G2_scaffold_1393_11	45.33	2	0	2		851530		1	1		45999	# 2800 # 3828 # -1 # ID=4319_6;partial=01;start_type=Edge;rbs_motif=None;rbs_spacer=None;gc_cont=0.400
878	1214	L3_063_250G2_scaffold_1393_3	140.51	12	3	10		16158000		5	4	Carbamidomethylation	48513	# 2 # 1012 # 1 # ID=163_1;partial=10;start_type=Edge;rbs_motif=None;rbs_spacer=None;gc_cont=0.447
263	2750	L3_063_250G2_scaffold_1393_9	67.6	2	2	2	4335200	2691400		2	1		120051	# 21161 # 22171 # -1 # ID=970_18;partial=01;start_type=Edge;rbs_motif=None;rbs_spacer=None;gc_cont=0.440
2085	3694	L3_063_250G2_scaffold_13931_2	93.69	10	3	10	184130	542350		2	2		28183	# 14898 # 16535 # -1 # ID=1596_16;partial=00;start_type=ATG;rbs_motif=TAA;rbs_spacer=10bp;gc_cont=0.397
1586	1750	L3_063_250G2_scaffold_1394_4	152.39	32	10	32		0		4	1	Carbamidomethylation; Oxidation (M)	18310	# 16278 # 17786 # 1 # ID=1149_19;partial=00;start_type=ATG;rbs_motif=AGGAG;rbs_spacer=5-10bp;gc_cont=0.390
365	1616	L3_063_250G2_scaffold_13966_1	107.61	10	0	10		16493000		4	4		42838	# 705 # 1697 # 1 # ID=709_2;partial=00;start_type=ATG;rbs_motif=TAA;rbs_spacer=11bp;gc_cont=0.436
1534	5332	L3_063_250G2_scaffold_1399_17	64.25	3	3	0	1997500			1	1		46219	# 85995 # 88859 # -1 # ID=408_69;partial=00;start_type=ATG;rbs_motif=AATAA;rbs_spacer=7bp;gc_cont=0.403
2933	4475	L3_063_250G2_scaffold_14_13	51.86	3	0	3		124650		1	1		51474	# 16301 # 16762 # -1 # ID=566_18;partial=00;start_type=ATG;rbs_motif=TAAAAA;rbs_spacer=10bp;gc_cont=0.424
371	246	L3_063_250G2_scaffold_14_15	246.66	37	29	23	6589900			13	3	Carbamidomethylation; Oxidation (M)	53952	# 2 # 1195 # -1 # ID=513_1;partial=00;start_type=ATG;rbs_motif=TAAA;rbs_spacer=12bp;gc_cont=0.454
570	384	L3_063_250G2_scaffold_14_150	218.63	16	15	9	20998000	328530		10	9	Carbamidomethylation	84804	Carboxypeptidase O OS=Homo sapiens OX=9606 GN=CPO PE=1 SV=1
1773	1736	L3_063_250G2_scaffold_14_154	141.74	20	17	3	6149300	0		5	5		30551	# 18880 # 21882 # -1 # ID=915_14;partial=00;start_type=ATG;rbs_motif=TAA;rbs_spacer=12bp;gc_cont=0.388
2289	3047	L3_063_250G2_scaffold_14_19	94.14	8	0	8		1094300		2	2	Carbamidomethylation	48005	# 40547 # 42838 # 1 # ID=438_34;partial=00;start_type=ATG;rbs_motif=TAAAAA;rbs_spacer=10bp;gc_cont=0.487
269	1100	L3_063_250G2_scaffold_14_28	205.12	38	28	31	57633			6	1	Carbamidomethylation	21672	# 57758 # 58801 # -1 # ID=35_57;partial=00;start_type=ATG;rbs_motif=TAAAAA;rbs_spacer=11bp;gc_cont=0.448
248	4368	L3_063_250G2_scaffold_14_36	57.9	1	0	1		25524		1	1		122568	# 5398 # 6510 # 1 # ID=258_5;partial=00;start_type=ATG;rbs_motif=TAGAA;rbs_spacer=13bp;gc_cont=0.444
1931	3533	L3_063_250G2_scaffold_14_71	95.19	8	0	8		2326300		2	2		34278	Alpha-1-acid glycoprotein 1 OS=Homo sapiens OX=9606 GN=ORM1 PE=1 SV=1
2211	2719	L3_063_250G2_scaffold_14_75	80.03	3	0	3		4902300		2	2	Oxidation (M)	108758	# 65 # 652 # 1 # ID=7301_1;partial=00;start_type=ATG;rbs_motif=AGGAGG;rbs_spacer=5-10bp;gc_cont=0.605
3128	6133	L3_063_250G2_scaffold_14_76	29.65	1	1	0	0			1	1		95187	Desmoplakin OS=Homo sapiens OX=9606 GN=DSP PE=1 SV=3
1711	2952	L3_063_250G2_scaffold_14_99	86.31	7	0	7		1667300		2	2	Carbamidomethylation	40629	# 9505 # 9981 # 1 # ID=1631_6;partial=00;start_type=ATG;rbs_motif=AAA;rbs_spacer=3bp;gc_cont=0.411
3348	6328	L3_063_250G2_scaffold_140_2	30	3	3	0	524740			1	1		27124	Immunoglobulin kappa variable 6-21 OS=Homo sapiens OX=9606 GN=IGKV6-21 PE=3 SV=1
1644	4234	L3_063_250G2_scaffold_140_6	76.82	11	11	0	124560000			1	1		14550	# 6359 # 7366 # -1 # ID=2490_6;partial=01;start_type=Edge;rbs_motif=None;rbs_spacer=None;gc_cont=0.419
2448	4536	L3_063_250G2_scaffold_140_8	70.28	3	3	0	2131500			1	1		34759	# 4163 # 5182 # 1 # ID=1755_5;partial=00;start_type=ATG;rbs_motif=AGGAGG;rbs_spacer=5-10bp;gc_cont=0.424
2549	5506	L3_063_250G2_scaffold_14016_1	55.83	3	3	0	0			1	1		35714	# 8413 # 9168 # 1 # ID=1344_8;partial=00;start_type=ATG;rbs_motif=TAAA;rbs_spacer=12bp;gc_cont=0.515
3025	4485	L3_063_250G2_scaffold_1402_9	58.43	3	3	0	0			1	1		60686	# 17114 # 18115 # -1 # ID=1067_19;partial=00;start_type=ATG;rbs_motif=TAA;rbs_spacer=11bp;gc_cont=0.454
1946	3570	L3_063_250G2_scaffold_1404_11	83.23	15	0	15		2317900		2	2		17641	Serum albumin OS=Homo sapiens OX=9606 GN=ALB PE=1 SV=2
2222	5789	L3_063_250G2_scaffold_1404_4	45.2	3	3	0	1191500			1	1		31263	# 35 # 1030 # 1 # ID=508_1;partial=00;start_type=ATG;rbs_motif=GGxGG;rbs_spacer=5-10bp;gc_cont=0.495
1756	3911	L3_063_250G2_scaffold_1405_5	67.24	3	3	0	13651000			1	1	Oxidation (M)	60927	# 50165 # 53707 # 1 # ID=287_37;partial=00;start_type=ATG;rbs_motif=AGGAG;rbs_spacer=5-10bp;gc_cont=0.638
1940	5478	L3_063_250G2_scaffold_14054_1	56.05	22	22	0	7102500			1	1		5422	# 82794 # 84179 # -1 # ID=160_56;partial=00;start_type=ATG;rbs_motif=TAA;rbs_spacer=11bp;gc_cont=0.438
3257	5719	L3_063_250G2_scaffold_1407_12	43.26	5	0	5		691710		1	1		29192	Keratin type I cytoskeletal 17 OS=Homo sapiens OX=9606 GN=KRT17 PE=1 SV=2
2681	3840	L3_063_250G2_scaffold_1407_13	48.63	2	0	2		34663		2	2	Carbamidomethylation	121675	# 36565 # 38691 # -1 # ID=545_38;partial=00;start_type=ATG;rbs_motif=AGGAG;rbs_spacer=5-10bp;gc_cont=0.621
3289	5906	L3_063_250G2_scaffold_14073_1	40.35	2	2	0	4828900			1	1		43426	# 51063 # 52313 # -1 # ID=249_46;partial=00;start_type=ATG;rbs_motif=TAAAA;rbs_spacer=3bp;gc_cont=0.453
2525	3027	L3_063_250G2_scaffold_1408_4	46.94	5	5	0	370210			2	1		43175	# 43778 # 44989 # 1 # ID=222_40;partial=00;start_type=ATG;rbs_motif=AGGAGG;rbs_spacer=5-10bp;gc_cont=0.595
180	370	L3_063_250G2_scaffold_141_37	244.11	46	0	46		425930000		15	15	Carbamidomethylation; Oxidation (M)	36677	# 61302 # 62642 # -1 # ID=142_62;partial=00;start_type=ATG;rbs_motif=TAA;rbs_spacer=11bp;gc_cont=0.397
2293	2448	L3_063_250G2_scaffold_141_38	68.95	13	0	13		985130		3	3		38112	# 153086 # 154987 # -1 # ID=159_109;partial=00;start_type=ATG;rbs_motif=TAAAA;rbs_spacer=12bp;gc_cont=0.488
2120	3624	L3_063_250G2_scaffold_141_41	75.19	6	0	6		3575100		2	2	Carbamidomethylation; Oxidation (M)	39903	# 4832 # 6934 # 1 # ID=1310_4;partial=00;start_type=ATG;rbs_motif=TAAA;rbs_spacer=15bp;gc_cont=0.459
923	1565	L3_063_250G2_scaffold_141_42	117.81	11	3	11		46323000		4	1		45308	Immunoglobulin heavy variable 4-59 OS=Homo sapiens OX=9606 GN=IGHV4-59 PE=1 SV=2
1796	1757	L3_063_250G2_scaffold_141_43	91.36	8	0	8		4378400		4	4	Carbamidomethylation	52212	Immunoglobulin heavy variable 4-61 OS=Homo sapiens OX=9606 GN=IGHV4-61 PE=3 SV=1
1460	1629	L3_063_250G2_scaffold_141_45	93.47	11	0	11		6753300		4	4		45556	# 101018 # 103441 # 1 # ID=226_75;partial=00;start_type=ATG;rbs_motif=TAAA;rbs_spacer=9bp;gc_cont=0.475
2210	2490	L3_063_250G2_scaffold_141_52	87.96	7	0	7		0		3	3		57709	# 23307 # 24326 # -1 # ID=482_23;partial=00;start_type=ATG;rbs_motif=TAA;rbs_spacer=11bp;gc_cont=0.471
1433	915	L3_063_250G2_scaffold_141_53	156.72	22	0	22		6324200		6	6	Carbamidomethylation; Oxidation (M)	40632	# 42374 # 45550 # -1 # ID=138_40;partial=00;start_type=ATG;rbs_motif=TAAA;rbs_spacer=12bp;gc_cont=0.457
1581	1323	L3_063_250G2_scaffold_141_57	134.18	15	0	15		4800400		5	5	Oxidation (M)	41298	Filamin-A OS=Homo sapiens OX=9606 GN=FLNA PE=1 SV=4
2523	2962	L3_063_250G2_scaffold_141_61	73.47	6	0	6		279490		2	2		45894	# 39272 # 42487 # 1 # ID=51_28;partial=00;start_type=ATG;rbs_motif=AACAA;rbs_spacer=9bp;gc_cont=0.419
887	625	L3_063_250G2_scaffold_141_62	166.37	24	0	24		20106000		8	8	Carbamidomethylation; Oxidation (M)	50628	# 34537 # 36282 # -1 # ID=351_29;partial=00;start_type=ATG;rbs_motif=TAAA;rbs_spacer=12bp;gc_cont=0.410
2148	6161	L3_063_250G2_scaffold_141_65	31.33	6	0	6		5502300		1	1		17114	# 24084 # 26210 # 1 # ID=401_17;partial=00;start_type=ATG;rbs_motif=AGGAGG;rbs_spacer=5-10bp;gc_cont=0.565
280	91	L3_063_250G2_scaffold_141_67	258.17	36	24	32	401880	22286000		22	8	Carbamidomethylation; Oxidation (M)	81469	# 76875 # 78566 # -1 # ID=82_56;partial=00;start_type=ATG;rbs_motif=TAA;rbs_spacer=12bp;gc_cont=0.424
86	355	L3_063_250G2_scaffold_141_69	253.65	37	0	37		236590000		14	6	Carbamidomethylation; Oxidation (M)	46140	# 6219 # 7823 # 1 # ID=1582_6;partial=00;start_type=ATG;rbs_motif=AGGA/GGAG/GAGG;rbs_spacer=11-12bp;gc_cont=0.414
2684	5434	L3_063_250G2_scaffold_1411_12	55.63	16	0	16		801030		1	1	Carbamidomethylation	8671	# 12105 # 13493 # -1 # ID=416_11;partial=00;start_type=ATG;rbs_motif=TAAA;rbs_spacer=11bp;gc_cont=0.456
2613	5931	L3_063_250G2_scaffold_14115_1	40.31	2	2	0	584710			1	1		43269	# 12942 # 14336 # -1 # ID=281_13;partial=00;start_type=ATG;rbs_motif=AGGAG;rbs_spacer=5-10bp;gc_cont=0.638
1696	3705	L3_063_250G2_scaffold_1414_1	67.36	7	0	7		388230		2	2	Oxidation (M)	39467	# 8649 # 10832 # 1 # ID=902_10;partial=00;start_type=ATG;rbs_motif=AACAA;rbs_spacer=11bp;gc_cont=0.430
1019	2458	L3_063_250G2_scaffold_1414_10	72.15	8	5	3		218950		3	1		37798	Immunoglobulin lambda variable 3-10 OS=Homo sapiens OX=9606 GN=IGLV3-10 PE=3 SV=2
1859	4619	L3_063_250G2_scaffold_1414_17	33.6	5	0	5		161200000		1	1		21052	# 65969 # 67483 # -1 # ID=202_67;partial=00;start_type=ATG;rbs_motif=None;rbs_spacer=None;gc_cont=0.372
988	822	L3_063_250G2_scaffold_1414_4	149.46	28	24	10	0			7	1	Carbamidomethylation	37923	# 1043 # 1744 # -1 # ID=139_3;partial=00;start_type=ATG;rbs_motif=TAAAAA;rbs_spacer=9bp;gc_cont=0.372
2974	4762	L3_063_250G2_scaffold_1414_7	35.45	2	2	0	0			1	1		49547	# 46394 # 47095 # 1 # ID=449_47;partial=00;start_type=ATG;rbs_motif=TAAAAA;rbs_spacer=9bp;gc_cont=0.395
3187	5292	L3_063_250G2_scaffold_14146_2	66.4	7	7	0	2006200			1	1		21478	Keratin type II cytoskeletal 75 OS=Homo sapiens OX=9606 GN=KRT75 PE=1 SV=2
879	1952	L3_063_250G2_scaffold_1415_2	114.15	9	9	9	17243000	53279000		3	3		40824	Zinc finger ZZ-type and EF-hand domain-containing protein 1 OS=Homo sapiens OX=9606 GN=ZZEF1 PE=1 SV=6
1160	1828	L3_063_250G2_scaffold_1416_5	111	3	3	2	938050			3	1	Oxidation (M)	131412	# 271026 # 271817 # -1 # ID=23_192;partial=00;start_type=ATG;rbs_motif=TAAAAA;rbs_spacer=10bp;gc_cont=0.422
1012	1402	L3_063_250G2_scaffold_1416_6	155.92	4	4	0	22351000			4	1		138975	# 21382 # 22467 # 1 # ID=1088_23;partial=00;start_type=ATG;rbs_motif=TAA;rbs_spacer=11bp;gc_cont=0.528
463	1339	L3_063_250G2_scaffold_1419_10	139.3	10	0	10		55759000		5	5	Carbamidomethylation	57593	# 470 # 2020 # 1 # ID=953_2;partial=00;start_type=ATG;rbs_motif=GGAG/GAGG;rbs_spacer=5-10bp;gc_cont=0.638
970	3386	L3_063_250G2_scaffold_1419_11	79.87	4	0	4		26076000		2	2		54314	# 73645 # 76689 # -1 # ID=46_57;partial=00;start_type=ATG;rbs_motif=AAAAA;rbs_spacer=12bp;gc_cont=0.452
2238	4654	L3_063_250G2_scaffold_1419_13	42.47	4	0	4		0		1	1		41217	# 25899 # 26531 # 1 # ID=630_17;partial=00;start_type=ATG;rbs_motif=TAAA;rbs_spacer=12bp;gc_cont=0.452
2138	5606	L3_063_250G2_scaffold_1419_3	49.94	6	0	6		6957700		1	1		19303	Immunoglobulin kappa variable 1D-12 OS=Homo sapiens OX=9606 GN=IGKV1D-12 PE=1 SV=2
2085	3153	L3_063_250G2_scaffold_14195_1	93.69	10	3	10	184130	542350		2	2		27197	Immunoglobulin kappa variable 1-12 OS=Homo sapiens OX=9606 GN=IGKV1-12 PE=3 SV=1
302	916	L3_063_250G2_scaffold_142_28	142.28	7	5	3	0	0		7	2	Oxidation (M)	96414	Immunoglobulin heavy variable 5-51 OS=Homo sapiens OX=9606 GN=IGHV5-51 PE=3 SV=1
882	830	L3_063_250G2_scaffold_142_62	174.26	17	11	12	2202900	638930		6	2	Carbamidomethylation	47725	# 15339 # 16892 # -1 # ID=868_15;partial=00;start_type=ATG;rbs_motif=TAA;rbs_spacer=4bp;gc_cont=0.464
2181	4085	L3_063_250G2_scaffold_142_70	70.07	4	3	4		202130		2	1	Carbamidomethylation	42194	# 1807 # 3468 # -1 # ID=2707_3;partial=00;start_type=ATG;rbs_motif=GGA/GAG/AGG;rbs_spacer=5-10bp;gc_cont=0.566
2346	2565	L3_063_250G2_scaffold_1420_8	121.35	10	5	4	392040	691670		3	3		38722	# 15365 # 16387 # 1 # ID=670_17;partial=00;start_type=ATG;rbs_motif=AGGAGG;rbs_spacer=5-10bp;gc_cont=0.433
1048	1693	L3_063_250G2_scaffold_1422_1	141.57	20	0	20		9809100		5	3	Oxidation (M)	28848	# 11531 # 13132 # 1 # ID=1184_8;partial=00;start_type=ATG;rbs_motif=TAAA;rbs_spacer=12bp;gc_cont=0.456
3114	5528	L3_063_250G2_scaffold_1422_3	51.11	7	0	7		0		1	1	Oxidation (M)	22578	Pro-cathepsin H OS=Homo sapiens OX=9606 GN=CTSH PE=1 SV=4
3193	5324	L3_063_250G2_scaffold_1422_7	61.82	11	0	11		0		1	1	Carbamidomethylation	17932	# 21700 # 23409 # 1 # ID=912_21;partial=01;start_type=GTG;rbs_motif=AAAAA;rbs_spacer=6bp;gc_cont=0.451
3353	6422	L3_063_250G2_scaffold_1422_9	25	3	0	3		160400		1	1		30396	Immunoglobulin heavy variable 3-73 OS=Homo sapiens OX=9606 GN=IGHV3-73 PE=3 SV=1
841	1230	L3_063_250G2_scaffold_1423_7	200.7	16	16	7	75315000	11299000		6	6		47352	Immunoglobulin heavy variable 3-49 OS=Homo sapiens OX=9606 GN=IGHV3-49 PE=3 SV=1
1504	3900	L3_063_250G2_scaffold_14235_2	57.02	4	0	4		1748400		1	1	Carbamidomethylation	26439	# 11634 # 12602 # 1 # ID=855_9;partial=00;start_type=ATG;rbs_motif=TATAA;rbs_spacer=11bp;gc_cont=0.418
1030	4527	L3_063_250G2_scaffold_1424_3	46.08	5	0	5		8516700		1	1		25710	# 2410 # 4017 # 1 # ID=110_2;partial=00;start_type=ATG;rbs_motif=TAAAAA;rbs_spacer=10bp;gc_cont=0.423
2915	4907	L3_063_250G2_scaffold_1426_9	50.88	3	0	3		0		1	1		51880	# 8288 # 8767 # -1 # ID=361_9;partial=00;start_type=ATG;rbs_motif=TAAAAA;rbs_spacer=9bp;gc_cont=0.438
529	946	L3_063_250G2_scaffold_14260_1	194.03	20	20	14	3501700			6	2		44084	# 27941 # 28420 # -1 # ID=1198_29;partial=00;start_type=ATG;rbs_motif=TAAAAA;rbs_spacer=8bp;gc_cont=0.398
2437	6036	L3_063_250G2_scaffold_14265_1	38.76	2	2	0	671570			1	1		44515	# 20771 # 23668 # -1 # ID=54_16;partial=00;start_type=GTG;rbs_motif=AAAAA;rbs_spacer=12bp;gc_cont=0.432
2620	4837	L3_063_250G2_scaffold_14273_2	31.37	5	5	0	1671600			1	1		15598	# 66095 # 67720 # -1 # ID=139_63;partial=00;start_type=ATG;rbs_motif=TAAAAA;rbs_spacer=10bp;gc_cont=0.416
1720	2322	L3_063_250G2_scaffold_143_101	92.89	9	0	9		374120		3	1	Carbamidomethylation	44653	# 675 # 2765 # 1 # ID=10096_3;partial=00;start_type=ATG;rbs_motif=GGA/GAG/AGG;rbs_spacer=5-10bp;gc_cont=0.317
534	1612	L3_063_250G2_scaffold_143_118	144.04	46	0	46		81099000		5	5		10116	# 3 # 1133 # 1 # ID=12616_1;partial=10;start_type=Edge;rbs_motif=None;rbs_spacer=None;gc_cont=0.582
1468	3396	L3_063_250G2_scaffold_143_14	122.76	9	0	9		122430		2	1	Oxidation (M)	41218	# 32892 # 34607 # 1 # ID=360_21;partial=00;start_type=ATG;rbs_motif=TAA;rbs_spacer=4bp;gc_cont=0.421
2191	3667	L3_063_250G2_scaffold_143_26	58.13	2	0	2		18817000		1	1		41200	# 59238 # 60854 # 1 # ID=285_44;partial=00;start_type=GTG;rbs_motif=TAA;rbs_spacer=3bp;gc_cont=0.434
1245	972	L3_063_250G2_scaffold_14301_1	171.58	21	16	14	18053000	4576600		6	6	Carbamidomethylation	41165	# 11055 # 12398 # -1 # ID=464_14;partial=00;start_type=ATG;rbs_motif=TAAA;rbs_spacer=11bp;gc_cont=0.423
3325	6197	L3_063_250G2_scaffold_1432_11	30.52	9	0	9		0		1	1		13114	# 86167 # 87612 # 1 # ID=117_70;partial=00;start_type=ATG;rbs_motif=TAA;rbs_spacer=13bp;gc_cont=0.394
1931	4842	L3_063_250G2_scaffold_14347_1	61.77	5	0	5		238990		1	1		31184	Bleomycin hydrolase OS=Homo sapiens OX=9606 GN=BLMH PE=1 SV=1
582	4858	L3_063_250G2_scaffold_14357_1	107.32	5	5	0	1233700			2	1	Carbamidomethylation	41508	# 24381 # 25472 # 1 # ID=9_17;partial=00;start_type=ATG;rbs_motif=TAAA;rbs_spacer=11bp;gc_cont=0.359
2503	5867	L3_063_250G2_scaffold_1436_12	28.26	3	3	0	504500			1	1	Oxidation (M)	33460	Immunoglobulin heavy variable 1-3 OS=Homo sapiens OX=9606 GN=IGHV1-3 PE=3 SV=1
2446	3263	L3_063_250G2_scaffold_1437_16	74.47	4	4	4	0	0		1	1		40212	# 286453 # 287796 # -1 # ID=23_203;partial=00;start_type=ATG;rbs_motif=TAAA;rbs_spacer=12bp;gc_cont=0.443
2687	3912	L3_063_250G2_scaffold_144_28	78.63	23	0	23		31453		2	2	Carbamidomethylation	15951	# 16389 # 17678 # 1 # ID=965_11;partial=00;start_type=ATG;rbs_motif=TAAAA;rbs_spacer=12bp;gc_cont=0.464
1642	2296	L3_063_250G2_scaffold_144_30	104.46	12	10	3	2625800	1686000		3	3		41476	# 23423 # 24901 # -1 # ID=998_15;partial=00;start_type=ATG;rbs_motif=None;rbs_spacer=None;gc_cont=0.479
2170	1864	L3_063_250G2_scaffold_144_41	117.05	5	5	0	4334200			3	3		75222	# 2793 # 3995 # -1 # ID=574_5;partial=00;start_type=ATG;rbs_motif=TAAA;rbs_spacer=11bp;gc_cont=0.382
656	818	L3_063_250G2_scaffold_144_49	170.11	31	31	11	39478000	2266100		7	7	Oxidation (M)	31057	# 18352 # 19395 # -1 # ID=464_18;partial=00;start_type=ATG;rbs_motif=TAAAAA;rbs_spacer=5bp;gc_cont=0.450
2731	5713	L3_063_250G2_scaffold_144_78	44.96	4	4	4	503450	224340		1	1		32383	Ferritin heavy chain OS=Homo sapiens OX=9606 GN=FTH1 PE=1 SV=2
952	3021	L3_063_250G2_scaffold_144_79	132.61	4	4	0	74183000			2	2		78851	# 3859 # 4803 # 1 # ID=1365_5;partial=00;start_type=ATG;rbs_motif=TAA;rbs_spacer=15bp;gc_cont=0.418
1346	5854	L3_063_250G2_scaffold_144_80	61.45	11	11	0	96125000			2	2		9701	# 3612 # 5768 # -1 # ID=781_5;partial=00;start_type=ATG;rbs_motif=TAAAA;rbs_spacer=12bp;gc_cont=0.483
633	1961	L3_063_250G2_scaffold_144_86	93.87	4	4	0	30291000			3	1		88940	# 22861 # 25425 # -1 # ID=773_19;partial=00;start_type=ATG;rbs_motif=TAA;rbs_spacer=11bp;gc_cont=0.420
283	1164	L3_063_250G2_scaffold_144_93	146.4	26	17	26	17668000	34784000		5	5		23280	# 134800 # 135849 # -1 # ID=46_103;partial=00;start_type=ATG;rbs_motif=TAAAAA;rbs_spacer=8bp;gc_cont=0.474
3083	4964	L3_063_250G2_scaffold_1440_1	54.1	2	0	2		0		1	1		65497	# 11263 # 12522 # 1 # ID=372_10;partial=00;start_type=ATG;rbs_motif=GGAGG;rbs_spacer=5-10bp;gc_cont=0.663
2119	3618	L3_063_250G2_scaffold_1440_10	77.5	9	0	9		5472500		2	2		28759	# 45430 # 47055 # -1 # ID=371_27;partial=00;start_type=ATG;rbs_motif=TAAAAA;rbs_spacer=7bp;gc_cont=0.403
790	530	L3_063_250G2_scaffold_1440_14	158.66	27	0	27		13708000		9	9	Oxidation (M)	48222	# 8165 # 10315 # -1 # ID=894_6;partial=00;start_type=ATG;rbs_motif=TAA;rbs_spacer=12bp;gc_cont=0.438
2187	5001	L3_063_250G2_scaffold_14403_3	76.69	6	6	0	75216			1	1	Carbamidomethylation	22885	# 1959 # 3479 # -1 # ID=1365_4;partial=00;start_type=ATG;rbs_motif=TAAAAA;rbs_spacer=8bp;gc_cont=0.452
902	1932	L3_063_250G2_scaffold_1441_1	73.48	8	6	5	0			4	1	Oxidation (M)	40090	# 32822 # 35938 # -1 # ID=298_27;partial=00;start_type=ATG;rbs_motif=TAAAA;rbs_spacer=15bp;gc_cont=0.448
2859	3450	L3_063_250G2_scaffold_1441_12	49.68	4	0	4		143770		1	1	Oxidation (M)	35547	# 2065 # 3354 # -1 # ID=3599_2;partial=00;start_type=ATG;rbs_motif=TAAA;rbs_spacer=5bp;gc_cont=0.451
2596	5675	L3_063_250G2_scaffold_1441_13	44.67	2	0	2		0		1	1		55085	# 10788 # 11168 # -1 # ID=986_11;partial=00;start_type=ATG;rbs_motif=TAAA;rbs_spacer=11bp;gc_cont=0.388
3251	5693	L3_063_250G2_scaffold_1441_15	44.59	3	0	3		95848		1	1		36087	Phospholipase B-like 1 OS=Homo sapiens OX=9606 GN=PLBD1 PE=1 SV=2
3179	5220	L3_063_250G2_scaffold_1441_5	70.4	22	0	22		0		1	1	Oxidation (M)	7317	# 50415 # 51914 # 1 # ID=323_41;partial=00;start_type=ATG;rbs_motif=AGGAGG;rbs_spacer=5-10bp;gc_cont=0.423
1588	2128	L3_063_250G2_scaffold_1441_7	117.43	30	0	30		13998000		3	3		18179	# 76913 # 78454 # 1 # ID=103_44;partial=00;start_type=ATG;rbs_motif=TAA;rbs_spacer=7bp;gc_cont=0.457
1000	2187	L3_063_250G2_scaffold_1443_3	120.72	10	10	6	13494000	154700		3	3		45576	# 12957 # 14561 # 1 # ID=560_14;partial=00;start_type=ATG;rbs_motif=AGGA/GGAG/GAGG;rbs_spacer=11-12bp;gc_cont=0.431
2018	6365	L3_063_250G2_scaffold_14437_1	29.87	2	2	0	0			1	1		39608	Mucin-5AC OS=Homo sapiens OX=9606 GN=MUC5AC PE=1 SV=4
3130	6245	L3_063_250G2_scaffold_1444_11	29.52	8	0	8		1879000		1	1		13089	# 256731 # 258326 # -1 # ID=19_201;partial=00;start_type=ATG;rbs_motif=TAA;rbs_spacer=14bp;gc_cont=0.479
1967	1914	L3_063_250G2_scaffold_1444_14	74.33	9	0	9		8352.8		3	3		38580	# 15501 # 16304 # -1 # ID=566_17;partial=00;start_type=TTG;rbs_motif=None;rbs_spacer=None;gc_cont=0.437
1141	3610	L3_063_250G2_scaffold_1444_17	92.47	74	0	74		0		2	1	Oxidation (M)	4535	# 1 # 489 # 1 # ID=720_1;partial=10;start_type=Edge;rbs_motif=None;rbs_spacer=None;gc_cont=0.466
1650	1873	L3_063_250G2_scaffold_1444_9	81.23	8	0	8		1561400		4	3	Oxidation (M)	73949	# 2217 # 3335 # -1 # ID=6792_2;partial=01;start_type=Edge;rbs_motif=None;rbs_spacer=None;gc_cont=0.599
2374	5337	L3_063_250G2_scaffold_1446_3	63.82	10	10	10	7456900	3348000		1	1	Carbamidomethylation	15074	# 37494 # 37925 # 1 # ID=383_37;partial=00;start_type=ATG;rbs_motif=GGAG/GAGG;rbs_spacer=5-10bp;gc_cont=0.546
2963	5248	L3_063_250G2_scaffold_14460_2	79.18	8	8	0	2394000			1	1		17196	# 59 # 1177 # -1 # ID=5303_1;partial=00;start_type=ATG;rbs_motif=TAAA;rbs_spacer=12bp;gc_cont=0.514
2099	4531	L3_063_250G2_scaffold_1447_4	38.16	2	2	0	57384000			1	1		35649	Immunoglobulin kappa variable 3D-20 OS=Homo sapiens OX=9606 GN=IGKV3D-20 PE=3 SV=1
2063	4308	L3_063_250G2_scaffold_14475_1	91.07	7	7	7	2520000	764340		1	1		27619	Glutamyl aminopeptidase OS=Homo sapiens OX=9606 GN=ENPEP PE=1 SV=3
1039	1704	L3_063_250G2_scaffold_14477_1	153.18	15	3	15		313600		4	2		39284	# 37061 # 37387 # 1 # ID=551_44;partial=00;start_type=ATG;rbs_motif=None;rbs_spacer=None;gc_cont=0.419
1504	4604	L3_063_250G2_scaffold_1448_12	52.52	3	0	3		3081400		1	1		39541	ADP-ribosyl cyclase/cyclic ADP-ribose hydrolase 2 OS=Homo sapiens OX=9606 GN=BST1 PE=1 SV=2
2263	4365	L3_063_250G2_scaffold_1450_1	38.9	3	3	0	0			1	1		37865	Keratin type I cuticular Ha1 OS=Homo sapiens OX=9606 GN=KRT31 PE=1 SV=3
861	281	L3_063_250G2_scaffold_1450_10	196.98	9	6	5	11136000	2292500		12	12	Carbamidomethylation	176507	# 1039 # 12360 # -1 # ID=327_3;partial=00;start_type=ATG;rbs_motif=GGAG/GAGG;rbs_spacer=5-10bp;gc_cont=0.319
1974	2412	L3_063_250G2_scaffold_14503_2	63.25	22	8	14	0			3	1		17144	# 23376 # 25025 # 1 # ID=1559_37;partial=00;start_type=ATG;rbs_motif=None;rbs_spacer=None;gc_cont=0.398
2863	4061	L3_063_250G2_scaffold_14507_1	89.99	5	5	0	81088			1	1		41537	# 204515 # 205093 # -1 # ID=106_144;partial=00;start_type=ATG;rbs_motif=TAAAA;rbs_spacer=14bp;gc_cont=0.437
1134	6308	L3_063_250G2_scaffold_1453_1	30.35	4	4	0	110720000			1	1		27904	# 13991 # 15376 # -1 # ID=826_11;partial=00;start_type=ATG;rbs_motif=TAA;rbs_spacer=11bp;gc_cont=0.439
1796	3088	L3_063_250G2_scaffold_1453_24	55.5	4	0	4		2874100		2	2	Carbamidomethylation	52183	# 31218 # 34151 # -1 # ID=124_30;partial=00;start_type=ATG;rbs_motif=None;rbs_spacer=None;gc_cont=0.507
1543	1494	L3_063_250G2_scaffold_1453_25	134.19	12	6	12	1901900	1611800		4	1		45522	# 26939 # 28273 # 1 # ID=615_24;partial=00;start_type=ATG;rbs_motif=AGGAGG;rbs_spacer=5-10bp;gc_cont=0.425
2120	4922	L3_063_250G2_scaffold_1453_26	52.31	3	0	3		2050600		1	1		39784	# 9101 # 10000 # 1 # ID=518_11;partial=00;start_type=ATG;rbs_motif=TAAAAA;rbs_spacer=7bp;gc_cont=0.477
1138	5129	L3_063_250G2_scaffold_1453_28	98.33	12	12	12	1767200	0		1	1		16271	# 6536 # 7378 # 1 # ID=2486_7;partial=01;start_type=ATG;rbs_motif=AGGAGG;rbs_spacer=5-10bp;gc_cont=0.451
752	3032	L3_063_250G2_scaffold_1453_6	100.54	11	0	11		4985800		2	1	Oxidation (M)	32382	# 11332 # 13833 # -1 # ID=317_11;partial=00;start_type=ATG;rbs_motif=None;rbs_spacer=None;gc_cont=0.522
2773	2701	L3_063_250G2_scaffold_1453_7	51.43	4	0	4		1081600		1	1		36003	Immunoglobulin heavy variable 3-15 OS=Homo sapiens OX=9606 GN=IGHV3-15 PE=3 SV=1
1200	2319	L3_063_250G2_scaffold_1454_9	120.83	10	10	10	2204900	838990		3	1		36942	# 12352 # 13752 # -1 # ID=239_14;partial=00;start_type=ATG;rbs_motif=AGGAG;rbs_spacer=5-10bp;gc_cont=0.493
1720	1836	L3_063_250G2_scaffold_1455_10	99.3	11	0	11		374120		4	2	Carbamidomethylation	44612	Immunoglobulin heavy variable 4-4 OS=Homo sapiens OX=9606 GN=IGHV4-4 PE=3 SV=2
2997	6525	L3_063_250G2_scaffold_14577_1	24.81	3	3	0	421530			1	1		30967	# 7403 # 8674 # 1 # ID=538_8;partial=00;start_type=ATG;rbs_motif=TAAAAA;rbs_spacer=6bp;gc_cont=0.486
3212	5436	L3_063_250G2_scaffold_14577_2	57.75	45	45	0	0			1	1	Oxidation (M)	3987	# 13217 # 14509 # 1 # ID=1441_14;partial=00;start_type=ATG;rbs_motif=TAAA;rbs_spacer=14bp;gc_cont=0.460
812	6094	L3_063_250G2_scaffold_1458_6	35.67	2	2	2	816030	4704600		1	1		38212	# 310 # 954 # 1 # ID=9628_1;partial=00;start_type=ATG;rbs_motif=3Base/5BMM;rbs_spacer=13-15bp;gc_cont=0.487
180	5548	L3_063_250G2_scaffold_146_1	55.42	13	0	13		3393900		1	1		7621	# 9129 # 14807 # 1 # ID=158_8;partial=00;start_type=ATG;rbs_motif=TAAA;rbs_spacer=11bp;gc_cont=0.457
1062	923	L3_063_250G2_scaffold_146_16	143.77	6	0	6		23445000		6	5	Oxidation (M)	136625	# 11902 # 12903 # 1 # ID=1471_11;partial=00;start_type=ATG;rbs_motif=TAAAAA;rbs_spacer=11bp;gc_cont=0.475
2334	6070	L3_063_250G2_scaffold_146_22	36.04	7	7	7	153840	706990		1	1		17655	# 15257 # 15634 # 1 # ID=20_12;partial=00;start_type=ATG;rbs_motif=AATAA;rbs_spacer=6bp;gc_cont=0.431
762	2220	L3_063_250G2_scaffold_146_36	92.59	9	0	9		25889000		3	3	Carbamidomethylation	32602	# 9420 # 10250 # -1 # ID=1282_10;partial=00;start_type=ATG;rbs_motif=GGA/GAG/AGG;rbs_spacer=5-10bp;gc_cont=0.628
1201	2337	L3_063_250G2_scaffold_146_51	97.83	9	3	9		50875		3	2		44258	# 3 # 1121 # 1 # ID=2177_1;partial=10;start_type=Edge;rbs_motif=None;rbs_spacer=None;gc_cont=0.482
1120	3512	L3_063_250G2_scaffold_146_60	119.8	12	0	12		10801000		2	2	Oxidation (M)	31071	# 13014 # 13718 # 1 # ID=1471_12;partial=00;start_type=ATG;rbs_motif=TAAAA;rbs_spacer=14bp;gc_cont=0.511
693	3877	L3_063_250G2_scaffold_146_62	95.76	4	0	4		13580000		2	2	Carbamidomethylation	63726	# 5513 # 6070 # 1 # ID=2611_13;partial=00;start_type=ATG;rbs_motif=TAA;rbs_spacer=3bp;gc_cont=0.378
1630	1149	L3_063_250G2_scaffold_146_78	135.1	8	4	4	1053400	587520		5	5		105540	# 25645 # 28668 # -1 # ID=288_23;partial=00;start_type=ATG;rbs_motif=TAAA;rbs_spacer=11bp;gc_cont=0.375
2890	3885	L3_063_250G2_scaffold_146_8	65.73	2	2	0	2616000			1	1		67752	# 20535 # 21611 # 1 # ID=627_25;partial=00;start_type=ATG;rbs_motif=AGGAG;rbs_spacer=5-10bp;gc_cont=0.630
2657	3627	L3_063_250G2_scaffold_1462_15	70.89	6	0	6		1109300		2	2		48083	# 14400 # 15338 # 1 # ID=613_11;partial=00;start_type=ATG;rbs_motif=TAA;rbs_spacer=13bp;gc_cont=0.439
611	430	L3_063_250G2_scaffold_1462_5	200.54	44	0	44		63305000		13	13	Carbamidomethylation; Oxidation (M)	28827	# 3 # 1487 # -1 # ID=4332_1;partial=10;start_type=GTG;rbs_motif=AAAAAA;rbs_spacer=11bp;gc_cont=0.413
549	256	L3_063_250G2_scaffold_1462_7	220.43	22	0	22		36892000		17	17	Carbamidomethylation; Oxidation (M)	88111	# 122 # 1009 # -1 # ID=1519_1;partial=00;start_type=ATG;rbs_motif=TAAA;rbs_spacer=11bp;gc_cont=0.476
3071	5756	L3_063_250G2_scaffold_1462_9	42.18	2	0	2		55593		1	1		63400	Calcium-activated chloride channel regulator 4 OS=Homo sapiens OX=9606 GN=CLCA4 PE=1 SV=2
3189	5310	L3_063_250G2_scaffold_14647_2	66.06	8	8	0	1362800			1	1		17658	# 8580 # 10376 # -1 # ID=939_8;partial=00;start_type=ATG;rbs_motif=TAA;rbs_spacer=11bp;gc_cont=0.418
1390	2960	L3_063_250G2_scaffold_1465_4	72.17	4	0	4		3929000		2	2		54545	# 1 # 861 # -1 # ID=8307_1;partial=10;start_type=ATG;rbs_motif=AGGAG;rbs_spacer=5-10bp;gc_cont=0.383
2123	3738	L3_063_250G2_scaffold_1467_5	93.4	9	0	9		2821600		2	2		37558	# 45146 # 45574 # 1 # ID=9_34;partial=00;start_type=ATG;rbs_motif=TAA;rbs_spacer=11bp;gc_cont=0.382
2366	3915	L3_063_250G2_scaffold_1469_5	50.33	5	5	0	2945400			2	2		46501	# 18014 # 18961 # 1 # ID=718_15;partial=00;start_type=ATG;rbs_motif=TAAA;rbs_spacer=12bp;gc_cont=0.503
452	476	L3_063_250G2_scaffold_147_22	205.19	29	13	29		4470700		10	3	Oxidation (M)	47379	# 14778 # 15731 # -1 # ID=908_17;partial=00;start_type=ATG;rbs_motif=AGGAG;rbs_spacer=5-10bp;gc_cont=0.458
1761	1545	L3_063_250G2_scaffold_147_30	105.8	13	0	13		4123400		4	4		40314	# 13066 # 14430 # -1 # ID=708_13;partial=00;start_type=ATG;rbs_motif=TAA;rbs_spacer=11bp;gc_cont=0.425
2933	4474	L3_063_250G2_scaffold_147_45	51.86	3	0	3		124650		1	1		51223	# 54220 # 55332 # -1 # ID=142_53;partial=00;start_type=ATG;rbs_motif=TAA;rbs_spacer=9bp;gc_cont=0.384
381	250	L3_063_250G2_scaffold_147_48	243.37	37	16	37		5353700		13	3	Carbamidomethylation; Oxidation (M)	53981	# 12308 # 13318 # 1 # ID=1390_12;partial=00;start_type=ATG;rbs_motif=AGGAG;rbs_spacer=5-10bp;gc_cont=0.632
1692	1509	L3_063_250G2_scaffold_147_51	101.18	12	5	6		0		5	1	Carbamidomethylation	48389	# 64747 # 65619 # 1 # ID=218_61;partial=00;start_type=ATG;rbs_motif=AGGAG;rbs_spacer=5-10bp;gc_cont=0.574
2289	2224	L3_063_250G2_scaffold_147_62	109.67	9	0	9		1362900		3	3	Carbamidomethylation	58554	# 110195 # 112156 # -1 # ID=59_88;partial=00;start_type=ATG;rbs_motif=TAA;rbs_spacer=12bp;gc_cont=0.476
724	662	L3_063_250G2_scaffold_1470_11	158.49	24	0	24		169910000		7	7		37442	# 21390 # 21770 # -1 # ID=1299_22;partial=00;start_type=ATG;rbs_motif=TAA;rbs_spacer=12bp;gc_cont=0.480
603	1288	L3_063_250G2_scaffold_1470_12	158.06	27	0	27		46368000		7	7	Oxidation (M)	26531	# 10852 # 11232 # 1 # ID=1007_13;partial=00;start_type=ATG;rbs_motif=TAA;rbs_spacer=11bp;gc_cont=0.449
2598	3736	L3_063_250G2_scaffold_1470_9	84.38	6	0	6		0		2	1	Oxidation (M)	47534	# 26523 # 27269 # -1 # ID=742_26;partial=00;start_type=ATG;rbs_motif=TAAAAA;rbs_spacer=3bp;gc_cont=0.456
1821	2376	L3_063_250G2_scaffold_1473_11	113.58	13	5	13	8387600	0		4	4	Oxidation (M)	34524	# 7762 # 11424 # 1 # ID=885_9;partial=00;start_type=GTG;rbs_motif=AGGAGG;rbs_spacer=5-10bp;gc_cont=0.616
2659	3656	L3_063_250G2_scaffold_1473_13	67.19	8	0	8		383350		2	2		25355	# 12476 # 12940 # 1 # ID=933_12;partial=00;start_type=ATG;rbs_motif=TAA;rbs_spacer=13bp;gc_cont=0.396
2012	3010	L3_063_250G2_scaffold_1473_15	69.32	5	0	5		837460		2	2	Carbamidomethylation	53860	# 3486 # 3959 # 1 # ID=538_4;partial=00;start_type=ATG;rbs_motif=TAA;rbs_spacer=12bp;gc_cont=0.392
2746	6093	L3_063_250G2_scaffold_14742_1	35.54	17	17	0	358810			1	1		7034	# 121 # 960 # -1 # ID=3859_1;partial=00;start_type=ATG;rbs_motif=TAAAAA;rbs_spacer=5bp;gc_cont=0.446
1258	2139	L3_063_250G2_scaffold_1480_15	85.95	10	0	10		12842000		3	3	Oxidation (M)	36337	# 82435 # 85644 # -1 # ID=237_64;partial=00;start_type=ATG;rbs_motif=TAA;rbs_spacer=11bp;gc_cont=0.487
803	2792	L3_063_250G2_scaffold_1480_2	73.59	3	0	3		7184900		2	2		78349	# 92475 # 94004 # 1 # ID=46_66;partial=00;start_type=ATG;rbs_motif=TAAA;rbs_spacer=12bp;gc_cont=0.434
1993	3250	L3_063_250G2_scaffold_1480_3	37.05	1	0	1		0		1	1		94259	# 33210 # 34211 # 1 # ID=110_25;partial=00;start_type=ATG;rbs_motif=AAAAA;rbs_spacer=7bp;gc_cont=0.506
2005	5655	L3_063_250G2_scaffold_1480_6	46.67	3	0	3		772870		1	1		42720	# 2217 # 5093 # 1 # ID=1101_3;partial=00;start_type=ATG;rbs_motif=TAAA;rbs_spacer=11bp;gc_cont=0.539
559	3595	L3_063_250G2_scaffold_1483_7	83.65	21	0	21		21021000		2	2	Oxidation (M)	11110	# 13135 # 15498 # 1 # ID=459_13;partial=00;start_type=TTG;rbs_motif=TAAAA;rbs_spacer=13bp;gc_cont=0.501
1751	1884	L3_063_250G2_scaffold_1483_8	104.9	5	0	5		570150		3	3	Oxidation (M)	81403	# 15057 # 18884 # 1 # ID=401_13;partial=00;start_type=ATG;rbs_motif=None;rbs_spacer=None;gc_cont=0.599
1778	3684	L3_063_250G2_scaffold_14837_1	97.74	7	7	0	7644600			3	3	Carbamidomethylation	42732	# 7142 # 10846 # -1 # ID=1417_6;partial=00;start_type=ATG;rbs_motif=GGA/GAG/AGG;rbs_spacer=11-12bp;gc_cont=0.339
2084	4393	L3_063_250G2_scaffold_1484_14	61.19	10	10	0	610890			1	1		15673	# 31414 # 32502 # 1 # ID=222_30;partial=00;start_type=ATG;rbs_motif=AGGAGG;rbs_spacer=5-10bp;gc_cont=0.611
2521	2897	L3_063_250G2_scaffold_14872_1	96.28	8	4	4	0			2	1	Oxidation (M)	41221	# 16053 # 16556 # -1 # ID=739_15;partial=00;start_type=ATG;rbs_motif=GGAG/GAGG;rbs_spacer=5-10bp;gc_cont=0.482
2298	2666	L3_063_250G2_scaffold_1488_15	51.01	3	0	3		126730		2	2		95683	# 5236 # 8343 # 1 # ID=1184_5;partial=00;start_type=ATG;rbs_motif=TAA;rbs_spacer=11bp;gc_cont=0.466
3176	5222	L3_063_250G2_scaffold_1488_20	72.57	4	4	0	707180			1	1	Carbamidomethylation; Oxidation (M)	41531	5'-nucleotidase OS=Homo sapiens OX=9606 GN=NT5E PE=1 SV=1
2390	6035	L3_063_250G2_scaffold_149_28	36.95	4	4	0	4636900			1	1		37847	# 14931 # 16055 # -1 # ID=707_15;partial=00;start_type=ATG;rbs_motif=TAAA;rbs_spacer=12bp;gc_cont=0.495
2360	4423	L3_063_250G2_scaffold_149_55	37.68	4	0	4		297030		1	1		20932	# 47933 # 50521 # 1 # ID=351_42;partial=00;start_type=ATG;rbs_motif=AAA;rbs_spacer=11bp;gc_cont=0.460
2005	5656	L3_063_250G2_scaffold_1491_16	46.67	3	0	3		772870		1	1		42646	# 11489 # 12913 # -1 # ID=749_9;partial=00;start_type=ATG;rbs_motif=AAAA;rbs_spacer=11bp;gc_cont=0.443
2245	3421	L3_063_250G2_scaffold_1491_18	81.79	2	0	2		787990		2	1		96855	# 7923 # 8735 # -1 # ID=126_7;partial=00;start_type=ATG;rbs_motif=TAAA;rbs_spacer=11bp;gc_cont=0.407
1993	3462	L3_063_250G2_scaffold_1491_19	37.05	1	0	1		0		1	1		94367	# 77996 # 78853 # 1 # ID=158_69;partial=00;start_type=ATG;rbs_motif=AATAA;rbs_spacer=7bp;gc_cont=0.408
803	2796	L3_063_250G2_scaffold_1491_20	73.59	3	0	3		7184900		2	2		78097	# 5973 # 6797 # 1 # ID=1177_6;partial=00;start_type=ATG;rbs_motif=None;rbs_spacer=None;gc_cont=0.412
1705	5297	L3_063_250G2_scaffold_1491_22	65.42	4	0	4		2400100		1	1		32825	Immunoglobulin heavy variable 3-53 OS=Homo sapiens OX=9606 GN=IGHV3-53 PE=1 SV=2
2976	4792	L3_063_250G2_scaffold_1491_23	36.33	2	0	2		387390		1	1		75025	# 2828 # 5458 # 1 # ID=1317_4;partial=00;start_type=ATG;rbs_motif=TAAAA;rbs_spacer=3bp;gc_cont=0.459
1857	4519	L3_063_250G2_scaffold_1491_25	72.92	6	0	6		22562		1	1	Oxidation (M)	32277	# 97551 # 100640 # 1 # ID=56_96;partial=00;start_type=ATG;rbs_motif=AACAA;rbs_spacer=12bp;gc_cont=0.450
1258	2137	L3_063_250G2_scaffold_1491_7	85.95	11	0	11		12842000		3	3	Oxidation (M)	30798	# 15945 # 18245 # -1 # ID=372_16;partial=00;start_type=ATG;rbs_motif=AGGAG;rbs_spacer=5-10bp;gc_cont=0.669
2219	6342	L3_063_250G2_scaffold_1492_10	26.64	3	0	3		1589400		1	1		26296	# 37669 # 39033 # 1 # ID=27_26;partial=00;start_type=ATG;rbs_motif=TAAA;rbs_spacer=9bp;gc_cont=0.406
1472	1212	L3_063_250G2_scaffold_1493_12	137.5	9	9	2	17087000			5	4		67596	# 3444 # 4808 # -1 # ID=3551_5;partial=01;start_type=Edge;rbs_motif=None;rbs_spacer=None;gc_cont=0.593
1309	5170	L3_063_250G2_scaffold_1493_2	78.76	6	6	0	99553000			1	1	Oxidation (M)	35232	NHL repeat-containing protein 3 OS=Homo sapiens OX=9606 GN=NHLRC3 PE=2 SV=1
2195	2395	L3_063_250G2_scaffold_1495_5	111.4	8	8	0	0			3	2		52027	# 271450 # 273156 # 1 # ID=19_207;partial=00;start_type=ATG;rbs_motif=TAAAAA;rbs_spacer=12bp;gc_cont=0.469
964	6058	L3_063_250G2_scaffold_1496_11	37.87	2	2	2	83297	7388100		1	1		49899	# 17777 # 19366 # 1 # ID=255_12;partial=00;start_type=ATG;rbs_motif=AGGAG;rbs_spacer=5-10bp;gc_cont=0.608
567	164	L3_063_250G2_scaffold_1497_10	191.8	18	0	18		33006000		17	15	Oxidation (M)	119917	# 12148 # 13485 # 1 # ID=274_10;partial=00;start_type=ATG;rbs_motif=TAA;rbs_spacer=11bp;gc_cont=0.443
1918	3190	L3_063_250G2_scaffold_1499_1	82.25	4	4	0	3234300			2	1		67276	# 34286 # 35488 # 1 # ID=269_32;partial=00;start_type=ATG;rbs_motif=AAA;rbs_spacer=15bp;gc_cont=0.442
1868	1637	L3_063_250G2_scaffold_15_18	122.49	15	12	3	352170	566470		4	4		39994	Annexin A2 OS=Homo sapiens OX=9606 GN=ANXA2 PE=1 SV=2
540	157	L3_063_250G2_scaffold_15_20	231.91	27	18	16	29531000	13272000		15	15	Carbamidomethylation	79524	# 35630 # 39916 # -1 # ID=870_52;partial=00;start_type=ATG;rbs_motif=AATAA;rbs_spacer=6bp;gc_cont=0.431
2033	3332	L3_063_250G2_scaffold_15_21	91.99	13	0	13		1740500		2	2	Carbamidomethylation	25437	# 28576 # 29109 # -1 # ID=295_29;partial=00;start_type=ATG;rbs_motif=GGA/GAG/AGG;rbs_spacer=5-10bp;gc_cont=0.567
403	209	L3_063_250G2_scaffold_15_29	284.24	38	38	12	93440000	9589700		17	14	Carbamidomethylation; Oxidation (M)	68001	# 44348 # 45106 # 1 # ID=528_38;partial=00;start_type=ATG;rbs_motif=TAAA;rbs_spacer=11bp;gc_cont=0.443
943	6384	L3_063_250G2_scaffold_15_46	29.98	1	1	0	83169000			1	1		75978	# 19328 # 20866 # -1 # ID=280_21;partial=00;start_type=ATG;rbs_motif=TAA;rbs_spacer=11bp;gc_cont=0.447
2989	6024	L3_063_250G2_scaffold_150_48	24.51	2	2	0	240500			1	1		40943	# 62531 # 63748 # 1 # ID=218_59;partial=00;start_type=ATG;rbs_motif=AGGAGG;rbs_spacer=5-10bp;gc_cont=0.594
131	48	L3_063_250G2_scaffold_1500_10	310.29	30	25	27	110450000	202120000		25	24	Oxidation (M)	120789	# 3377 # 4930 # 1 # ID=1952_4;partial=00;start_type=ATG;rbs_motif=TAAA;rbs_spacer=12bp;gc_cont=0.485
2299	5737	L3_063_250G2_scaffold_1500_2	47.84	2	0	2		140880		1	1		45551	# 5131 # 6684 # -1 # ID=1135_6;partial=00;start_type=ATG;rbs_motif=TAAAA;rbs_spacer=13bp;gc_cont=0.477
1146	736	L3_063_250G2_scaffold_1500_5	192.5	13	11	4	8844700	360800		10	9		82180	# 1719 # 4550 # 1 # ID=3719_3;partial=01;start_type=ATG;rbs_motif=AGGAG;rbs_spacer=5-10bp;gc_cont=0.429
211	433	L3_063_250G2_scaffold_1500_8	214.71	47	43	47	58778000	103310000		11	11	Oxidation (M)	26473	# 1 # 627 # 1 # ID=2611_1;partial=10;start_type=Edge;rbs_motif=None;rbs_spacer=None;gc_cont=0.423
104	10	L3_063_250G2_scaffold_1500_9	344.57	56	48	49	208870000	288920000		30	30	Carbamidomethylation; Oxidation (M)	76450	# 2599 # 2946 # 1 # ID=5508_3;partial=01;start_type=ATG;rbs_motif=AGGAG;rbs_spacer=5-10bp;gc_cont=0.397
2607	4089	L3_063_250G2_scaffold_1501_12	45.55	8	0	8		55590		1	1		19291	# 37389 # 39290 # 1 # ID=551_45;partial=00;start_type=ATG;rbs_motif=TAA;rbs_spacer=15bp;gc_cont=0.425
2380	5545	L3_063_250G2_scaffold_15033_1	72.7	44	44	29	332110	352300		2	2		4686	# 115422 # 115871 # -1 # ID=59_92;partial=00;start_type=ATG;rbs_motif=AAAAA;rbs_spacer=12bp;gc_cont=0.467
1004	3541	L3_063_250G2_scaffold_15044_1	95.63	12	0	12		6448700		2	2		24667	# 118104 # 119477 # 1 # ID=65_105;partial=00;start_type=TTG;rbs_motif=None;rbs_spacer=None;gc_cont=0.471
1339	1310	L3_063_250G2_scaffold_1505_10	135.96	38	38	9	16542000	0		5	5		15785	# 37925 # 39385 # -1 # ID=408_24;partial=00;start_type=ATG;rbs_motif=TAAA;rbs_spacer=11bp;gc_cont=0.499
158	510	L3_063_250G2_scaffold_1505_12	169.68	11	10	2	21559000			10	3	Carbamidomethylation; Oxidation (M)	97311	# 6209 # 7702 # -1 # ID=1788_6;partial=00;start_type=ATG;rbs_motif=TAAAAA;rbs_spacer=10bp;gc_cont=0.434
2406	3034	L3_063_250G2_scaffold_1505_13	86.38	2	2	0	203920			2	2		130453	# 32163 # 34289 # -1 # ID=642_30;partial=00;start_type=ATG;rbs_motif=AACAA;rbs_spacer=5bp;gc_cont=0.450
461	748	L3_063_250G2_scaffold_1506_1	200.79	51	0	51		16435000		9	2	Carbamidomethylation; Oxidation (M)	20737	# 37901 # 40879 # 1 # ID=7_34;partial=00;start_type=ATG;rbs_motif=TAAAAA;rbs_spacer=10bp;gc_cont=0.438
2479	2681	L3_063_250G2_scaffold_1506_2	64.76	3	0	3		792970		2	2		74497	# 42191 # 45370 # -1 # ID=371_26;partial=00;start_type=ATG;rbs_motif=None;rbs_spacer=None;gc_cont=0.407
1719	1080	L3_063_250G2_scaffold_1506_8	121.84	6	1	5	0	222250		5	4		109855	# 3 # 1142 # -1 # ID=14478_1;partial=11;start_type=Edge;rbs_motif=None;rbs_spacer=None;gc_cont=0.404
3024	4480	L3_063_250G2_scaffold_1509_10	41.04	2	2	0	310930			1	1		72082	Acylpyruvase FAHD1 mitochondrial OS=Homo sapiens OX=9606 GN=FAHD1 PE=1 SV=2
742	526	L3_063_250G2_scaffold_151_125	211.37	25	25	12	28667000	257270		9	9		47609	# 753 # 2390 # 1 # ID=2126_4;partial=00;start_type=ATG;rbs_motif=GGAG/GAGG;rbs_spacer=5-10bp;gc_cont=0.399
361	310	L3_063_250G2_scaffold_151_57	220.78	36	14	34	0	22203000		12	5	Carbamidomethylation; Oxidation (M)	48485	# 3305 # 4312 # 1 # ID=1238_5;partial=00;start_type=ATG;rbs_motif=GGAG/GAGG;rbs_spacer=5-10bp;gc_cont=0.454
108	654	L3_063_250G2_scaffold_151_70	197.62	54	53	41	359870000	11534000		10	2	Carbamidomethylation; Oxidation (M)	19844	# 12236 # 13711 # -1 # ID=777_11;partial=00;start_type=ATG;rbs_motif=TAAA;rbs_spacer=11bp;gc_cont=0.476
1509	1628	L3_063_250G2_scaffold_151_80	127.24	9	9	0	2588000			4	4		63320	# 1 # 741 # -1 # ID=1184_1;partial=10;start_type=ATG;rbs_motif=TAA;rbs_spacer=14bp;gc_cont=0.448
937	1073	L3_063_250G2_scaffold_1511_9	149.53	11	0	11		28748000		6	4		66930	# 684 # 1697 # 1 # ID=9528_2;partial=01;start_type=ATG;rbs_motif=AGGAG/GGAGG;rbs_spacer=11-12bp;gc_cont=0.485
2533	3721	L3_063_250G2_scaffold_15120_1	65.18	12	12	0	0			2	1		25164	# 19107 # 20459 # -1 # ID=197_11;partial=00;start_type=ATG;rbs_motif=AGGAG;rbs_spacer=5-10bp;gc_cont=0.618
641	981	L3_063_250G2_scaffold_1518_1	157.4	29	0	29		34389000		6	6	Carbamidomethylation; Oxidation (M)	31330	# 4741 # 7503 # 1 # ID=323_6;partial=00;start_type=ATG;rbs_motif=AGGAGG;rbs_spacer=5-10bp;gc_cont=0.451
2896	4091	L3_063_250G2_scaffold_1518_3	72.81	4	0	4		449660		1	1	Oxidation (M)	53909	# 1786 # 4485 # -1 # ID=3202_2;partial=00;start_type=ATG;rbs_motif=TAAA;rbs_spacer=11bp;gc_cont=0.505
385	193	L3_063_250G2_scaffold_1518_4	243.57	39	37	31	1174000	1277100		14	2	Carbamidomethylation; Oxidation (M)	48857	# 66694 # 67818 # 1 # ID=110_49;partial=00;start_type=ATG;rbs_motif=AATAA;rbs_spacer=10bp;gc_cont=0.438
1587	2122	L3_063_250G2_scaffold_15198_1	143.31	14	14	4	539770	71926		3	3		39295	# 793 # 1845 # 1 # ID=4198_1;partial=00;start_type=ATG;rbs_motif=TAA;rbs_spacer=12bp;gc_cont=0.433
1257	4411	L3_063_250G2_scaffold_152_26	48.81	3	3	0	6412500			1	1		41295	Keratin type I cuticular Ha3-I OS=Homo sapiens OX=9606 GN=KRT33A PE=2 SV=2
1545	2142	L3_063_250G2_scaffold_152_48	114.47	8	2	8	167460	2922200		3	3		49746	# 2892 # 3476 # -1 # ID=4642_5;partial=00;start_type=ATG;rbs_motif=None;rbs_spacer=None;gc_cont=0.357
2514	2649	L3_063_250G2_scaffold_152_56	71.68	6	2	4	1636000			2	1		44228	# 4428 # 5843 # -1 # ID=3007_6;partial=01;start_type=Edge;rbs_motif=None;rbs_spacer=None;gc_cont=0.487
2680	3838	L3_063_250G2_scaffold_152_89	52.32	6	6	0	0			2	2		41843	Immunoglobulin lambda variable 1-47 OS=Homo sapiens OX=9606 GN=IGLV1-47 PE=1 SV=2
1042	5280	L3_063_250G2_scaffold_15215_1	65.97	26	0	26		11260000		1	1	Oxidation (M)	5151	# 11753 # 12676 # 1 # ID=974_7;partial=00;start_type=ATG;rbs_motif=TAA;rbs_spacer=12bp;gc_cont=0.485
2742	5991	L3_063_250G2_scaffold_1527_12	35.36	10	0	10		0		1	1		10496	# 85946 # 89173 # -1 # ID=78_77;partial=00;start_type=ATG;rbs_motif=TAAAAA;rbs_spacer=8bp;gc_cont=0.495
142	5455	L3_063_250G2_scaffold_15286_1	56.4	5	5	5	19214000	7889000		1	1		26760	# 2552 # 3046 # -1 # ID=1395_4;partial=00;start_type=ATG;rbs_motif=AGGAG;rbs_spacer=5-10bp;gc_cont=0.608
821	737	L3_063_250G2_scaffold_153_2	142.87	15	0	15		10375000		7	7		59434	# 67239 # 67940 # 1 # ID=177_62;partial=00;start_type=ATG;rbs_motif=AAAAA;rbs_spacer=11bp;gc_cont=0.452
365	2941	L3_063_250G2_scaffold_153_41	39.54	3	0	3		4664300		2	2		83963	# 12652 # 13320 # 1 # ID=1622_10;partial=00;start_type=ATG;rbs_motif=TAAAAA;rbs_spacer=11bp;gc_cont=0.451
781	803	L3_063_250G2_scaffold_153_42	136.14	8	1	7		16658000		7	6	Oxidation (M)	111804	# 259568 # 260953 # 1 # ID=3_253;partial=00;start_type=ATG;rbs_motif=AGGAG;rbs_spacer=5-10bp;gc_cont=0.333
953	1146	L3_063_250G2_scaffold_153_43	139.9	10	0	10		10065000		5	5	Carbamidomethylation	57007	# 221555 # 222352 # 1 # ID=7_189;partial=00;start_type=ATG;rbs_motif=TAAA;rbs_spacer=12bp;gc_cont=0.485
365	723	L3_063_250G2_scaffold_153_44	145.55	10	0	10		18355000		9	9		85230	# 8931 # 10190 # -1 # ID=1624_10;partial=00;start_type=ATG;rbs_motif=TAA;rbs_spacer=11bp;gc_cont=0.344
3066	5745	L3_063_250G2_scaffold_15301_1	42.38	15	0	15		0		1	1		11331	# 43687 # 45795 # 1 # ID=388_67;partial=00;start_type=ATG;rbs_motif=AGGA;rbs_spacer=5-10bp;gc_cont=0.645
169	549	L3_063_250G2_scaffold_15302_1	195.14	28	4	28		446040000		8	5	Carbamidomethylation; Oxidation (M)	40199	# 51389 # 53077 # -1 # ID=55_32;partial=00;start_type=ATG;rbs_motif=TAA;rbs_spacer=11bp;gc_cont=0.371
169	462	L3_063_250G2_scaffold_15303_1	212.5	32	4	32		560280000		9	6	Carbamidomethylation; Oxidation (M)	40072	# 4897 # 6339 # -1 # ID=3225_4;partial=00;start_type=ATG;rbs_motif=AGGA;rbs_spacer=5-10bp;gc_cont=0.638
440	898	L3_063_250G2_scaffold_1531_1	191.51	12	0	12		4291000		7	2	Carbamidomethylation; Oxidation (M)	99415	# 9402 # 10682 # -1 # ID=1533_10;partial=00;start_type=ATG;rbs_motif=AGGAG;rbs_spacer=5-10bp;gc_cont=0.631
641	2189	L3_063_250G2_scaffold_1531_9	120.05	14	0	14		20807000		3	3	Oxidation (M)	31259	# 48127 # 48972 # 1 # ID=179_45;partial=00;start_type=ATG;rbs_motif=AGGAG;rbs_spacer=5-10bp;gc_cont=0.629
2257	2258	L3_063_250G2_scaffold_1532_10	151.98	13	13	0	509520			3	3		44835	# 17970 # 18935 # -1 # ID=665_17;partial=00;start_type=ATG;rbs_motif=None;rbs_spacer=None;gc_cont=0.541
2266	2940	L3_063_250G2_scaffold_1533_5	52.72	12	12	0	259820			2	2		19711	# 44967 # 46154 # 1 # ID=29_40;partial=00;start_type=ATG;rbs_motif=None;rbs_spacer=None;gc_cont=0.577
767	2288	L3_063_250G2_scaffold_15341_1	113.05	18	0	18		15011000		3	3		22567	# 1948 # 3135 # 1 # ID=2214_3;partial=00;start_type=ATG;rbs_motif=None;rbs_spacer=None;gc_cont=0.542
2351	3642	L3_063_250G2_scaffold_15341_2	94.34	21	0	21		4079400		2	2	Carbamidomethylation	11516	# 18936 # 20357 # 1 # ID=981_12;partial=00;start_type=ATG;rbs_motif=AAAA;rbs_spacer=11bp;gc_cont=0.385
2351	5186	L3_063_250G2_scaffold_15353_1	73.63	14	0	14		306540		1	1	Carbamidomethylation	11502	# 60995 # 63613 # 1 # ID=375_64;partial=00;start_type=ATG;rbs_motif=TAAA;rbs_spacer=12bp;gc_cont=0.469
767	2287	L3_063_250G2_scaffold_15353_2	113.05	18	0	18		15011000		3	3		22553	Glutathione peroxidase 3 OS=Homo sapiens OX=9606 GN=GPX3 PE=1 SV=2
2442	6090	L3_063_250G2_scaffold_1536_2	33.55	2	0	2		0		1	1		60540	# 198 # 2576 # -1 # ID=6241_2;partial=01;start_type=Edge;rbs_motif=None;rbs_spacer=None;gc_cont=0.644
410	175	L3_063_250G2_scaffold_1538_1	232	24	0	24		84904000		15	15	Carbamidomethylation; Oxidation (M)	84036	# 80926 # 81477 # -1 # ID=49_64;partial=00;start_type=ATG;rbs_motif=TAAAAA;rbs_spacer=11bp;gc_cont=0.449
3284	5886	L3_063_250G2_scaffold_1538_12	38.46	3	0	3		1138400		1	1		33750	# 78861 # 80639 # -1 # ID=237_62;partial=00;start_type=ATG;rbs_motif=TAA;rbs_spacer=11bp;gc_cont=0.495
389	1020	L3_063_250G2_scaffold_1538_21	172.25	49	7	49		7805600		7	1	Oxidation (M)	16250	Granzyme A OS=Homo sapiens OX=9606 GN=GZMA PE=1 SV=2
232	311	L3_063_250G2_scaffold_1538_3	259.06	40	11	38		7773600		17	3	Carbamidomethylation; Oxidation (M)	49114	# 1114 # 1683 # -1 # ID=9423_4;partial=00;start_type=ATG;rbs_motif=TAA;rbs_spacer=15bp;gc_cont=0.393
72	866	L3_063_250G2_scaffold_154_10	255.74	43	43	43	166380000	20237000		11	3	Carbamidomethylation; Oxidation (M)	20565	# 38 # 607 # 1 # ID=16666_1;partial=00;start_type=ATG;rbs_motif=TAA;rbs_spacer=15bp;gc_cont=0.384
896	5982	L3_063_250G2_scaffold_154_103	40.61	1	0	1		613330		1	1		58827	# 16 # 585 # -1 # ID=12295_1;partial=00;start_type=ATG;rbs_motif=None;rbs_spacer=None;gc_cont=0.391
1248	1205	L3_063_250G2_scaffold_154_4	181.58	18	18	3	12233000	0		7	7	Oxidation (M)	38254	# 744 # 1313 # 1 # ID=12324_3;partial=00;start_type=ATG;rbs_motif=TAA;rbs_spacer=15bp;gc_cont=0.389
2960	4421	L3_063_250G2_scaffold_154_5	47.24	2	0	2		1360900		1	1		53120	# 155308 # 156945 # -1 # ID=9_125;partial=00;start_type=ATG;rbs_motif=TAAA;rbs_spacer=14bp;gc_cont=0.443
1065	3384	L3_063_250G2_scaffold_154_54	58.24	3	0	3		2633300		2	2		61286	# 60622 # 61704 # 1 # ID=134_57;partial=00;start_type=ATG;rbs_motif=AGGAGG;rbs_spacer=5-10bp;gc_cont=0.444
1334	5900	L3_063_250G2_scaffold_154_55	37.96	4	0	4		4901000		1	1		23520	# 173 # 874 # -1 # ID=16701_2;partial=00;start_type=ATG;rbs_motif=None;rbs_spacer=None;gc_cont=0.437
399	514	L3_063_250G2_scaffold_154_58	223.08	33	30	11	96650000	9967800		12	10	Oxidation (M)	39984	# 107363 # 109513 # 1 # ID=9_85;partial=00;start_type=ATG;rbs_motif=TAA;rbs_spacer=13bp;gc_cont=0.458
320	974	L3_063_250G2_scaffold_154_60	146.24	16	0	16		76546000		6	6	Carbamidomethylation; Oxidation (M)	42992	# 69396 # 70742 # 1 # ID=4_71;partial=00;start_type=ATG;rbs_motif=AGGAG;rbs_spacer=5-10bp;gc_cont=0.611
2770	4725	L3_063_250G2_scaffold_154_61	64.9	4	0	4		352570		1	1	Carbamidomethylation	41645	# 1954 # 4620 # -1 # ID=187_3;partial=00;start_type=ATG;rbs_motif=GGAGG;rbs_spacer=5-10bp;gc_cont=0.601
356	426	L3_063_250G2_scaffold_154_65	248.73	24	23	16	12422000	36008000		12	8	Carbamidomethylation; Oxidation (M)	57226	# 676 # 2814 # 1 # ID=5759_2;partial=01;start_type=ATG;rbs_motif=AACAA;rbs_spacer=10bp;gc_cont=0.472
514	3217	L3_063_250G2_scaffold_154_67	104.34	4	0	4		10363000		2	1		72433	# 2131 # 3984 # -1 # ID=1323_4;partial=00;start_type=ATG;rbs_motif=TAAAAA;rbs_spacer=8bp;gc_cont=0.418
874	2170	L3_063_250G2_scaffold_154_73	132.91	13	0	13		7762500		3	3	Oxidation (M)	39200	# 36933 # 39146 # 1 # ID=221_31;partial=00;start_type=ATG;rbs_motif=AATAA;rbs_spacer=6bp;gc_cont=0.478
794	495	L3_063_250G2_scaffold_154_81	204.79	24	10	24	6606100	22702000		9	9		53757	# 19216 # 22488 # -1 # ID=564_22;partial=00;start_type=ATG;rbs_motif=None;rbs_spacer=None;gc_cont=0.569
468	2057	L3_063_250G2_scaffold_154_89	95.22	6	0	6		20196000		3	3	Carbamidomethylation	59904	Pancreatic secretory granule membrane major glycoprotein GP2 OS=Homo sapiens OX=9606 GN=GP2 PE=2 SV=3
1795	1680	L3_063_250G2_scaffold_1542_9	131.48	13	13	0	2083800			4	3		44328	# 6185 # 7108 # -1 # ID=2554_7;partial=01;start_type=Edge;rbs_motif=None;rbs_spacer=None;gc_cont=0.442
3315	6117	L3_063_250G2_scaffold_15449_3	35.23	7	7	0	709210			1	1		15597	# 67627 # 71055 # -1 # ID=55_41;partial=00;start_type=TTG;rbs_motif=TAAAAA;rbs_spacer=7bp;gc_cont=0.400
689	626	L3_063_250G2_scaffold_1545_1	207.89	34	0	34		69930000		8	8	Carbamidomethylation; Oxidation (M)	34268	# 7236 # 8693 # 1 # ID=1732_12;partial=00;start_type=ATG;rbs_motif=TAA;rbs_spacer=11bp;gc_cont=0.527
1401	1174	L3_063_250G2_scaffold_1545_10	142.1	10	9	5	5328600	2463700		5	4	Carbamidomethylation	71461	# 53096 # 56395 # -1 # ID=55_33;partial=00;start_type=ATG;rbs_motif=TAA;rbs_spacer=11bp;gc_cont=0.356
2587	6150	L3_063_250G2_scaffold_15455_1	31.6	8	0	8		652110		1	1		12018	# 35226 # 35777 # 1 # ID=395_33;partial=00;start_type=ATG;rbs_motif=TAAA;rbs_spacer=6bp;gc_cont=0.449
2704	5237	L3_063_250G2_scaffold_1546_3	70.6	8	8	0	0			1	1		20985	# 23557 # 24882 # -1 # ID=395_23;partial=00;start_type=ATG;rbs_motif=TAAA;rbs_spacer=11bp;gc_cont=0.406
2227	2589	L3_063_250G2_scaffold_15536_2	74.05	10	10	5	2566500	233130		2	2		23888	# 13414 # 15951 # -1 # ID=719_15;partial=00;start_type=GTG;rbs_motif=TAA;rbs_spacer=13bp;gc_cont=0.511
2325	6496	L3_063_250G2_scaffold_15561_2	26.04	4	4	0	3434300			1	1		29872	# 47659 # 50202 # 1 # ID=274_42;partial=00;start_type=GTG;rbs_motif=TAA;rbs_spacer=13bp;gc_cont=0.459
1108	5978	L3_063_250G2_scaffold_1558_23	38.01	2	0	2		6703300		1	1		40046	Immunoglobulin lambda variable 3-9 OS=Homo sapiens OX=9606 GN=IGLV3-9 PE=3 SV=1
1241	1643	L3_063_250G2_scaffold_1558_37	159.9	12	12	0	10652000			4	4		62339	# 5793 # 7589 # -1 # ID=1512_9;partial=00;start_type=ATG;rbs_motif=AACAA;rbs_spacer=11bp;gc_cont=0.452
2002	4914	L3_063_250G2_scaffold_1558_39	40.44	4	0	4		0		1	1		30554	# 4625 # 6286 # -1 # ID=2783_4;partial=00;start_type=ATG;rbs_motif=TAAAAA;rbs_spacer=10bp;gc_cont=0.458
2002	2109	L3_063_250G2_scaffold_1558_41	127.19	5	3	1	1939300	0		3	3		92784	# 11723 # 12742 # 1 # ID=709_15;partial=00;start_type=ATG;rbs_motif=TAA;rbs_spacer=11bp;gc_cont=0.456
1811	6233	L3_063_250G2_scaffold_1560_7	32.13	10	10	0	20296000			1	1		9325	# 3067 # 4086 # -1 # ID=1415_4;partial=00;start_type=ATG;rbs_motif=TAA;rbs_spacer=11bp;gc_cont=0.434
1033	6224	L3_063_250G2_scaffold_15637_2	32.72	10	10	0	771220			1	1		22966	# 4055 # 4948 # 1 # ID=3173_5;partial=00;start_type=ATG;rbs_motif=TAA;rbs_spacer=11bp;gc_cont=0.520
1841	2933	L3_063_250G2_scaffold_1565_11	45.42	3	1	2		671350		2	1		55483	# 39076 # 41706 # 1 # ID=50_38;partial=00;start_type=ATG;rbs_motif=GGAG/GAGG;rbs_spacer=5-10bp;gc_cont=0.634
2032	3324	L3_063_250G2_scaffold_1565_12	90.47	5	5	5	0	150290		2	2		41474	# 9732 # 11171 # 1 # ID=993_12;partial=00;start_type=ATG;rbs_motif=TAAAAA;rbs_spacer=12bp;gc_cont=0.438
2205	1967	L3_063_250G2_scaffold_1566_8	136.45	9	9	0	3070200			3	3		60219	# 4693 # 8016 # 1 # ID=611_6;partial=00;start_type=ATG;rbs_motif=TAA;rbs_spacer=12bp;gc_cont=0.407
2569	2974	L3_063_250G2_scaffold_1567_10	50.55	6	6	0	441440			2	2		50309	# 24406 # 24909 # 1 # ID=247_21;partial=00;start_type=ATG;rbs_motif=TAAA;rbs_spacer=11bp;gc_cont=0.415
3176	5214	L3_063_250G2_scaffold_15690_2	72.57	7	7	0	707180			1	1	Carbamidomethylation; Oxidation (M)	23378	# 388 # 1050 # 1 # ID=15843_2;partial=01;start_type=ATG;rbs_motif=AGGAG;rbs_spacer=5-10bp;gc_cont=0.424
993	4279	L3_063_250G2_scaffold_157_12	51.27	3	0	3		346460		1	1		35426	# 34325 # 36265 # 1 # ID=548_35;partial=00;start_type=ATG;rbs_motif=TAA;rbs_spacer=12bp;gc_cont=0.433
1462	2125	L3_063_250G2_scaffold_157_18	100.43	15	0	15		3093100		3	1		27565	Carbonic anhydrase 4 OS=Homo sapiens OX=9606 GN=CA4 PE=1 SV=2
3353	6423	L3_063_250G2_scaffold_157_27	25	3	0	3		160400		1	1		30478	# 22788 # 23831 # -1 # ID=177_18;partial=00;start_type=ATG;rbs_motif=TAA;rbs_spacer=13bp;gc_cont=0.439
3200	5354	L3_063_250G2_scaffold_157_34	60.03	5	0	5		1921800		1	1		33211	# 25738 # 27729 # 1 # ID=265_21;partial=00;start_type=ATG;rbs_motif=TAA;rbs_spacer=13bp;gc_cont=0.465
1528	1614	L3_063_250G2_scaffold_157_37	92.68	8	5	3	733830			5	2		81136	# 15850 # 17124 # -1 # ID=2645_14;partial=00;start_type=ATG;rbs_motif=TAAAAA;rbs_spacer=8bp;gc_cont=0.450
173	238	L3_063_250G2_scaffold_157_5	275.53	34	32	31	226960000	115100000		14	9	Carbamidomethylation; Oxidation (M)	53171	# 12301 # 13575 # -1 # ID=377_10;partial=00;start_type=ATG;rbs_motif=TAAAAA;rbs_spacer=12bp;gc_cont=0.493
993	5690	L3_063_250G2_scaffold_157_53	51.27	3	0	3		346460		1	1		35281	# 1815 # 4385 # -1 # ID=3723_3;partial=00;start_type=GTG;rbs_motif=None;rbs_spacer=None;gc_cont=0.392
971	1405	L3_063_250G2_scaffold_157_55	93.14	28	22	16	19466000	271170		5	5	Carbamidomethylation; Oxidation (M)	18878	# 129868 # 131688 # -1 # ID=99_91;partial=00;start_type=ATG;rbs_motif=AGGA;rbs_spacer=5-10bp;gc_cont=0.567
548	482	L3_063_250G2_scaffold_157_66	200.42	20	12	12	23295000	2587200		9	6	Carbamidomethylation	61565	# 1741 # 2238 # -1 # ID=1049_3;partial=00;start_type=ATG;rbs_motif=AGGAG;rbs_spacer=5-10bp;gc_cont=0.592
638	964	L3_063_250G2_scaffold_157_69	154.82	22	0	22		66784000		6	6	Oxidation (M)	31325	Immunoglobulin kappa variable 3D-11 OS=Homo sapiens OX=9606 GN=IGKV3D-11 PE=3 SV=6
1610	1041	L3_063_250G2_scaffold_157_8	158.53	3	3	1	2769700	162510		5	5	Carbamidomethylation	213399	Immunoglobulin kappa variable 3-11 OS=Homo sapiens OX=9606 GN=IGKV3-11 PE=1 SV=1
3269	5803	L3_063_250G2_scaffold_157_9	41.21	7	0	7		0		1	1		17267	# 127176 # 128450 # -1 # ID=45_127;partial=00;start_type=ATG;rbs_motif=AGGA;rbs_spacer=5-10bp;gc_cont=0.635
1888	2135	L3_063_250G2_scaffold_1571_9	90.97	5	2	3	0			3	1		78932	# 10806 # 14579 # 1 # ID=1211_9;partial=00;start_type=ATG;rbs_motif=AGGAG/GGAGG;rbs_spacer=11-12bp;gc_cont=0.649
440	2866	L3_063_250G2_scaffold_15711_2	98.82	11	0	11		5902400		2	2		28454	# 8318 # 8944 # 1 # ID=2122_9;partial=01;start_type=ATG;rbs_motif=TAA;rbs_spacer=13bp;gc_cont=0.455
1704	5904	L3_063_250G2_scaffold_15731_2	37.64	9	0	9		1120100		1	1		11470	# 34818 # 38096 # -1 # ID=480_32;partial=00;start_type=ATG;rbs_motif=AGGAG;rbs_spacer=5-10bp;gc_cont=0.534
1329	3685	L3_063_250G2_scaffold_15735_1	65.82	7	3	4	619850	935920		2	2		37235	# 76808 # 78322 # 1 # ID=124_71;partial=00;start_type=ATG;rbs_motif=AACAA;rbs_spacer=13bp;gc_cont=0.393
1705	5296	L3_063_250G2_scaffold_1574_1	65.42	5	0	5		2400100		1	1		31635	# 2205 # 3740 # -1 # ID=3497_2;partial=00;start_type=ATG;rbs_motif=GGA/GAG/AGG;rbs_spacer=5-10bp;gc_cont=0.490
2753	6339	L3_063_250G2_scaffold_1574_11	26.98	1	0	1		2286700		1	1		65318	# 3 # 1220 # -1 # ID=5201_1;partial=10;start_type=ATG;rbs_motif=AAAA;rbs_spacer=15bp;gc_cont=0.448
2976	5942	L3_063_250G2_scaffold_1574_2	36.33	2	0	2		387390		1	1		75107	# 2653 # 4299 # -1 # ID=2829_4;partial=00;start_type=ATG;rbs_motif=TAAA;rbs_spacer=12bp;gc_cont=0.484
1857	1908	L3_063_250G2_scaffold_1574_4	121.34	14	0	14		1930900		3	3	Oxidation (M)	32318	# 12554 # 14293 # 1 # ID=395_12;partial=00;start_type=ATG;rbs_motif=TAGAA;rbs_spacer=15bp;gc_cont=0.471
1020	2207	L3_063_250G2_scaffold_15744_1	101.19	15	15	0	6004600			3	3		31396	# 4420 # 5937 # -1 # ID=2497_5;partial=00;start_type=ATG;rbs_motif=TAA;rbs_spacer=12bp;gc_cont=0.432
611	3921	L3_063_250G2_scaffold_15752_1	117.74	26	0	26		13879000		4	4		10867	Immunoglobulin heavy variable 3-11 OS=Homo sapiens OX=9606 GN=IGHV3-11 PE=1 SV=2
831	5396	L3_063_250G2_scaffold_15777_1	59.63	4	4	0	88324			1	1		32639	# 13644 # 14924 # 1 # ID=784_13;partial=00;start_type=ATG;rbs_motif=GGAG/GAGG;rbs_spacer=5-10bp;gc_cont=0.421
2019	1783	L3_063_250G2_scaffold_158_105	108.84	6	2	4	154320	1885000		4	4	Carbamidomethylation	82036	# 7406 # 8560 # 1 # ID=1088_10;partial=00;start_type=ATG;rbs_motif=TAAA;rbs_spacer=11bp;gc_cont=0.455
2400	3044	L3_063_250G2_scaffold_158_106	102.75	10	0	10		346470		2	2		39974	# 22779 # 24116 # 1 # ID=422_12;partial=00;start_type=ATG;rbs_motif=None;rbs_spacer=None;gc_cont=0.599
1964	1906	L3_063_250G2_scaffold_158_107	114.86	8	0	8		0		3	3		65524	# 3524 # 4249 # -1 # ID=3920_6;partial=01;start_type=Edge;rbs_motif=None;rbs_spacer=None;gc_cont=0.446
1620	1885	L3_063_250G2_scaffold_158_108	92.42	3	1	3		3229400		4	3		104727	# 117328 # 118755 # -1 # ID=59_94;partial=00;start_type=ATG;rbs_motif=AACAA;rbs_spacer=13bp;gc_cont=0.506
1517	926	L3_063_250G2_scaffold_158_109	166.21	14	3	12	0	48949		6	6	Carbamidomethylation	72188	# 50376 # 51644 # 1 # ID=53_46;partial=00;start_type=ATG;rbs_motif=AGGAG;rbs_spacer=5-10bp;gc_cont=0.584
2220	2017	L3_063_250G2_scaffold_158_110	97.05	4	0	4		308210		3	2		116478	Ectonucleotide pyrophosphatase/phosphodiesterase family member 3 OS=Homo sapiens OX=9606 GN=ENPP3 PE=1 SV=2
1453	1468	L3_063_250G2_scaffold_158_112	110.87	10	10	3	2377000	0		5	5		50514	Protein S100-A7 OS=Homo sapiens OX=9606 GN=S100A7 PE=1 SV=4
2233	2937	L3_063_250G2_scaffold_158_116	121.91	4	4	0	1808800			3	3		93504	# 92119 # 92748 # -1 # ID=145_93;partial=00;start_type=ATG;rbs_motif=None;rbs_spacer=None;gc_cont=0.522
1595	1344	L3_063_250G2_scaffold_158_117	145.1	13	13	0	712750			5	4		64520	# 27218 # 28066 # -1 # ID=827_32;partial=00;start_type=ATG;rbs_motif=AGGAG;rbs_spacer=5-10bp;gc_cont=0.439
821	2201	L3_063_250G2_scaffold_158_126	79.51	5	0	5		6500700		3	3		59273	# 18183 # 19856 # 1 # ID=1088_18;partial=00;start_type=ATG;rbs_motif=TAA;rbs_spacer=11bp;gc_cont=0.527
2299	5738	L3_063_250G2_scaffold_158_15	47.84	2	0	2		140880		1	1		45798	# 58519 # 59673 # 1 # ID=155_60;partial=00;start_type=ATG;rbs_motif=TAAA;rbs_spacer=11bp;gc_cont=0.409
781	1483	L3_063_250G2_scaffold_158_159	111.76	5	1	4		14985000		4	3		113035	# 7076 # 10783 # 1 # ID=1211_8;partial=00;start_type=ATG;rbs_motif=None;rbs_spacer=None;gc_cont=0.649
953	2934	L3_063_250G2_scaffold_158_160	59.67	3	0	3		4365100		1	1		57422	# 117550 # 117927 # -1 # ID=21_110;partial=00;start_type=ATG;rbs_motif=TAA;rbs_spacer=11bp;gc_cont=0.429
365	2443	L3_063_250G2_scaffold_158_161	77.58	4	0	4		8265000		3	3		84714	Immunoglobulin heavy variable 3-43 OS=Homo sapiens OX=9606 GN=IGHV3-43 PE=3 SV=1
2430	6356	L3_063_250G2_scaffold_158_162	28.08	2	0	2		821480		1	1		51549	# 130784 # 132280 # 1 # ID=36_113;partial=00;start_type=ATG;rbs_motif=TAAAAA;rbs_spacer=9bp;gc_cont=0.477
528	302	L3_063_250G2_scaffold_158_168	240.63	27	21	17	18352000	10134000		12	12	Carbamidomethylation	67872	# 414 # 1400 # -1 # ID=11643_2;partial=01;start_type=Edge;rbs_motif=None;rbs_spacer=None;gc_cont=0.652
2111	2537	L3_063_250G2_scaffold_158_169	128.07	15	7	15	95484	956350		3	3		30681	# 153455 # 155035 # 1 # ID=116_124;partial=00;start_type=ATG;rbs_motif=TAAAAA;rbs_spacer=12bp;gc_cont=0.373
3170	5156	L3_063_250G2_scaffold_158_170	81.1	2	0	2		351750		1	1		94901	# 8533 # 10104 # 1 # ID=275_7;partial=00;start_type=ATG;rbs_motif=TAAAAA;rbs_spacer=12bp;gc_cont=0.452
800	4788	L3_063_250G2_scaffold_158_180	29.63	1	0	1		197580		1	1		68958	# 78697 # 81033 # 1 # ID=154_44;partial=00;start_type=ATG;rbs_motif=TAA;rbs_spacer=12bp;gc_cont=0.579
1165	4100	L3_063_250G2_scaffold_158_25	93.36	13	0	13		24657000		1	1		16820	# 40491 # 41435 # 1 # ID=442_54;partial=00;start_type=ATG;rbs_motif=AGGAGG;rbs_spacer=5-10bp;gc_cont=0.411
1379	927	L3_063_250G2_scaffold_158_29	183.11	15	15	2	711140	0		6	5		79049	# 16591 # 17514 # 1 # ID=910_18;partial=00;start_type=ATG;rbs_motif=AGGAG/GGAGG;rbs_spacer=11-12bp;gc_cont=0.436
259	104	L3_063_250G2_scaffold_158_30	269.27	31	28	20	53045000	3928200		22	14	Carbamidomethylation; Oxidation (M)	84230	# 28359 # 30017 # 1 # ID=364_28;partial=00;start_type=ATG;rbs_motif=GGA/GAG/AGG;rbs_spacer=5-10bp;gc_cont=0.330
775	1138	L3_063_250G2_scaffold_158_31	133.32	6	2	6	0	329120		5	2		111490	# 1060 # 1761 # -1 # ID=781_3;partial=00;start_type=ATG;rbs_motif=TAAAAA;rbs_spacer=10bp;gc_cont=0.420
2591	3465	L3_063_250G2_scaffold_158_32	51.1	4	0	4		733930		2	2		61185	# 2621 # 3097 # -1 # ID=4495_3;partial=00;start_type=ATG;rbs_motif=AAA;rbs_spacer=3bp;gc_cont=0.382
2738	5885	L3_063_250G2_scaffold_158_33	38.07	3	3	3	124860	244250		1	1		42369	Nicastrin OS=Homo sapiens OX=9606 GN=NCSTN PE=1 SV=2
327	2436	L3_063_250G2_scaffold_158_38	86.98	4	1	4	133670	772370		3	3	Carbamidomethylation	102409	# 35400 # 37439 # -1 # ID=82_30;partial=00;start_type=ATG;rbs_motif=None;rbs_spacer=None;gc_cont=0.474
248	5518	L3_063_250G2_scaffold_158_43	57.9	1	0	1		25524		1	1		123766	# 169453 # 171180 # -1 # ID=159_117;partial=00;start_type=ATG;rbs_motif=TAAAAA;rbs_spacer=8bp;gc_cont=0.409
1349	1229	L3_063_250G2_scaffold_158_50	111.76	15	3	15		1235200		5	2	Carbamidomethylation	43293	Immunoglobulin lambda variable 2-14 OS=Homo sapiens OX=9606 GN=IGLV2-14 PE=1 SV=2
1670	6396	L3_063_250G2_scaffold_158_51	26.02	3	0	3		0		1	1		35645	# 1382 # 3058 # 1 # ID=5159_3;partial=00;start_type=ATG;rbs_motif=AGGAGG;rbs_spacer=5-10bp;gc_cont=0.595
1388	5723	L3_063_250G2_scaffold_158_54	43.76	3	0	3		2807500		1	1		35462	# 18804 # 20384 # 1 # ID=222_17;partial=00;start_type=ATG;rbs_motif=AGxAGG/AGGxGG;rbs_spacer=3-4bp;gc_cont=0.615
1283	2509	L3_063_250G2_scaffold_158_79	98.04	13	0	13		32908		3	1	Oxidation (M)	37101	# 6396 # 7685 # 1 # ID=361_7;partial=00;start_type=GTG;rbs_motif=TAAA;rbs_spacer=15bp;gc_cont=0.453
605	388	L3_063_250G2_scaffold_1581_6	165.67	22	8	21		0		13	1		59364	# 23686 # 24879 # 1 # ID=1198_24;partial=00;start_type=ATG;rbs_motif=TAA;rbs_spacer=13bp;gc_cont=0.454
1169	1474	L3_063_250G2_scaffold_15842_2	148.83	26	26	12	49927000	1671200		4	4		24145	# 818 # 2758 # -1 # ID=129_3;partial=00;start_type=ATG;rbs_motif=TAA;rbs_spacer=12bp;gc_cont=0.434
1330	4149	L3_063_250G2_scaffold_15844_2	113.7	9	9	0	140270000			3	3	Oxidation (M)	25424	Latexin OS=Homo sapiens OX=9606 GN=LXN PE=1 SV=2
2631	5087	L3_063_250G2_scaffold_15854_1	40.45	2	2	0	4851200			1	1		39569	Immunoglobulin heavy variable 1-24 OS=Homo sapiens OX=9606 GN=IGHV1-24 PE=3 SV=1
2328	4738	L3_063_250G2_scaffold_1587_1	44.86	2	0	2		786460		1	1		52827	# 13640 # 14449 # -1 # ID=1148_10;partial=00;start_type=ATG;rbs_motif=TAA;rbs_spacer=11bp;gc_cont=0.498
3262	5744	L3_063_250G2_scaffold_1587_7	42.59	4	0	4		0		1	1		36862	# 98685 # 100034 # -1 # ID=226_73;partial=00;start_type=ATG;rbs_motif=TAA;rbs_spacer=12bp;gc_cont=0.461
2174	5832	L3_063_250G2_scaffold_1589_4	40.26	4	0	4		64916		1	1		26430	# 70904 # 74131 # 1 # ID=163_55;partial=00;start_type=ATG;rbs_motif=TAAA;rbs_spacer=12bp;gc_cont=0.451
2661	5714	L3_063_250G2_scaffold_159_37	43.49	6	0	6		462040		1	1		24201	# 39200 # 40057 # 1 # ID=358_20;partial=00;start_type=ATG;rbs_motif=TAA;rbs_spacer=12bp;gc_cont=0.442
826	506	L3_063_250G2_scaffold_159_40	181.97	20	12	10	4989000	0		9	6	Carbamidomethylation	62632	# 25803 # 26996 # -1 # ID=23_19;partial=00;start_type=ATG;rbs_motif=TAAAAA;rbs_spacer=9bp;gc_cont=0.431
638	1033	L3_063_250G2_scaffold_159_44	138.82	25	0	25		45940000		6	6	Oxidation (M)	31282	# 34132 # 37797 # 1 # ID=291_31;partial=00;start_type=TTG;rbs_motif=AGGAG;rbs_spacer=5-10bp;gc_cont=0.311
1375	1440	L3_063_250G2_scaffold_159_49	123.76	6	6	2	0			4	1		84099	# 74748 # 78065 # -1 # ID=360_47;partial=00;start_type=ATG;rbs_motif=TAAA;rbs_spacer=13bp;gc_cont=0.485
2060	6172	L3_063_250G2_scaffold_159_55	31.08	4	0	4		1141600		1	1		27798	# 4076 # 7411 # 1 # ID=692_4;partial=00;start_type=ATG;rbs_motif=TAAAAA;rbs_spacer=10bp;gc_cont=0.482
716	780	L3_063_250G2_scaffold_159_56	166.74	16	4	16		3190500		7	1	Oxidation (M)	51576	# 99479 # 102796 # -1 # ID=285_72;partial=00;start_type=ATG;rbs_motif=AATAA;rbs_spacer=6bp;gc_cont=0.458
1942	2553	L3_063_250G2_scaffold_1591_10	65.72	3	3	0	10101000			3	3		119269	# 882 # 1157 # 1 # ID=9573_2;partial=00;start_type=ATG;rbs_motif=TAAA;rbs_spacer=5bp;gc_cont=0.391
2911	4801	L3_063_250G2_scaffold_1591_4	62.55	4	4	0	263060			1	1		43164	# 98616 # 98891 # 1 # ID=188_83;partial=00;start_type=ATG;rbs_motif=TAA;rbs_spacer=6bp;gc_cont=0.373
2134	5344	L3_063_250G2_scaffold_1591_8	63.24	8	8	0	2236200			1	1	Carbamidomethylation	21556	# 136550 # 136825 # 1 # ID=144_118;partial=00;start_type=ATG;rbs_motif=TAA;rbs_spacer=6bp;gc_cont=0.395
1108	507	L3_063_250G2_scaffold_1595_16	168.95	18	2	18	822080	15485000		10	10		62618	# 1295 # 1570 # -1 # ID=2777_2;partial=00;start_type=ATG;rbs_motif=TAAA;rbs_spacer=5bp;gc_cont=0.384
782	569	L3_063_250G2_scaffold_1595_17	182.82	10	6	10	994020	5506800		8	7		125981	# 294724 # 294999 # -1 # ID=23_210;partial=00;start_type=ATG;rbs_motif=TAA;rbs_spacer=12bp;gc_cont=0.359
1099	1196	L3_063_250G2_scaffold_16_84	119.97	18	0	18		4566600		5	5		36398	# 50562 # 53066 # -1 # ID=246_49;partial=00;start_type=ATG;rbs_motif=AAAAA;rbs_spacer=12bp;gc_cont=0.495
1776	1812	L3_063_250G2_scaffold_1605_10	87.3	16	0	16		2053800		4	4		36250	# 20445 # 22103 # -1 # ID=301_14;partial=00;start_type=ATG;rbs_motif=None;rbs_spacer=None;gc_cont=0.606
2728	5622	L3_063_250G2_scaffold_16064_2	47.08	7	7	7	0	529870		1	1		19260	# 5317 # 9033 # -1 # ID=85_5;partial=00;start_type=ATG;rbs_motif=AGGAG;rbs_spacer=5-10bp;gc_cont=0.468
448	5400	L3_063_250G2_scaffold_1607_1	57.19	40	0	40		5418900		1	1	Oxidation (M)	3036	# 19149 # 19613 # 1 # ID=395_19;partial=00;start_type=ATG;rbs_motif=TAAAAA;rbs_spacer=11bp;gc_cont=0.441
325	257	L3_063_250G2_scaffold_1607_3	224.36	24	3	24	0	44569000		14	11	Carbamidomethylation; Oxidation (M)	77634	# 13917 # 17621 # -1 # ID=528_11;partial=00;start_type=ATG;rbs_motif=TAAAA;rbs_spacer=15bp;gc_cont=0.471
574	1768	L3_063_250G2_scaffold_1607_4	111.99	23	0	23		65054000		4	4	Oxidation (M)	18214	# 16919 # 20623 # 1 # ID=147_16;partial=00;start_type=ATG;rbs_motif=TAAAA;rbs_spacer=15bp;gc_cont=0.483
2102	5090	L3_063_250G2_scaffold_1607_5	32.17	6	0	6		0		1	1		14676	# 96331 # 98109 # 1 # ID=23_58;partial=00;start_type=ATG;rbs_motif=TAA;rbs_spacer=12bp;gc_cont=0.474
312	280	L3_063_250G2_scaffold_1607_8	212.15	12	0	12		0		15	1	Oxidation (M)	142282	# 76841 # 77587 # -1 # ID=356_51;partial=00;start_type=ATG;rbs_motif=TAAA;rbs_spacer=11bp;gc_cont=0.455
143	5416	L3_063_250G2_scaffold_1607_9	56.45	55	0	55		41167000		1	1		2389	# 49097 # 50947 # 1 # ID=585_33;partial=00;start_type=ATG;rbs_motif=TAA;rbs_spacer=11bp;gc_cont=0.467
484	5660	L3_063_250G2_scaffold_1609_9	49.48	2	2	0	4738800			1	1		44387	# 25835 # 27358 # -1 # ID=356_24;partial=00;start_type=ATG;rbs_motif=TAA;rbs_spacer=11bp;gc_cont=0.427
1475	2315	L3_063_250G2_scaffold_161_22	111.75	11	7	7	7446400	0		3	3	Carbamidomethylation	36705	# 11830 # 13482 # -1 # ID=561_11;partial=00;start_type=ATG;rbs_motif=TAGAA;rbs_spacer=5bp;gc_cont=0.428
1233	2429	L3_063_250G2_scaffold_161_60	104.49	7	0	7		5394400		3	3		56778	# 39201 # 40445 # -1 # ID=372_42;partial=00;start_type=ATG;rbs_motif=AGGAGG;rbs_spacer=5-10bp;gc_cont=0.641
1982	3749	L3_063_250G2_scaffold_1610_3	54.36	3	3	0	2293100			1	1		36831	# 151669 # 152343 # 1 # ID=20_139;partial=00;start_type=ATG;rbs_motif=TAA;rbs_spacer=11bp;gc_cont=0.468
1571	1972	L3_063_250G2_scaffold_1611_11	121.1	19	19	0	3207000			3	3		22428	# 31174 # 32793 # 1 # ID=438_27;partial=00;start_type=ATG;rbs_motif=AAA;rbs_spacer=4bp;gc_cont=0.449
2044	2664	L3_063_250G2_scaffold_1611_12	85.22	14	14	0	7834.5			2	1		19458	Phospholipase B1 membrane-associated OS=Homo sapiens OX=9606 GN=PLB1 PE=1 SV=3
719	5779	L3_063_250G2_scaffold_1612_1	48.99	5	0	5		34835000		1	1		17189	# 1 # 1092 # 1 # ID=15199_1;partial=11;start_type=Edge;rbs_motif=None;rbs_spacer=None;gc_cont=0.585
746	132	L3_063_250G2_scaffold_1613_8	267.28	13	13	2	13112000	0		16	16		192985	# 127 # 1107 # -1 # ID=3388_1;partial=00;start_type=ATG;rbs_motif=TAAA;rbs_spacer=13bp;gc_cont=0.488
2490	3016	L3_063_250G2_scaffold_1615_6	67.13	2	1	1		0		2	1		116350	Immunoglobulin lambda variable 2-11 OS=Homo sapiens OX=9606 GN=IGLV2-11 PE=1 SV=2
890	4300	L3_063_250G2_scaffold_16153_2	100.46	7	7	0	15184000			1	1		24377	Immunoglobulin lambda variable 3-27 OS=Homo sapiens OX=9606 GN=IGLV3-27 PE=1 SV=2
2528	5464	L3_063_250G2_scaffold_16168_2	54.08	6	0	6		1049200		1	1		23641	# 6639 # 8951 # 1 # ID=1367_8;partial=00;start_type=ATG;rbs_motif=AGGA;rbs_spacer=5-10bp;gc_cont=0.621
758	819	L3_063_250G2_scaffold_162_1	168.98	25	23	13	3738100	1213500		9	5		36715	# 24902 # 26152 # 1 # ID=805_26;partial=01;start_type=ATG;rbs_motif=TAA;rbs_spacer=13bp;gc_cont=0.439
1499	2465	L3_063_250G2_scaffold_162_2	98.54	15	0	15		486430		4	1		23866	# 2569 # 4578 # -1 # ID=548_6;partial=00;start_type=ATG;rbs_motif=TAA;rbs_spacer=11bp;gc_cont=0.474
1832	2494	L3_063_250G2_scaffold_162_53	54.91	5	0	5		2078600		3	3		71392	# 349 # 2184 # 1 # ID=4457_2;partial=00;start_type=ATG;rbs_motif=TAA;rbs_spacer=15bp;gc_cont=0.513
567	529	L3_063_250G2_scaffold_162_55	144.4	9	0	9		12962000		9	7		119704	# 416 # 1957 # -1 # ID=154_2;partial=00;start_type=ATG;rbs_motif=None;rbs_spacer=None;gc_cont=0.481
1096	390	L3_063_250G2_scaffold_1620_1	193.77	13	9	6	24131000	3192900		10	10		112426	Immunoglobulin lambda variable 2-18 OS=Homo sapiens OX=9606 GN=IGLV2-18 PE=3 SV=2
2597	3696	L3_063_250G2_scaffold_1620_6	62.84	3	1	2	213690	0		2	2	Carbamidomethylation	92911	# 9854 # 12034 # -1 # ID=1335_10;partial=00;start_type=ATG;rbs_motif=AGGAGG;rbs_spacer=11-12bp;gc_cont=0.644
640	962	L3_063_250G2_scaffold_1621_10	152.27	32	10	32		0		6	1	Carbamidomethylation; Oxidation (M)	23962	# 6041 # 7627 # 1 # ID=720_9;partial=00;start_type=ATG;rbs_motif=TAAAA;rbs_spacer=14bp;gc_cont=0.520
132	484	L3_063_250G2_scaffold_1621_11	223.82	43	4	43		147800000		11	3	Carbamidomethylation; Oxidation (M)	29807	# 1105 # 2640 # 1 # ID=720_2;partial=00;start_type=ATG;rbs_motif=TAAAAA;rbs_spacer=9bp;gc_cont=0.503
1003	1108	L3_063_250G2_scaffold_1622_6	121.4	20	0	20		7097500		5	5	Carbamidomethylation; Oxidation (M)	34162	# 3634 # 5226 # -1 # ID=461_6;partial=00;start_type=ATG;rbs_motif=TAA;rbs_spacer=11bp;gc_cont=0.436
3077	4938	L3_063_250G2_scaffold_1622_8	36.43	4	0	4		0		1	1		27456	# 15423 # 16436 # -1 # ID=386_30;partial=00;start_type=ATG;rbs_motif=AGGA;rbs_spacer=5-10bp;gc_cont=0.556
3286	5893	L3_063_250G2_scaffold_1623_1	37.89	11	0	11		222720		1	1		10936	# 306 # 1571 # 1 # ID=241_2;partial=00;start_type=ATG;rbs_motif=None;rbs_spacer=None;gc_cont=0.465
917	1409	L3_063_250G2_scaffold_1623_10	152.16	14	0	14		29641000		4	4	Oxidation (M)	48806	Chymotrypsin-like elastase family member 2A OS=Homo sapiens OX=9606 GN=CELA2A PE=1 SV=1
1049	1049	L3_063_250G2_scaffold_1623_11	136.94	7	0	7		19223000		5	4	Oxidation (M)	95971	# 68473 # 69819 # -1 # ID=260_63;partial=00;start_type=ATG;rbs_motif=GGAGG;rbs_spacer=5-10bp;gc_cont=0.437
3015	4310	L3_063_250G2_scaffold_1623_6	47.62	2	0	2		0		1	1		67808	# 31242 # 32060 # -1 # ID=716_29;partial=00;start_type=ATG;rbs_motif=GGAGG;rbs_spacer=5-10bp;gc_cont=0.437
3231	5565	L3_063_250G2_scaffold_1623_7	49.68	5	0	5		0		1	1		30889	# 12332 # 13273 # -1 # ID=1297_13;partial=00;start_type=ATG;rbs_motif=TAA;rbs_spacer=11bp;gc_cont=0.480
2005	3588	L3_063_250G2_scaffold_1623_9	95.49	6	0	6		4277600		2	2		42872	# 93171 # 94142 # -1 # ID=199_69;partial=01;start_type=Edge;rbs_motif=None;rbs_spacer=None;gc_cont=0.483
3058	4750	L3_063_250G2_scaffold_16252_1	44.11	3	3	0	0			1	1		39495	# 10615 # 13245 # 1 # ID=502_9;partial=00;start_type=ATG;rbs_motif=AGGAGG;rbs_spacer=5-10bp;gc_cont=0.459
2696	5133	L3_063_250G2_scaffold_1626_6	101.1	6	6	6	438990	144470		1	1		36973	# 68680 # 71313 # -1 # ID=34_59;partial=00;start_type=ATG;rbs_motif=AGGAGG;rbs_spacer=5-10bp;gc_cont=0.449
549	2949	L3_063_250G2_scaffold_1629_1	112.05	2	0	2		9822500		3	3		98176	# 2 # 2515 # 1 # ID=2107_1;partial=10;start_type=Edge;rbs_motif=None;rbs_spacer=None;gc_cont=0.469
2657	5707	L3_063_250G2_scaffold_1629_6	43.98	2	0	2		943200		1	1		48180	# 33885 # 36512 # 1 # ID=143_28;partial=00;start_type=ATG;rbs_motif=AGGAGG;rbs_spacer=5-10bp;gc_cont=0.457
2425	3119	L3_063_250G2_scaffold_1629_7	69.61	5	0	5		733210		2	2	Oxidation (M)	65782	# 53421 # 54794 # -1 # ID=9_43;partial=00;start_type=ATG;rbs_motif=TAAA;rbs_spacer=13bp;gc_cont=0.468
2571	5819	L3_063_250G2_scaffold_1629_9	40.39	6	0	6		2728600		1	1		21754	# 6451 # 7206 # -1 # ID=613_7;partial=00;start_type=ATG;rbs_motif=TAAA;rbs_spacer=11bp;gc_cont=0.384
868	3362	L3_063_250G2_scaffold_163_15	63.77	3	0	3		6206500		2	2	Carbamidomethylation	81421	# 11454 # 13382 # 1 # ID=1546_10;partial=01;start_type=ATG;rbs_motif=TAA;rbs_spacer=12bp;gc_cont=0.455
323	997	L3_063_250G2_scaffold_163_22	205.7	42	42	32	8489100			9	1	Carbamidomethylation	20876	# 79351 # 80865 # -1 # ID=186_56;partial=00;start_type=ATG;rbs_motif=TAAA;rbs_spacer=12bp;gc_cont=0.436
3341	6269	L3_063_250G2_scaffold_163_32	29.03	2	0	2		1362600		1	1		57914	# 8298 # 9773 # 1 # ID=241_9;partial=00;start_type=ATG;rbs_motif=TAAA;rbs_spacer=11bp;gc_cont=0.472
1738	4890	L3_063_250G2_scaffold_163_50	46.68	3	0	3		970160		1	1		41701	# 40899 # 42491 # 1 # ID=7_35;partial=00;start_type=ATG;rbs_motif=TAAAAA;rbs_spacer=12bp;gc_cont=0.441
143	5415	L3_063_250G2_scaffold_1630_1	56.45	55	0	55		41167000		1	1		2389	# 38944 # 39384 # 1 # ID=69_37;partial=00;start_type=ATG;rbs_motif=TAAA;rbs_spacer=11bp;gc_cont=0.406
312	141	L3_063_250G2_scaffold_1630_2	237.45	18	0	18		10289000		21	5	Carbamidomethylation; Oxidation (M)	142556	# 11429 # 12439 # -1 # ID=1952_10;partial=00;start_type=ATG;rbs_motif=TAAA;rbs_spacer=11bp;gc_cont=0.455
437	117	L3_063_250G2_scaffold_1630_3	260.91	17	1	17		2857000		20	4	Carbamidomethylation; Oxidation (M)	158801	# 2 # 889 # 1 # ID=1135_1;partial=10;start_type=Edge;rbs_motif=None;rbs_spacer=None;gc_cont=0.438
2102	5092	L3_063_250G2_scaffold_1630_5	32.17	6	0	6		0		1	1		14948	# 31183 # 32193 # 1 # ID=120_22;partial=00;start_type=ATG;rbs_motif=TAAAA;rbs_spacer=3bp;gc_cont=0.454
574	778	L3_063_250G2_scaffold_1630_6	167.57	51	0	51		154130000		7	7	Oxidation (M)	18193	# 63772 # 64806 # -1 # ID=253_96;partial=00;start_type=ATG;rbs_motif=AGGAGG;rbs_spacer=5-10bp;gc_cont=0.453
325	156	L3_063_250G2_scaffold_1630_7	237.78	30	3	30	0	47564000		16	13	Carbamidomethylation; Oxidation (M)	77523	# 2806 # 3318 # 1 # ID=1952_3;partial=00;start_type=ATG;rbs_motif=TAA;rbs_spacer=3bp;gc_cont=0.427
2617	5174	L3_063_250G2_scaffold_1630_8	78.2	16	0	16		26197000		1	1		11418	# 17007 # 17417 # -1 # ID=868_16;partial=00;start_type=ATG;rbs_motif=TAA;rbs_spacer=11bp;gc_cont=0.450
448	5401	L3_063_250G2_scaffold_1630_9	57.19	40	0	40		5418900		1	1	Oxidation (M)	3036	# 4344 # 5729 # 1 # ID=1196_5;partial=00;start_type=ATG;rbs_motif=TAA;rbs_spacer=11bp;gc_cont=0.485
2568	5423	L3_063_250G2_scaffold_16301_1	56.09	8	0	8		0		1	1		20332	# 987 # 1523 # -1 # ID=8933_2;partial=00;start_type=ATG;rbs_motif=TAAAA;rbs_spacer=12bp;gc_cont=0.449
301	204	L3_063_250G2_scaffold_1633_9	257.18	29	15	26		310960		16	2	Carbamidomethylation; Oxidation (M)	65511	# 29269 # 30717 # -1 # ID=264_28;partial=00;start_type=ATG;rbs_motif=TAAA;rbs_spacer=11bp;gc_cont=0.478
1851	3633	L3_063_250G2_scaffold_16337_1	75.66	6	6	0	2242300			2	1	Carbamidomethylation	35450	# 965 # 2029 # -1 # ID=7677_2;partial=00;start_type=ATG;rbs_motif=AGGAG;rbs_spacer=5-10bp;gc_cont=0.631
2581	3203	L3_063_250G2_scaffold_1635_7	57.32	7	0	7		514130		2	2		36439	# 247090 # 247905 # -1 # ID=15_154;partial=00;start_type=ATG;rbs_motif=TAAA;rbs_spacer=11bp;gc_cont=0.461
640	5592	L3_063_250G2_scaffold_16384_1	48.91	12	0	12		0		1	1		10337	# 9872 # 11413 # -1 # ID=1711_10;partial=00;start_type=ATG;rbs_motif=AAAA;rbs_spacer=15bp;gc_cont=0.445
1332	5299	L3_063_250G2_scaffold_1639_1	66.31	10	0	10		2846500		1	1	Oxidation (M)	13306	Aspartyl aminopeptidase OS=Homo sapiens OX=9606 GN=DNPEP PE=1 SV=1
1030	5113	L3_063_250G2_scaffold_1639_6	46.08	5	0	5		8516700		1	1		26171	# 2 # 814 # 1 # ID=1423_1;partial=10;start_type=Edge;rbs_motif=None;rbs_spacer=None;gc_cont=0.412
2330	4900	L3_063_250G2_scaffold_16396_1	60.03	10	10	10	449640	92512		1	1		14322	Immunoglobulin heavy variable 1-69 OS=Homo sapiens OX=9606 GN=IGHV1-69 PE=1 SV=2
943	4037	L3_063_250G2_scaffold_164_11	29.98	1	1	0	83169000			1	1		69426	# 92782 # 93999 # -1 # ID=21_93;partial=00;start_type=ATG;rbs_motif=TAAA;rbs_spacer=13bp;gc_cont=0.471
688	3934	L3_063_250G2_scaffold_164_24	50.13	1	1	1	551750	821290		1	1		119534	# 88794 # 91421 # 1 # ID=32_98;partial=00;start_type=ATG;rbs_motif=GGAGG;rbs_spacer=5-10bp;gc_cont=0.354
147	702	L3_063_250G2_scaffold_164_58	193.83	51	22	51		1120800		8	1	Carbamidomethylation; Oxidation (M)	20686	Immunoglobulin lambda variable 2-8 OS=Homo sapiens OX=9606 GN=IGLV2-8 PE=1 SV=2
1598	2306	L3_063_250G2_scaffold_16444_1	98.17	19	14	19	18380	0		3	1		18726	# 6841 # 10068 # 1 # ID=348_7;partial=00;start_type=ATG;rbs_motif=TAAAAA;rbs_spacer=10bp;gc_cont=0.533
216	6388	L3_063_250G2_scaffold_16444_2	28.7	12	12	0	841700			1	1		6639	# 5402 # 6322 # -1 # ID=1165_5;partial=00;start_type=ATG;rbs_motif=TAA;rbs_spacer=12bp;gc_cont=0.435
954	1942	L3_063_250G2_scaffold_16475_1	96.65	9	0	9		1548600		3	1		37145	Immunoglobulin heavy variable 1-8 OS=Homo sapiens OX=9606 GN=IGHV1-8 PE=3 SV=1
2190	3498	L3_063_250G2_scaffold_1648_6	101.14	5	5	0	3026000			2	2		32507	# 22278 # 24695 # 1 # ID=138_23;partial=00;start_type=ATG;rbs_motif=TAAA;rbs_spacer=11bp;gc_cont=0.378
1852	3988	L3_063_250G2_scaffold_16486_1	52.25	12	0	12		108250		1	1		12014	# 25306 # 26979 # 1 # ID=66_22;partial=00;start_type=ATG;rbs_motif=AGGAG;rbs_spacer=5-10bp;gc_cont=0.557
1683	1927	L3_063_250G2_scaffold_16495_3	119.83	61	61	0	1093100			4	3		5898	# 83026 # 86145 # 1 # ID=117_69;partial=00;start_type=ATG;rbs_motif=TAAA;rbs_spacer=13bp;gc_cont=0.412
463	2035	L3_063_250G2_scaffold_165_102	94.97	6	0	6		37754000		3	3	Carbamidomethylation	56705	# 13907 # 15061 # -1 # ID=548_14;partial=00;start_type=ATG;rbs_motif=TAAA;rbs_spacer=11bp;gc_cont=0.454
970	5007	L3_063_250G2_scaffold_165_103	49.41	2	0	2		4219300		1	1		54162	# 67333 # 68385 # -1 # ID=31_63;partial=00;start_type=ATG;rbs_motif=TAAA;rbs_spacer=11bp;gc_cont=0.439
1056	1661	L3_063_250G2_scaffold_165_35	112.01	11	0	11		13793000		4	4	Oxidation (M)	46767	# 3327 # 4508 # 1 # ID=401_4;partial=00;start_type=ATG;rbs_motif=GGAG/GAGG;rbs_spacer=5-10bp;gc_cont=0.635
824	2206	L3_063_250G2_scaffold_165_36	122.96	11	4	11		1020100		4	2		33193	# 3 # 1445 # -1 # ID=11255_1;partial=11;start_type=Edge;rbs_motif=None;rbs_spacer=None;gc_cont=0.602
876	1289	L3_063_250G2_scaffold_165_40	119.24	13	0	13		23244000		5	5		46967	# 14834 # 15985 # 1 # ID=53_13;partial=00;start_type=ATG;rbs_motif=GGAG/GAGG;rbs_spacer=5-10bp;gc_cont=0.587
1656	5972	L3_063_250G2_scaffold_165_43	36.07	4	0	4		2242100		1	1		24561	L3_063_250G2_scaffold_974_curated_57.code11
1171	1933	L3_063_250G2_scaffold_165_45	131.37	9	0	9		6133400		3	1	Carbamidomethylation; Oxidation (M)	51798	# 28411 # 29961 # 1 # ID=350_20;partial=00;start_type=ATG;rbs_motif=AAAA;rbs_spacer=11bp;gc_cont=0.490
1497	4887	L3_063_250G2_scaffold_165_46	41.5	2	0	2		124750		1	1		53031	# 54453 # 55226 # -1 # ID=641_42;partial=00;start_type=ATG;rbs_motif=AGGA;rbs_spacer=5-10bp;gc_cont=0.572
827	1234	L3_063_250G2_scaffold_1652_5	135	17	7	17	0	0		5	1	Carbamidomethylation	37082	# 1258 # 1959 # -1 # ID=1666_2;partial=00;start_type=ATG;rbs_motif=TAAAAA;rbs_spacer=10bp;gc_cont=0.473
3212	5439	L3_063_250G2_scaffold_16520_1	57.75	5	5	0	0			1	1	Oxidation (M)	36428	# 6678 # 8231 # -1 # ID=3320_9;partial=01;start_type=Edge;rbs_motif=None;rbs_spacer=None;gc_cont=0.431
2982	4946	L3_063_250G2_scaffold_1653_2	55.94	3	0	3		275250		1	1		54383	# 78700 # 79785 # -1 # ID=648_60;partial=00;start_type=ATG;rbs_motif=None;rbs_spacer=None;gc_cont=0.576
334	2875	L3_063_250G2_scaffold_1653_6	80.7	2	2	1	6995300	972320		2	2		123649	# 1035 # 2342 # -1 # ID=1394_3;partial=00;start_type=ATG;rbs_motif=TAAAA;rbs_spacer=13bp;gc_cont=0.476
407	415	L3_063_250G2_scaffold_1654_21	283.51	33	33	17	55160000	5113300		15	13	Oxidation (M)	44989	# 3 # 530 # -1 # ID=4511_1;partial=10;start_type=ATG;rbs_motif=TATAA;rbs_spacer=4bp;gc_cont=0.481
3172	5202	L3_063_250G2_scaffold_166_131	73.91	3	0	3		0		1	1		54764	# 14840 # 16873 # 1 # ID=1087_12;partial=00;start_type=ATG;rbs_motif=AGGAG;rbs_spacer=5-10bp;gc_cont=0.433
1790	4929	L3_063_250G2_scaffold_166_146	24.52	0	0	0		1585100		1	1		157756	# 20723 # 23080 # 1 # ID=612_16;partial=00;start_type=ATG;rbs_motif=TAA;rbs_spacer=11bp;gc_cont=0.446
655	271	L3_063_250G2_scaffold_166_55	238.59	11	11	5	13987000	1556900		13	11		173093	# 1690 # 3810 # 1 # ID=4332_2;partial=01;start_type=ATG;rbs_motif=AAAAA;rbs_spacer=12bp;gc_cont=0.382
2716	5397	L3_063_250G2_scaffold_166_68	61.73	2	2	0	10819000			1	1		86575	# 15335 # 16417 # 1 # ID=751_17;partial=00;start_type=ATG;rbs_motif=GGAGG;rbs_spacer=5-10bp;gc_cont=0.429
2231	2887	L3_063_250G2_scaffold_166_79	113.67	6	6	0	4185600			2	2		46532	# 881 # 2269 # -1 # ID=4673_2;partial=00;start_type=GTG;rbs_motif=AGGAGG;rbs_spacer=5-10bp;gc_cont=0.425
2614	4747	L3_063_250G2_scaffold_1660_4	43.7	2	2	0	330810			1	1		54746	# 907 # 2523 # 1 # ID=5816_2;partial=00;start_type=ATG;rbs_motif=AATAA;rbs_spacer=4bp;gc_cont=0.456
348	187	L3_063_250G2_scaffold_1661_3	230.55	23	17	21	58585000	76492000		15	14	Oxidation (M)	77828	# 14508 # 16340 # 1 # ID=1293_11;partial=01;start_type=ATG;rbs_motif=None;rbs_spacer=None;gc_cont=0.454
139	72	L3_063_250G2_scaffold_1661_4	322.46	27	23	24	85010000	199820000		24	23	Carbamidomethylation; Oxidation (M)	119964	# 76949 # 78469 # 1 # ID=154_43;partial=00;start_type=ATG;rbs_motif=AAAAA;rbs_spacer=9bp;gc_cont=0.577
790	1601	L3_063_250G2_scaffold_16615_1	102.14	25	0	25		5232500		4	4	Oxidation (M)	20908	# 3 # 1430 # -1 # ID=11170_1;partial=10;start_type=ATG;rbs_motif=AGGAG;rbs_spacer=5-10bp;gc_cont=0.485
521	2680	L3_063_250G2_scaffold_1662_4	101.14	5	0	5		11422000		2	2	Oxidation (M)	56306	# 3058 # 3543 # -1 # ID=400_6;partial=00;start_type=ATG;rbs_motif=TAAAAA;rbs_spacer=8bp;gc_cont=0.461
3335	6256	L3_063_250G2_scaffold_1662_8	31.55	3	3	0	0			1	1		45925	# 6038 # 7177 # -1 # ID=129_7;partial=00;start_type=ATG;rbs_motif=TAA;rbs_spacer=11bp;gc_cont=0.418
1193	5225	L3_063_250G2_scaffold_16622_1	70.82	11	0	11		12723000		1	1		12640	# 8171 # 9049 # 1 # ID=182_8;partial=00;start_type=ATG;rbs_motif=GGAG/GAGG;rbs_spacer=5-10bp;gc_cont=0.484
760	2010	L3_063_250G2_scaffold_16622_2	102.41	19	0	19		16868000		3	3		17986	# 23437 # 25113 # -1 # ID=400_23;partial=00;start_type=ATG;rbs_motif=AATAA;rbs_spacer=6bp;gc_cont=0.429
1009	3011	L3_063_250G2_scaffold_1664_6	105.39	9	0	9		9295300		2	2		33375	# 46674 # 52289 # 1 # ID=286_43;partial=00;start_type=ATG;rbs_motif=AGGAG;rbs_spacer=5-10bp;gc_cont=0.316
3208	5418	L3_063_250G2_scaffold_1665_12	56.32	6	0	6		865610		1	1		25060	# 1183 # 2199 # 1 # ID=4001_3;partial=00;start_type=ATG;rbs_motif=AGGAGG;rbs_spacer=5-10bp;gc_cont=0.351
571	1102	L3_063_250G2_scaffold_1665_2	140.62	24	9	24		24532000		5	1	Carbamidomethylation; Oxidation (M)	25227	# 8025 # 9545 # -1 # ID=1420_10;partial=00;start_type=ATG;rbs_motif=AAA;rbs_spacer=13bp;gc_cont=0.493
2955	4302	L3_063_250G2_scaffold_1666_4	27.48	4	4	0	105080			1	1		41299	# 1086 # 2144 # 1 # ID=6750_3;partial=00;start_type=ATG;rbs_motif=GGAG/GAGG;rbs_spacer=5-10bp;gc_cont=0.617
2708	5257	L3_063_250G2_scaffold_1671_15	69.3	10	10	10	312060	696600		1	1		18917	# 23508 # 25247 # 1 # ID=837_19;partial=01;start_type=ATG;rbs_motif=AAAAA;rbs_spacer=7bp;gc_cont=0.489
2082	3183	L3_063_250G2_scaffold_1671_3	79.79	6	6	0	7545500			2	1		37129	Immunoglobulin heavy variable 1-2 OS=Homo sapiens OX=9606 GN=IGHV1-2 PE=1 SV=2
1015	1346	L3_063_250G2_scaffold_1678_2	129.39	7	5	4	310850			5	1	Oxidation (M)	78131	# 107249 # 109492 # 1 # ID=67_93;partial=00;start_type=ATG;rbs_motif=GGAG/GAGG;rbs_spacer=5-10bp;gc_cont=0.555
2366	6490	L3_063_250G2_scaffold_168_18	26.38	2	2	0	2913700			1	1		46113	# 1000 # 1692 # 1 # ID=9566_2;partial=01;start_type=ATG;rbs_motif=None;rbs_spacer=None;gc_cont=0.642
816	1449	L3_063_250G2_scaffold_168_53	129.55	24	24	24	71295000	2827500		4	4		21724	# 239127 # 239792 # 1 # ID=23_171;partial=00;start_type=ATG;rbs_motif=TAA;rbs_spacer=11bp;gc_cont=0.372
887	3165	L3_063_250G2_scaffold_168_60	91.68	7	0	7		5026800		2	2	Carbamidomethylation	46993	Cystatin-A OS=Homo sapiens OX=9606 GN=CSTA PE=1 SV=1
2198	3058	L3_063_250G2_scaffold_1682_11	108.9	5	5	2	1437800	0		2	2		76385	# 3 # 1967 # 1 # ID=8594_1;partial=10;start_type=Edge;rbs_motif=None;rbs_spacer=None;gc_cont=0.635
2207	2060	L3_063_250G2_scaffold_1686_5	87.91	3	0	3		1540700		3	3		119789	# 71139 # 71996 # 1 # ID=160_44;partial=00;start_type=ATG;rbs_motif=TAA;rbs_spacer=12bp;gc_cont=0.449
2594	3600	L3_063_250G2_scaffold_1686_6	83.78	4	0	4		420620		2	2		62018	Carboxypeptidase Q OS=Homo sapiens OX=9606 GN=CPQ PE=1 SV=1
1420	2579	L3_063_250G2_scaffold_1687_4	123.63	2	2	1	408090			2	1		195012	Alkaline phosphatase tissue-nonspecific isozyme OS=Homo sapiens OX=9606 GN=ALPL PE=1 SV=4
1562	2899	L3_063_250G2_scaffold_1688_17	85.24	23	0	23		2814900		2	2	Carbamidomethylation; Oxidation (M)	10897	# 10191 # 10946 # -1 # ID=288_11;partial=00;start_type=ATG;rbs_motif=TAA;rbs_spacer=13bp;gc_cont=0.455
2222	5781	L3_063_250G2_scaffold_1688_18	45.2	4	4	0	1191500			1	1		26941	# 21777 # 23300 # -1 # ID=55_18;partial=00;start_type=ATG;rbs_motif=TATAA;rbs_spacer=3bp;gc_cont=0.423
2180	2955	L3_063_250G2_scaffold_1688_2	87.12	9	0	9		0		2	2	Carbamidomethylation	37013	# 552 # 1889 # -1 # ID=5346_2;partial=00;start_type=ATG;rbs_motif=AGGAG;rbs_spacer=5-10bp;gc_cont=0.390
1946	3571	L3_063_250G2_scaffold_1688_8	83.23	15	0	15		2317900		2	2		17715	# 70548 # 71924 # -1 # ID=193_61;partial=00;start_type=ATG;rbs_motif=AGGAG;rbs_spacer=5-10bp;gc_cont=0.606
1824	1380	L3_063_250G2_scaffold_169_26	119.01	8	8	0	2576400			4	4		71992	# 87269 # 88597 # -1 # ID=5_73;partial=00;start_type=ATG;rbs_motif=TAA;rbs_spacer=11bp;gc_cont=0.503
1975	2526	L3_063_250G2_scaffold_169_34	81.94	6	6	2	1142300	0		3	3		49742	# 2 # 334 # 1 # ID=3615_1;partial=10;start_type=Edge;rbs_motif=None;rbs_spacer=None;gc_cont=0.489
1018	3949	L3_063_250G2_scaffold_169_57	75.79	8	8	0	5965500			1	1		23021	Apolipoprotein D OS=Homo sapiens OX=9606 GN=APOD PE=1 SV=1
2496	3946	L3_063_250G2_scaffold_169_77	74.96	2	2	0	198560			1	1		119997	# 1 # 2685 # 1 # ID=4057_1;partial=10;start_type=Edge;rbs_motif=None;rbs_spacer=None;gc_cont=0.460
724	4412	L3_063_250G2_scaffold_17_100	42.11	3	0	3		142060000		1	1		37071	# 82497 # 83288 # -1 # ID=196_68;partial=00;start_type=ATG;rbs_motif=TAA;rbs_spacer=12bp;gc_cont=0.407
905	1784	L3_063_250G2_scaffold_17_171	136.45	4	3	3	1841100			4	1	Carbamidomethylation	118462	# 2564 # 4750 # 1 # ID=2415_4;partial=00;start_type=ATG;rbs_motif=AAA;rbs_spacer=12bp;gc_cont=0.440
1250	2543	L3_063_250G2_scaffold_17_184	74.48	11	3	8		133580		3	1		32956	# 22646 # 23212 # -1 # ID=267_16;partial=00;start_type=ATG;rbs_motif=TAAAA;rbs_spacer=12bp;gc_cont=0.448
1258	5497	L3_063_250G2_scaffold_17_209	52.55	4	0	4		3083600		1	1	Oxidation (M)	37233	# 55710 # 56276 # -1 # ID=399_39;partial=00;start_type=ATG;rbs_motif=TAAAAA;rbs_spacer=10bp;gc_cont=0.399
876	2884	L3_063_250G2_scaffold_17_23	82.83	6	0	6		11071000		2	2		47168	# 60814 # 63633 # 1 # ID=172_54;partial=00;start_type=ATG;rbs_motif=AACAA;rbs_spacer=5bp;gc_cont=0.426
2173	2618	L3_063_250G2_scaffold_17_234	75.76	3	0	3		252250		2	1		105981	# 42912 # 45794 # -1 # ID=221_36;partial=00;start_type=ATG;rbs_motif=TAAA;rbs_spacer=15bp;gc_cont=0.401
1857	4706	L3_063_250G2_scaffold_17_32	72.92	6	0	6		22562		1	1	Oxidation (M)	32753	# 2 # 1021 # 1 # ID=7655_1;partial=10;start_type=Edge;rbs_motif=None;rbs_spacer=None;gc_cont=0.612
884	2216	L3_063_250G2_scaffold_17_81	115.51	9	0	9		2052500		3	3	Oxidation (M)	51119	# 103728 # 105113 # -1 # ID=23_65;partial=00;start_type=ATG;rbs_motif=TAAA;rbs_spacer=12bp;gc_cont=0.474
343	4408	L3_063_250G2_scaffold_17_85	41.43	1	0	1		1490000		1	1		63260	# 43738 # 45087 # 1 # ID=176_36;partial=00;start_type=ATG;rbs_motif=AGGA/GGAG/GAGG;rbs_spacer=11-12bp;gc_cont=0.330
2599	6195	L3_063_250G2_scaffold_170_10	30.52	3	0	3		0		1	1		41130	# 25166 # 26446 # 1 # ID=613_21;partial=00;start_type=ATG;rbs_motif=TAA;rbs_spacer=9bp;gc_cont=0.461
1043	3023	L3_063_250G2_scaffold_170_14	88.57	5	0	5		10321000		2	2		56750	# 93656 # 94936 # -1 # ID=107_86;partial=00;start_type=ATG;rbs_motif=TATAA;rbs_spacer=4bp;gc_cont=0.457
317	6127	L3_063_250G2_scaffold_170_17	39.48	2	0	2		3192000		1	1		41533	# 58724 # 60004 # -1 # ID=261_48;partial=00;start_type=ATG;rbs_motif=TATAA;rbs_spacer=4bp;gc_cont=0.463
730	5994	L3_063_250G2_scaffold_170_32	47.85	1	0	1		834870		1	1		97500	# 14831 # 16621 # 1 # ID=1494_12;partial=00;start_type=ATG;rbs_motif=AGGAGG;rbs_spacer=5-10bp;gc_cont=0.424
1646	1422	L3_063_250G2_scaffold_170_4	129.4	11	11	0	2582200			4	4		54064	# 1 # 633 # 1 # ID=8408_1;partial=10;start_type=Edge;rbs_motif=None;rbs_spacer=None;gc_cont=0.599
1988	2768	L3_063_250G2_scaffold_170_49	83.92	2	2	1	597540			2	1		121499	# 30396 # 31307 # -1 # ID=432_25;partial=00;start_type=ATG;rbs_motif=TAAA;rbs_spacer=12bp;gc_cont=0.481
78	4301	L3_063_250G2_scaffold_170_57	37.34	1	0	1		3009000		1	1		113602	Immunoglobulin lambda variable 1-51 OS=Homo sapiens OX=9606 GN=IGLV1-51 PE=1 SV=2
951	2064	L3_063_250G2_scaffold_17006_1	151.08	21	0	21		24121000		5	5	Carbamidomethylation; Oxidation (M)	20755	# 6165 # 7028 # -1 # ID=2475_8;partial=00;start_type=ATG;rbs_motif=GGA/GAG/AGG;rbs_spacer=5-10bp;gc_cont=0.466
1193	3547	L3_063_250G2_scaffold_17006_2	97.64	23	0	23		13908000		2	2		12725	# 1 # 1836 # 1 # ID=2292_1;partial=10;start_type=Edge;rbs_motif=None;rbs_spacer=None;gc_cont=0.637
760	1731	L3_063_250G2_scaffold_17006_3	114.88	29	0	29		24086000		4	4	Oxidation (M)	15377	Immunoglobulin kappa variable 1-9 OS=Homo sapiens OX=9606 GN=IGKV1-9 PE=3 SV=1
1804	3648	L3_063_250G2_scaffold_17006_4	106.62	41	0	41		23387000		2	2	Carbamidomethylation; Oxidation (M)	6465	# 2964 # 4364 # -1 # ID=2232_4;partial=00;start_type=ATG;rbs_motif=AGGAG/GGAGG;rbs_spacer=11-12bp;gc_cont=0.435
1186	1365	L3_063_250G2_scaffold_1703_5	205.17	21	21	0	14002000			6	6		42207	# 88946 # 90298 # -1 # ID=408_70;partial=00;start_type=ATG;rbs_motif=TAAAAA;rbs_spacer=10bp;gc_cont=0.388
986	677	L3_063_250G2_scaffold_1703_7	189.86	11	6	11	7135800	12482000		7	7	Oxidation (M)	98239	# 32471 # 34546 # 1 # ID=6_35;partial=00;start_type=ATG;rbs_motif=AGGAG;rbs_spacer=5-10bp;gc_cont=0.370
426	4404	L3_063_250G2_scaffold_1704_1	38.59	2	0	2		592930		1	1	Oxidation (M)	80264	# 10174 # 12723 # -1 # ID=1624_11;partial=01;start_type=Edge;rbs_motif=None;rbs_spacer=None;gc_cont=0.425
2739	5929	L3_063_250G2_scaffold_171_14	37.76	5	0	5		916670		1	1		15733	Chloride anion exchanger OS=Homo sapiens OX=9606 GN=SLC26A3 PE=1 SV=1
878	2210	L3_063_250G2_scaffold_171_16	90.36	7	3	4		5616800		3	2		48295	# 60192 # 63419 # -1 # ID=315_56;partial=00;start_type=ATG;rbs_motif=TAAA;rbs_spacer=12bp;gc_cont=0.448
3327	6205	L3_063_250G2_scaffold_171_50	30.53	4	0	4		0		1	1		21633	Thrombospondin-1 OS=Homo sapiens OX=9606 GN=THBS1 PE=1 SV=2
1535	712	L3_063_250G2_scaffold_171_54	138.03	8	0	8		4630700		7	6		106244	# 13257 # 14312 # -1 # ID=184_16;partial=00;start_type=ATG;rbs_motif=GGAGG;rbs_spacer=5-10bp;gc_cont=0.627
673	2102	L3_063_250G2_scaffold_171_63	128.22	10	0	10		14161000		3	3	Carbamidomethylation	47882	# 29358 # 29834 # 1 # ID=1152_28;partial=00;start_type=ATG;rbs_motif=AGxAGG/AGGxGG;rbs_spacer=5-10bp;gc_cont=0.440
2573	3039	L3_063_250G2_scaffold_171_7	51.32	11	0	11		512140		2	2		26604	Immunoglobulin heavy variable 3-20 OS=Homo sapiens OX=9606 GN=IGHV3-20 PE=3 SV=2
556	1287	L3_063_250G2_scaffold_171_9	186.64	41	41	12	80965000	12469000		5	5		19739	# 9450 # 11057 # 1 # ID=1567_8;partial=00;start_type=ATG;rbs_motif=GGAG/GAGG;rbs_spacer=5-10bp;gc_cont=0.522
1906	1634	L3_063_250G2_scaffold_1710_10	141.62	10	10	3	2440100	0		4	4		57001	# 182331 # 185441 # 1 # ID=18_171;partial=00;start_type=ATG;rbs_motif=TAAAAA;rbs_spacer=9bp;gc_cont=0.489
2964	4498	L3_063_250G2_scaffold_1714_3	27.72	2	0	2		29220		1	1		56990	# 1919 # 2956 # -1 # ID=3920_4;partial=00;start_type=ATG;rbs_motif=AATAA;rbs_spacer=10bp;gc_cont=0.464
48	2096	L3_063_250G2_scaffold_1715_1	94.59	10	0	10		60501000		3	1	Oxidation (M)	32120	# 3508 # 4062 # -1 # ID=2622_3;partial=00;start_type=ATG;rbs_motif=TAAA;rbs_spacer=12bp;gc_cont=0.459
3108	5163	L3_063_250G2_scaffold_1715_6	79.71	9	0	9		367500		1	1		20352	# 1042 # 3162 # -1 # ID=69_2;partial=00;start_type=ATG;rbs_motif=AAAAA;rbs_spacer=12bp;gc_cont=0.446
1828	2692	L3_063_250G2_scaffold_1718_6	105.94	5	5	0	7439400			4	4	Oxidation (M)	42735	# 307 # 954 # -1 # ID=626_1;partial=00;start_type=ATG;rbs_motif=None;rbs_spacer=None;gc_cont=0.574
2457	2771	L3_063_250G2_scaffold_1719_7	104.23	11	11	0	191010			2	1		29939	# 183782 # 186319 # 1 # ID=35_156;partial=00;start_type=GTG;rbs_motif=TAA;rbs_spacer=13bp;gc_cont=0.448
2127	3782	L3_063_250G2_scaffold_172_65	55.89	8	8	0	4268400			2	1		32880	# 8610 # 10103 # -1 # ID=597_11;partial=00;start_type=ATG;rbs_motif=TAAA;rbs_spacer=13bp;gc_cont=0.456
1851	4070	L3_063_250G2_scaffold_172_68	52.23	1	1	0	2242300			1	1		80975	# 73833 # 76868 # 1 # ID=154_42;partial=00;start_type=ATG;rbs_motif=TAAAAA;rbs_spacer=9bp;gc_cont=0.554
2238	4649	L3_063_250G2_scaffold_1721_3	58.92	3	0	3		1392300		1	1		38885	# 32881 # 34236 # 1 # ID=464_30;partial=00;start_type=ATG;rbs_motif=None;rbs_spacer=None;gc_cont=0.464
3202	5382	L3_063_250G2_scaffold_1725_7	60.34	15	15	0	0			1	1		12246	# 12120 # 13202 # 1 # ID=633_10;partial=00;start_type=GTG;rbs_motif=AAA;rbs_spacer=5bp;gc_cont=0.424
2937	4487	L3_063_250G2_scaffold_1728_11	49.32	2	2	0	3309700			1	1	Carbamidomethylation	54613	# 2843 # 3859 # 1 # ID=744_4;partial=00;start_type=ATG;rbs_motif=GGAGG;rbs_spacer=5-10bp;gc_cont=0.441
1146	3700	L3_063_250G2_scaffold_173_14	73.81	2	1	1	3023400			2	1		81267	# 755 # 2431 # -1 # ID=3551_3;partial=00;start_type=ATG;rbs_motif=AGGAG;rbs_spacer=5-10bp;gc_cont=0.572
2897	6411	L3_063_250G2_scaffold_173_16	24.96	2	0	2		45707		1	1		65514	# 7883 # 8320 # 1 # ID=1506_10;partial=00;start_type=ATG;rbs_motif=AGGAG;rbs_spacer=5-10bp;gc_cont=0.553
3014	4253	L3_063_250G2_scaffold_173_18	52.24	4	0	4		1159900		1	1		29712	# 16355 # 16915 # -1 # ID=331_13;partial=00;start_type=ATG;rbs_motif=TAA;rbs_spacer=5bp;gc_cont=0.460
570	4385	L3_063_250G2_scaffold_173_28	31.09	1	1	0	588170			1	1	Carbamidomethylation	86708	# 14282 # 15475 # -1 # ID=1025_18;partial=00;start_type=ATG;rbs_motif=TAA;rbs_spacer=14bp;gc_cont=0.487
2171	4165	L3_063_250G2_scaffold_173_3	64.56	2	2	0	64196			1	1		74983	# 67925 # 70561 # 1 # ID=285_53;partial=00;start_type=ATG;rbs_motif=TAAAA;rbs_spacer=4bp;gc_cont=0.461
1194	1084	L3_063_250G2_scaffold_1731_12	149.8	19	5	19	765540	506080		6	1	Carbamidomethylation; Oxidation (M)	53192	# 15630 # 17105 # -1 # ID=774_14;partial=00;start_type=ATG;rbs_motif=TAAA;rbs_spacer=13bp;gc_cont=0.465
1248	5663	L3_063_250G2_scaffold_1731_13	48.9	3	3	0	293310			1	1		40655	# 30200 # 32257 # -1 # ID=413_23;partial=00;start_type=ATG;rbs_motif=GGAGG;rbs_spacer=5-10bp;gc_cont=0.439
2467	3320	L3_063_250G2_scaffold_1733_9	111.45	20	20	0	0			2	2		19709	# 18441 # 19832 # -1 # ID=500_15;partial=00;start_type=ATG;rbs_motif=AGGAG;rbs_spacer=5-10bp;gc_cont=0.418
2204	5050	L3_063_250G2_scaffold_1739_7	43.51	1	0	1		697250		1	1		71544	Galectin-3-binding protein OS=Homo sapiens OX=9606 GN=LGALS3BP PE=1 SV=1
2783	2989	L3_063_250G2_scaffold_174_33	39.12	1	1	0	94222			1	1		104912	# 205736 # 206494 # -1 # ID=126_150;partial=00;start_type=ATG;rbs_motif=TAAAAA;rbs_spacer=5bp;gc_cont=0.433
2742	5992	L3_063_250G2_scaffold_174_55	35.36	10	0	10		0		1	1		10618	# 10151 # 10768 # 1 # ID=896_9;partial=00;start_type=ATG;rbs_motif=TAAA;rbs_spacer=12bp;gc_cont=0.435
1015	1749	L3_063_250G2_scaffold_174_65	121.37	6	4	4	310850			4	1	Oxidation (M)	78224	# 64386 # 65003 # -1 # ID=417_65;partial=00;start_type=ATG;rbs_motif=TAAA;rbs_spacer=12bp;gc_cont=0.448
1394	1633	L3_063_250G2_scaffold_175_36	137.68	12	6	12	0	3563500		4	4		49051	# 29437 # 29979 # 1 # ID=585_22;partial=00;start_type=ATG;rbs_motif=TAAA;rbs_spacer=11bp;gc_cont=0.449
999	1019	L3_063_250G2_scaffold_1754_5	167.26	20	14	9	60372000	10215000		6	6		35709	# 14100 # 15530 # -1 # ID=594_11;partial=00;start_type=ATG;rbs_motif=TAA;rbs_spacer=11bp;gc_cont=0.398
1851	4295	L3_063_250G2_scaffold_1754_9	52.23	1	1	0	2242300			1	1		80400	# 3268 # 4209 # -1 # ID=1792_3;partial=00;start_type=ATG;rbs_motif=TAA;rbs_spacer=11bp;gc_cont=0.496
1880	3170	L3_063_250G2_scaffold_176_12	67.34	6	6	4	588050	75457		2	2		49241	# 1591 # 2838 # 1 # ID=5708_4;partial=01;start_type=ATG;rbs_motif=AGGAG;rbs_spacer=5-10bp;gc_cont=0.470
1631	2121	L3_063_250G2_scaffold_176_18	148.63	12	5	7	1012500			4	1	Oxidation (M)	38166	# 549 # 3071 # 1 # ID=5304_2;partial=01;start_type=ATG;rbs_motif=AGGAGG;rbs_spacer=5-10bp;gc_cont=0.419
1639	1554	L3_063_250G2_scaffold_176_26	127.84	12	3	10	0	3567100		4	4		54944	# 27343 # 28449 # 1 # ID=295_28;partial=00;start_type=TTG;rbs_motif=3Base/5BMM;rbs_spacer=13-15bp;gc_cont=0.569
1740	2028	L3_063_250G2_scaffold_176_27	93.66	3	0	3		1953500		3	2		123210	Gamma-glutamyl hydrolase OS=Homo sapiens OX=9606 GN=GGH PE=1 SV=2
613	1007	L3_063_250G2_scaffold_176_34	131.63	18	0	18		37319000		7	7	Carbamidomethylation	35929	# 4644 # 6032 # 1 # ID=2719_5;partial=00;start_type=ATG;rbs_motif=AGGA;rbs_spacer=5-10bp;gc_cont=0.637
1726	5291	L3_063_250G2_scaffold_176_40	65.85	4	0	4		1776000		1	1	Carbamidomethylation	39167	# 108545 # 111448 # -1 # ID=147_78;partial=00;start_type=ATG;rbs_motif=TAA;rbs_spacer=13bp;gc_cont=0.378
3277	5853	L3_063_250G2_scaffold_176_41	39.13	2	0	2		438240		1	1		49863	# 3910 # 4929 # -1 # ID=1653_5;partial=00;start_type=ATG;rbs_motif=AGGAGG;rbs_spacer=5-10bp;gc_cont=0.433
3350	6347	L3_063_250G2_scaffold_176_42	29.5	5	5	0	502440			1	1		23121	# 604 # 1263 # 1 # ID=10679_3;partial=00;start_type=ATG;rbs_motif=AGGAGG;rbs_spacer=5-10bp;gc_cont=0.455
3120	5701	L3_063_250G2_scaffold_176_58	44.19	4	0	4		0		1	1		27753	# 73540 # 75075 # 1 # ID=20_71;partial=00;start_type=ATG;rbs_motif=TAAAA;rbs_spacer=14bp;gc_cont=0.473
640	815	L3_063_250G2_scaffold_176_62	152.27	30	9	30		0		6	1	Carbamidomethylation; Oxidation (M)	25284	# 41458 # 42564 # -1 # ID=319_40;partial=00;start_type=ATG;rbs_motif=GGA/GAG/AGG;rbs_spacer=5-10bp;gc_cont=0.553
103	401	L3_063_250G2_scaffold_176_63	228.84	41	12	41		859500		12	1	Carbamidomethylation; Oxidation (M)	35783	# 28673 # 29281 # 1 # ID=59_28;partial=00;start_type=ATG;rbs_motif=AAAA;rbs_spacer=13bp;gc_cont=0.471
831	1438	L3_063_250G2_scaffold_176_8	121.84	4	0	4		912730		4	2	Oxidation (M)	125152	# 3214 # 5352 # 1 # ID=191_2;partial=00;start_type=ATG;rbs_motif=TAAA;rbs_spacer=11bp;gc_cont=0.434
724	2833	L3_063_250G2_scaffold_176_84	94.92	7	0	7		17161000		2	2		37603	# 5342 # 5899 # 1 # ID=3249_13;partial=00;start_type=ATG;rbs_motif=TAA;rbs_spacer=3bp;gc_cont=0.389
1400	6278	L3_063_250G2_scaffold_176_86	28.39	5	5	5	3723900	4514600		1	1		19124	# 32312 # 37438 # -1 # ID=349_29;partial=00;start_type=ATG;rbs_motif=GGAGG;rbs_spacer=5-10bp;gc_cont=0.420
1953	3888	L3_063_250G2_scaffold_176_89	56.36	12	12	0	9385900			2	2		20064	# 1315 # 2442 # 1 # ID=2644_2;partial=00;start_type=ATG;rbs_motif=AGxAG;rbs_spacer=5-10bp;gc_cont=0.640
1187	2253	L3_063_250G2_scaffold_176_91	118.28	28	0	28		16353000		3	3	Carbamidomethylation	14909	# 37211 # 38557 # -1 # ID=1_37;partial=00;start_type=ATG;rbs_motif=GGA/GAG/AGG;rbs_spacer=5-10bp;gc_cont=0.340
1043	1683	L3_063_250G2_scaffold_176_92	133.68	10	0	10		11143000		4	4	Carbamidomethylation; Oxidation (M)	56471	# 21083 # 22306 # 1 # ID=1454_25;partial=00;start_type=ATG;rbs_motif=TAA;rbs_spacer=9bp;gc_cont=0.429
2978	5842	L3_063_250G2_scaffold_176_93	39.8	3	0	3		0		1	1		34100	# 1 # 597 # -1 # ID=8913_1;partial=10;start_type=ATG;rbs_motif=AGGAG;rbs_spacer=5-10bp;gc_cont=0.626
1603	5368	L3_063_250G2_scaffold_176_94	61.72	8	0	8		1866000		1	1		15152	# 57404 # 58513 # -1 # ID=142_57;partial=00;start_type=ATG;rbs_motif=TAA;rbs_spacer=11bp;gc_cont=0.388
3044	5198	L3_063_250G2_scaffold_176_95	72.54	5	0	5		228670		1	1		40878	# 4093 # 5367 # 1 # ID=2122_6;partial=00;start_type=ATG;rbs_motif=TAAA;rbs_spacer=15bp;gc_cont=0.473
1005	1052	L3_063_250G2_scaffold_1764_3	133.36	13	0	13		2070300		6	4	Oxidation (M)	61812	# 1 # 2949 # 1 # ID=4031_1;partial=10;start_type=Edge;rbs_motif=None;rbs_spacer=None;gc_cont=0.386
459	220	L3_063_250G2_scaffold_1764_4	218.49	32	0	32		117180000		15	15	Carbamidomethylation; Oxidation (M)	64565	# 589 # 1065 # 1 # ID=4481_2;partial=00;start_type=ATG;rbs_motif=AAA;rbs_spacer=3bp;gc_cont=0.398
1589	2246	L3_063_250G2_scaffold_1766_1	131.05	21	21	0	3997000			3	3	Oxidation (M)	25166	# 91743 # 93296 # 1 # ID=177_92;partial=00;start_type=ATG;rbs_motif=TAAA;rbs_spacer=12bp;gc_cont=0.453
2138	5607	L3_063_250G2_scaffold_1768_8	49.94	6	0	6		6957700		1	1		20211	# 47863 # 49416 # -1 # ID=528_42;partial=00;start_type=ATG;rbs_motif=TAAAA;rbs_spacer=13bp;gc_cont=0.470
611	3923	L3_063_250G2_scaffold_177_31	62.1	8	0	8		1072500		2	2		28774	# 5318 # 6430 # -1 # ID=4597_7;partial=01;start_type=Edge;rbs_motif=None;rbs_spacer=None;gc_cont=0.639
1967	4180	L3_063_250G2_scaffold_177_4	36.43	3	0	3		0		1	1		38524	# 923 # 1387 # 1 # ID=707_3;partial=00;start_type=ATG;rbs_motif=TAAAAA;rbs_spacer=9bp;gc_cont=0.488
248	4692	L3_063_250G2_scaffold_177_43	57.9	1	0	1		25524		1	1		122768	# 62334 # 62816 # -1 # ID=249_55;partial=00;start_type=ATG;rbs_motif=TAAAAA;rbs_spacer=9bp;gc_cont=0.451
2061	6357	L3_063_250G2_scaffold_1770_5	26.79	2	2	0	0			1	1		49095	# 20887 # 21387 # 1 # ID=1035_21;partial=00;start_type=GTG;rbs_motif=TAAA;rbs_spacer=12bp;gc_cont=0.447
557	733	L3_063_250G2_scaffold_1773_4	205.82	44	11	44		20821000		8	3	Carbamidomethylation; Oxidation (M)	23695	Cathepsin S OS=Homo sapiens OX=9606 GN=CTSS PE=1 SV=3
1918	2994	L3_063_250G2_scaffold_1775_4	82.25	4	4	0	3234300			2	1		67169	# 37568 # 38923 # 1 # ID=487_35;partial=00;start_type=ATG;rbs_motif=None;rbs_spacer=None;gc_cont=0.638
2799	2939	L3_063_250G2_scaffold_178_21	90.14	3	0	3		330660		1	1		54683	# 828 # 1892 # 1 # ID=8490_2;partial=01;start_type=ATG;rbs_motif=TAAAAA;rbs_spacer=10bp;gc_cont=0.429
1744	2185	L3_063_250G2_scaffold_178_25	99.83	32	32	0	24431000			3	3		9461	# 18232 # 21336 # 1 # ID=379_15;partial=00;start_type=ATG;rbs_motif=TAA;rbs_spacer=11bp;gc_cont=0.415
3115	5541	L3_063_250G2_scaffold_178_30	54.07	2	2	0	0			1	1		49125	# 3277 # 4920 # 1 # ID=1765_3;partial=00;start_type=ATG;rbs_motif=TAAA;rbs_spacer=11bp;gc_cont=0.465
2187	2723	L3_063_250G2_scaffold_178_34	106.18	7	7	0	17967000			2	2	Carbamidomethylation	40861	# 31567 # 34614 # 1 # ID=159_31;partial=00;start_type=ATG;rbs_motif=TAA;rbs_spacer=12bp;gc_cont=0.438
2503	3909	L3_063_250G2_scaffold_178_36	48.09	7	7	0	1391900			2	2	Oxidation (M)	32871	# 14169 # 14633 # 1 # ID=132_12;partial=00;start_type=ATG;rbs_motif=TAA;rbs_spacer=12bp;gc_cont=0.372
818	1703	L3_063_250G2_scaffold_178_45	151.93	19	19	10	21476000	5441500		4	4		28770	# 14327 # 14791 # 1 # ID=1167_12;partial=00;start_type=ATG;rbs_motif=TAA;rbs_spacer=12bp;gc_cont=0.359
3270	5834	L3_063_250G2_scaffold_178_50	42.73	4	4	0	0			1	1		37698	# 1928 # 2353 # 1 # ID=3549_2;partial=00;start_type=ATG;rbs_motif=TAAA;rbs_spacer=11bp;gc_cont=0.413
3088	5025	L3_063_250G2_scaffold_178_58	48.38	1	1	0	488790			1	1		94710	# 19165 # 22458 # -1 # ID=977_8;partial=00;start_type=ATG;rbs_motif=AGGAG;rbs_spacer=3-4bp;gc_cont=0.605
1997	2879	L3_063_250G2_scaffold_178_61	94.38	9	9	0	1899200			2	2	Carbamidomethylation	38793	# 667 # 2010 # -1 # ID=72_2;partial=00;start_type=ATG;rbs_motif=AGGA;rbs_spacer=5-10bp;gc_cont=0.356
3306	6043	L3_063_250G2_scaffold_178_72	36.79	3	3	0	735360			1	1		43092	# 2723 # 3310 # -1 # ID=6292_4;partial=00;start_type=ATG;rbs_motif=4Base/6BMM;rbs_spacer=13-15bp;gc_cont=0.412
1685	2173	L3_063_250G2_scaffold_178_9	127.45	7	7	4	1826700	52170		3	3		74357	# 2647 # 3966 # -1 # ID=2254_3;partial=00;start_type=ATG;rbs_motif=TAAA;rbs_spacer=15bp;gc_cont=0.437
123	37	L3_063_250G2_scaffold_1785_6	393.31	33	27	23	159400000	72777000		36	35	Carbamidomethylation; Oxidation (M)	165549	# 72269 # 73351 # 1 # ID=155_73;partial=00;start_type=ATG;rbs_motif=TAA;rbs_spacer=11bp;gc_cont=0.493
1204	5276	L3_063_250G2_scaffold_1786_8	71.34	9	9	0	12415000			1	1		14658	# 25862 # 27154 # -1 # ID=516_23;partial=00;start_type=ATG;rbs_motif=TAA;rbs_spacer=12bp;gc_cont=0.524
1233	799	L3_063_250G2_scaffold_1787_6	153.4	17	0	17		10379000		7	7	Carbamidomethylation	56869	# 75598 # 77742 # -1 # ID=145_79;partial=00;start_type=ATG;rbs_motif=AGGAGG;rbs_spacer=5-10bp;gc_cont=0.618
1360	3953	L3_063_250G2_scaffold_1788_4	42.21	7	0	7		6118000		2	2		27016	# 1192 # 1986 # 1 # ID=718_2;partial=00;start_type=ATG;rbs_motif=TAA;rbs_spacer=11bp;gc_cont=0.478
1969	5054	L3_063_250G2_scaffold_1788_7	31.92	3	0	3		0		1	1	Carbamidomethylation	29439	Immunoglobulin heavy variable 1-58 OS=Homo sapiens OX=9606 GN=IGHV1-58 PE=3 SV=1
544	2208	L3_063_250G2_scaffold_1788_8	105.66	10	0	10		34858000		3	3		41388	# 6579 # 7382 # 1 # ID=695_9;partial=00;start_type=ATG;rbs_motif=None;rbs_spacer=None;gc_cont=0.409
2418	3149	L3_063_250G2_scaffold_179_55	64.66	2	2	2	0	0		1	1		73781	# 235475 # 237115 # 1 # ID=23_169;partial=00;start_type=ATG;rbs_motif=TAAA;rbs_spacer=12bp;gc_cont=0.442
1090	3654	L3_063_250G2_scaffold_1791_2	94.03	10	0	10		19727000		2	2	Oxidation (M)	56915	# 5799 # 7082 # 1 # ID=27_3;partial=00;start_type=ATG;rbs_motif=TAAA;rbs_spacer=11bp;gc_cont=0.417
1116	1210	L3_063_250G2_scaffold_1791_3	135.4	24	0	24		2827700		5	5	Carbamidomethylation; Oxidation (M)	33876	# 268372 # 271434 # 1 # ID=19_206;partial=00;start_type=ATG;rbs_motif=AATAA;rbs_spacer=5bp;gc_cont=0.457
2862	4052	L3_063_250G2_scaffold_1798_3	78.25	3	0	3		56828		1	1		58467	# 19742 # 20344 # -1 # ID=68_24;partial=00;start_type=ATG;rbs_motif=AGGAGG;rbs_spacer=5-10bp;gc_cont=0.597
279	245	L3_063_250G2_scaffold_1799_1	303.32	38	38	15	316940000	192320000		16	15	Oxidation (M)	63204	Immunoglobulin heavy variable 5-10-1 OS=Homo sapiens OX=9606 GN=IGHV5-10-1 PE=3 SV=1
894	1715	L3_063_250G2_scaffold_1799_2	174.48	20	15	20	59501000	9390000		4	4	Carbamidomethylation	30425	# 356 # 2791 # 1 # ID=4910_1;partial=00;start_type=ATG;rbs_motif=GGA/GAG/AGG;rbs_spacer=5-10bp;gc_cont=0.515
45	3446	L3_063_250G2_scaffold_18_106	29.85	1	1	0	23565			1	1		130050	# 10052 # 11677 # -1 # ID=1251_12;partial=00;start_type=ATG;rbs_motif=GGAGG;rbs_spacer=5-10bp;gc_cont=0.442
937	2817	L3_063_250G2_scaffold_18_115	101.98	3	0	3		15862000		3	3		67092	# 1130 # 1909 # -1 # ID=3332_3;partial=00;start_type=ATG;rbs_motif=GGAGG;rbs_spacer=5-10bp;gc_cont=0.414
2566	2930	L3_063_250G2_scaffold_18_15	62.76	2	2	0	0			2	2		120708	# 38838 # 39584 # -1 # ID=561_28;partial=00;start_type=ATG;rbs_motif=TAAA;rbs_spacer=11bp;gc_cont=0.461
1508	1505	L3_063_250G2_scaffold_18_153	121.57	11	11	0	1497300			4	4		52928	# 41769 # 42713 # 1 # ID=177_34;partial=00;start_type=ATG;rbs_motif=AATAA;rbs_spacer=4bp;gc_cont=0.433
45	2847	L3_063_250G2_scaffold_18_154	57.1	1	1	1	23565	1379600		2	2		123884	# 45916 # 46980 # 1 # ID=388_68;partial=01;start_type=ATG;rbs_motif=AGGAG;rbs_spacer=5-10bp;gc_cont=0.631
45	22	L3_063_250G2_scaffold_18_174	382.17	40	32	38	557360000	651680000		39	39	Carbamidomethylation; Oxidation (M)	121942	# 89777 # 90478 # -1 # ID=30_74;partial=00;start_type=ATG;rbs_motif=AGGAG;rbs_spacer=5-10bp;gc_cont=0.593
2434	4273	L3_063_250G2_scaffold_18_185	24.91	1	0	1		59156		1	1		86411	# 10983 # 12161 # -1 # ID=1543_9;partial=00;start_type=ATG;rbs_motif=GGAG/GAGG;rbs_spacer=5-10bp;gc_cont=0.427
730	2867	L3_063_250G2_scaffold_18_192	83.21	3	0	3		834870		2	2		97851	Keratin type I cytoskeletal 15 OS=Homo sapiens OX=9606 GN=KRT15 PE=1 SV=3
1281	959	L3_063_250G2_scaffold_18_201	160.71	14	6	11	0	792620		5	5	Carbamidomethylation	59467	# 47002 # 48420 # -1 # ID=166_45;partial=00;start_type=TTG;rbs_motif=TAAA;rbs_spacer=5bp;gc_cont=0.472
1980	1882	L3_063_250G2_scaffold_18_202	125.75	4	1	4	0	406320		3	3		113717	# 1 # 1269 # -1 # ID=12928_1;partial=11;start_type=Edge;rbs_motif=None;rbs_spacer=None;gc_cont=0.448
1636	1224	L3_063_250G2_scaffold_18_206	132.3	6	3	3	0	619930		5	5		114433	# 9945 # 10217 # -1 # ID=708_9;partial=00;start_type=ATG;rbs_motif=TAAAAA;rbs_spacer=11bp;gc_cont=0.432
1149	880	L3_063_250G2_scaffold_18_207	154.4	16	6	13	2183300	1834800		6	6	Carbamidomethylation	64634	# 36313 # 37824 # -1 # ID=779_33;partial=00;start_type=ATG;rbs_motif=TAAAAA;rbs_spacer=10bp;gc_cont=0.503
2442	6091	L3_063_250G2_scaffold_18_209	33.55	2	0	2		0		1	1		61326	# 3 # 2537 # -1 # ID=6348_1;partial=11;start_type=Edge;rbs_motif=None;rbs_spacer=None;gc_cont=0.393
45	6436	L3_063_250G2_scaffold_18_24	29.85	1	1	0	23565			1	1		135896	# 2239 # 3099 # -1 # ID=5075_5;partial=00;start_type=ATG;rbs_motif=GGAGG;rbs_spacer=5-10bp;gc_cont=0.417
1381	4772	L3_063_250G2_scaffold_18_241	36.93	2	0	2		194060		1	1		48171	# 3 # 701 # -1 # ID=1767_1;partial=10;start_type=ATG;rbs_motif=GGAGG;rbs_spacer=5-10bp;gc_cont=0.442
386	2991	L3_063_250G2_scaffold_18_245	80.24	8	0	8		27548000		2	2		27903	# 17480 # 18676 # 1 # ID=540_14;partial=00;start_type=ATG;rbs_motif=AAAAA;rbs_spacer=11bp;gc_cont=0.435
2221	2030	L3_063_250G2_scaffold_18_40	66.6	11	0	11		972280		3	1		26428	# 29624 # 30178 # 1 # ID=445_25;partial=00;start_type=ATG;rbs_motif=None;rbs_spacer=None;gc_cont=0.577
2218	1939	L3_063_250G2_scaffold_18_63	104.56	9	9	0	2978100			3	3		44482	Immunoglobulin kappa variable 1-8 OS=Homo sapiens OX=9606 GN=IGKV1-8 PE=3 SV=1
45	3418	L3_063_250G2_scaffold_18_84	29.85	1	1	0	23565			1	1		118699	# 38923 # 39924 # -1 # ID=38_30;partial=00;start_type=ATG;rbs_motif=TAAAAA;rbs_spacer=11bp;gc_cont=0.448
334	3375	L3_063_250G2_scaffold_18_9	65.87	1	1	1	3058200	972320		2	2		121409	# 1 # 1143 # 1 # ID=7789_1;partial=10;start_type=Edge;rbs_motif=None;rbs_spacer=None;gc_cont=0.301
2075	2390	L3_063_250G2_scaffold_18_92	83.67	17	11	6	199200	0		3	3		31391	Zinc-alpha-2-glycoprotein OS=Homo sapiens OX=9606 GN=AZGP1 PE=1 SV=2
1950	5398	L3_063_250G2_scaffold_180_41	59.43	20	20	0	1217100			1	1		6703	# 12960 # 14816 # 1 # ID=375_18;partial=00;start_type=ATG;rbs_motif=TAAA;rbs_spacer=11bp;gc_cont=0.428
1597	5451	L3_063_250G2_scaffold_1800_2	67.52	7	7	7	13580000	1810000		1	1		14847	# 54139 # 55758 # 1 # ID=110_37;partial=00;start_type=ATG;rbs_motif=TAA;rbs_spacer=11bp;gc_cont=0.438
1272	1341	L3_063_250G2_scaffold_1805_1	108.02	13	0	13		7069500		4	4	Oxidation (M)	39598	# 29114 # 30997 # -1 # ID=464_28;partial=00;start_type=ATG;rbs_motif=TAA;rbs_spacer=11bp;gc_cont=0.376
3259	5731	L3_063_250G2_scaffold_1805_5	43.74	2	0	2		0		1	1		51646	# 6643 # 7623 # 1 # ID=464_10;partial=00;start_type=ATG;rbs_motif=TAAA;rbs_spacer=8bp;gc_cont=0.441
1052	414	L3_063_250G2_scaffold_1805_8	183.91	31	0	31		18297000		10	9	Carbamidomethylation; Oxidation (M)	52528	# 64453 # 65472 # 1 # ID=133_61;partial=00;start_type=ATG;rbs_motif=TAAAAA;rbs_spacer=10bp;gc_cont=0.456
1336	5964	L3_063_250G2_scaffold_1807_12	39.09	15	15	0	45259000			1	1		7546	Desmocollin-2 OS=Homo sapiens OX=9606 GN=DSC2 PE=1 SV=1
422	331	L3_063_250G2_scaffold_1809_4	214.61	29	0	29		90097000		14	14	Carbamidomethylation; Oxidation (M)	48912	# 15751 # 16326 # 1 # ID=802_14;partial=00;start_type=ATG;rbs_motif=AAAAA;rbs_spacer=11bp;gc_cont=0.458
2549	4352	L3_063_250G2_scaffold_181_37	55.83	2	2	0	0			1	1		53950	# 3 # 302 # -1 # ID=4642_1;partial=10;start_type=ATG;rbs_motif=None;rbs_spacer=None;gc_cont=0.383
1309	4734	L3_063_250G2_scaffold_181_49	78.76	6	6	0	99553000			1	1	Oxidation (M)	36614	# 95931 # 97247 # -1 # ID=35_84;partial=00;start_type=ATG;rbs_motif=TAA;rbs_spacer=12bp;gc_cont=0.409
1301	1068	L3_063_250G2_scaffold_181_6	186.45	12	12	2	10442000	341560		5	5		63133	# 39299 # 40723 # 1 # ID=551_46;partial=01;start_type=ATG;rbs_motif=AATAA;rbs_spacer=8bp;gc_cont=0.410
926	1043	L3_063_250G2_scaffold_181_8	139.42	22	18	18	25291000	9963400		6	6		33449	Pancreatic triacylglycerol lipase OS=Homo sapiens OX=9606 GN=PNLIP PE=1 SV=1
967	2377	L3_063_250G2_scaffold_181_9	85.49	9	9	6	9122300	860300		3	3		35045	Galectin-4 OS=Homo sapiens OX=9606 GN=LGALS4 PE=1 SV=1
3064	4816	L3_063_250G2_scaffold_1811_8	64.74	4	0	4		154100		1	1		39001	# 39261 # 41693 # -1 # ID=226_41;partial=00;start_type=ATG;rbs_motif=AATAA;rbs_spacer=5bp;gc_cont=0.460
673	3383	L3_063_250G2_scaffold_182_25	44.62	2	0	2		6608000		1	1		47534	# 4622 # 5629 # 1 # ID=709_8;partial=00;start_type=ATG;rbs_motif=TAAA;rbs_spacer=11bp;gc_cont=0.455
2582	3205	L3_063_250G2_scaffold_1820_8	99.06	7	0	7		743910		2	2	Carbamidomethylation	44505	# 2597 # 5518 # 1 # ID=981_4;partial=00;start_type=ATG;rbs_motif=None;rbs_spacer=None;gc_cont=0.396
2048	2763	L3_063_250G2_scaffold_1820_9	88.4	9	0	9		1663500		2	2	Carbamidomethylation	30824	# 2909 # 3475 # -1 # ID=2729_4;partial=00;start_type=ATG;rbs_motif=TAAAAA;rbs_spacer=8bp;gc_cont=0.427
176	2480	L3_063_250G2_scaffold_1822_2	71.61	7	0	7		112830000		3	3		34300	# 21780 # 22346 # 1 # ID=578_24;partial=00;start_type=ATG;rbs_motif=TAA;rbs_spacer=11bp;gc_cont=0.489
1052	3087	L3_063_250G2_scaffold_1827_5	61.71	4	0	4		570830		2	1	Carbamidomethylation	52868	# 34481 # 35047 # -1 # ID=540_23;partial=00;start_type=ATG;rbs_motif=TAA;rbs_spacer=12bp;gc_cont=0.404
1754	2291	L3_063_250G2_scaffold_183_16	136.69	15	15	0	1363300			3	3		36193	# 42609 # 43277 # -1 # ID=434_41;partial=00;start_type=ATG;rbs_motif=TAAA;rbs_spacer=14bp;gc_cont=0.465
766	1676	L3_063_250G2_scaffold_1830_7	175.69	56	0	56		128550000		5	5	Carbamidomethylation; Oxidation (M)	11622	# 2255 # 2524 # 1 # ID=3249_5;partial=00;start_type=ATG;rbs_motif=TAA;rbs_spacer=11bp;gc_cont=0.396
2744	6064	L3_063_250G2_scaffold_1835_1	33.57	12	0	12		0		1	1		8717	# 28617 # 28886 # -1 # ID=870_42;partial=00;start_type=ATG;rbs_motif=TAA;rbs_spacer=11bp;gc_cont=0.389
3287	5897	L3_063_250G2_scaffold_1838_6	40.85	4	4	0	748820			1	1		23861	# 2414 # 2683 # 1 # ID=2611_5;partial=00;start_type=ATG;rbs_motif=TAA;rbs_spacer=11bp;gc_cont=0.378
523	1672	L3_063_250G2_scaffold_1839_3	184.88	43	0	43		82409000		8	8	Oxidation (M)	21064	# 60893 # 61495 # 1 # ID=169_53;partial=00;start_type=ATG;rbs_motif=AGGAG;rbs_spacer=5-10bp;gc_cont=0.391
3346	6315	L3_063_250G2_scaffold_1839_5	27.99	2	0	2		368430		1	1		39200	# 2143 # 3030 # 1 # ID=5367_2;partial=01;start_type=ATG;rbs_motif=AGGAG;rbs_spacer=5-10bp;gc_cont=0.422
3098	5070	L3_063_250G2_scaffold_184_65	27.55	2	0	2		0		1	1		50225	# 2335 # 5553 # 1 # ID=1221_4;partial=00;start_type=ATG;rbs_motif=AACAA;rbs_spacer=8bp;gc_cont=0.472
1894	5307	L3_063_250G2_scaffold_185_13	65.47	11	11	11	1874400	0		1	1		15506	Keratin type I cuticular Ha2 OS=Homo sapiens OX=9606 GN=KRT32 PE=2 SV=3
2938	3954	L3_063_250G2_scaffold_185_33	69.08	3	0	3		1744500		1	1		49386	# 33853 # 34329 # -1 # ID=870_49;partial=00;start_type=ATG;rbs_motif=None;rbs_spacer=None;gc_cont=0.390
1381	5926	L3_063_250G2_scaffold_185_38	36.93	2	0	2		194060		1	1		53632	# 3152 # 4567 # -1 # ID=171_4;partial=00;start_type=ATG;rbs_motif=None;rbs_spacer=None;gc_cont=0.579
1785	2538	L3_063_250G2_scaffold_185_39	81.28	9	0	9		1900700		3	3		47788	# 524 # 1069 # -1 # ID=8498_2;partial=00;start_type=ATG;rbs_motif=AGGAG;rbs_spacer=5-10bp;gc_cont=0.511
852	4509	L3_063_250G2_scaffold_185_40	39.38	8	0	8		1161500		1	1		16037	# 1840 # 3957 # -1 # ID=85_2;partial=00;start_type=TTG;rbs_motif=AGGAGG;rbs_spacer=5-10bp;gc_cont=0.450
1057	891	L3_063_250G2_scaffold_185_56	142.09	13	11	4	5001700			6	1	Carbamidomethylation	55681	# 1101 # 3218 # 1 # ID=1679_2;partial=00;start_type=TTG;rbs_motif=AGGAGG;rbs_spacer=5-10bp;gc_cont=0.442
1457	2457	L3_063_250G2_scaffold_185_62	102.61	8	0	8		1647700		3	3		44945	# 2926 # 4503 # 1 # ID=855_2;partial=00;start_type=ATG;rbs_motif=TAA;rbs_spacer=12bp;gc_cont=0.387
1875	3147	L3_063_250G2_scaffold_185_65	79.18	4	0	4		1084200		2	2	Oxidation (M)	55430	# 56341 # 57495 # 1 # ID=129_63;partial=00;start_type=ATG;rbs_motif=TAAA;rbs_spacer=11bp;gc_cont=0.444
1364	1852	L3_063_250G2_scaffold_185_67	81.91	4	0	4		212010		3	2		112499	# 56 # 688 # -1 # ID=5816_1;partial=00;start_type=ATG;rbs_motif=TAAA;rbs_spacer=12bp;gc_cont=0.447
1852	3051	L3_063_250G2_scaffold_185_68	71.84	5	0	5		2155900		2	2		48294	# 6057 # 7190 # 1 # ID=1920_6;partial=00;start_type=ATG;rbs_motif=3Base/5BMM;rbs_spacer=13-15bp;gc_cont=0.620
2204	2889	L3_063_250G2_scaffold_185_76	66.54	3	0	3		733470		2	2		71227	# 704 # 3322 # -1 # ID=2325_2;partial=00;start_type=ATG;rbs_motif=TAAA;rbs_spacer=12bp;gc_cont=0.523
388	610	L3_063_250G2_scaffold_1859_4	198.24	34	31	16	0			12	1	Carbamidomethylation; Oxidation (M)	36013	# 17272 # 17967 # 1 # ID=52_19;partial=00;start_type=ATG;rbs_motif=None;rbs_spacer=None;gc_cont=0.636
3143	6508	L3_063_250G2_scaffold_186_21	24.78	3	3	0	1694100			1	1		55023	# 23766 # 24458 # 1 # ID=868_22;partial=01;start_type=ATG;rbs_motif=AACAA;rbs_spacer=13bp;gc_cont=0.433
221	867	L3_063_250G2_scaffold_186_3	150.22	7	5	2	11448000			6	1	Carbamidomethylation; Oxidation (M)	97613	# 61807 # 62673 # -1 # ID=274_53;partial=00;start_type=ATG;rbs_motif=TAAA;rbs_spacer=11bp;gc_cont=0.401
2104	2307	L3_063_250G2_scaffold_186_35	99.25	24	0	24		1235600		3	3		16444	# 156395 # 162340 # -1 # ID=1_181;partial=00;start_type=ATG;rbs_motif=AGGAG;rbs_spacer=5-10bp;gc_cont=0.323
2629	4966	L3_063_250G2_scaffold_186_40	38.71	3	3	0	372040			1	1		37130	# 1960 # 2589 # 1 # ID=8594_2;partial=01;start_type=GTG;rbs_motif=None;rbs_spacer=None;gc_cont=0.632
2762	6223	L3_063_250G2_scaffold_1860_10	29.75	6	0	6		0		1	1		20006	# 183943 # 184641 # 1 # ID=23_125;partial=00;start_type=ATG;rbs_motif=TAAAAA;rbs_spacer=9bp;gc_cont=0.399
1720	2323	L3_063_250G2_scaffold_187_63	92.89	9	0	9		374120		3	1	Carbamidomethylation	44653	# 86305 # 87498 # -1 # ID=308_71;partial=00;start_type=ATG;rbs_motif=TAAA;rbs_spacer=11bp;gc_cont=0.451
1524	1638	L3_063_250G2_scaffold_187_75	126.78	12	12	9	842480	1088700		4	4		48378	# 50201 # 51373 # 1 # ID=252_50;partial=00;start_type=ATG;rbs_motif=AGGAG;rbs_spacer=5-10bp;gc_cont=0.603
1801	3529	L3_063_250G2_scaffold_187_81	102.81	17	9	17	1620500	938460		2	1		17487	# 22608 # 24563 # 1 # ID=566_26;partial=00;start_type=TTG;rbs_motif=TAA;rbs_spacer=5bp;gc_cont=0.437
534	1611	L3_063_250G2_scaffold_187_83	144.04	46	0	46		81099000		5	5		10143	# 26894 # 28663 # 1 # ID=110_21;partial=00;start_type=ATG;rbs_motif=AAAAA;rbs_spacer=6bp;gc_cont=0.455
2422	2743	L3_063_250G2_scaffold_1872_7	72.88	2	2	0	113480			1	1	Carbamidomethylation	81648	# 26357 # 27619 # 1 # ID=580_22;partial=00;start_type=ATG;rbs_motif=None;rbs_spacer=None;gc_cont=0.638
2967	4662	L3_063_250G2_scaffold_1879_3	24.67	1	1	0	0			1	1		88013	# 94441 # 96477 # -1 # ID=226_70;partial=00;start_type=ATG;rbs_motif=TAA;rbs_spacer=13bp;gc_cont=0.465
1542	1362	L3_063_250G2_scaffold_1879_5	124.11	7	4	5	84100	2450800		5	5		117267	# 85987 # 86925 # 1 # ID=97_52;partial=00;start_type=ATG;rbs_motif=TAAAAA;rbs_spacer=8bp;gc_cont=0.458
2613	5950	L3_063_250G2_scaffold_188_17	40.31	1	1	0	584710			1	1		79936	# 123696 # 124274 # -1 # ID=25_90;partial=00;start_type=ATG;rbs_motif=TAAA;rbs_spacer=9bp;gc_cont=0.454
821	6151	L3_063_250G2_scaffold_188_22	32.39	2	0	2		0		1	1		57353	# 122960 # 124309 # 1 # ID=88_117;partial=00;start_type=ATG;rbs_motif=GGAGG;rbs_spacer=5-10bp;gc_cont=0.640
180	4113	L3_063_250G2_scaffold_1882_4	52.7	3	0	3		787120		1	1		36273	Junction plakoglobin OS=Homo sapiens OX=9606 GN=JUP PE=1 SV=3
725	651	L3_063_250G2_scaffold_1885_1	188.96	18	0	18		40585000		8	8	Carbamidomethylation; Oxidation (M)	57210	Trefoil factor 2 OS=Homo sapiens OX=9606 GN=TFF2 PE=1 SV=2
2538	5374	L3_063_250G2_scaffold_189_57	58.65	3	0	3		0		1	1		56914	# 12708 # 13085 # 1 # ID=20_9;partial=00;start_type=ATG;rbs_motif=TAA;rbs_spacer=11bp;gc_cont=0.437
1755	2383	L3_063_250G2_scaffold_1892_1	90.77	10	0	10		4348900		3	3	Oxidation (M)	35720	# 6714 # 7118 # -1 # ID=1135_7;partial=00;start_type=ATG;rbs_motif=TAAAAA;rbs_spacer=9bp;gc_cont=0.442
1337	3430	L3_063_250G2_scaffold_1892_2	109.18	27	0	27		10832000		2	2		11952	# 49445 # 49849 # -1 # ID=528_43;partial=00;start_type=ATG;rbs_motif=TAAAAA;rbs_spacer=10bp;gc_cont=0.432
2056	3339	L3_063_250G2_scaffold_1892_5	58.25	8	0	8		4027800		1	1		16057	Claudin-3 OS=Homo sapiens OX=9606 GN=CLDN3 PE=1 SV=1
426	96	L3_063_250G2_scaffold_1892_7	240.83	29	0	29		74005000		20	20	Oxidation (M)	97086	# 1 # 903 # 1 # ID=10306_1;partial=10;start_type=Edge;rbs_motif=None;rbs_spacer=None;gc_cont=0.480
1893	2524	L3_063_250G2_scaffold_1896_6	97.99	12	0	12		837430		3	3	Oxidation (M)	35044	# 70671 # 71945 # 1 # ID=172_63;partial=00;start_type=ATG;rbs_motif=AAAAA;rbs_spacer=12bp;gc_cont=0.440
785	255	L3_063_250G2_scaffold_1899_2	219.35	21	2	21	114030	8100600		12	12		87360	# 50766 # 51938 # -1 # ID=320_45;partial=00;start_type=ATG;rbs_motif=TAAA;rbs_spacer=11bp;gc_cont=0.498
1650	6176	L3_063_250G2_scaffold_19_112	28.03	1	0	1		198680		1	1		74621	# 251110 # 251952 # -1 # ID=159_169;partial=00;start_type=ATG;rbs_motif=AAGAA;rbs_spacer=14bp;gc_cont=0.414
1087	1701	L3_063_250G2_scaffold_19_12	158.39	41	41	26	13981000	126220		4	4	Carbamidomethylation	14724	# 25551 # 27824 # -1 # ID=987_21;partial=00;start_type=ATG;rbs_motif=AGxAGG/AGGxGG;rbs_spacer=5-10bp;gc_cont=0.454
2173	2760	L3_063_250G2_scaffold_19_124	75.76	3	0	3		252250		2	1		105945	# 12363 # 13034 # -1 # ID=950_13;partial=00;start_type=ATG;rbs_motif=TAA;rbs_spacer=11bp;gc_cont=0.439
378	724	L3_063_250G2_scaffold_19_138	185.84	26	26	19	21951000	11623000		9	2	Oxidation (M)	37019	# 30643 # 32085 # -1 # ID=177_26;partial=00;start_type=ATG;rbs_motif=TAAA;rbs_spacer=11bp;gc_cont=0.401
893	953	L3_063_250G2_scaffold_19_139	143.41	33	17	33	3261300	0		7	1		23976	Immunoglobulin kappa variable 2D-40 OS=Homo sapiens OX=9606 GN=IGKV2D-40 PE=1 SV=2
440	973	L3_063_250G2_scaffold_19_143	185.33	7	0	7		7982300		6	2	Carbamidomethylation	132198	Immunoglobulin kappa variable 2-40 OS=Homo sapiens OX=9606 GN=IGKV2-40 PE=3 SV=2
924	2146	L3_063_250G2_scaffold_19_144	113.47	26	0	26		19999000		3	3		14346	# 9441 # 11651 # -1 # ID=1319_8;partial=00;start_type=ATG;rbs_motif=AAA;rbs_spacer=12bp;gc_cont=0.441
161	142	L3_063_250G2_scaffold_19_157	294.6	47	29	39	9139500	10548000		21	6	Carbamidomethylation; Oxidation (M)	54307	# 4448 # 6283 # -1 # ID=837_4;partial=00;start_type=ATG;rbs_motif=None;rbs_spacer=None;gc_cont=0.468
1390	2970	L3_063_250G2_scaffold_19_159	72.17	4	0	4		3929000		2	2		53832	# 86084 # 88012 # -1 # ID=237_65;partial=00;start_type=ATG;rbs_motif=AAAAA;rbs_spacer=7bp;gc_cont=0.441
2915	5540	L3_063_250G2_scaffold_19_168	50.88	3	0	3		0		1	1		51862	# 35681 # 36829 # -1 # ID=549_35;partial=00;start_type=ATG;rbs_motif=AGGAGG;rbs_spacer=5-10bp;gc_cont=0.436
2010	2979	L3_063_250G2_scaffold_19_175	103.25	4	0	4		384600		2	2		81218	# 114085 # 115401 # 1 # ID=50_105;partial=00;start_type=ATG;rbs_motif=AGGAG;rbs_spacer=5-10bp;gc_cont=0.588
985	368	L3_063_250G2_scaffold_19_59	188.17	26	22	6	21813000	0		11	10	Carbamidomethylation	61173	# 1 # 1137 # 1 # ID=3335_1;partial=10;start_type=Edge;rbs_motif=None;rbs_spacer=None;gc_cont=0.467
2722	5515	L3_063_250G2_scaffold_19_65	52.1	10	0	10		968490		1	1		16854	# 22270 # 23199 # 1 # ID=613_17;partial=00;start_type=ATG;rbs_motif=TAAA;rbs_spacer=12bp;gc_cont=0.496
727	1579	L3_063_250G2_scaffold_19_71	134.91	10	5	10		4490900		4	2		56120	# 10896 # 12929 # 1 # ID=179_9;partial=00;start_type=ATG;rbs_motif=GGAG/GAGG;rbs_spacer=5-10bp;gc_cont=0.623
697	2267	L3_063_250G2_scaffold_19_9	128.43	29	29	29	99435000	31394000		3	3		13255	Chitinase-3-like protein 1 OS=Homo sapiens OX=9606 GN=CHI3L1 PE=1 SV=2
2030	3221	L3_063_250G2_scaffold_19_98	80.3	3	2	3	299580	4113800		2	2		105220	# 96286 # 96741 # 1 # ID=22_87;partial=00;start_type=ATG;rbs_motif=AGGAGG;rbs_spacer=5-10bp;gc_cont=0.450
1225	566	L3_063_250G2_scaffold_190_1	170.27	11	4	8	0	3159400		9	6		115321	# 81133 # 84375 # 1 # ID=64_71;partial=00;start_type=ATG;rbs_motif=TAAAAA;rbs_spacer=12bp;gc_cont=0.483
2447	3762	L3_063_250G2_scaffold_190_17	70.46	8	5	3	0	325370		2	2		34956	# 627 # 1253 # 1 # ID=2611_2;partial=00;start_type=ATG;rbs_motif=AATAA;rbs_spacer=10bp;gc_cont=0.376
1723	1183	L3_063_250G2_scaffold_190_2	134.74	10	4	8	0	3222800		5	5	Carbamidomethylation; Oxidation (M)	79350	# 26150 # 27004 # -1 # ID=349_22;partial=00;start_type=ATG;rbs_motif=AGGAG;rbs_spacer=5-10bp;gc_cont=0.455
821	1248	L3_063_250G2_scaffold_190_36	118.13	10	0	10		9488300		5	5		59433	# 90460 # 92157 # 1 # ID=152_80;partial=00;start_type=ATG;rbs_motif=GGA/GAG/AGG;rbs_spacer=5-10bp;gc_cont=0.441
964	5013	L3_063_250G2_scaffold_190_43	39.5	2	0	2		706910		1	1		64003	# 27834 # 30371 # 1 # ID=1559_41;partial=01;start_type=ATG;rbs_motif=None;rbs_spacer=None;gc_cont=0.362
49	6317	L3_063_250G2_scaffold_190_6	33.18	1	1	1	179270	23916000		1	1		122912	Mucin-5B OS=Homo sapiens OX=9606 GN=MUC5B PE=1 SV=3
3140	6488	L3_063_250G2_scaffold_190_7	26.78	2	2	0	0			1	1		43910	# 1966 # 2724 # -1 # ID=5934_3;partial=01;start_type=Edge;rbs_motif=None;rbs_spacer=None;gc_cont=0.404
1110	1082	L3_063_250G2_scaffold_190_8	188.84	13	13	4	12991000	585290		5	4	Oxidation (M)	81030	# 375 # 1175 # 1 # ID=16746_2;partial=01;start_type=ATG;rbs_motif=TAAA;rbs_spacer=6bp;gc_cont=0.463
2692	4003	L3_063_250G2_scaffold_190_9	49.85	2	1	1	270610	135710		2	2		89281	# 91061 # 92371 # 1 # ID=188_75;partial=00;start_type=ATG;rbs_motif=AAAAA;rbs_spacer=8bp;gc_cont=0.336
3267	5794	L3_063_250G2_scaffold_1910_1	44.07	2	2	0	203710			1	1		48034	# 1031 # 1285 # -1 # ID=5519_3;partial=00;start_type=ATG;rbs_motif=AGGAGG;rbs_spacer=5-10bp;gc_cont=0.404
3014	5581	L3_063_250G2_scaffold_1912_6	52.24	4	0	4		1159900		1	1		29953	# 99 # 1589 # -1 # ID=298_1;partial=00;start_type=ATG;rbs_motif=TAA;rbs_spacer=11bp;gc_cont=0.437
2469	4908	L3_063_250G2_scaffold_1915_9	61.41	4	4	0	3660600			1	1		41801	Peptidoglycan recognition protein 1 OS=Homo sapiens OX=9606 GN=PGLYRP1 PE=1 SV=1
990	475	L3_063_250G2_scaffold_1916_9	203.58	36	36	0	3073900			10	10		41422	# 68035 # 69123 # -1 # ID=88_64;partial=00;start_type=ATG;rbs_motif=GGAGG;rbs_spacer=5-10bp;gc_cont=0.591
1641	2054	L3_063_250G2_scaffold_1919_6	129.23	10	10	7	3393500	539400		3	3		39390	# 20422 # 21003 # -1 # ID=68_25;partial=00;start_type=ATG;rbs_motif=AGGAGG;rbs_spacer=5-10bp;gc_cont=0.601
1177	1295	L3_063_250G2_scaffold_192_61	138.44	16	3	12	1767800	1734200		6	6	Carbamidomethylation; Oxidation (M)	48906	# 35644 # 38088 # 1 # ID=269_33;partial=00;start_type=ATG;rbs_motif=AAA;rbs_spacer=7bp;gc_cont=0.465
2625	4925	L3_063_250G2_scaffold_192_64	42.98	7	7	0	230450			1	1	Oxidation (M)	24799	# 131154 # 132521 # 1 # ID=6_138;partial=00;start_type=ATG;rbs_motif=AGGAG;rbs_spacer=5-10bp;gc_cont=0.325
2525	6626	L3_063_250G2_scaffold_192_8	24.5	2	2	0	370210			1	1		51619	# 4082 # 6109 # 1 # ID=538_5;partial=00;start_type=ATG;rbs_motif=AACAA;rbs_spacer=9bp;gc_cont=0.473
2170	5911	L3_063_250G2_scaffold_1922_2	40.86	1	1	0	675110			1	1		71784	# 13341 # 15185 # -1 # ID=244_14;partial=00;start_type=ATG;rbs_motif=AGGA;rbs_spacer=5-10bp;gc_cont=0.555
132	5329	L3_063_250G2_scaffold_19221_1	62	24	0	24		105610000		1	1		5725	Annexin A1 OS=Homo sapiens OX=9606 GN=ANXA1 PE=1 SV=2
571	842	L3_063_250G2_scaffold_19221_2	150.8	30	9	30		24532000		6	1	Carbamidomethylation; Oxidation (M)	25214	# 258354 # 261470 # -1 # ID=19_202;partial=00;start_type=ATG;rbs_motif=AAAAA;rbs_spacer=10bp;gc_cont=0.446
2549	5523	L3_063_250G2_scaffold_1923_6	55.83	2	2	0	0			1	1		55135	# 80507 # 82582 # -1 # ID=87_83;partial=00;start_type=ATG;rbs_motif=AGGA;rbs_spacer=5-10bp;gc_cont=0.658
1930	5845	L3_063_250G2_scaffold_1928_9	43.31	5	5	0	2949700			1	1		22114	# 7065 # 10850 # 1 # ID=363_6;partial=00;start_type=ATG;rbs_motif=AGGAGG;rbs_spacer=5-10bp;gc_cont=0.639
853	6147	L3_063_250G2_scaffold_193_62	31.78	10	0	10		4454500		1	1		8647	# 70309 # 71523 # 1 # ID=59_60;partial=00;start_type=ATG;rbs_motif=TAA;rbs_spacer=12bp;gc_cont=0.458
1050	488	L3_063_250G2_scaffold_1931_7	216.36	10	9	2	4667500	114510		10	9		145038	# 6601 # 7866 # 1 # ID=1051_6;partial=00;start_type=ATG;rbs_motif=TAA;rbs_spacer=12bp;gc_cont=0.516
2159	4832	L3_063_250G2_scaffold_1938_2	27.33	1	0	1		202870		1	1		108839	# 16429 # 17757 # -1 # ID=410_15;partial=00;start_type=ATG;rbs_motif=AGGAGG;rbs_spacer=5-10bp;gc_cont=0.439
164	43	L3_063_250G2_scaffold_194_1	354.68	32	31	18	130960000	19087000		38	37	Carbamidomethylation	177520	# 22658 # 24364 # -1 # ID=538_22;partial=00;start_type=ATG;rbs_motif=AATAA;rbs_spacer=10bp;gc_cont=0.510
320	258	L3_063_250G2_scaffold_1940_5	202.91	38	0	38		156710000		13	13	Carbamidomethylation; Oxidation (M)	42909	# 42843 # 48143 # -1 # ID=34_37;partial=00;start_type=GTG;rbs_motif=AGGAG;rbs_spacer=5-10bp;gc_cont=0.414
2583	3231	L3_063_250G2_scaffold_1941_3	53.6	2	1	1		45176		2	1		130425	# 20144 # 20683 # -1 # ID=523_20;partial=00;start_type=ATG;rbs_motif=AGGAGG;rbs_spacer=5-10bp;gc_cont=0.604
2012	5824	L3_063_250G2_scaffold_195_17	40.21	2	0	2		440750		1	1		50193	# 47602 # 48321 # 1 # ID=252_46;partial=00;start_type=ATG;rbs_motif=AGGAG;rbs_spacer=5-10bp;gc_cont=0.607
2222	5788	L3_063_250G2_scaffold_195_19	45.2	3	3	0	1191500			1	1		31410	# 5656 # 6834 # 1 # ID=855_4;partial=00;start_type=ATG;rbs_motif=TAAAAA;rbs_spacer=14bp;gc_cont=0.387
2401	3494	L3_063_250G2_scaffold_195_20	79.34	6	2	3	0			2	1	Oxidation (M)	48155	# 3 # 2099 # 1 # ID=7629_1;partial=11;start_type=Edge;rbs_motif=None;rbs_spacer=None;gc_cont=0.395
887	5319	L3_063_250G2_scaffold_195_60	62.6	5	0	5		217800		1	1	Carbamidomethylation	43372	# 8830 # 9507 # -1 # ID=2022_11;partial=01;start_type=Edge;rbs_motif=None;rbs_spacer=None;gc_cont=0.444
1567	1285	L3_063_250G2_scaffold_195_68	138.1	30	8	30	1518200	1684200		5	5	Carbamidomethylation	28652	# 1 # 1140 # 1 # ID=5919_1;partial=10;start_type=Edge;rbs_motif=None;rbs_spacer=None;gc_cont=0.393
1878	5228	L3_063_250G2_scaffold_195_71	70.16	9	0	9		129570		1	1	Carbamidomethylation	16909	# 45968 # 47611 # 1 # ID=782_55;partial=00;start_type=ATG;rbs_motif=AGGAG;rbs_spacer=5-10bp;gc_cont=0.614
1504	2473	L3_063_250G2_scaffold_195_72	91.43	9	2	6	1645000	4829800		3	3	Carbamidomethylation	37349	# 4895 # 7519 # -1 # ID=3115_5;partial=00;start_type=ATG;rbs_motif=AGGAGG;rbs_spacer=5-10bp;gc_cont=0.418
177	110	L3_063_250G2_scaffold_195_8	301.09	21	20	18	62230000	123400000		21	19	Oxidation (M)	126862	# 4371 # 4619 # -1 # ID=902_6;partial=00;start_type=ATG;rbs_motif=None;rbs_spacer=None;gc_cont=0.414
220	347	L3_063_250G2_scaffold_195_9	276.49	33	28	29	70500000	125950000		14	13	Carbamidomethylation	56849	# 53830 # 56151 # -1 # ID=103_32;partial=00;start_type=ATG;rbs_motif=AACAA;rbs_spacer=8bp;gc_cont=0.489
180	1161	L3_063_250G2_scaffold_1951_10	142.01	19	0	19		53774000		5	5	Carbamidomethylation; Oxidation (M)	36815	# 3997 # 5022 # -1 # ID=2472_3;partial=00;start_type=ATG;rbs_motif=AGGAGG;rbs_spacer=5-10bp;gc_cont=0.447
2293	6332	L3_063_250G2_scaffold_1951_11	27.74	2	0	2		624130		1	1		38231	# 5715 # 7472 # -1 # ID=1374_8;partial=00;start_type=ATG;rbs_motif=AATAA;rbs_spacer=4bp;gc_cont=0.513
1187	1557	L3_063_250G2_scaffold_1951_3	141.99	31	0	31		17885000		5	5	Carbamidomethylation	19026	# 59839 # 61242 # 1 # ID=197_47;partial=00;start_type=ATG;rbs_motif=AGGAG;rbs_spacer=5-10bp;gc_cont=0.618
1043	1001	L3_063_250G2_scaffold_1951_4	153.64	14	0	14		20852000		6	6	Carbamidomethylation; Oxidation (M)	56512	# 21120 # 21845 # -1 # ID=998_13;partial=00;start_type=ATG;rbs_motif=None;rbs_spacer=None;gc_cont=0.493
1603	5369	L3_063_250G2_scaffold_1951_6	61.72	8	0	8		1866000		1	1		15160	# 38002 # 38943 # -1 # ID=9_28;partial=00;start_type=ATG;rbs_motif=AACAA;rbs_spacer=12bp;gc_cont=0.427
3044	5199	L3_063_250G2_scaffold_1951_7	72.54	5	0	5		228670		1	1		40807	# 2 # 973 # 1 # ID=983_1;partial=10;start_type=Edge;rbs_motif=None;rbs_spacer=None;gc_cont=0.462
1274	638	L3_063_250G2_scaffold_1951_9	198.28	17	13	8	2148500	0		8	5		69178	# 136317 # 138059 # 1 # ID=117_105;partial=00;start_type=ATG;rbs_motif=TAA;rbs_spacer=11bp;gc_cont=0.449
2187	3017	L3_063_250G2_scaffold_1956_2	106.18	7	7	0	17967000			2	2	Carbamidomethylation	41414	# 90775 # 92946 # -1 # ID=77_104;partial=00;start_type=ATG;rbs_motif=GGAG/GAGG;rbs_spacer=5-10bp;gc_cont=0.403
2496	5190	L3_063_250G2_scaffold_1958_9	74.96	8	8	0	198560			1	1		22982	# 7171 # 10383 # -1 # ID=1880_5;partial=00;start_type=ATG;rbs_motif=None;rbs_spacer=None;gc_cont=0.582
562	604	L3_063_250G2_scaffold_196_11	152.65	20	7	17	397570	2390900		8	3	Oxidation (M)	48982	# 12651 # 13688 # -1 # ID=1025_16;partial=00;start_type=GTG;rbs_motif=TAA;rbs_spacer=11bp;gc_cont=0.497
2182	1854	L3_063_250G2_scaffold_196_22	94.53	3	3	0	3976000			3	3		104536	# 17189 # 17656 # 1 # ID=1353_18;partial=00;start_type=ATG;rbs_motif=TAAAAA;rbs_spacer=9bp;gc_cont=0.432
304	261	L3_063_250G2_scaffold_196_31	305.35	43	43	24	215750000	25720000		15	14	Carbamidomethylation; Oxidation (M)	48906	# 1 # 1044 # 1 # ID=6107_1;partial=10;start_type=Edge;rbs_motif=None;rbs_spacer=None;gc_cont=0.629
1290	658	L3_063_250G2_scaffold_196_47	124.52	19	9	12	3240100	3009500		8	8		51383	# 936 # 2321 # -1 # ID=1297_2;partial=00;start_type=ATG;rbs_motif=TAA;rbs_spacer=11bp;gc_cont=0.489
3207	5408	L3_063_250G2_scaffold_196_50	59.24	6	6	0	315430			1	1		28290	# 16243 # 16611 # 1 # ID=707_16;partial=00;start_type=ATG;rbs_motif=TAAAAA;rbs_spacer=7bp;gc_cont=0.493
2251	4569	L3_063_250G2_scaffold_1960_11	62.6	5	0	5		943040		1	1		32921	# 11330 # 12871 # 1 # ID=717_12;partial=00;start_type=ATG;rbs_motif=AGGAG;rbs_spacer=5-10bp;gc_cont=0.436
2495	3196	L3_063_250G2_scaffold_1960_9	104.45	16	16	0	1756700			2	2		19551	# 2754 # 3134 # -1 # ID=642_3;partial=00;start_type=ATG;rbs_motif=TAAAAA;rbs_spacer=9bp;gc_cont=0.449
1810	6118	L3_063_250G2_scaffold_1961_11	35.49	8	8	0	42112000			1	1		9692	# 57539 # 57919 # 1 # ID=566_54;partial=00;start_type=ATG;rbs_motif=TAAAAA;rbs_spacer=9bp;gc_cont=0.438
506	4622	L3_063_250G2_scaffold_1961_13	66.84	11	11	0	126870000			1	1		13234	# 12527 # 14044 # -1 # ID=38_13;partial=00;start_type=ATG;rbs_motif=TAA;rbs_spacer=12bp;gc_cont=0.519
2439	4060	L3_063_250G2_scaffold_1961_6	39.12	3	3	0	109320000			1	1		30339	# 75765 # 77975 # -1 # ID=160_49;partial=00;start_type=ATG;rbs_motif=TAAAA;rbs_spacer=4bp;gc_cont=0.443
774	174	L3_063_250G2_scaffold_1966_4	272.94	16	15	6	20551000	202870		14	14		159665	# 4049 # 9517 # 1 # ID=1688_4;partial=00;start_type=ATG;rbs_motif=AGGAG;rbs_spacer=5-10bp;gc_cont=0.635
2599	3763	L3_063_250G2_scaffold_197_28	62.53	6	0	6		0		2	2		40402	Pregnancy zone protein OS=Homo sapiens OX=9606 GN=PZP PE=1 SV=4
298	411	L3_063_250G2_scaffold_197_33	237.22	28	26	19	62400			10	1	Oxidation (M)	52600	# 17403 # 18395 # -1 # ID=870_20;partial=00;start_type=ATG;rbs_motif=TAA;rbs_spacer=11bp;gc_cont=0.389
1507	4754	L3_063_250G2_scaffold_197_37	32.34	1	0	1		182060		1	1		71810	# 1716 # 2708 # 1 # ID=1089_5;partial=00;start_type=ATG;rbs_motif=TAA;rbs_spacer=11bp;gc_cont=0.400
1962	1874	L3_063_250G2_scaffold_197_53	95.34	5	0	5		43363		3	3	Carbamidomethylation; Oxidation (M)	76706	# 25929 # 26468 # -1 # ID=827_30;partial=00;start_type=ATG;rbs_motif=GGAG/GAGG;rbs_spacer=5-10bp;gc_cont=0.448
2434	4152	L3_063_250G2_scaffold_197_62	24.91	1	0	1		59156		1	1		85445	Prostasin OS=Homo sapiens OX=9606 GN=PRSS8 PE=1 SV=1
730	2652	L3_063_250G2_scaffold_197_65	69.28	2	0	2		16643000		2	2		97685	# 7329 # 8846 # -1 # ID=1269_7;partial=00;start_type=ATG;rbs_motif=TAA;rbs_spacer=8bp;gc_cont=0.436
2216	4204	L3_063_250G2_scaffold_197_66	36.76	2	1	1	2309600			2	1		84528	# 3143 # 4945 # -1 # ID=1184_4;partial=00;start_type=ATG;rbs_motif=TAA;rbs_spacer=14bp;gc_cont=0.435
428	676	L3_063_250G2_scaffold_197_70	184.87	13	13	3	3657300			9	1		86796	# 33029 # 34714 # -1 # ID=323_30;partial=00;start_type=ATG;rbs_motif=AGGAG;rbs_spacer=5-10bp;gc_cont=0.448
2176	2432	L3_063_250G2_scaffold_197_75	90.47	4	0	4		457380		3	3		122719	# 24580 # 24876 # 1 # ID=679_20;partial=00;start_type=ATG;rbs_motif=AAA;rbs_spacer=10bp;gc_cont=0.421
1874	2081	L3_063_250G2_scaffold_197_76	92.11	6	1	5	67435	1410000		3	3		60614	# 3735 # 5660 # 1 # ID=1247_3;partial=00;start_type=ATG;rbs_motif=TAAA;rbs_spacer=9bp;gc_cont=0.422
2892	3905	L3_063_250G2_scaffold_197_78	48.7	3	3	0	0			1	1		43164	# 670 # 1275 # 1 # ID=518_3;partial=00;start_type=ATG;rbs_motif=TAAA;rbs_spacer=11bp;gc_cont=0.398
2628	4954	L3_063_250G2_scaffold_1972_5	35.02	3	0	3		1046600		1	1		53622	# 1099 # 1704 # 1 # ID=1089_4;partial=00;start_type=ATG;rbs_motif=TAAA;rbs_spacer=12bp;gc_cont=0.414
1632	3836	L3_063_250G2_scaffold_1975_4	85.51	5	5	5	675340	0		2	1		51264	# 38564 # 39484 # -1 # ID=166_36;partial=00;start_type=ATG;rbs_motif=TAAA;rbs_spacer=12bp;gc_cont=0.429
588	801	L3_063_250G2_scaffold_1976_10	192.03	23	22	18	6624700	782510		9	2		46436	# 20138 # 23371 # -1 # ID=449_24;partial=00;start_type=ATG;rbs_motif=TAA;rbs_spacer=11bp;gc_cont=0.425
1751	4846	L3_063_250G2_scaffold_198_13	30.08	1	0	1		0		1	1	Oxidation (M)	81714	# 1 # 504 # 1 # ID=461_1;partial=10;start_type=Edge;rbs_motif=None;rbs_spacer=None;gc_cont=0.437
868	2945	L3_063_250G2_scaffold_198_14	63.77	3	0	3		6206500		2	2	Carbamidomethylation	81563	# 18000 # 19127 # -1 # ID=144_14;partial=00;start_type=ATG;rbs_motif=TAAAAA;rbs_spacer=9bp;gc_cont=0.427
2383	5742	L3_063_250G2_scaffold_198_30	43.33	8	0	8		936430		1	1		12188	# 3039 # 3992 # 1 # ID=4017_3;partial=00;start_type=ATG;rbs_motif=None;rbs_spacer=None;gc_cont=0.451
784	4781	L3_063_250G2_scaffold_198_32	42.84	1	0	1		1641000		1	1	Carbamidomethylation	75424	# 151268 # 153415 # -1 # ID=21_142;partial=00;start_type=ATG;rbs_motif=TAA;rbs_spacer=12bp;gc_cont=0.486
468	1582	L3_063_250G2_scaffold_198_51	99.57	9	0	9		20500000		4	4	Carbamidomethylation; Oxidation (M)	54344	# 85958 # 87778 # 1 # ID=67_72;partial=00;start_type=ATG;rbs_motif=AGGA;rbs_spacer=5-10bp;gc_cont=0.548
1471	5191	L3_063_250G2_scaffold_198_53	74.06	3	0	3		4523900		1	1	Carbamidomethylation	48684	# 5951 # 7153 # -1 # ID=280_7;partial=00;start_type=ATG;rbs_motif=TAAA;rbs_spacer=14bp;gc_cont=0.458
1629	3159	L3_063_250G2_scaffold_198_56	81.33	5	0	5		706690		2	2	Carbamidomethylation; Oxidation (M)	75484	# 21021 # 21602 # -1 # ID=68_26;partial=00;start_type=ATG;rbs_motif=GGAGG;rbs_spacer=5-10bp;gc_cont=0.631
1077	3282	L3_063_250G2_scaffold_198_66	87.87	15	0	15		2021200		2	2	Oxidation (M)	19818	# 23009 # 24094 # -1 # ID=16_18;partial=00;start_type=ATG;rbs_motif=AGGA;rbs_spacer=5-10bp;gc_cont=0.603
874	2180	L3_063_250G2_scaffold_198_69	142.28	16	0	16		14376000		3	3	Oxidation (M)	35044	# 2290 # 3384 # -1 # ID=2622_2;partial=00;start_type=ATG;rbs_motif=TAA;rbs_spacer=11bp;gc_cont=0.437
3221	5476	L3_063_250G2_scaffold_1981_3	53.31	3	0	3		262440		1	1		68444	# 90345 # 92258 # -1 # ID=408_71;partial=00;start_type=ATG;rbs_motif=TAA;rbs_spacer=11bp;gc_cont=0.428
821	5590	L3_063_250G2_scaffold_1983_2	55.02	2	0	2		2200000		1	1		53619	# 2751 # 5306 # 1 # ID=3269_3;partial=01;start_type=ATG;rbs_motif=AGGAG;rbs_spacer=5-10bp;gc_cont=0.397
374	276	L3_063_250G2_scaffold_1985_2	227.62	25	24	17	0			13	1		65726	# 25484 # 28507 # 1 # ID=399_24;partial=00;start_type=ATG;rbs_motif=TAA;rbs_spacer=5bp;gc_cont=0.423
1323	1779	L3_063_250G2_scaffold_1985_3	104.67	30	24	22	3023700	0		4	2		16308	# 426 # 3923 # 1 # ID=3177_1;partial=00;start_type=ATG;rbs_motif=AGxAG;rbs_spacer=5-10bp;gc_cont=0.629
3190	5312	L3_063_250G2_scaffold_1986_12	63.62	17	0	17		7433800		1	1		8066	Putative keratin-87 protein OS=Homo sapiens OX=9606 GN=KRT87P PE=5 SV=4
2727	5609	L3_063_250G2_scaffold_199_19	50.87	10	10	0	759850			1	1		13298	Keratin type II cuticular Hb6 OS=Homo sapiens OX=9606 GN=KRT86 PE=1 SV=1
639	312	L3_063_250G2_scaffold_199_3	228.31	22	20	10	10653000	4944000		12	11	Carbamidomethylation; Oxidation (M)	79107	# 25042 # 25788 # -1 # ID=348_23;partial=00;start_type=ATG;rbs_motif=TAAAAA;rbs_spacer=11bp;gc_cont=0.485
1478	2427	L3_063_250G2_scaffold_199_35	88.82	6	4	5	704760	834710		3	2		55371	# 11175 # 12536 # 1 # ID=538_11;partial=00;start_type=ATG;rbs_motif=TAAAA;rbs_spacer=14bp;gc_cont=0.467
887	5041	L3_063_250G2_scaffold_199_56	58.15	2	0	2		4809100		1	1		46381	# 21738 # 23102 # 1 # ID=1167_19;partial=00;start_type=ATG;rbs_motif=TAA;rbs_spacer=11bp;gc_cont=0.442
2394	6430	L3_063_250G2_scaffold_2_102	27.74	8	8	0	3954700			1	1		11291	# 184253 # 186085 # -1 # ID=2_135;partial=00;start_type=ATG;rbs_motif=AGGAG;rbs_spacer=5-10bp;gc_cont=0.547
2052	3006	L3_063_250G2_scaffold_2_144	121.25	14	14	0	1764200			2	2		30010	# 166984 # 169428 # -1 # ID=159_116;partial=00;start_type=ATG;rbs_motif=None;rbs_spacer=None;gc_cont=0.413
1624	1486	L3_063_250G2_scaffold_2_253	152.19	10	7	6	20877000	193110		4	4	Carbamidomethylation	51247	# 7080 # 10376 # -1 # ID=177_8;partial=00;start_type=ATG;rbs_motif=TAAAAA;rbs_spacer=11bp;gc_cont=0.432
483	170	L3_063_250G2_scaffold_2_268	263.36	15	14	9	27056000	2423500		16	14		157899	# 10923 # 13910 # -1 # ID=1507_8;partial=01;start_type=Edge;rbs_motif=None;rbs_spacer=None;gc_cont=0.404
772	279	L3_063_250G2_scaffold_2_270	251.88	13	11	5	6868600	2329700		13	12		166657	# 4757 # 6676 # 1 # ID=394_7;partial=00;start_type=ATG;rbs_motif=GGAGG;rbs_spacer=5-10bp;gc_cont=0.466
219	2031	L3_063_250G2_scaffold_20_110	146.17	39	10	39		4880400		4	1		12717	# 62789 # 63739 # 1 # ID=246_60;partial=00;start_type=ATG;rbs_motif=TAA;rbs_spacer=11bp;gc_cont=0.471
169	544	L3_063_250G2_scaffold_20_116	190.29	24	6	24		271370000		8	4	Carbamidomethylation; Oxidation (M)	43610	# 38893 # 39939 # 1 # ID=501_32;partial=01;start_type=ATG;rbs_motif=AGGAG;rbs_spacer=5-10bp;gc_cont=0.592
1497	1798	L3_063_250G2_scaffold_20_128	121.16	10	4	7		124750		4	2		53117	Colipase OS=Homo sapiens OX=9606 GN=CLPS PE=1 SV=2
749	5021	L3_063_250G2_scaffold_20_130	65.03	3	0	3		5781800		1	1		57731	# 25396 # 28941 # 1 # ID=62_21;partial=00;start_type=ATG;rbs_motif=GGAGG;rbs_spacer=5-10bp;gc_cont=0.586
622	1202	L3_063_250G2_scaffold_20_142	122.63	9	0	9		36258		5	1	Carbamidomethylation; Oxidation (M)	78369	# 20934 # 22412 # -1 # ID=956_14;partial=00;start_type=ATG;rbs_motif=TAAA;rbs_spacer=11bp;gc_cont=0.451
2238	4650	L3_063_250G2_scaffold_20_29	58.92	3	0	3		1392300		1	1		41000	# 53 # 1531 # 1 # ID=964_1;partial=00;start_type=ATG;rbs_motif=TAAA;rbs_spacer=11bp;gc_cont=0.442
2674	3798	L3_063_250G2_scaffold_20_79	57.39	3	3	0	315330			2	1		83178	# 2111 # 3652 # 1 # ID=3585_4;partial=00;start_type=ATG;rbs_motif=AGGAGG;rbs_spacer=5-10bp;gc_cont=0.457
604	805	L3_063_250G2_scaffold_20_93	141.5	22	19	10	5490600	1799900		7	5	Oxidation (M)	45956	# 1693 # 2127 # 1 # ID=986_2;partial=00;start_type=ATG;rbs_motif=TAAA;rbs_spacer=11bp;gc_cont=0.467
2040	2213	L3_063_250G2_scaffold_20_96	103.09	6	6	0	299750			3	3		60059	# 758 # 1315 # 1 # ID=11904_3;partial=00;start_type=ATG;rbs_motif=AGGAG;rbs_spacer=5-10bp;gc_cont=0.358
2777	4406	L3_063_250G2_scaffold_200_19	46.96	2	2	0	118760			1	1	Carbamidomethylation; Oxidation (M)	59718	# 25237 # 25794 # -1 # ID=870_34;partial=00;start_type=ATG;rbs_motif=TAA;rbs_spacer=3bp;gc_cont=0.362
1065	4437	L3_063_250G2_scaffold_200_58	41.06	2	0	2		151700		1	1		61748	# 188680 # 190134 # 1 # ID=19_153;partial=00;start_type=ATG;rbs_motif=TAAA;rbs_spacer=12bp;gc_cont=0.490
1493	4666	L3_063_250G2_scaffold_2004_18	42.22	5	0	5		6984800		1	1		20884	# 22425 # 24392 # -1 # ID=956_15;partial=00;start_type=ATG;rbs_motif=AACAA;rbs_spacer=11bp;gc_cont=0.447
2519	2865	L3_063_250G2_scaffold_2004_24	74.76	12	0	12		1680200		2	2		19607	# 99 # 2279 # -1 # ID=3764_1;partial=00;start_type=ATG;rbs_motif=AACAA;rbs_spacer=11bp;gc_cont=0.432
1399	2388	L3_063_250G2_scaffold_2004_25	100.99	21	6	21	560880	8983100		4	4		21309	# 36799 # 39456 # 1 # ID=231_29;partial=00;start_type=ATG;rbs_motif=AGGAGG;rbs_spacer=5-10bp;gc_cont=0.445
1763	2886	L3_063_250G2_scaffold_2004_27	51.88	6	0	6		59269		2	2	Carbamidomethylation; Oxidation (M)	47956	Immunoglobulin lambda variable 3-21 OS=Homo sapiens OX=9606 GN=IGLV3-21 PE=1 SV=2
180	1301	L3_063_250G2_scaffold_2004_6	199.07	22	0	22		112070000		7	7	Carbamidomethylation; Oxidation (M)	40242	# 4011 # 4949 # -1 # ID=1623_6;partial=00;start_type=ATG;rbs_motif=TAA;rbs_spacer=14bp;gc_cont=0.466
1983	1516	L3_063_250G2_scaffold_2009_5	104.21	6	0	6		282700		4	4	Carbamidomethylation	93403	# 8086 # 10206 # -1 # ID=621_11;partial=00;start_type=TTG;rbs_motif=AGGAGG;rbs_spacer=5-10bp;gc_cont=0.444
2363	3811	L3_063_250G2_scaffold_201_64	60.39	7	3	4	73924	1386700		2	2		38799	# 18275 # 20392 # -1 # ID=843_20;partial=00;start_type=TTG;rbs_motif=AGGAGG;rbs_spacer=5-10bp;gc_cont=0.464
945	559	L3_063_250G2_scaffold_201_67	165.1	20	12	17	212190	1988600		8	8	Carbamidomethylation; Oxidation (M)	56718	# 1189 # 3306 # -1 # ID=3989_2;partial=00;start_type=TTG;rbs_motif=GGAG/GAGG;rbs_spacer=5-10bp;gc_cont=0.418
387	205	L3_063_250G2_scaffold_2011_3	246.23	43	11	38	3343800	135850000		15	12	Carbamidomethylation; Oxidation (M)	45436	# 74782 # 76899 # 1 # ID=175_65;partial=00;start_type=TTG;rbs_motif=AGGAGG;rbs_spacer=5-10bp;gc_cont=0.432
1761	1546	L3_063_250G2_scaffold_2013_6	105.8	13	0	13		4123400		4	4		40507	# 21792 # 22658 # -1 # ID=82_15;partial=00;start_type=ATG;rbs_motif=TAAA;rbs_spacer=13bp;gc_cont=0.457
1700	2242	L3_063_250G2_scaffold_2016_9	116.19	19	6	19	669950	14507000		3	3		24085	# 8678 # 9808 # 1 # ID=1421_8;partial=00;start_type=ATG;rbs_motif=GGAG/GAGG;rbs_spacer=5-10bp;gc_cont=0.622
1687	2510	L3_063_250G2_scaffold_2021_11	124.77	20	15	12	15226000	2810200		3	3		24187	# 3810 # 4721 # -1 # ID=1575_4;partial=00;start_type=ATG;rbs_motif=AACAA;rbs_spacer=6bp;gc_cont=0.433
416	146	L3_063_250G2_scaffold_2022_7	280.01	17	13	10	53536000	28096000		15	15	Carbamidomethylation; Oxidation (M)	133719	# 147531 # 148349 # 1 # ID=3_144;partial=00;start_type=ATG;rbs_motif=AGxAGG/AGGxGG;rbs_spacer=5-10bp;gc_cont=0.330
1829	2447	L3_063_250G2_scaffold_2024_6	119.22	8	8	3	6292700	0		3	3		66821	# 22501 # 23847 # 1 # ID=342_19;partial=00;start_type=ATG;rbs_motif=GGAGG;rbs_spacer=5-10bp;gc_cont=0.641
1395	2954	L3_063_250G2_scaffold_203_52	91.44	10	0	10		3053100		2	2	Oxidation (M)	31910	# 131643 # 133046 # 1 # ID=21_128;partial=00;start_type=ATG;rbs_motif=TAAAA;rbs_spacer=4bp;gc_cont=0.482
2062	4017	L3_063_250G2_scaffold_203_53	47.08	7	0	7		3723200		1	1		17372	# 10655 # 11305 # 1 # ID=1612_11;partial=00;start_type=ATG;rbs_motif=GGAGG;rbs_spacer=5-10bp;gc_cont=0.656
2020	3917	L3_063_250G2_scaffold_2038_8	53.47	5	0	5		1337500		2	2		40420	# 3950 # 6790 # -1 # ID=915_4;partial=00;start_type=ATG;rbs_motif=TATAA;rbs_spacer=11bp;gc_cont=0.406
856	776	L3_063_250G2_scaffold_204_20	178.49	18	3	18		11759000		7	5	Carbamidomethylation; Oxidation (M)	56274	# 170032 # 171879 # 1 # ID=11_145;partial=00;start_type=ATG;rbs_motif=AGGAG;rbs_spacer=5-10bp;gc_cont=0.541
2842	4257	L3_063_250G2_scaffold_204_36	55.8	3	0	3		76943		1	1		60439	# 9098 # 10123 # -1 # ID=1455_9;partial=00;start_type=ATG;rbs_motif=AGGAG;rbs_spacer=5-10bp;gc_cont=0.414
2000	2053	L3_063_250G2_scaffold_2047_13	120.1	6	6	0	1204700			3	3		75073	# 126692 # 127639 # 1 # ID=54_75;partial=00;start_type=ATG;rbs_motif=AATAA;rbs_spacer=5bp;gc_cont=0.479
142	5460	L3_063_250G2_scaffold_205_44	56.4	2	2	2	19214000	7889000		1	1		54887	# 2095 # 3345 # -1 # ID=1444_3;partial=00;start_type=ATG;rbs_motif=AGGAGG;rbs_spacer=5-10bp;gc_cont=0.436
2333	5722	L3_063_250G2_scaffold_205_62	45.62	10	10	0	155230			1	1		13576	# 35277 # 36455 # -1 # ID=382_30;partial=00;start_type=ATG;rbs_motif=GGAGG;rbs_spacer=5-10bp;gc_cont=0.438
1398	2375	L3_063_250G2_scaffold_2052_3	78.73	8	6	8	6766100	3151300		3	3		38970	# 20195 # 21073 # 1 # ID=525_22;partial=00;start_type=ATG;rbs_motif=TAA;rbs_spacer=11bp;gc_cont=0.438
3036	4584	L3_063_250G2_scaffold_2056_4	61.23	6	6	0	575610			1	1	Carbamidomethylation	25175	# 58561 # 59850 # -1 # ID=392_50;partial=00;start_type=ATG;rbs_motif=AAAA;rbs_spacer=12bp;gc_cont=0.467
1976	2785	L3_063_250G2_scaffold_2059_1	95.08	3	1	2		0		2	1	Carbamidomethylation	79558	# 7951 # 9306 # -1 # ID=1295_8;partial=00;start_type=ATG;rbs_motif=TAAAAA;rbs_spacer=9bp;gc_cont=0.461
1716	2876	L3_063_250G2_scaffold_2060_7	80.65	8	8	0	3501700			2	1	Carbamidomethylation	42853	L3_063_250G2_scaffold_974_curated_15.code15
1437	1493	L3_063_250G2_scaffold_2065_9	104.03	6	0	6		803690		5	5	Carbamidomethylation; Oxidation (M)	93039	L3_063_250G2_scaffold_974_curated_14.code11
3062	4806	L3_063_250G2_scaffold_207_49	36.61	2	2	0	350630			1	1		71839	Ubiquitin-60S ribosomal protein L40 OS=Homo sapiens OX=9606 GN=UBA52 PE=1 SV=2
2693	4004	L3_063_250G2_scaffold_2070_12	40.53	5	3	2	88088	0		2	2		59751	Ubiquitin-40S ribosomal protein S27a OS=Homo sapiens OX=9606 GN=RPS27A PE=1 SV=2
2443	2651	L3_063_250G2_scaffold_2072_9	91.5	8	0	8		408850		2	1		41186	Polyubiquitin-B OS=Homo sapiens OX=9606 GN=UBB PE=1 SV=1
2155	4306	L3_063_250G2_scaffold_2078_9	33.12	1	1	0	0			1	1		69421	Polyubiquitin-C OS=Homo sapiens OX=9606 GN=UBC PE=1 SV=3
704	217	L3_063_250G2_scaffold_208_25	217.65	20	2	19	30697	12615000		16	15		119015	# 12266 # 14317 # 1 # ID=2048_13;partial=01;start_type=ATG;rbs_motif=AGGAGG;rbs_spacer=5-10bp;gc_cont=0.446
787	224	L3_063_250G2_scaffold_208_26	194.82	27	2	24	411790	13837000		14	14	Carbamidomethylation	70813	# 149372 # 150277 # -1 # ID=68_133;partial=00;start_type=ATG;rbs_motif=GGA/GAG/AGG;rbs_spacer=5-10bp;gc_cont=0.645
2526	3061	L3_063_250G2_scaffold_208_27	97.54	5	0	5		53022		2	2		67599	# 21451 # 22338 # -1 # ID=262_24;partial=00;start_type=ATG;rbs_motif=TAA;rbs_spacer=11bp;gc_cont=0.440
2252	2065	L3_063_250G2_scaffold_208_28	103.9	8	0	8		2587700		3	3	Carbamidomethylation	59699	# 11346 # 12233 # 1 # ID=1532_9;partial=00;start_type=ATG;rbs_motif=TAAAAA;rbs_spacer=10bp;gc_cont=0.506
1263	623	L3_063_250G2_scaffold_208_29	238.4	27	25	2	5297900	0		8	8	Carbamidomethylation	57348	# 112038 # 113075 # 1 # ID=17_84;partial=00;start_type=ATG;rbs_motif=AGGAG;rbs_spacer=5-10bp;gc_cont=0.591
1623	1423	L3_063_250G2_scaffold_208_30	171.31	11	8	3	4257900	64227		4	4	Carbamidomethylation	60423	# 1001 # 3433 # 1 # ID=525_2;partial=00;start_type=ATG;rbs_motif=AACAA;rbs_spacer=11bp;gc_cont=0.494
2586	3273	L3_063_250G2_scaffold_208_31	60.25	5	5	0	145420			2	2	Oxidation (M)	54823	Adipocyte plasma membrane-associated protein OS=Homo sapiens OX=9606 GN=APMAP PE=1 SV=2
950	1534	L3_063_250G2_scaffold_208_38	106.19	13	13	10	25599000	3509500		4	1		34419	# 831 # 1007 # 1 # ID=16496_3;partial=01;start_type=ATG;rbs_motif=AGGA;rbs_spacer=5-10bp;gc_cont=0.661
1983	4135	L3_063_250G2_scaffold_208_43	51.4	2	0	2		112330		1	1		94807	# 85203 # 86075 # 1 # ID=147_60;partial=00;start_type=ATG;rbs_motif=TAAA;rbs_spacer=9bp;gc_cont=0.493
676	3616	L3_063_250G2_scaffold_208_8	81.96	10	0	10		483390		2	2	Carbamidomethylation; Oxidation (M)	29881	# 63509 # 64381 # -1 # ID=132_52;partial=00;start_type=ATG;rbs_motif=TAAA;rbs_spacer=9bp;gc_cont=0.499
1987	2568	L3_063_250G2_scaffold_208_9	71.86	9	9	0	1943200			3	2		45152	# 5631 # 8921 # 1 # ID=425_5;partial=00;start_type=ATG;rbs_motif=TAAAA;rbs_spacer=12bp;gc_cont=0.500
1975	2521	L3_063_250G2_scaffold_2085_2	81.94	6	6	2	1142300	0		3	3		51417	ATP synthase subunit beta mitochondrial OS=Homo sapiens OX=9606 GN=ATP5F1B PE=1 SV=3
2656	3625	L3_063_250G2_scaffold_2085_4	85.15	10	10	0	0			2	2		37797	# 30083 # 31345 # 1 # ID=67_30;partial=00;start_type=ATG;rbs_motif=AGGAG;rbs_spacer=5-10bp;gc_cont=0.534
1328	3267	L3_063_250G2_scaffold_209_2	81.8	4	2	4	3637100	0		2	1		59833	# 60075 # 61421 # -1 # ID=218_57;partial=00;start_type=ATG;rbs_motif=GGAG/GAGG;rbs_spacer=5-10bp;gc_cont=0.599
2977	4845	L3_063_250G2_scaffold_209_45	65.74	4	0	4		0		1	1		57655	# 1419 # 3887 # -1 # ID=3928_3;partial=00;start_type=ATG;rbs_motif=None;rbs_spacer=None;gc_cont=0.533
36	6069	L3_063_250G2_scaffold_209_50	36.01	1	0	1		2410800		1	1	Carbamidomethylation	76320	# 1236 # 2297 # -1 # ID=987_2;partial=00;start_type=ATG;rbs_motif=GGAGG;rbs_spacer=5-10bp;gc_cont=0.416
1026	5349	L3_063_250G2_scaffold_209_51	62.02	3	3	0	234190			1	1		58081	# 22055 # 24217 # 1 # ID=679_19;partial=00;start_type=ATG;rbs_motif=AAAA;rbs_spacer=7bp;gc_cont=0.474
189	300	L3_063_250G2_scaffold_2098_1	216.33	35	0	35		98761000		13	2	Carbamidomethylation; Oxidation (M)	44861	# 9018 # 9845 # -1 # ID=914_13;partial=00;start_type=ATG;rbs_motif=AGGAG;rbs_spacer=5-10bp;gc_cont=0.650
1400	6281	L3_063_250G2_scaffold_2098_7	28.39	5	5	5	3723900	4514600		1	1		19408	# 15001 # 16329 # 1 # ID=961_16;partial=00;start_type=ATG;rbs_motif=AGGA;rbs_spacer=5-10bp;gc_cont=0.537
732	558	L3_063_250G2_scaffold_21_116	210.92	33	28	17	50868000	8687800		8	8	Carbamidomethylation	38665	# 16159 # 18633 # 1 # ID=1132_14;partial=00;start_type=ATG;rbs_motif=TAAAAA;rbs_spacer=7bp;gc_cont=0.431
347	173	L3_063_250G2_scaffold_21_120	242.79	31	29	26	760080	265230		17	3	Carbamidomethylation	65691	# 28392 # 28940 # 1 # ID=463_28;partial=00;start_type=ATG;rbs_motif=TAA;rbs_spacer=11bp;gc_cont=0.470
1323	2305	L3_063_250G2_scaffold_21_121	97.47	22	16	22	354160	0		3	1		16334	# 166195 # 167115 # 1 # ID=37_165;partial=00;start_type=ATG;rbs_motif=TAAAA;rbs_spacer=12bp;gc_cont=0.452
3076	4934	L3_063_250G2_scaffold_21_140	79.15	8	8	0	42219			1	1		32097	# 42616 # 43890 # -1 # ID=166_40;partial=00;start_type=ATG;rbs_motif=AATAA;rbs_spacer=4bp;gc_cont=0.462
759	2531	L3_063_250G2_scaffold_21_61	90.5	12	9	12		13992		3	1	Carbamidomethylation; Oxidation (M)	28071	# 4021 # 5775 # -1 # ID=2025_6;partial=00;start_type=ATG;rbs_motif=TAA;rbs_spacer=14bp;gc_cont=0.467
783	684	L3_063_250G2_scaffold_21_82	224.33	22	16	13	2644000	1736100		7	3		49527	# 10720 # 13335 # 1 # ID=133_11;partial=00;start_type=ATG;rbs_motif=TAA;rbs_spacer=8bp;gc_cont=0.477
817	1664	L3_063_250G2_scaffold_21_85	102.96	37	25	37		0		3	1		9421	# 26281 # 28233 # -1 # ID=170_26;partial=00;start_type=ATG;rbs_motif=GGAGG;rbs_spacer=5-10bp;gc_cont=0.434
753	1429	L3_063_250G2_scaffold_21_87	127.41	32	32	23	583810	232830		4	2		15906	Alpha-1-acid glycoprotein 2 OS=Homo sapiens OX=9606 GN=ORM2 PE=1 SV=2
955	3878	L3_063_250G2_scaffold_21_98	68.73	4	4	2	0			2	1	Oxidation (M)	53884	# 2640 # 3959 # 1 # ID=4183_3;partial=01;start_type=ATG;rbs_motif=AAAA;rbs_spacer=14bp;gc_cont=0.399
1931	2164	L3_063_250G2_scaffold_210_21	114.55	15	0	15		2326300		3	3	Carbamidomethylation; Oxidation (M)	34312	# 17238 # 17948 # -1 # ID=331_14;partial=00;start_type=ATG;rbs_motif=TAAA;rbs_spacer=11bp;gc_cont=0.446
275	1569	L3_063_250G2_scaffold_210_34	196.55	29	29	21	248480			5	1		21691	# 5721 # 6968 # -1 # ID=2516_11;partial=00;start_type=ATG;rbs_motif=TAAA;rbs_spacer=14bp;gc_cont=0.438
2933	3914	L3_063_250G2_scaffold_210_54	51.86	3	0	3		124650		1	1		51204	# 12724 # 13971 # 1 # ID=974_8;partial=00;start_type=ATG;rbs_motif=TAA;rbs_spacer=11bp;gc_cont=0.489
2477	2593	L3_063_250G2_scaffold_2100_2	89	4	0	4		43245		2	2		76824	L3_063_250G2_scaffold_974_curated_47.code15
3018	4410	L3_063_250G2_scaffold_2105_10	53.94	5	0	5		0		1	1		33740	# 45116 # 45595 # -1 # ID=395_41;partial=00;start_type=ATG;rbs_motif=TAAAAA;rbs_spacer=8bp;gc_cont=0.442
2203	1842	L3_063_250G2_scaffold_2105_6	90.64	15	0	15		0		3	3	Oxidation (M)	32252	# 210592 # 211530 # -1 # ID=7_177;partial=00;start_type=ATG;rbs_motif=TAA;rbs_spacer=12bp;gc_cont=0.501
2089	3310	L3_063_250G2_scaffold_2105_9	101.19	7	0	7		3219000		2	2	Carbamidomethylation	46699	# 8041 # 8343 # -1 # ID=2777_10;partial=00;start_type=ATG;rbs_motif=TAA;rbs_spacer=11bp;gc_cont=0.383
302	911	L3_063_250G2_scaffold_2106_1	142.28	8	5	3	0	0		7	2	Oxidation (M)	91902	# 26976 # 27410 # -1 # ID=870_39;partial=00;start_type=ATG;rbs_motif=None;rbs_spacer=None;gc_cont=0.416
1556	3374	L3_063_250G2_scaffold_2109_2	90.16	12	12	12	1605700	482510		2	2		24985	# 3889 # 4323 # 1 # ID=2611_8;partial=00;start_type=ATG;rbs_motif=None;rbs_spacer=None;gc_cont=0.407
1932	1786	L3_063_250G2_scaffold_2109_3	81.47	12	12	0	1241000			4	3		55739	# 3730 # 4164 # 1 # ID=3249_8;partial=00;start_type=ATG;rbs_motif=None;rbs_spacer=None;gc_cont=0.432
3066	4824	L3_063_250G2_scaffold_2114_4	42.38	4	0	4		0		1	1		40551	# 32 # 1183 # -1 # ID=13928_1;partial=01;start_type=Edge;rbs_motif=None;rbs_spacer=None;gc_cont=0.451
1015	3266	L3_063_250G2_scaffold_2117_3	80.07	3	3	2	310850			2	1	Oxidation (M)	78137	# 15464 # 17692 # 1 # ID=439_12;partial=00;start_type=ATG;rbs_motif=None;rbs_spacer=None;gc_cont=0.618
1171	5318	L3_063_250G2_scaffold_2121_1	62.65	6	0	6		6133400		1	1	Carbamidomethylation	29564	# 14190 # 15593 # 1 # ID=1221_12;partial=00;start_type=ATG;rbs_motif=TAA;rbs_spacer=9bp;gc_cont=0.458
1656	3673	L3_063_250G2_scaffold_2121_3	81.19	10	0	10		15390000		2	2		24900	# 11065 # 12468 # -1 # ID=1337_15;partial=00;start_type=ATG;rbs_motif=AATAA;rbs_spacer=7bp;gc_cont=0.491
3209	5421	L3_063_250G2_scaffold_2121_5	58.26	5	0	5		987310		1	1	Oxidation (M)	22378	# 2 # 682 # -1 # ID=10707_1;partial=10;start_type=ATG;rbs_motif=GGAG/GAGG;rbs_spacer=5-10bp;gc_cont=0.599
876	796	L3_063_250G2_scaffold_2121_6	133.84	19	0	19		23526000		7	7	Carbamidomethylation	46936	# 91227 # 91640 # 1 # ID=177_91;partial=00;start_type=ATG;rbs_motif=TAAA;rbs_spacer=11bp;gc_cont=0.432
105	168	L3_063_250G2_scaffold_2121_8	249.4	51	36	42	813170	19875000		19	4	Carbamidomethylation; Oxidation (M)	39544	# 50732 # 52273 # -1 # ID=191_36;partial=00;start_type=ATG;rbs_motif=TAAA;rbs_spacer=11bp;gc_cont=0.444
665	1261	L3_063_250G2_scaffold_2121_9	147.92	37	0	37		46262000		6	4	Carbamidomethylation	22243	Putative annexin A2-like protein OS=Homo sapiens OX=9606 GN=ANXA2P2 PE=5 SV=2
1973	1508	L3_063_250G2_scaffold_2125_4	153.08	11	8	3	97124	23321		4	4		60738	# 24832 # 25419 # 1 # ID=464_24;partial=00;start_type=ATG;rbs_motif=None;rbs_spacer=None;gc_cont=0.454
426	299	L3_063_250G2_scaffold_2130_3	206.33	18	0	18		36983000		12	12	Oxidation (M)	97213	# 3565 # 4368 # 1 # ID=3288_4;partial=00;start_type=ATG;rbs_motif=AAAAA;rbs_spacer=12bp;gc_cont=0.434
1940	5512	L3_063_250G2_scaffold_2139_12	56.05	3	3	0	7102500			1	1		40353	# 11449 # 12405 # -1 # ID=340_14;partial=00;start_type=ATG;rbs_motif=TAAAA;rbs_spacer=15bp;gc_cont=0.468
2549	4952	L3_063_250G2_scaffold_214_23	55.83	2	2	0	0			1	1		54684	# 4359 # 5351 # -1 # ID=2767_7;partial=00;start_type=ATG;rbs_motif=TAA;rbs_spacer=13bp;gc_cont=0.457
2700	5211	L3_063_250G2_scaffold_214_45	72.61	7	7	0	555550			1	1		25600	# 23154 # 24971 # -1 # ID=612_17;partial=00;start_type=ATG;rbs_motif=AAAA;rbs_spacer=12bp;gc_cont=0.430
1309	5171	L3_063_250G2_scaffold_214_50	78.76	6	6	0	99553000			1	1	Oxidation (M)	35784	Immunoglobulin kappa variable 1D-13 OS=Homo sapiens OX=9606 GN=IGKV1D-13 PE=3 SV=1
2693	3873	L3_063_250G2_scaffold_2141_2	27.83	2	0	2		0		1	1		59774	Immunoglobulin kappa variable 1-13 OS=Homo sapiens OX=9606 GN=IGKV1-13 PE=3 SV=1
1763	6142	L3_063_250G2_scaffold_2149_4	31.76	3	0	3		36640		1	1	Carbamidomethylation	43636	# 54075 # 54887 # -1 # ID=232_39;partial=00;start_type=ATG;rbs_motif=AATAA;rbs_spacer=10bp;gc_cont=0.503
1013	472	L3_063_250G2_scaffold_215_48	186.43	11	8	3	13449000	24764		9	9		152816	# 44017 # 45240 # -1 # ID=142_42;partial=00;start_type=ATG;rbs_motif=TAAA;rbs_spacer=11bp;gc_cont=0.446
1851	4737	L3_063_250G2_scaffold_2153_1	52.23	2	2	0	2242300			1	1		55650	# 13872 # 14387 # 1 # ID=94_10;partial=00;start_type=ATG;rbs_motif=AGGA;rbs_spacer=5-10bp;gc_cont=0.539
794	5587	L3_063_250G2_scaffold_2154_10	49.23	30	0	30		2074100		1	1		3742	# 23837 # 24730 # 1 # ID=441_21;partial=00;start_type=ATG;rbs_motif=AGGAGG;rbs_spacer=5-10bp;gc_cont=0.423
2076	2398	L3_063_250G2_scaffold_216_20	78.34	7	7	0	1901000			3	3		49625	Immunoglobulin heavy variable 3-64 OS=Homo sapiens OX=9606 GN=IGHV3-64 PE=3 SV=1
556	5274	L3_063_250G2_scaffold_216_21	68.63	8	8	8	59362000	8756700		1	1		19506	# 61883 # 62422 # -1 # ID=135_62;partial=00;start_type=ATG;rbs_motif=AGGAGG;rbs_spacer=5-10bp;gc_cont=0.419
958	2219	L3_063_250G2_scaffold_216_49	96.24	6	0	6		2603400		3	3	Oxidation (M)	68489	# 1 # 285 # 1 # ID=15753_1;partial=10;start_type=Edge;rbs_motif=None;rbs_spacer=None;gc_cont=0.442
874	3111	L3_063_250G2_scaffold_216_53	105.4	9	0	9		7596400		2	2		39214	# 5592 # 6644 # -1 # ID=2714_6;partial=01;start_type=Edge;rbs_motif=None;rbs_spacer=None;gc_cont=0.478
1277	2332	L3_063_250G2_scaffold_216_65	91.53	7	0	7		516910		4	1	Oxidation (M)	66428	# 20054 # 21688 # -1 # ID=98_19;partial=00;start_type=ATG;rbs_motif=AGGAG;rbs_spacer=5-10bp;gc_cont=0.590
1030	5653	L3_063_250G2_scaffold_2160_7	46.08	5	0	5		8516700		1	1		25362	# 124 # 858 # 1 # ID=6607_1;partial=00;start_type=ATG;rbs_motif=AGGAG;rbs_spacer=3-4bp;gc_cont=0.631
1808	5556	L3_063_250G2_scaffold_2163_5	51.95	3	3	3	78894	316170		1	1		47208	# 10941 # 11675 # -1 # ID=712_8;partial=00;start_type=ATG;rbs_motif=AGGAG;rbs_spacer=3-4bp;gc_cont=0.665
1991	3209	L3_063_250G2_scaffold_217_15	62.06	3	3	0	10170000			2	1		57204	Annexin A5 OS=Homo sapiens OX=9606 GN=ANXA5 PE=1 SV=2
1106	2113	L3_063_250G2_scaffold_217_20	109.26	6	6	0	90527000			3	3	Oxidation (M)	49757	Immunoglobulin kappa variable 1-5 OS=Homo sapiens OX=9606 GN=IGKV1-5 PE=1 SV=2
2531	5183	L3_063_250G2_scaffold_217_45	76.87	4	4	0	4537900			1	1		45692	# 4151 # 4657 # 1 # ID=1442_7;partial=00;start_type=ATG;rbs_motif=AAAAA;rbs_spacer=10bp;gc_cont=0.428
2299	5739	L3_063_250G2_scaffold_217_51	47.84	2	0	2		140880		1	1		44098	# 96385 # 97365 # -1 # ID=116_74;partial=00;start_type=ATG;rbs_motif=TAA;rbs_spacer=14bp;gc_cont=0.452
1913	1901	L3_063_250G2_scaffold_217_57	119.75	9	6	5	2174700	1615700		3	3		49155	# 41033 # 42013 # 1 # ID=35_44;partial=00;start_type=ATG;rbs_motif=AACAA;rbs_spacer=11bp;gc_cont=0.468
1613	2032	L3_063_250G2_scaffold_217_59	153.74	11	0	11		2323100		4	4	Carbamidomethylation	42139	# 5301 # 6590 # -1 # ID=2444_8;partial=00;start_type=ATG;rbs_motif=AATAA;rbs_spacer=10bp;gc_cont=0.485
2899	4265	L3_063_250G2_scaffold_217_6	49.93	1	1	0	0			1	1		97774	# 461 # 2191 # 1 # ID=912_2;partial=00;start_type=ATG;rbs_motif=TAA;rbs_spacer=11bp;gc_cont=0.459
1317	1201	L3_063_250G2_scaffold_217_61	156.54	26	0	26		9735400		5	5	Carbamidomethylation	31081	# 35652 # 37649 # 1 # ID=145_41;partial=00;start_type=ATG;rbs_motif=None;rbs_spacer=None;gc_cont=0.612
122	622	L3_063_250G2_scaffold_2170_5	221.16	54	54	41	76240000	8806700		10	3	Carbamidomethylation; Oxidation (M)	19645	# 23589 # 25235 # -1 # ID=277_22;partial=00;start_type=ATG;rbs_motif=GGA/GAG/AGG;rbs_spacer=5-10bp;gc_cont=0.528
1083	935	L3_063_250G2_scaffold_2176_1	158.17	19	0	19		7225500		7	3	Oxidation (M)	42067	# 41758 # 42981 # 1 # ID=608_39;partial=00;start_type=ATG;rbs_motif=TAAAA;rbs_spacer=4bp;gc_cont=0.435
1191	2330	L3_063_250G2_scaffold_2176_10	104.02	12	0	12		7359000		3	3	Oxidation (M)	31523	# 34173 # 35024 # 1 # ID=549_33;partial=00;start_type=ATG;rbs_motif=GGAG/GAGG;rbs_spacer=5-10bp;gc_cont=0.474
2251	2034	L3_063_250G2_scaffold_2176_3	105.95	13	0	13		2185100		3	3		32992	# 3 # 1796 # 1 # ID=5306_1;partial=10;start_type=Edge;rbs_motif=None;rbs_spacer=None;gc_cont=0.474
2376	5413	L3_063_250G2_scaffold_2176_5	57.12	7	0	7		2518200		1	1		19446	Neutral and basic amino acid transport protein rBAT OS=Homo sapiens OX=9606 GN=SLC3A1 PE=1 SV=2
2894	4035	L3_063_250G2_scaffold_2176_9	41.04	4	0	4		166720		1	1		41665	# 9592 # 11247 # -1 # ID=547_6;partial=00;start_type=ATG;rbs_motif=TAA;rbs_spacer=11bp;gc_cont=0.470
2602	3855	L3_063_250G2_scaffold_2179_7	67.26	9	9	0	85947			2	2		27164	# 10652 # 11041 # 1 # ID=1365_15;partial=00;start_type=ATG;rbs_motif=TAA;rbs_spacer=13bp;gc_cont=0.513
2359	3716	L3_063_250G2_scaffold_2183_5	89.87	8	8	0	6259300			3	2		32897	# 32282 # 33556 # -1 # ID=256_24;partial=00;start_type=ATG;rbs_motif=TAAAAA;rbs_spacer=8bp;gc_cont=0.439
386	4196	L3_063_250G2_scaffold_219_32	60.07	1	0	1		20694000		1	1		154285	# 39902 # 40393 # 1 # ID=55_27;partial=00;start_type=ATG;rbs_motif=TAAA;rbs_spacer=9bp;gc_cont=0.413
2219	4923	L3_063_250G2_scaffold_219_57	26.64	3	0	3		1589400		1	1		27858	# 28601 # 29341 # -1 # ID=395_27;partial=00;start_type=ATG;rbs_motif=TAA;rbs_spacer=10bp;gc_cont=0.435
445	73	L3_063_250G2_scaffold_219_9	293.03	28	24	10	15230000	2284800		20	11	Carbamidomethylation	117787	# 1033 # 2088 # -1 # ID=7434_3;partial=00;start_type=ATG;rbs_motif=GGAG/GAGG;rbs_spacer=5-10bp;gc_cont=0.624
3343	6300	L3_063_250G2_scaffold_2191_3	28.05	10	0	10		89752		1	1		14561	# 368 # 2008 # 1 # ID=3725_2;partial=00;start_type=ATG;rbs_motif=AGGAG;rbs_spacer=5-10bp;gc_cont=0.601
378	685	L3_063_250G2_scaffold_2194_6	185.84	26	26	18	21951000	11623000		9	2	Oxidation (M)	37104	# 129199 # 130380 # -1 # ID=108_127;partial=00;start_type=ATG;rbs_motif=AGGAG;rbs_spacer=5-10bp;gc_cont=0.431
613	5613	L3_063_250G2_scaffold_2198_10	49.97	17	0	17		7055900		1	1		5689	# 10242 # 11864 # 1 # ID=275_8;partial=00;start_type=ATG;rbs_motif=AAAAA;rbs_spacer=5bp;gc_cont=0.503
613	3814	L3_063_250G2_scaffold_2198_11	69.96	9	0	9		2486200		2	2		22304	# 19819 # 20835 # -1 # ID=531_10;partial=00;start_type=ATG;rbs_motif=TAA;rbs_spacer=11bp;gc_cont=0.454
2358	6072	L3_063_250G2_scaffold_2198_20	33.2	3	0	3		0		1	1	Carbamidomethylation	42479	# 1 # 726 # 1 # ID=8844_1;partial=10;start_type=Edge;rbs_motif=None;rbs_spacer=None;gc_cont=0.675
2380	5546	L3_063_250G2_scaffold_2199_4	72.7	9	9	6	332110	352300		2	2		21261	# 8563 # 9225 # 1 # ID=2017_9;partial=00;start_type=ATG;rbs_motif=AGGAGG;rbs_spacer=5-10bp;gc_cont=0.362
994	3990	L3_063_250G2_scaffold_22_119	94.84	3	0	3		5095800		2	2		50443	# 16901 # 18295 # -1 # ID=820_9;partial=00;start_type=ATG;rbs_motif=TAAA;rbs_spacer=12bp;gc_cont=0.412
462	2711	L3_063_250G2_scaffold_22_123	87.96	3	0	3		4823100		2	2	Carbamidomethylation; Oxidation (M)	80531	# 1264 # 3066 # -1 # ID=3941_3;partial=00;start_type=ATG;rbs_motif=AGGAG;rbs_spacer=5-10bp;gc_cont=0.431
386	1309	L3_063_250G2_scaffold_22_125	128.88	23	0	23		48827000		6	6	Carbamidomethylation; Oxidation (M)	26810	# 13814 # 15997 # -1 # ID=777_12;partial=00;start_type=ATG;rbs_motif=AACAA;rbs_spacer=11bp;gc_cont=0.452
2388	5890	L3_063_250G2_scaffold_22_128	37.81	11	0	11		4079900		1	1	Oxidation (M)	13428	# 14789 # 17194 # 1 # ID=690_15;partial=00;start_type=ATG;rbs_motif=TAAA;rbs_spacer=11bp;gc_cont=0.429
1071	3408	L3_063_250G2_scaffold_22_129	86.44	24	0	24		24930000		2	2		10561	# 6567 # 7229 # 1 # ID=902_8;partial=00;start_type=ATG;rbs_motif=TAAAAA;rbs_spacer=10bp;gc_cont=0.442
1527	2067	L3_063_250G2_scaffold_22_139	114.97	5	0	5		3353600		3	1	Carbamidomethylation; Oxidation (M)	96372	# 17418 # 18080 # -1 # ID=777_14;partial=00;start_type=ATG;rbs_motif=TAAAAA;rbs_spacer=11bp;gc_cont=0.474
696	5627	L3_063_250G2_scaffold_22_14	47.36	9	0	9		2139100		1	1		13129	# 6375 # 8483 # -1 # ID=1364_6;partial=00;start_type=ATG;rbs_motif=TAA;rbs_spacer=12bp;gc_cont=0.473
2491	3062	L3_063_250G2_scaffold_22_166	69.6	7	0	7		406930		2	2		39768	# 32999 # 34390 # -1 # ID=112_31;partial=00;start_type=ATG;rbs_motif=GGAGG;rbs_spacer=5-10bp;gc_cont=0.348
1992	1594	L3_063_250G2_scaffold_22_167	102.32	6	1	4	349150	38440		4	4		119600	# 39087 # 39860 # -1 # ID=91_30;partial=00;start_type=ATG;rbs_motif=AGGAG;rbs_spacer=5-10bp;gc_cont=0.328
2454	2580	L3_063_250G2_scaffold_22_168	94.57	6	2	3	0	218260		2	2		56983	# 20512 # 22569 # -1 # ID=124_24;partial=00;start_type=ATG;rbs_motif=None;rbs_spacer=None;gc_cont=0.474
1271	849	L3_063_250G2_scaffold_22_169	132.41	13	0	13		5608300		6	6	Carbamidomethylation	60312	# 127 # 3126 # -1 # ID=1118_1;partial=00;start_type=ATG;rbs_motif=TAAA;rbs_spacer=11bp;gc_cont=0.467
889	2055	L3_063_250G2_scaffold_22_171	138.95	18	18	5	99123000	1727400		3	3	Oxidation (M)	25130	# 14656 # 14928 # 1 # ID=538_15;partial=00;start_type=ATG;rbs_motif=TAAA;rbs_spacer=11bp;gc_cont=0.432
3121	5814	L3_063_250G2_scaffold_22_172	40.5	2	0	2		109630		1	1		77547	# 78608 # 79954 # -1 # ID=18_81;partial=00;start_type=ATG;rbs_motif=TAAA;rbs_spacer=11bp;gc_cont=0.450
480	385	L3_063_250G2_scaffold_22_177	191.45	17	14	10	18119000	13825000		11	10	Oxidation (M)	85483	# 3835 # 5178 # -1 # ID=2563_5;partial=00;start_type=ATG;rbs_motif=TAAA;rbs_spacer=11bp;gc_cont=0.495
432	216	L3_063_250G2_scaffold_22_178	234.78	22	21	9	108610000	13201000		16	11	Carbamidomethylation; Oxidation (M)	94146	# 23872 # 25635 # -1 # ID=775_20;partial=00;start_type=ATG;rbs_motif=TAAA;rbs_spacer=11bp;gc_cont=0.459
2577	3131	L3_063_250G2_scaffold_22_179	45.27	6	0	6		24337		2	2		42265	# 14729 # 16777 # 1 # ID=132_13;partial=00;start_type=ATG;rbs_motif=TAA;rbs_spacer=14bp;gc_cont=0.439
608	1558	L3_063_250G2_scaffold_22_19	144.29	13	11	10	392220			4	1	Oxidation (M)	43065	# 15135 # 16052 # -1 # ID=879_9;partial=00;start_type=ATG;rbs_motif=TAA;rbs_spacer=11bp;gc_cont=0.436
676	1948	L3_063_250G2_scaffold_22_192	164.58	22	0	22		51078000		5	5	Carbamidomethylation; Oxidation (M)	29020	Bis(5'-adenosyl)-triphosphatase ENPP4 OS=Homo sapiens OX=9606 GN=ENPP4 PE=1 SV=3
355	336	L3_063_250G2_scaffold_22_195	244.75	44	40	39	40403000	7595600		11	3	Carbamidomethylation	33909	# 58420 # 59814 # 1 # ID=276_52;partial=00;start_type=ATG;rbs_motif=AGGAG;rbs_spacer=5-10bp;gc_cont=0.478
1949	3641	L3_063_250G2_scaffold_22_20	71.43	6	6	3	11612000	6193700		2	2		44933	# 1752 # 3026 # 1 # ID=5372_2;partial=01;start_type=ATG;rbs_motif=GGAG/GAGG;rbs_spacer=5-10bp;gc_cont=0.544
692	1226	L3_063_250G2_scaffold_22_203	162.55	16	0	16		56985000		5	5	Oxidation (M)	49076	# 11214 # 11990 # 1 # ID=99_4;partial=00;start_type=ATG;rbs_motif=AGxAGG/AGGxGG;rbs_spacer=5-10bp;gc_cont=0.534
534	1745	L3_063_250G2_scaffold_22_210	144.04	46	0	46		81099000		5	5		10172	# 196883 # 199429 # -1 # ID=23_139;partial=00;start_type=GTG;rbs_motif=TAAAAA;rbs_spacer=5bp;gc_cont=0.413
1299	912	L3_063_250G2_scaffold_22_229	206.88	11	9	3	2719900	61976		6	6		91297	# 942 # 1388 # 1 # ID=16666_3;partial=00;start_type=ATG;rbs_motif=TAAA;rbs_spacer=11bp;gc_cont=0.441
334	98	L3_063_250G2_scaffold_22_237	276.12	24	20	19	43444000	25114000		21	21	Carbamidomethylation	122688	# 148442 # 150199 # -1 # ID=159_107;partial=00;start_type=ATG;rbs_motif=AATAA;rbs_spacer=7bp;gc_cont=0.502
417	375	L3_063_250G2_scaffold_22_243	182.73	32	11	32	2023600	73288000		10	10		39301	# 21434 # 22534 # -1 # ID=482_21;partial=00;start_type=ATG;rbs_motif=TAAAAA;rbs_spacer=7bp;gc_cont=0.463
141	597	L3_063_250G2_scaffold_22_244	263.55	43	41	37	482970000	422410000		13	13	Oxidation (M)	30479	# 29786 # 31105 # 1 # ID=702_20;partial=00;start_type=TTG;rbs_motif=None;rbs_spacer=None;gc_cont=0.473
1476	3752	L3_063_250G2_scaffold_22_250	70.81	11	0	11		6939400		2	2		22642	# 33219 # 34157 # -1 # ID=211_21;partial=00;start_type=ATG;rbs_motif=None;rbs_spacer=None;gc_cont=0.473
695	3960	L3_063_250G2_scaffold_22_252	78.12	18	0	18		45313000		2	2	Oxidation (M)	13181	# 26602 # 27231 # 1 # ID=630_18;partial=00;start_type=ATG;rbs_motif=TAAAAA;rbs_spacer=11bp;gc_cont=0.484
1026	464	L3_063_250G2_scaffold_22_255	204.21	28	28	7	29715000	645410		11	11	Carbamidomethylation	57340	# 49020 # 50408 # -1 # ID=153_48;partial=00;start_type=ATG;rbs_motif=AGGA;rbs_spacer=5-10bp;gc_cont=0.603
2023	2068	L3_063_250G2_scaffold_22_258	99.21	5	0	5		1239000		3	3		79687	# 81901 # 82377 # -1 # ID=36_78;partial=00;start_type=ATG;rbs_motif=AACAA;rbs_spacer=15bp;gc_cont=0.426
248	47	L3_063_250G2_scaffold_22_54	292.96	25	18	23	26187000	65868000		22	20	Oxidation (M)	125976	# 15293 # 15760 # 1 # ID=1050_20;partial=00;start_type=ATG;rbs_motif=AGGAGG;rbs_spacer=5-10bp;gc_cont=0.429
277	147	L3_063_250G2_scaffold_22_55	278.81	32	18	32	46836000	101230000		17	17	Carbamidomethylation; Oxidation (M)	69401	# 16504 # 19305 # -1 # ID=1337_19;partial=01;start_type=Edge;rbs_motif=None;rbs_spacer=None;gc_cont=0.526
1302	1119	L3_063_250G2_scaffold_22_58	143.72	9	0	9		7956500		5	5	Carbamidomethylation	66484	# 62530 # 64050 # 1 # ID=107_59;partial=00;start_type=ATG;rbs_motif=TAAA;rbs_spacer=13bp;gc_cont=0.498
711	939	L3_063_250G2_scaffold_22_65	137.68	15	11	10	638640	3647400		6	2	Carbamidomethylation; Oxidation (M)	51124	# 35428 # 36945 # 1 # ID=261_26;partial=00;start_type=ATG;rbs_motif=TAAAAA;rbs_spacer=9bp;gc_cont=0.478
632	440	L3_063_250G2_scaffold_22_68	233.78	48	39	35	1198200	4092600		10	4	Carbamidomethylation; Oxidation (M)	30600	# 62264 # 65161 # 1 # ID=267_40;partial=00;start_type=ATG;rbs_motif=AAA;rbs_spacer=14bp;gc_cont=0.445
2358	4960	L3_063_250G2_scaffold_22_70	33.2	3	0	3		0		1	1	Carbamidomethylation	42691	# 10060 # 13083 # -1 # ID=306_6;partial=00;start_type=ATG;rbs_motif=TAAA;rbs_spacer=11bp;gc_cont=0.436
2633	5169	L3_063_250G2_scaffold_22_78	78.81	11	11	11	0	14595		1	1		17873	# 2102 # 3217 # 1 # ID=1416_2;partial=00;start_type=ATG;rbs_motif=GGAG/GAGG;rbs_spacer=5-10bp;gc_cont=0.514
1062	1862	L3_063_250G2_scaffold_22_86	98.36	3	0	3		2004400		3	2		137222	# 94090 # 96069 # 1 # ID=237_69;partial=00;start_type=ATG;rbs_motif=AATAA;rbs_spacer=10bp;gc_cont=0.458
3045	4657	L3_063_250G2_scaffold_22_99	46.97	2	2	0	997400			1	1		41965	# 19509 # 20927 # 1 # ID=802_17;partial=00;start_type=ATG;rbs_motif=TAAA;rbs_spacer=12bp;gc_cont=0.479
1820	3274	L3_063_250G2_scaffold_220_15	45.19	2	0	2		1548700		2	2		67998	# 11040 # 12458 # -1 # ID=916_9;partial=00;start_type=ATG;rbs_motif=TAAA;rbs_spacer=11bp;gc_cont=0.467
2472	4919	L3_063_250G2_scaffold_220_25	42.95	1	0	1		320450		1	1		81949	# 19677 # 21095 # -1 # ID=1323_15;partial=00;start_type=ATG;rbs_motif=TAAA;rbs_spacer=11bp;gc_cont=0.462
1350	1151	L3_063_250G2_scaffold_220_31	150.05	9	2	9		3220500		5	4	Carbamidomethylation; Oxidation (M)	83562	# 22623 # 23711 # -1 # ID=857_19;partial=00;start_type=ATG;rbs_motif=GGAG/GAGG;rbs_spacer=5-10bp;gc_cont=0.501
2367	5922	L3_063_250G2_scaffold_220_32	36.99	3	0	3		0		1	1		45607	Di-N-acetylchitobiase OS=Homo sapiens OX=9606 GN=CTBS PE=1 SV=1
1289	609	L3_063_250G2_scaffold_220_36	138.02	10	2	9	1104400	3297200		8	8		106084	# 89638 # 91479 # 1 # ID=73_78;partial=00;start_type=GTG;rbs_motif=TAAAAA;rbs_spacer=10bp;gc_cont=0.471
630	624	L3_063_250G2_scaffold_220_45	192.32	37	37	8	8194000			8	3	Oxidation (M)	31849	# 44462 # 46327 # 1 # ID=273_41;partial=00;start_type=GTG;rbs_motif=TAA;rbs_spacer=12bp;gc_cont=0.523
618	487	L3_063_250G2_scaffold_220_47	230.62	29	23	9	36689000	1328200		12	7	Carbamidomethylation	47581	# 364 # 1050 # -1 # ID=15845_2;partial=01;start_type=Edge;rbs_motif=None;rbs_spacer=None;gc_cont=0.523
1114	893	L3_063_250G2_scaffold_220_56	181.29	17	10	17	3676600	12670000		6	6	Carbamidomethylation	47752	# 45585 # 47729 # 1 # ID=59_40;partial=00;start_type=ATG;rbs_motif=TAAAA;rbs_spacer=12bp;gc_cont=0.478
284	167	L3_063_250G2_scaffold_220_58	246.29	29	12	29	16294000	56312000		14	14	Carbamidomethylation; Oxidation (M)	76703	# 85847 # 87133 # 1 # ID=167_79;partial=00;start_type=ATG;rbs_motif=GGA/GAG/AGG;rbs_spacer=5-10bp;gc_cont=0.383
415	138	L3_063_250G2_scaffold_220_59	265.34	19	10	18	4969900	20501000		16	16	Carbamidomethylation; Oxidation (M)	122686	# 3 # 1004 # -1 # ID=11782_1;partial=10;start_type=ATG;rbs_motif=TAA;rbs_spacer=8bp;gc_cont=0.475
991	501	L3_063_250G2_scaffold_2200_3	184.84	10	8	7	2148000	2967300		9	9		115037	# 11766 # 12671 # 1 # ID=1474_11;partial=00;start_type=ATG;rbs_motif=AATAA;rbs_spacer=6bp;gc_cont=0.407
1955	5212	L3_063_250G2_scaffold_2203_11	72.42	11	11	0	3358400			1	1		14567	# 1 # 108 # 1 # ID=1068_1;partial=10;start_type=Edge;rbs_motif=None;rbs_spacer=None;gc_cont=0.713
2243	3340	L3_063_250G2_scaffold_2206_6	81.88	4	4	0	1325800			2	1		64976	# 1 # 786 # 1 # ID=6895_1;partial=10;start_type=Edge;rbs_motif=None;rbs_spacer=None;gc_cont=0.531
2183	2405	L3_063_250G2_scaffold_221_17	145.05	10	10	0	1494700			3	3		56836	# 7640 # 8020 # 1 # ID=489_6;partial=00;start_type=ATG;rbs_motif=TAAA;rbs_spacer=11bp;gc_cont=0.430
881	722	L3_063_250G2_scaffold_221_30	155.9	33	22	14	13372000	0		7	6	Carbamidomethylation	37862	# 38064 # 38444 # 1 # ID=421_37;partial=00;start_type=ATG;rbs_motif=TAAA;rbs_spacer=11bp;gc_cont=0.433
1257	1928	L3_063_250G2_scaffold_221_36	96.8	9	9	0	39451000			4	4	Oxidation (M)	41639	# 158467 # 158847 # 1 # ID=20_144;partial=00;start_type=ATG;rbs_motif=TAA;rbs_spacer=11bp;gc_cont=0.430
1176	1254	L3_063_250G2_scaffold_221_40	166.47	19	19	9	28750000	1751700		6	6	Carbamidomethylation	42411	# 3643 # 4038 # -1 # ID=1353_5;partial=00;start_type=ATG;rbs_motif=TAA;rbs_spacer=11bp;gc_cont=0.437
3124	5985	L3_063_250G2_scaffold_221_53	30.52	4	4	0	0			1	1	Oxidation (M)	39963	Keratin type I cytoskeletal 27 OS=Homo sapiens OX=9606 GN=KRT27 PE=1 SV=2
169	1172	L3_063_250G2_scaffold_2213_3	151.52	16	4	16		16231000		5	2	Carbamidomethylation	43465	# 28975 # 29847 # -1 # ID=226_30;partial=00;start_type=ATG;rbs_motif=AACAA;rbs_spacer=5bp;gc_cont=0.447
2415	2764	L3_063_250G2_scaffold_2215_5	99.43	2	1	1	4640300			2	1	Carbamidomethylation	126480	# 69727 # 70896 # -1 # ID=137_59;partial=00;start_type=ATG;rbs_motif=AATAA;rbs_spacer=10bp;gc_cont=0.464
2014	4997	L3_063_250G2_scaffold_2224_4	51.53	2	2	2	502440	737740		1	1		64960	# 37060 # 40110 # -1 # ID=371_24;partial=00;start_type=ATG;rbs_motif=None;rbs_spacer=None;gc_cont=0.430
1705	5298	L3_063_250G2_scaffold_2226_1	65.42	4	0	4		2400100		1	1		32853	# 31761 # 32837 # 1 # ID=464_29;partial=00;start_type=ATG;rbs_motif=TAA;rbs_spacer=11bp;gc_cont=0.486
2976	4790	L3_063_250G2_scaffold_2226_2	36.33	2	0	2		387390		1	1		69877	# 443 # 1048 # 1 # ID=15354_2;partial=00;start_type=ATG;rbs_motif=TAAAA;rbs_spacer=3bp;gc_cont=0.391
1857	3225	L3_063_250G2_scaffold_2226_4	72.92	6	0	6		22562		1	1	Oxidation (M)	32351	# 34 # 639 # -1 # ID=15342_1;partial=00;start_type=ATG;rbs_motif=TAAA;rbs_spacer=12bp;gc_cont=0.394
1373	4252	L3_063_250G2_scaffold_2228_3	75.43	4	4	3	17719000	0		2	2	Oxidation (M)	30638	# 7119 # 7985 # -1 # ID=293_8;partial=00;start_type=ATG;rbs_motif=AACAA;rbs_spacer=11bp;gc_cont=0.474
1534	4034	L3_063_250G2_scaffold_2228_4	64.25	2	2	0	1997500			1	1		78427	# 1472 # 2542 # -1 # ID=6331_3;partial=01;start_type=Edge;rbs_motif=None;rbs_spacer=None;gc_cont=0.514
2442	6085	L3_063_250G2_scaffold_223_20	33.55	2	0	2		0		1	1		58198	# 20683 # 21702 # -1 # ID=342_18;partial=00;start_type=ATG;rbs_motif=AGGAG;rbs_spacer=5-10bp;gc_cont=0.633
1531	2079	L3_063_250G2_scaffold_2231_4	137.07	9	9	3	1259000			3	2		51484	# 28974 # 29252 # 1 # ID=1195_23;partial=01;start_type=ATG;rbs_motif=None;rbs_spacer=None;gc_cont=0.477
3218	5463	L3_063_250G2_scaffold_2234_1	56.28	25	25	0	95220			1	1		6325	# 5526 # 6899 # 1 # ID=642_6;partial=00;start_type=ATG;rbs_motif=TAAAAA;rbs_spacer=10bp;gc_cont=0.459
2773	2673	L3_063_250G2_scaffold_2239_6	51.43	4	0	4		1081600		1	1		36047	# 49117 # 50529 # 1 # ID=302_32;partial=00;start_type=ATG;rbs_motif=TAAAAA;rbs_spacer=10bp;gc_cont=0.444
752	2145	L3_063_250G2_scaffold_2239_7	111.04	13	0	13		9783700		3	2	Oxidation (M)	32410	# 2664 # 3548 # -1 # ID=2516_5;partial=00;start_type=ATG;rbs_motif=TAAA;rbs_spacer=11bp;gc_cont=0.472
3111	5320	L3_063_250G2_scaffold_224_10	62.58	3	0	3		0		1	1		62455	# 22679 # 23275 # -1 # ID=82_16;partial=00;start_type=ATG;rbs_motif=AAA;rbs_spacer=5bp;gc_cont=0.466
3021	4441	L3_063_250G2_scaffold_224_39	39.37	2	0	2		0		1	1		69978	# 75409 # 76413 # 1 # ID=78_69;partial=00;start_type=ATG;rbs_motif=AATAA;rbs_spacer=9bp;gc_cont=0.464
1967	4181	L3_063_250G2_scaffold_2244_6	36.43	3	0	3		0		1	1		38451	# 14880 # 16973 # 1 # ID=1093_11;partial=00;start_type=ATG;rbs_motif=TAAA;rbs_spacer=15bp;gc_cont=0.441
95	3272	L3_063_250G2_scaffold_2247_1	103.06	2	0	2		549830		2	2		89740	# 1830 # 4136 # 1 # ID=1177_3;partial=00;start_type=ATG;rbs_motif=AACAA;rbs_spacer=12bp;gc_cont=0.476
857	3634	L3_063_250G2_scaffold_2249_1	80.3	8	8	0	433770			2	2		33764	Putative inactive neutral ceramidase B OS=Homo sapiens OX=9606 GN=ASAH2B PE=2 SV=1
589	667	L3_063_250G2_scaffold_225_105	183.07	30	0	30		68966000		7	7	Carbamidomethylation; Oxidation (M)	33846	# 79992 # 80345 # 1 # ID=547_55;partial=00;start_type=ATG;rbs_motif=TAA;rbs_spacer=11bp;gc_cont=0.415
1799	2260	L3_063_250G2_scaffold_225_30	113.25	17	0	17		1806500		3	3		31730	# 21132 # 21482 # -1 # ID=101_20;partial=00;start_type=ATG;rbs_motif=TAA;rbs_spacer=11bp;gc_cont=0.413
1822	1118	L3_063_250G2_scaffold_225_41	129.79	8	0	8		2375100		5	5	Oxidation (M)	88682	# 18908 # 19261 # -1 # ID=1199_19;partial=00;start_type=ATG;rbs_motif=TAA;rbs_spacer=11bp;gc_cont=0.415
2652	3582	L3_063_250G2_scaffold_225_42	81.84	8	0	8		113050		2	2		38978	# 245 # 598 # -1 # ID=603_1;partial=00;start_type=ATG;rbs_motif=TAA;rbs_spacer=11bp;gc_cont=0.438
139	6109	L3_063_250G2_scaffold_225_54	36.03	1	0	1		15498000		1	1		112982	# 3 # 2063 # -1 # ID=2712_1;partial=10;start_type=ATG;rbs_motif=None;rbs_spacer=None;gc_cont=0.529
1629	1106	L3_063_250G2_scaffold_225_70	128.75	11	0	11		2100100		5	5	Carbamidomethylation; Oxidation (M)	75628	# 3349 # 3612 # -1 # ID=2397_3;partial=00;start_type=ATG;rbs_motif=AGGAGG;rbs_spacer=5-10bp;gc_cont=0.341
2323	3901	L3_063_250G2_scaffold_225_71	54.45	4	0	4		1394000		2	2	Oxidation (M)	49602	# 283 # 1857 # -1 # ID=7343_1;partial=00;start_type=ATG;rbs_motif=TAAAA;rbs_spacer=15bp;gc_cont=0.424
1471	1199	L3_063_250G2_scaffold_225_73	144.43	14	0	14		6144300		5	5	Carbamidomethylation	48526	Receptor-type tyrosine-protein phosphatase eta OS=Homo sapiens OX=9606 GN=PTPRJ PE=1 SV=3
1113	473	L3_063_250G2_scaffold_225_75	166.12	12	0	12		15120000		9	9	Oxidation (M)	90791	# 21626 # 22801 # -1 # ID=490_23;partial=00;start_type=ATG;rbs_motif=AGGAG;rbs_spacer=5-10bp;gc_cont=0.628
424	268	L3_063_250G2_scaffold_225_89	193.34	29	0	29		82410000		13	13	Carbamidomethylation; Oxidation (M)	56002	# 2606 # 4213 # 1 # ID=3945_4;partial=01;start_type=ATG;rbs_motif=AGGA;rbs_spacer=5-10bp;gc_cont=0.405
1750	3060	L3_063_250G2_scaffold_225_90	72.53	3	0	3		5759300		2	2	Oxidation (M)	75911	# 48977 # 50599 # 1 # ID=270_43;partial=00;start_type=ATG;rbs_motif=AGGAG;rbs_spacer=5-10bp;gc_cont=0.532
2524	3724	L3_063_250G2_scaffold_225_91	74.7	5	0	5		636320		2	2		46480	# 462 # 2243 # -1 # ID=3991_2;partial=00;start_type=ATG;rbs_motif=TAAA;rbs_spacer=11bp;gc_cont=0.473
3247	5672	L3_063_250G2_scaffold_2253_2	44.83	4	0	4		0		1	1		31488	# 171 # 2735 # -1 # ID=1630_1;partial=00;start_type=ATG;rbs_motif=AATAA;rbs_spacer=10bp;gc_cont=0.410
1483	1048	L3_063_250G2_scaffold_2253_3	132.97	16	0	16		6077300		6	6		48510	# 37155 # 38402 # -1 # ID=166_35;partial=00;start_type=ATG;rbs_motif=TAAA;rbs_spacer=11bp;gc_cont=0.427
2442	6087	L3_063_250G2_scaffold_2256_4	33.55	2	0	2		0		1	1		60374	# 171276 # 172523 # 1 # ID=37_170;partial=00;start_type=ATG;rbs_motif=TAAA;rbs_spacer=11bp;gc_cont=0.425
2897	4127	L3_063_250G2_scaffold_2256_5	24.96	2	0	2		45707		1	1		65016	# 4046 # 5293 # -1 # ID=1165_4;partial=00;start_type=ATG;rbs_motif=TAA;rbs_spacer=12bp;gc_cont=0.439
2957	4321	L3_063_250G2_scaffold_2256_7	29.69	7	0	7		97040		1	1		29776	# 2678 # 3154 # -1 # ID=1608_4;partial=00;start_type=ATG;rbs_motif=None;rbs_spacer=None;gc_cont=0.423
2943	4071	L3_063_250G2_scaffold_2256_8	54.58	5	0	5		0		1	1		39098	# 46084 # 47250 # -1 # ID=119_33;partial=00;start_type=ATG;rbs_motif=None;rbs_spacer=None;gc_cont=0.524
2459	2861	L3_063_250G2_scaffold_2262_3	94.2	9	9	0	0			2	1		39990	# 8983 # 10674 # 1 # ID=562_4;partial=00;start_type=ATG;rbs_motif=TAAAAA;rbs_spacer=10bp;gc_cont=0.446
2496	3288	L3_063_250G2_scaffold_2262_7	108.67	3	3	0	1891000			2	2		116071	# 231326 # 234391 # 1 # ID=159_159;partial=00;start_type=ATG;rbs_motif=AATAA;rbs_spacer=6bp;gc_cont=0.457
3342	6270	L3_063_250G2_scaffold_2271_7	28.56	3	0	3		0		1	1	Carbamidomethylation	58849	# 65339 # 66538 # -1 # ID=159_50;partial=00;start_type=ATG;rbs_motif=TAAA;rbs_spacer=11bp;gc_cont=0.422
2285	4825	L3_063_250G2_scaffold_2273_3	80.43	4	4	0	1392700			1	1	Oxidation (M)	42337	# 110691 # 111890 # 1 # ID=326_74;partial=00;start_type=ATG;rbs_motif=TAAA;rbs_spacer=12bp;gc_cont=0.413
1872	2733	L3_063_250G2_scaffold_2276_3	68.95	8	0	8		4417500		2	2		32696	# 21887 # 22855 # 1 # ID=162_22;partial=00;start_type=ATG;rbs_motif=TAAAAA;rbs_spacer=10bp;gc_cont=0.418
3174	5207	L3_063_250G2_scaffold_2278_8	77.07	5	5	0	178990			1	1		31038	# 21803 # 22711 # -1 # ID=1299_23;partial=01;start_type=Edge;rbs_motif=None;rbs_spacer=None;gc_cont=0.472
2494	3186	L3_063_250G2_scaffold_228_16	51.88	3	0	3		713050		2	2		66469	# 2371 # 2838 # 1 # ID=1022_2;partial=00;start_type=ATG;rbs_motif=AAAAA;rbs_spacer=7bp;gc_cont=0.357
1827	2095	L3_063_250G2_scaffold_228_25	103.18	8	0	8		2524000		3	3	Carbamidomethylation	43901	# 104926 # 105729 # 1 # ID=68_92;partial=00;start_type=ATG;rbs_motif=AGGAG;rbs_spacer=5-10bp;gc_cont=0.607
3337	6260	L3_063_250G2_scaffold_228_31	29.62	2	0	2		0		1	1		49077	Catalase OS=Homo sapiens OX=9606 GN=CAT PE=1 SV=3
1483	1805	L3_063_250G2_scaffold_228_33	83.95	9	0	9		2273100		4	4		48852	Keratin type II cytoskeletal 1b OS=Homo sapiens OX=9606 GN=KRT77 PE=2 SV=3
2570	3002	L3_063_250G2_scaffold_228_60	78.12	9	0	9		303410		2	1	Carbamidomethylation	29151	# 2138 # 2311 # 1 # ID=6939_3;partial=01;start_type=ATG;rbs_motif=AGGAG;rbs_spacer=5-10bp;gc_cont=0.356
1751	3771	L3_063_250G2_scaffold_228_71	58.89	3	0	3		570150		2	2	Oxidation (M)	82709	# 50834 # 54199 # -1 # ID=119_36;partial=00;start_type=ATG;rbs_motif=None;rbs_spacer=None;gc_cont=0.587
2736	5852	L3_063_250G2_scaffold_228_77	39.23	3	3	3	52769	72943		1	1		49600	# 8766 # 9296 # 1 # ID=1734_9;partial=00;start_type=ATG;rbs_motif=AGGA/GGAG/GAGG;rbs_spacer=11-12bp;gc_cont=0.505
3252	5697	L3_063_250G2_scaffold_228_78	44.16	6	0	6		0		1	1		28445	# 39 # 1454 # -1 # ID=87_1;partial=00;start_type=ATG;rbs_motif=AGGAG;rbs_spacer=5-10bp;gc_cont=0.605
2729	5639	L3_063_250G2_scaffold_228_79	47.37	5	0	5		1718900		1	1		23477	# 6067 # 7524 # -1 # ID=1496_5;partial=00;start_type=ATG;rbs_motif=AGGAGG;rbs_spacer=3-4bp;gc_cont=0.641
2732	5754	L3_063_250G2_scaffold_228_80	42.23	8	0	8		424800		1	1		24017	# 2 # 97 # 1 # ID=804_1;partial=10;start_type=Edge;rbs_motif=None;rbs_spacer=None;gc_cont=0.375
1933	1790	L3_063_250G2_scaffold_228_82	93.22	11	11	0	2410100			4	4		52311	# 2 # 97 # 1 # ID=106_1;partial=10;start_type=Edge;rbs_motif=None;rbs_spacer=None;gc_cont=0.375
343	4786	L3_063_250G2_scaffold_228_83	41.43	1	0	1		1490000		1	1		62612	# 31031 # 31135 # 1 # ID=677_29;partial=00;start_type=ATG;rbs_motif=TAGAA;rbs_spacer=6bp;gc_cont=0.410
2305	3188	L3_063_250G2_scaffold_2283_6	69.82	4	0	4		327210		2	2	Carbamidomethylation	83564	# 50 # 286 # 1 # ID=241_1;partial=00;start_type=ATG;rbs_motif=TAAAAA;rbs_spacer=9bp;gc_cont=0.405
1811	6232	L3_063_250G2_scaffold_2284_8	32.13	10	10	0	20296000			1	1		9052	# 20996 # 21952 # 1 # ID=423_36;partial=00;start_type=ATG;rbs_motif=AGGAGG;rbs_spacer=5-10bp;gc_cont=0.571
2206	2797	L3_063_250G2_scaffold_229_16	78.88	2	0	2		0		2	2		112253	# 8109 # 10172 # -1 # ID=1264_7;partial=00;start_type=ATG;rbs_motif=None;rbs_spacer=None;gc_cont=0.519
338	4472	L3_063_250G2_scaffold_229_25	37.83	1	0	1		0		1	1		110053	# 220 # 4239 # 1 # ID=301_1;partial=00;start_type=ATG;rbs_motif=None;rbs_spacer=None;gc_cont=0.487
1664	1732	L3_063_250G2_scaffold_2291_1	137.1	9	9	0	6086200			4	4		67959	# 8316 # 10013 # 1 # ID=138_10;partial=00;start_type=ATG;rbs_motif=AAAAA;rbs_spacer=12bp;gc_cont=0.426
2270	3098	L3_063_250G2_scaffold_2291_4	56.3	5	3	2	308370	811140		2	2		48553	# 2064 # 2624 # 1 # ID=6148_3;partial=01;start_type=ATG;rbs_motif=AGGAGG;rbs_spacer=5-10bp;gc_cont=0.442
2970	4682	L3_063_250G2_scaffold_2291_5	33.09	2	0	2		0		1	1		48109	# 124121 # 124939 # -1 # ID=45_123;partial=00;start_type=ATG;rbs_motif=AGGA;rbs_spacer=5-10bp;gc_cont=0.415
3223	5484	L3_063_250G2_scaffold_2292_2	55.58	12	12	0	1039900			1	1	Carbamidomethylation; Oxidation (M)	13315	# 135878 # 136360 # -1 # ID=46_104;partial=00;start_type=ATG;rbs_motif=TAAAA;rbs_spacer=12bp;gc_cont=0.443
2981	4888	L3_063_250G2_scaffold_2292_4	35.75	1	1	0	489530			1	1	Carbamidomethylation	63566	# 46455 # 46886 # -1 # ID=528_40;partial=00;start_type=ATG;rbs_motif=TAAAAA;rbs_spacer=9bp;gc_cont=0.426
1087	6000	L3_063_250G2_scaffold_23_134	41.16	6	6	6	863040	0		1	1		14251	# 3723 # 4157 # -1 # ID=1135_4;partial=00;start_type=ATG;rbs_motif=TAAAAA;rbs_spacer=9bp;gc_cont=0.428
3223	5483	L3_063_250G2_scaffold_23_162	55.58	12	12	0	1039900			1	1	Carbamidomethylation; Oxidation (M)	13599	# 3482 # 5008 # 1 # ID=3191_4;partial=00;start_type=ATG;rbs_motif=TAA;rbs_spacer=12bp;gc_cont=0.501
2525	3099	L3_063_250G2_scaffold_23_22	46.94	4	4	0	370210			2	1		47287	Xaa-Pro dipeptidase OS=Homo sapiens OX=9606 GN=PEPD PE=1 SV=3
353	665	L3_063_250G2_scaffold_230_2	209.88	42	42	13	100300000	8417700		9	9	Oxidation (M)	26729	# 14620 # 16023 # 1 # ID=597_15;partial=00;start_type=ATG;rbs_motif=TAAA;rbs_spacer=11bp;gc_cont=0.431
1959	1740	L3_063_250G2_scaffold_230_29	121.54	5	5	1	5507600	204890		3	3	Carbamidomethylation	95096	# 2609 # 4012 # 1 # ID=921_3;partial=00;start_type=ATG;rbs_motif=TAAAAA;rbs_spacer=11bp;gc_cont=0.456
2416	2906	L3_063_250G2_scaffold_230_3	78.52	2	2	0	0			2	2		195252	# 1541 # 2944 # -1 # ID=5072_4;partial=00;start_type=ATG;rbs_motif=TAAAAA;rbs_spacer=11bp;gc_cont=0.449
357	149	L3_063_250G2_scaffold_2308_9	303.79	40	40	17	108120000	5314000		19	19		58596	# 92210 # 93616 # 1 # ID=7_79;partial=00;start_type=ATG;rbs_motif=TAAAAA;rbs_spacer=12bp;gc_cont=0.458
676	1464	L3_063_250G2_scaffold_231_39	117.87	19	0	19		54161000		4	4	Carbamidomethylation; Oxidation (M)	30023	# 23832 # 24710 # -1 # ID=608_20;partial=00;start_type=ATG;rbs_motif=TAAAA;rbs_spacer=12bp;gc_cont=0.451
638	629	L3_063_250G2_scaffold_231_49	176.99	35	0	35		66784000		8	8	Oxidation (M)	31334	# 4882 # 5760 # 1 # ID=2240_7;partial=00;start_type=ATG;rbs_motif=TAAAAA;rbs_spacer=9bp;gc_cont=0.513
1968	4170	L3_063_250G2_scaffold_231_7	61.97	2	0	2		0		1	1		90446	# 3798 # 7019 # -1 # ID=956_4;partial=00;start_type=ATG;rbs_motif=TAA;rbs_spacer=11bp;gc_cont=0.445
752	868	L3_063_250G2_scaffold_2310_3	182.4	28	0	28		25415000		7	6	Carbamidomethylation; Oxidation (M)	32338	# 3590 # 7120 # -1 # ID=1417_5;partial=00;start_type=TTG;rbs_motif=GGAG/GAGG;rbs_spacer=5-10bp;gc_cont=0.343
2773	2693	L3_063_250G2_scaffold_2310_4	51.43	4	0	4		1081600		1	1		36038	# 19203 # 20696 # 1 # ID=385_16;partial=00;start_type=ATG;rbs_motif=TAAAAA;rbs_spacer=10bp;gc_cont=0.515
2652	5394	L3_063_250G2_scaffold_2317_1	57.44	9	0	9		113050		1	1		16610	# 67683 # 68435 # 1 # ID=59_57;partial=00;start_type=ATG;rbs_motif=TAA;rbs_spacer=14bp;gc_cont=0.467
1366	5620	L3_063_250G2_scaffold_232_17	47.59	2	0	2		0		1	1		56263	# 22108 # 23253 # 1 # ID=109_20;partial=00;start_type=ATG;rbs_motif=TAA;rbs_spacer=14bp;gc_cont=0.460
575	1903	L3_063_250G2_scaffold_232_18	177.33	23	0	23		49082000		4	4	Carbamidomethylation; Oxidation (M)	21090	# 160218 # 161549 # -1 # ID=159_112;partial=00;start_type=ATG;rbs_motif=TAA;rbs_spacer=11bp;gc_cont=0.412
2129	5348	L3_063_250G2_scaffold_232_48	62.48	3	0	3		1889000		1	1		44304	# 46895 # 48064 # -1 # ID=249_41;partial=00;start_type=ATG;rbs_motif=TAA;rbs_spacer=5bp;gc_cont=0.462
2219	6345	L3_063_250G2_scaffold_232_53	26.64	3	0	3		1589400		1	1		27592	# 33508 # 34269 # 1 # ID=133_31;partial=00;start_type=ATG;rbs_motif=TAAA;rbs_spacer=13bp;gc_cont=0.395
730	1107	L3_063_250G2_scaffold_2324_2	129.13	7	0	7		18085000		5	5		97164	# 2 # 1609 # -1 # ID=836_1;partial=10;start_type=ATG;rbs_motif=TAAA;rbs_spacer=14bp;gc_cont=0.492
2434	4154	L3_063_250G2_scaffold_2324_5	24.91	1	0	1		59156		1	1		86358	# 1279 # 2493 # -1 # ID=513_2;partial=00;start_type=ATG;rbs_motif=TAAA;rbs_spacer=12bp;gc_cont=0.466
266	3128	L3_063_250G2_scaffold_2327_2	56.27	2	2	0	20447000			1	1	Oxidation (M)	57233	# 725 # 1615 # 1 # ID=3367_2;partial=00;start_type=ATG;rbs_motif=AGGA;rbs_spacer=5-10bp;gc_cont=0.451
740	3945	L3_063_250G2_scaffold_233_14	63.56	3	3	3	1282500	19181		1	1		50689	# 6075 # 6374 # 1 # ID=2611_14;partial=00;start_type=ATG;rbs_motif=AAAAA;rbs_spacer=11bp;gc_cont=0.420
3327	6202	L3_063_250G2_scaffold_233_25	30.53	4	0	4		0		1	1		20950	# 62364 # 65471 # 1 # ID=59_54;partial=00;start_type=ATG;rbs_motif=TAA;rbs_spacer=9bp;gc_cont=0.489
2081	2586	L3_063_250G2_scaffold_233_49	49.69	3	1	2		0		3	1		118209	# 211543 # 212925 # -1 # ID=7_178;partial=00;start_type=ATG;rbs_motif=TAAAAA;rbs_spacer=8bp;gc_cont=0.460
124	155	L3_063_250G2_scaffold_236_15	275.73	35	28	29	181980000	290810000		19	19	Carbamidomethylation; Oxidation (M)	63026	Keratin type I cuticular Ha3-II OS=Homo sapiens OX=9606 GN=KRT33B PE=1 SV=3
78	21	L3_063_250G2_scaffold_236_16	342.86	45	38	36	363750000	324590000		43	39	Carbamidomethylation; Oxidation (M)	112135	# 66661 # 67242 # 1 # ID=333_60;partial=00;start_type=ATG;rbs_motif=GGAGG;rbs_spacer=5-10bp;gc_cont=0.428
1128	5262	L3_063_250G2_scaffold_236_19	67.37	17	17	17	3707500	77547000		1	1		8382	# 39828 # 40922 # -1 # ID=281_38;partial=00;start_type=ATG;rbs_motif=AGGAG;rbs_spacer=5-10bp;gc_cont=0.581
1619	5913	L3_063_250G2_scaffold_236_20	43.24	2	0	2		800750		1	1		44847	# 3 # 1151 # -1 # ID=9230_1;partial=10;start_type=ATG;rbs_motif=GGAG/GAGG;rbs_spacer=5-10bp;gc_cont=0.608
1432	2420	L3_063_250G2_scaffold_236_60	76.87	7	0	7		2659700		3	3	Oxidation (M)	56335	# 53213 # 54856 # -1 # ID=261_44;partial=00;start_type=ATG;rbs_motif=TAA;rbs_spacer=13bp;gc_cont=0.464
1035	1286	L3_063_250G2_scaffold_236_61	172.56	15	13	7	3585200	1385000		5	5		70258	# 88105 # 89748 # -1 # ID=107_82;partial=00;start_type=ATG;rbs_motif=TAAA;rbs_spacer=11bp;gc_cont=0.460
1354	2005	L3_063_250G2_scaffold_236_62	151.12	8	8	6	8354500	846420		3	3		64385	# 25753 # 27393 # -1 # ID=1250_29;partial=00;start_type=ATG;rbs_motif=AGGAGG;rbs_spacer=5-10bp;gc_cont=0.441
1470	1117	L3_063_250G2_scaffold_236_63	172.32	12	7	9	0	2260700		5	5		66222	# 61466 # 62419 # 1 # ID=247_43;partial=00;start_type=ATG;rbs_motif=TAA;rbs_spacer=15bp;gc_cont=0.482
1362	921	L3_063_250G2_scaffold_236_64	156.21	8	1	7	327940	2423800		6	5	Carbamidomethylation	118854	# 117444 # 118625 # -1 # ID=54_68;partial=00;start_type=ATG;rbs_motif=TAA;rbs_spacer=11bp;gc_cont=0.481
1304	1337	L3_063_250G2_scaffold_236_65	127.66	9	6	5	5319100	5046900		5	4	Carbamidomethylation	72944	# 34170 # 34607 # 1 # ID=383_35;partial=00;start_type=ATG;rbs_motif=GGAG/GAGG;rbs_spacer=5-10bp;gc_cont=0.553
1617	1547	L3_063_250G2_scaffold_236_69	113.91	7	3	5	2530900	3195700		4	4	Carbamidomethylation	75350	# 44055 # 45728 # 1 # ID=73_48;partial=00;start_type=ATG;rbs_motif=TAAAAA;rbs_spacer=9bp;gc_cont=0.449
892	4860	L3_063_250G2_scaffold_236_80	41.33	1	0	1		979340		1	1		109227	# 81805 # 83376 # 1 # ID=148_62;partial=00;start_type=ATG;rbs_motif=TAA;rbs_spacer=11bp;gc_cont=0.492
1745	2188	L3_063_250G2_scaffold_236_83	90.4	8	8	2	108110	1329300		3	3		43566	# 26744 # 27859 # 1 # ID=103_13;partial=00;start_type=ATG;rbs_motif=None;rbs_spacer=None;gc_cont=0.461
725	1984	L3_063_250G2_scaffold_236_84	101.49	6	0	6		5649300		3	3	Carbamidomethylation; Oxidation (M)	66244	# 13768 # 14763 # -1 # ID=755_12;partial=00;start_type=ATG;rbs_motif=AGGAG;rbs_spacer=5-10bp;gc_cont=0.623
1908	3663	L3_063_250G2_scaffold_236_85	65.58	9	0	9		544770		2	2	Carbamidomethylation; Oxidation (M)	36537	# 4779 # 6530 # 1 # ID=585_3;partial=00;start_type=ATG;rbs_motif=TAAAAA;rbs_spacer=8bp;gc_cont=0.495
128	101	L3_063_250G2_scaffold_236_87	305.3	46	16	46	18994000	71766000		25	5	Carbamidomethylation	59089	# 1282 # 2346 # -1 # ID=5003_2;partial=00;start_type=ATG;rbs_motif=AGxAGG/AGGxGG;rbs_spacer=5-10bp;gc_cont=0.362
2131	6429	L3_063_250G2_scaffold_236_9	26.01	2	0	2		1876100		1	1		38265	# 52433 # 53950 # -1 # ID=249_47;partial=00;start_type=ATG;rbs_motif=TAAA;rbs_spacer=11bp;gc_cont=0.447
2549	5522	L3_063_250G2_scaffold_2360_3	55.83	2	2	0	0			1	1		54356	# 19962 # 21356 # -1 # ID=218_20;partial=00;start_type=ATG;rbs_motif=AGGAGG;rbs_spacer=5-10bp;gc_cont=0.643
1144	483	L3_063_250G2_scaffold_2366_1	189.67	13	8	5	3678600	343500		10	9		124539	# 505 # 1041 # -1 # ID=9663_2;partial=00;start_type=ATG;rbs_motif=AGGAGG;rbs_spacer=5-10bp;gc_cont=0.583
3204	5385	L3_063_250G2_scaffold_2366_2	60.29	3	3	0	63115			1	1		52435	# 983 # 1849 # 1 # ID=4713_2;partial=00;start_type=ATG;rbs_motif=AATAA;rbs_spacer=14bp;gc_cont=0.384
928	2105	L3_063_250G2_scaffold_2366_4	108.98	4	4	3	2749700	0		3	2		83974	# 63877 # 64344 # 1 # ID=585_45;partial=00;start_type=ATG;rbs_motif=TAA;rbs_spacer=11bp;gc_cont=0.464
1009	4596	L3_063_250G2_scaffold_237_45	52.29	3	0	3		7485000		1	1		33035	# 959 # 1288 # 1 # ID=1893_2;partial=00;start_type=ATG;rbs_motif=TAAAAA;rbs_spacer=10bp;gc_cont=0.370
579	539	L3_063_250G2_scaffold_237_71	173.91	36	30	25	0			9	1	Oxidation (M)	31705	# 55627 # 56661 # 1 # ID=585_36;partial=00;start_type=ATG;rbs_motif=TAA;rbs_spacer=11bp;gc_cont=0.415
790	1668	L3_063_250G2_scaffold_237_75	94.35	9	0	9		2402200		4	4	Oxidation (M)	56223	# 23894 # 24463 # -1 # ID=870_31;partial=00;start_type=ATG;rbs_motif=TAA;rbs_spacer=14bp;gc_cont=0.367
2119	5703	L3_063_250G2_scaffold_237_79	43.82	5	0	5		2787700		1	1		28453	# 5584 # 7830 # 1 # ID=2367_4;partial=00;start_type=ATG;rbs_motif=TAA;rbs_spacer=11bp;gc_cont=0.408
648	633	L3_063_250G2_scaffold_237_84	172.69	21	19	16	11604000	4529800		8	3		47530	# 75837 # 76838 # -1 # ID=408_61;partial=00;start_type=ATG;rbs_motif=TAAAAA;rbs_spacer=11bp;gc_cont=0.446
1761	2801	L3_063_250G2_scaffold_237_87	85.2	8	0	8		2990000		2	2		40402	# 82664 # 83665 # 1 # ID=65_73;partial=00;start_type=ATG;rbs_motif=TAAAAA;rbs_spacer=11bp;gc_cont=0.433
2084	2846	L3_063_250G2_scaffold_2370_2	95.36	10	10	0	1954600			2	2		28436	# 39501 # 39944 # -1 # ID=1152_38;partial=00;start_type=ATG;rbs_motif=AGGAG;rbs_spacer=5-10bp;gc_cont=0.399
3057	4749	L3_063_250G2_scaffold_2379_4	43.13	2	2	0	0			1	1		67649	# 9913 # 11958 # 1 # ID=1683_11;partial=00;start_type=ATG;rbs_motif=AGGAG;rbs_spacer=5-10bp;gc_cont=0.301
920	1562	L3_063_250G2_scaffold_238_14	158.78	13	13	5	0			4	2	Oxidation (M)	50730	# 23589 # 24059 # 1 # ID=401_16;partial=00;start_type=ATG;rbs_motif=AGGAGG;rbs_spacer=5-10bp;gc_cont=0.571
2426	3134	L3_063_250G2_scaffold_238_64	60.6	5	0	5		0		2	1	Carbamidomethylation	52219	# 145035 # 147275 # -1 # ID=159_105;partial=00;start_type=ATG;rbs_motif=AAAAA;rbs_spacer=5bp;gc_cont=0.428
1614	2058	L3_063_250G2_scaffold_238_89	62.83	6	3	2	483620	47468		3	2	Oxidation (M)	66692	# 928 # 1467 # 1 # ID=11057_2;partial=01;start_type=ATG;rbs_motif=AGGAGG;rbs_spacer=11-12bp;gc_cont=0.609
2927	6521	L3_063_250G2_scaffold_2381_4	25.62	1	1	0	315550			1	1		126292	# 75950 # 76678 # -1 # ID=406_78;partial=00;start_type=ATG;rbs_motif=AGGAGG;rbs_spacer=5-10bp;gc_cont=0.610
1090	5896	L3_063_250G2_scaffold_2388_10	38.55	2	0	2		17726000		1	1	Oxidation (M)	61005	# 26235 # 27128 # -1 # ID=538_25;partial=00;start_type=ATG;rbs_motif=TAA;rbs_spacer=11bp;gc_cont=0.541
3105	6207	L3_063_250G2_scaffold_2388_12	30.34	2	0	2		0		1	1		60867	# 121802 # 122950 # 1 # ID=7_104;partial=00;start_type=ATG;rbs_motif=TAA;rbs_spacer=15bp;gc_cont=0.493
1839	2667	L3_063_250G2_scaffold_2388_2	82.59	14	0	14		6513300		2	2		19436	# 5258 # 8284 # 1 # ID=2263_7;partial=01;start_type=ATG;rbs_motif=None;rbs_spacer=None;gc_cont=0.449
64	243	L3_063_250G2_scaffold_2388_7	238.92	31	2	31		427360000		17	8	Carbamidomethylation; Oxidation (M)	54833	# 125774 # 127759 # 1 # ID=40_99;partial=00;start_type=ATG;rbs_motif=GGAG/GAGG;rbs_spacer=5-10bp;gc_cont=0.603
176	2482	L3_063_250G2_scaffold_2388_8	71.61	7	0	7		112830000		3	3		34274	Complement component C9 OS=Homo sapiens OX=9606 GN=C9 PE=1 SV=2
2187	3343	L3_063_250G2_scaffold_239_25	106.18	7	7	0	17967000			2	2	Carbamidomethylation	40325	# 2 # 238 # -1 # ID=9633_1;partial=10;start_type=ATG;rbs_motif=AGGAG;rbs_spacer=5-10bp;gc_cont=0.544
3239	5646	L3_063_250G2_scaffold_239_58	46.48	5	0	5		299410		1	1		36739	# 10047 # 10319 # 1 # ID=614_14;partial=00;start_type=ATG;rbs_motif=GGAGG;rbs_spacer=5-10bp;gc_cont=0.623
3007	4046	L3_063_250G2_scaffold_2390_1	43.64	4	0	4		961850		1	1		34433	# 48036 # 49061 # 1 # ID=62_36;partial=00;start_type=ATG;rbs_motif=GGAG/GAGG;rbs_spacer=5-10bp;gc_cont=0.610
2466	3293	L3_063_250G2_scaffold_2396_2	86.67	9	6	3	0			2	1	Carbamidomethylation	30137	# 2790 # 3530 # -1 # ID=7456_5;partial=01;start_type=Edge;rbs_motif=None;rbs_spacer=None;gc_cont=0.644
1924	3511	L3_063_250G2_scaffold_2396_3	112.54	33	33	0	8479000			2	2	Oxidation (M)	10027	# 1 # 1308 # -1 # ID=2722_1;partial=10;start_type=ATG;rbs_motif=None;rbs_spacer=None;gc_cont=0.482
2211	5321	L3_063_250G2_scaffold_24_113	62.84	1	0	1		29750		1	1	Oxidation (M)	108434	# 26498 # 28276 # -1 # ID=250_24;partial=00;start_type=ATG;rbs_motif=TAA;rbs_spacer=12bp;gc_cont=0.536
2669	3769	L3_063_250G2_scaffold_24_31	101.15	7	7	0	1290800			2	2		49507	# 791 # 2572 # 1 # ID=2497_2;partial=00;start_type=ATG;rbs_motif=None;rbs_spacer=None;gc_cont=0.432
2559	6182	L3_063_250G2_scaffold_24_88	24.7	2	0	2		8114800		1	1		57008	# 78908 # 80092 # -1 # ID=132_65;partial=00;start_type=ATG;rbs_motif=TAA;rbs_spacer=10bp;gc_cont=0.424
942	1964	L3_063_250G2_scaffold_24_90	128.67	22	22	5	18927000			3	2		21577	# 3833 # 4414 # -1 # ID=3029_4;partial=00;start_type=ATG;rbs_motif=AGGA;rbs_spacer=5-10bp;gc_cont=0.469
1128	3556	L3_063_250G2_scaffold_240_1	111.39	37	37	35	3707500	81129000		3	3		8476	# 7095 # 8993 # -1 # ID=726_6;partial=00;start_type=ATG;rbs_motif=AATAA;rbs_spacer=3bp;gc_cont=0.473
3068	4856	L3_063_250G2_scaffold_240_13	30.84	3	0	3		140010		1	1		34082	# 1 # 1464 # 1 # ID=11094_1;partial=11;start_type=Edge;rbs_motif=None;rbs_spacer=None;gc_cont=0.609
2185	2780	L3_063_250G2_scaffold_240_15	90.49	7	0	7		62485		2	2		42648	# 17 # 1681 # -1 # ID=9483_1;partial=00;start_type=ATG;rbs_motif=AGGAG;rbs_spacer=5-10bp;gc_cont=0.531
1619	1657	L3_063_250G2_scaffold_240_2	142.68	11	2	9	1058000	10540000		4	4		44589	# 14908 # 16935 # 1 # ID=1167_13;partial=00;start_type=ATG;rbs_motif=AAAAA;rbs_spacer=12bp;gc_cont=0.459
2858	3295	L3_063_250G2_scaffold_240_21	58.72	4	0	4		0		1	1	Oxidation (M)	41483	L3_063_250G2_scaffold_974_curated_28.code15
386	5525	L3_063_250G2_scaffold_240_22	60.07	1	0	1		20694000		1	1		154331	# 6714 # 7592 # 1 # ID=1254_8;partial=00;start_type=ATG;rbs_motif=AATAA;rbs_spacer=5bp;gc_cont=0.413
2219	1962	L3_063_250G2_scaffold_240_33	89.66	18	0	18		4026200		3	3	Carbamidomethylation	27639	# 1 # 1080 # -1 # ID=1806_1;partial=10;start_type=ATG;rbs_motif=AAAAA;rbs_spacer=7bp;gc_cont=0.454
1432	817	L3_063_250G2_scaffold_240_9	142.06	18	0	18		3528400		7	7	Carbamidomethylation; Oxidation (M)	55984	# 1 # 1059 # -1 # ID=8850_1;partial=10;start_type=ATG;rbs_motif=None;rbs_spacer=None;gc_cont=0.629
1929	4810	L3_063_250G2_scaffold_2401_4	44.59	3	3	0	27115000			1	1		39888	Prolactin-inducible protein OS=Homo sapiens OX=9606 GN=PIP PE=1 SV=1
1432	5015	L3_063_250G2_scaffold_2407_4	45.6	2	0	2		526160		1	1	Oxidation (M)	55954	# 4315 # 5367 # 1 # ID=3187_4;partial=00;start_type=ATG;rbs_motif=AACAA;rbs_spacer=12bp;gc_cont=0.476
887	5317	L3_063_250G2_scaffold_2408_10	62.6	9	0	9		217800		1	1	Carbamidomethylation	24706	# 2 # 3091 # 1 # ID=5121_1;partial=10;start_type=Edge;rbs_motif=None;rbs_spacer=None;gc_cont=0.646
887	5488	L3_063_250G2_scaffold_2408_11	58.15	6	0	6		4809100		1	1		20075	# 3 # 1181 # -1 # ID=13967_1;partial=11;start_type=Edge;rbs_motif=None;rbs_spacer=None;gc_cont=0.516
2018	6378	L3_063_250G2_scaffold_2410_2	29.87	1	1	0	0			1	1		67715	# 95051 # 96382 # -1 # ID=85_79;partial=00;start_type=ATG;rbs_motif=AGGAGG;rbs_spacer=5-10bp;gc_cont=0.460
1839	4174	L3_063_250G2_scaffold_2414_2	70.17	9	0	9		6513300		1	1		16779	# 121504 # 122214 # -1 # ID=31_99;partial=00;start_type=ATG;rbs_motif=TAAAAA;rbs_spacer=9bp;gc_cont=0.419
1017	1099	L3_063_250G2_scaffold_2414_4	138.08	10	4	7	154450			6	2	Carbamidomethylation; Oxidation (M)	80742	# 52412 # 53122 # 1 # ID=133_52;partial=00;start_type=ATG;rbs_motif=TAAA;rbs_spacer=12bp;gc_cont=0.461
1395	5448	L3_063_250G2_scaffold_2414_8	55	5	0	5		24154		1	1	Oxidation (M)	31371	# 3 # 1151 # -1 # ID=14358_1;partial=11;start_type=Edge;rbs_motif=None;rbs_spacer=None;gc_cont=0.645
2564	2909	L3_063_250G2_scaffold_2415_7	81.91	7	0	7		1367100		2	1	Carbamidomethylation	37025	# 51084 # 51425 # 1 # ID=61_49;partial=00;start_type=ATG;rbs_motif=GGAGG;rbs_spacer=5-10bp;gc_cont=0.573
3078	4951	L3_063_250G2_scaffold_2417_4	57.08	4	0	4		441870		1	1		38583	# 33211 # 33981 # -1 # ID=395_31;partial=00;start_type=ATG;rbs_motif=TAAA;rbs_spacer=11bp;gc_cont=0.418
1872	2351	L3_063_250G2_scaffold_2420_1	82.77	15	0	15		5059900		3	3		30729	# 34707 # 35471 # -1 # ID=308_37;partial=00;start_type=ATG;rbs_motif=TAGAA;rbs_spacer=6bp;gc_cont=0.395
2498	3361	L3_063_250G2_scaffold_2420_4	56.18	3	0	3		1089000		2	2		90082	# 11180 # 13135 # -1 # ID=802_10;partial=00;start_type=ATG;rbs_motif=TAA;rbs_spacer=14bp;gc_cont=0.446
3197	5339	L3_063_250G2_scaffold_2421_3	62.24	2	0	2		644370		1	1		69502	# 44879 # 46678 # 1 # ID=293_39;partial=00;start_type=ATG;rbs_motif=AATAA;rbs_spacer=10bp;gc_cont=0.484
1033	3463	L3_063_250G2_scaffold_2424_6	71.19	6	6	2	771220			2	1	Oxidation (M)	53583	# 189177 # 190376 # -1 # ID=13_217;partial=01;start_type=Edge;rbs_motif=None;rbs_spacer=None;gc_cont=0.336
2291	2404	L3_063_250G2_scaffold_2428_2	94.18	13	0	13		344470		3	3	Carbamidomethylation	33232	# 13721 # 16183 # -1 # ID=1173_15;partial=00;start_type=ATG;rbs_motif=TAAAAA;rbs_spacer=9bp;gc_cont=0.427
837	422	L3_063_250G2_scaffold_2428_5	171.82	22	0	22		16450000		10	5	Carbamidomethylation; Oxidation (M)	57676	# 65708 # 67990 # 1 # ID=356_44;partial=00;start_type=ATG;rbs_motif=TAAA;rbs_spacer=11bp;gc_cont=0.470
855	2159	L3_063_250G2_scaffold_243_14	125.94	6	6	4	1166400			4	2		68989	# 610 # 2223 # 1 # ID=7214_2;partial=01;start_type=ATG;rbs_motif=None;rbs_spacer=None;gc_cont=0.400
649	1012	L3_063_250G2_scaffold_243_22	199.65	23	23	9	42456000	8266600		6	6		40760	# 50974 # 51729 # -1 # ID=58_41;partial=00;start_type=ATG;rbs_motif=AAAAA;rbs_spacer=9bp;gc_cont=0.492
503	536	L3_063_250G2_scaffold_243_28	204.8	22	13	22	23807000	21451000		9	9	Carbamidomethylation; Oxidation (M)	54965	# 16222 # 17124 # -1 # ID=875_13;partial=00;start_type=ATG;rbs_motif=TAA;rbs_spacer=12bp;gc_cont=0.461
2181	4086	L3_063_250G2_scaffold_244_5	70.07	3	3	3		202130		2	1	Carbamidomethylation	45568	# 96872 # 97756 # -1 # ID=107_90;partial=00;start_type=ATG;rbs_motif=AAAAA;rbs_spacer=9bp;gc_cont=0.462
2126	3775	L3_063_250G2_scaffold_2441_2	60.73	15	9	6	39220	534320		2	2		15471	# 61947 # 62831 # -1 # ID=261_52;partial=00;start_type=ATG;rbs_motif=AAAAA;rbs_spacer=9bp;gc_cont=0.471
420	1280	L3_063_250G2_scaffold_2441_7	171.58	46	37	46	139240000	32452000		5	5	Carbamidomethylation; Oxidation (M)	14544	# 25098 # 26045 # -1 # ID=720_26;partial=00;start_type=ATG;rbs_motif=TAAA;rbs_spacer=13bp;gc_cont=0.526
343	3101	L3_063_250G2_scaffold_2443_11	52.93	5	0	5		3850800		2	2		40576	# 1534 # 1806 # 1 # ID=8938_4;partial=01;start_type=ATG;rbs_motif=AGGAGG;rbs_spacer=11-12bp;gc_cont=0.436
343	4384	L3_063_250G2_scaffold_2443_12	54.11	6	0	6		10812000		1	1		18696	# 6544 # 7236 # -1 # ID=3225_5;partial=00;start_type=ATG;rbs_motif=AGGA;rbs_spacer=5-10bp;gc_cont=0.633
791	1469	L3_063_250G2_scaffold_2443_8	117.14	10	0	10		18755000		4	4		48185	L3_063_250G2_scaffold_974_curated_54.code11
2513	2648	L3_063_250G2_scaffold_2448_1	98.95	11	0	11		545930		2	1		27280	# 1399 # 1575 # 1 # ID=16666_4;partial=00;start_type=ATG;rbs_motif=TAA;rbs_spacer=10bp;gc_cont=0.390
2749	6153	L3_063_250G2_scaffold_2449_2	34.4	9	9	0	0			1	1		13693	# 30689 # 32704 # 1 # ID=759_18;partial=00;start_type=ATG;rbs_motif=TAA;rbs_spacer=14bp;gc_cont=0.464
180	1718	L3_063_250G2_scaffold_245_20	192.54	18	0	18		112070000		6	6	Carbamidomethylation; Oxidation (M)	36290	# 38135 # 39406 # -1 # ID=249_34;partial=00;start_type=ATG;rbs_motif=TAA;rbs_spacer=11bp;gc_cont=0.456
432	1257	L3_063_250G2_scaffold_245_49	143.9	6	6	1	24669000	2699000		5	2		94443	# 161464 # 162651 # 1 # ID=37_160;partial=00;start_type=ATG;rbs_motif=None;rbs_spacer=None;gc_cont=0.484
613	1268	L3_063_250G2_scaffold_245_60	121.75	16	0	16		30263000		6	6	Carbamidomethylation	36229	# 10055 # 10534 # -1 # ID=753_12;partial=00;start_type=ATG;rbs_motif=TAAAAA;rbs_spacer=11bp;gc_cont=0.438
2572	3026	L3_063_250G2_scaffold_245_67	79.69	19	11	8	0			2	1		18380	# 22305 # 22784 # 1 # ID=631_20;partial=00;start_type=ATG;rbs_motif=TAAAAA;rbs_spacer=11bp;gc_cont=0.438
549	1970	L3_063_250G2_scaffold_245_79	100.85	4	0	4		7795700		4	4		98248	# 68578 # 69498 # 1 # ID=209_38;partial=00;start_type=ATG;rbs_motif=TAAAAA;rbs_spacer=9bp;gc_cont=0.459
1971	2069	L3_063_250G2_scaffold_245_97	97.46	9	3	6	0			3	1	Carbamidomethylation	44614	# 37266 # 38330 # -1 # ID=179_34;partial=00;start_type=ATG;rbs_motif=AGGA;rbs_spacer=5-10bp;gc_cont=0.558
366	4231	L3_063_250G2_scaffold_2454_3	41.6	5	0	5		33628		1	1		17943	# 75299 # 76381 # -1 # ID=113_69;partial=00;start_type=ATG;rbs_motif=GGAGG;rbs_spacer=5-10bp;gc_cont=0.397
1547	4880	L3_063_250G2_scaffold_2458_1	43.4	3	0	3		0		1	1		55920	# 633 # 1715 # -1 # ID=1957_2;partial=00;start_type=ATG;rbs_motif=GGAG/GAGG;rbs_spacer=5-10bp;gc_cont=0.415
3123	5944	L3_063_250G2_scaffold_2458_6	36.42	6	0	6		366070		1	1		19654	# 3615 # 4421 # 1 # ID=3792_4;partial=01;start_type=ATG;rbs_motif=AGGAG;rbs_spacer=5-10bp;gc_cont=0.328
3330	6221	L3_063_250G2_scaffold_246_10	29.86	2	0	2		0		1	1		50347	# 26461 # 27513 # 1 # ID=240_25;partial=00;start_type=ATG;rbs_motif=GGAG/GAGG;rbs_spacer=5-10bp;gc_cont=0.299
1242	2581	L3_063_250G2_scaffold_246_12	91.61	11	0	11		13278000		2	2		23440	# 43624 # 44511 # 1 # ID=538_37;partial=00;start_type=ATG;rbs_motif=TAAA;rbs_spacer=12bp;gc_cont=0.557
2013	3038	L3_063_250G2_scaffold_246_20	89.38	14	0	14		2988300		2	2		19467	# 5210 # 5686 # 1 # ID=3084_4;partial=01;start_type=ATG;rbs_motif=AGGAGG;rbs_spacer=5-10bp;gc_cont=0.440
974	1092	L3_063_250G2_scaffold_246_21	148.97	41	0	41		8341800		5	5	Oxidation (M)	18973	# 63195 # 65504 # -1 # ID=9_52;partial=00;start_type=ATG;rbs_motif=TAAAAA;rbs_spacer=8bp;gc_cont=0.393
1926	3653	L3_063_250G2_scaffold_246_23	77.95	29	0	29		3457300		2	2		8782	# 1575 # 2459 # -1 # ID=2177_3;partial=00;start_type=ATG;rbs_motif=TAAA;rbs_spacer=11bp;gc_cont=0.486
2299	2694	L3_063_250G2_scaffold_246_42	82.05	5	0	5		448930		2	2	Oxidation (M)	45987	# 7837 # 8988 # -1 # ID=1719_6;partial=00;start_type=ATG;rbs_motif=AGGA;rbs_spacer=5-10bp;gc_cont=0.589
1860	1994	L3_063_250G2_scaffold_246_43	110.09	10	0	10		6496700		3	3	Carbamidomethylation	36191	# 69182 # 73021 # -1 # ID=538_54;partial=00;start_type=ATG;rbs_motif=TAAAA;rbs_spacer=4bp;gc_cont=0.502
2368	4027	L3_063_250G2_scaffold_246_5	45.01	4	2	3	81915	0		2	2		58318	Immunoglobulin lambda variable 1-40 OS=Homo sapiens OX=9606 GN=IGLV1-40 PE=1 SV=2
2675	3801	L3_063_250G2_scaffold_2468_3	50.66	14	0	14		798240		2	2		19638	# 16516 # 16977 # 1 # ID=1221_14;partial=00;start_type=GTG;rbs_motif=TAAAAA;rbs_spacer=11bp;gc_cont=0.411
2226	2529	L3_063_250G2_scaffold_247_11	68.45	2	1	1		1709400		3	1		131259	# 47075 # 48133 # -1 # ID=148_30;partial=00;start_type=ATG;rbs_motif=TAAA;rbs_spacer=12bp;gc_cont=0.466
1155	5322	L3_063_250G2_scaffold_247_69	67.4	3	0	3		70995		1	1	Oxidation (M)	46439	# 4410 # 5468 # 1 # ID=2014_6;partial=00;start_type=ATG;rbs_motif=TAA;rbs_spacer=13bp;gc_cont=0.522
1105	1458	L3_063_250G2_scaffold_2471_3	124.61	12	12	7	6028800	1373400		4	2	Oxidation (M)	36865	# 159041 # 160501 # -1 # ID=116_130;partial=00;start_type=ATG;rbs_motif=TAAAAA;rbs_spacer=8bp;gc_cont=0.447
1318	4730	L3_063_250G2_scaffold_2473_2	64.42	2	2	0	3631900			1	1		63391	Immunoglobulin lambda-like polypeptide 1 OS=Homo sapiens OX=9606 GN=IGLL1 PE=1 SV=1
1446	976	L3_063_250G2_scaffold_2474_8	137.24	24	14	13	2561200	645240		6	6	Carbamidomethylation	32002	# 24933 # 27980 # 1 # ID=38_20;partial=00;start_type=ATG;rbs_motif=None;rbs_spacer=None;gc_cont=0.458
970	5629	L3_063_250G2_scaffold_248_20	49.41	2	0	2		4219300		1	1		53139	# 10075 # 11199 # -1 # ID=1789_8;partial=00;start_type=ATG;rbs_motif=TAAA;rbs_spacer=13bp;gc_cont=0.475
680	902	L3_063_250G2_scaffold_248_23	281.31	28	28	5	23915000	477490		10	10		37842	# 16753 # 17877 # -1 # ID=1198_17;partial=00;start_type=ATG;rbs_motif=TAAA;rbs_spacer=13bp;gc_cont=0.454
1116	5231	L3_063_250G2_scaffold_248_25	69.14	7	0	7		19000		1	1	Oxidation (M)	37964	# 1479 # 3440 # 1 # ID=273_3;partial=00;start_type=ATG;rbs_motif=TAA;rbs_spacer=12bp;gc_cont=0.515
2042	2487	L3_063_250G2_scaffold_248_34	106.55	9	9	0	1003200			3	2		47740	# 6967 # 8145 # 1 # ID=1247_5;partial=00;start_type=ATG;rbs_motif=TAAAAA;rbs_spacer=9bp;gc_cont=0.411
2532	5764	L3_063_250G2_scaffold_248_37	42.13	3	0	3		7000.1		1	1		53207	# 86119 # 87462 # 1 # ID=116_65;partial=00;start_type=ATG;rbs_motif=TAAAAA;rbs_spacer=10bp;gc_cont=0.445
1518	1897	L3_063_250G2_scaffold_248_41	110.83	10	10	6	5236400	2177600		3	2		42893	# 1870 # 3525 # -1 # ID=1300_2;partial=00;start_type=ATG;rbs_motif=AATAA;rbs_spacer=4bp;gc_cont=0.538
1027	731	L3_063_250G2_scaffold_248_46	166.51	19	15	14	5325200	7582300		7	7		46695	# 5312 # 6637 # -1 # ID=707_7;partial=00;start_type=ATG;rbs_motif=TAA;rbs_spacer=11bp;gc_cont=0.462
1686	2264	L3_063_250G2_scaffold_248_47	109.26	7	5	3	1822400			3	2	Carbamidomethylation	56782	# 29238 # 32810 # -1 # ID=746_37;partial=00;start_type=GTG;rbs_motif=AGGAG;rbs_spacer=5-10bp;gc_cont=0.592
1312	2038	L3_063_250G2_scaffold_248_55	133.6	27	21	27	89263	4588400		3	3		17890	# 51978 # 53723 # -1 # ID=65_45;partial=00;start_type=ATG;rbs_motif=TAAA;rbs_spacer=11bp;gc_cont=0.431
700	1487	L3_063_250G2_scaffold_2485_7	158.91	21	21	13	27432000	2524100		4	4	Carbamidomethylation; Oxidation (M)	30179	# 49867 # 51612 # -1 # ID=303_43;partial=00;start_type=ATG;rbs_motif=TAAA;rbs_spacer=11bp;gc_cont=0.428
2437	6044	L3_063_250G2_scaffold_2488_8	38.76	2	2	0	671570			1	1		57784	# 54926 # 56005 # 1 # ID=217_53;partial=00;start_type=ATG;rbs_motif=TAAA;rbs_spacer=13bp;gc_cont=0.508
2671	3783	L3_063_250G2_scaffold_2489_2	73.95	6	6	0	0			2	2		47250	# 5543 # 6445 # 1 # ID=1665_6;partial=00;start_type=ATG;rbs_motif=TAA;rbs_spacer=11bp;gc_cont=0.446
883	850	L3_063_250G2_scaffold_2489_6	167.29	22	22	15	8025200	4936700		6	5		36500	L3_063_250G2_scaffold_974_curated_55.code11
1845	1660	L3_063_250G2_scaffold_249_24	108.47	10	0	10		193490		4	3	Carbamidomethylation	65590	# 11295 # 12887 # 1 # ID=1261_10;partial=00;start_type=ATG;rbs_motif=TAA;rbs_spacer=11bp;gc_cont=0.466
1098	872	L3_063_250G2_scaffold_249_25	178.5	8	5	4	84286000	1061000		6	6		119324	# 862 # 5766 # 1 # ID=27_2;partial=00;start_type=ATG;rbs_motif=TAA;rbs_spacer=14bp;gc_cont=0.403
3311	6082	L3_063_250G2_scaffold_2493_2	35.75	3	3	0	87443			1	1		41985	# 4005 # 7406 # -1 # ID=1323_5;partial=00;start_type=ATG;rbs_motif=TAAAA;rbs_spacer=15bp;gc_cont=0.397
1735	1454	L3_063_250G2_scaffold_2496_2	108.4	8	0	8		2420000		4	4		66304	# 7376 # 9007 # -1 # ID=107_6;partial=00;start_type=ATG;rbs_motif=TAAAAA;rbs_spacer=10bp;gc_cont=0.442
749	783	L3_063_250G2_scaffold_2496_5	147.44	18	0	18		23268000		7	7	Oxidation (M)	57942	Immunoglobulin kappa variable 3D-7 OS=Homo sapiens OX=9606 GN=IGKV3D-7 PE=3 SV=5
2369	4114	L3_063_250G2_scaffold_2497_1	36.25	6	0	6		0		2	2		39446	Serpin B4 OS=Homo sapiens OX=9606 GN=SERPINB4 PE=1 SV=2
3094	5044	L3_063_250G2_scaffold_25_103	39.27	5	5	0	0			1	1		27039	# 21630 # 23072 # 1 # ID=489_22;partial=00;start_type=ATG;rbs_motif=TAAA;rbs_spacer=11bp;gc_cont=0.392
3310	6081	L3_063_250G2_scaffold_251_29	35.67	4	4	0	884800			1	1		31592	# 1326 # 4319 # -1 # ID=1111_2;partial=00;start_type=ATG;rbs_motif=TAA;rbs_spacer=12bp;gc_cont=0.389
2966	4615	L3_063_250G2_scaffold_251_39	34.27	2	2	0	311110			1	1		62549	# 13502 # 14020 # 1 # ID=1091_11;partial=00;start_type=ATG;rbs_motif=AAA;rbs_spacer=4bp;gc_cont=0.408
1454	1596	L3_063_250G2_scaffold_251_46	124.95	19	19	0	10535000			4	4	Oxidation (M)	26164	# 17180 # 17812 # 1 # ID=423_29;partial=00;start_type=ATG;rbs_motif=AGGAG;rbs_spacer=5-10bp;gc_cont=0.607
1585	1743	L3_063_250G2_scaffold_251_50	128.83	18	18	0	10838000			5	5	Oxidation (M)	40882	# 12984 # 14069 # 1 # ID=73_18;partial=00;start_type=ATG;rbs_motif=AACAA;rbs_spacer=5bp;gc_cont=0.438
2420	4142	L3_063_250G2_scaffold_251_67	26.56	2	2	0	5920000			1	1		62569	# 40570 # 41394 # 1 # ID=52_44;partial=00;start_type=ATG;rbs_motif=None;rbs_spacer=None;gc_cont=0.608
1056	1095	L3_063_250G2_scaffold_2515_11	118.8	14	0	14		19714000		5	5	Oxidation (M)	46872	# 5959 # 6195 # -1 # ID=2831_7;partial=00;start_type=ATG;rbs_motif=GGAG/GAGG;rbs_spacer=5-10bp;gc_cont=0.511
1558	2172	L3_063_250G2_scaffold_2515_5	112.9	14	0	14		6851600		3	3	Oxidation (M)	32413	# 34226 # 35146 # 1 # ID=126_24;partial=00;start_type=ATG;rbs_motif=TAA;rbs_spacer=11bp;gc_cont=0.458
2792	3326	L3_063_250G2_scaffold_2518_1	72.85	2	0	2		361790		1	1		73610	# 144931 # 146280 # 1 # ID=5_122;partial=00;start_type=ATG;rbs_motif=AATAA;rbs_spacer=5bp;gc_cont=0.466
877	760	L3_063_250G2_scaffold_252_96	142.01	22	8	20		22602		7	1		36567	# 3900 # 6422 # -1 # ID=2624_3;partial=00;start_type=ATG;rbs_motif=None;rbs_spacer=None;gc_cont=0.442
2683	3865	L3_063_250G2_scaffold_2528_7	60.11	9	9	0	64346			2	2		33092	# 9954 # 12113 # -1 # ID=1484_8;partial=00;start_type=ATG;rbs_motif=TAA;rbs_spacer=11bp;gc_cont=0.529
266	4798	L3_063_250G2_scaffold_2529_12	41.25	4	4	0	7325400			1	1	Oxidation (M)	22941	# 170193 # 171113 # 1 # ID=37_169;partial=00;start_type=ATG;rbs_motif=TAAA;rbs_spacer=12bp;gc_cont=0.425
2274	3218	L3_063_250G2_scaffold_253_16	89.34	4	4	0	292200			2	2		62098	# 3881 # 5218 # 1 # ID=1078_7;partial=00;start_type=ATG;rbs_motif=GGAGG;rbs_spacer=5-10bp;gc_cont=0.638
2470	3475	L3_063_250G2_scaffold_2533_1	86.51	7	4	3	0	143520		2	2		41686	# 10589 # 13282 # -1 # ID=719_14;partial=00;start_type=ATG;rbs_motif=TAAA;rbs_spacer=11bp;gc_cont=0.541
1090	5888	L3_063_250G2_scaffold_2538_1	38.55	2	0	2		17726000		1	1	Oxidation (M)	46247	# 146 # 1135 # 1 # ID=2734_1;partial=00;start_type=ATG;rbs_motif=AGGAGG;rbs_spacer=5-10bp;gc_cont=0.444
1647	1481	L3_063_250G2_scaffold_254_12	154.32	12	6	12	0	639210		4	4		58437	# 2786 # 3232 # 1 # ID=1986_3;partial=00;start_type=ATG;rbs_motif=GGAG/GAGG;rbs_spacer=5-10bp;gc_cont=0.400
3349	6338	L3_063_250G2_scaffold_254_26	29.92	1	1	0	0			1	1		83754	# 49130 # 49558 # 1 # ID=746_49;partial=01;start_type=ATG;rbs_motif=AGGAG/GGAGG;rbs_spacer=11-12bp;gc_cont=0.618
1596	5671	L3_063_250G2_scaffold_255_19	44.9	8	0	8		0		1	1	Oxidation (M)	27237	# 43870 # 44205 # -1 # ID=870_54;partial=01;start_type=Edge;rbs_motif=None;rbs_spacer=None;gc_cont=0.432
1871	3823	L3_063_250G2_scaffold_255_20	60.86	8	0	8		94264		2	1		31407	# 78160 # 79368 # 1 # ID=19_63;partial=00;start_type=ATG;rbs_motif=TAAA;rbs_spacer=11bp;gc_cont=0.509
1412	2380	L3_063_250G2_scaffold_255_21	85.14	26	26	26	2156200	5023500		3	2		12957	# 143 # 661 # -1 # ID=10012_2;partial=00;start_type=ATG;rbs_motif=TAAA;rbs_spacer=11bp;gc_cont=0.410
2290	4334	L3_063_250G2_scaffold_255_22	46.12	2	0	2		98536		1	1	Oxidation (M)	82978	# 168 # 689 # -1 # ID=9734_2;partial=00;start_type=ATG;rbs_motif=TAAA;rbs_spacer=11bp;gc_cont=0.391
673	1887	L3_063_250G2_scaffold_255_24	116.73	9	0	9		8570100		3	3	Carbamidomethylation; Oxidation (M)	47729	# 432 # 953 # -1 # ID=5460_2;partial=00;start_type=ATG;rbs_motif=TAAA;rbs_spacer=11bp;gc_cont=0.437
766	5375	L3_063_250G2_scaffold_255_25	58.39	12	0	12		1086400		1	1	Oxidation (M)	12180	# 555 # 4202 # -1 # ID=4561_2;partial=01;start_type=Edge;rbs_motif=None;rbs_spacer=None;gc_cont=0.595
3327	6208	L3_063_250G2_scaffold_255_51	30.53	4	0	4		0		1	1		25421	# 13577 # 15820 # -1 # ID=464_16;partial=00;start_type=ATG;rbs_motif=TAAAAA;rbs_spacer=11bp;gc_cont=0.467
3123	5945	L3_063_250G2_scaffold_2553_2	36.42	6	0	6		366070		1	1		19628	# 14009 # 15502 # -1 # ID=930_11;partial=00;start_type=ATG;rbs_motif=TAAA;rbs_spacer=12bp;gc_cont=0.422
2237	3069	L3_063_250G2_scaffold_2553_4	44.46	8	0	8		3133500		2	2		39913	# 64468 # 65961 # 1 # ID=162_60;partial=00;start_type=ATG;rbs_motif=TAAAAA;rbs_spacer=6bp;gc_cont=0.416
1547	873	L3_063_250G2_scaffold_2553_7	149.91	27	0	27		4928200		6	6	Carbamidomethylation; Oxidation (M)	33967	# 17328 # 20549 # 1 # ID=964_15;partial=00;start_type=ATG;rbs_motif=TAA;rbs_spacer=11bp;gc_cont=0.464
993	3773	L3_063_250G2_scaffold_2562_1	66.74	8	0	8		9978900		2	2		20874	# 25514 # 26653 # 1 # ID=145_30;partial=00;start_type=ATG;rbs_motif=AGGAGG;rbs_spacer=5-10bp;gc_cont=0.610
884	2409	L3_063_250G2_scaffold_2562_5	115.51	9	0	9		2052500		3	3	Oxidation (M)	51018	# 7049 # 7591 # 1 # ID=1961_9;partial=00;start_type=ATG;rbs_motif=TAA;rbs_spacer=12bp;gc_cont=0.501
2670	3777	L3_063_250G2_scaffold_257_14	77.18	6	4	2	0	0		2	2		60202	# 2 # 634 # 1 # ID=9284_1;partial=10;start_type=Edge;rbs_motif=None;rbs_spacer=None;gc_cont=0.438
771	945	L3_063_250G2_scaffold_257_5	168.26	19	15	12	16328000	8938400		7	7	Carbamidomethylation; Oxidation (M)	42481	HLA class I histocompatibility antigen A-3 alpha chain OS=Homo sapiens OX=9606 GN=HLA-A PE=1 SV=2
2304	3176	L3_063_250G2_scaffold_257_55	90.77	8	8	0	2301700			2	2		37859	HLA class I histocompatibility antigen A-74 alpha chain OS=Homo sapiens OX=9606 GN=HLA-A PE=1 SV=1
1373	3864	L3_063_250G2_scaffold_258_21	75.43	4	4	3	17719000	0		2	2	Oxidation (M)	30832	HLA class I histocompatibility antigen A-29 alpha chain OS=Homo sapiens OX=9606 GN=HLA-A PE=1 SV=2
1534	5333	L3_063_250G2_scaffold_258_22	64.25	2	2	0	1997500			1	1		78054	HLA class I histocompatibility antigen Cw-6 alpha chain OS=Homo sapiens OX=9606 GN=HLA-C PE=1 SV=2
1183	987	L3_063_250G2_scaffold_258_3	187.56	20	20	12	12664000	144280		6	6		50632	HLA class I histocompatibility antigen Cw-8 alpha chain OS=Homo sapiens OX=9606 GN=HLA-C PE=1 SV=1
1030	5652	L3_063_250G2_scaffold_258_41	46.08	5	0	5		8516700		1	1		26193	HLA class I histocompatibility antigen Cw-15 alpha chain OS=Homo sapiens OX=9606 GN=HLA-C PE=1 SV=1
2068	1804	L3_063_250G2_scaffold_25822_2	126.81	21	16	4	2370000	0		4	4		29413	HLA class I histocompatibility antigen A-68 alpha chain OS=Homo sapiens OX=9606 GN=HLA-A PE=1 SV=4
2426	3404	L3_063_250G2_scaffold_2585_20	60.6	5	0	5		0		2	1	Carbamidomethylation	52259	HLA class I histocompatibility antigen A-2 alpha chain OS=Homo sapiens OX=9606 GN=HLA-A PE=1 SV=1
134	2802	L3_063_250G2_scaffold_2587_7	74.03	2	2	1	11166000	0		2	2		154606	HLA class I histocompatibility antigen A-69 alpha chain OS=Homo sapiens OX=9606 GN=HLA-A PE=1 SV=2
1223	2022	L3_063_250G2_scaffold_259_63	142.59	8	8	3	2085600			4	2		49914	HLA class I histocompatibility antigen Cw-16 alpha chain OS=Homo sapiens OX=9606 GN=HLA-C PE=1 SV=1
2085	4284	L3_063_250G2_scaffold_2590_6	35.12	2	2	2	184130	528870		1	1		44155	HLA class I histocompatibility antigen Cw-7 alpha chain OS=Homo sapiens OX=9606 GN=HLA-C PE=1 SV=3
2734	5809	L3_063_250G2_scaffold_2591_4	43.7	8	8	0	3665000			1	1		14389	HLA class I histocompatibility antigen B-73 alpha chain OS=Homo sapiens OX=9606 GN=HLA-B PE=1 SV=1
1940	4831	L3_063_250G2_scaffold_2593_8	56.05	3	3	0	7102500			1	1		40042	HLA class I histocompatibility antigen A-11 alpha chain OS=Homo sapiens OX=9606 GN=HLA-A PE=1 SV=1
2534	3843	L3_063_250G2_scaffold_26_104	55.29	5	5	0	0			2	2		45330	HLA class I histocompatibility antigen A-1 alpha chain OS=Homo sapiens OX=9606 GN=HLA-A PE=1 SV=1
2576	4093	L3_063_250G2_scaffold_26_14	48.04	1	0	1		173420		1	1	Carbamidomethylation	83637	HLA class I histocompatibility antigen Cw-17 alpha chain OS=Homo sapiens OX=9606 GN=HLA-C PE=1 SV=1
1222	1203	L3_063_250G2_scaffold_26_2	105.35	4	2	2	7373200	360370		5	5		178169	# 11321 # 11821 # 1 # ID=753_14;partial=00;start_type=ATG;rbs_motif=TAAAAA;rbs_spacer=11bp;gc_cont=0.423
1356	1432	L3_063_250G2_scaffold_26_26	154.55	13	13	13	2100700	1511800		4	4		49490	# 21020 # 21520 # -1 # ID=631_18;partial=00;start_type=ATG;rbs_motif=TAAA;rbs_spacer=12bp;gc_cont=0.401
820	1781	L3_063_250G2_scaffold_26_3	132.35	11	9	8	25884000	8799500		4	4		46167	# 67708 # 69720 # 1 # ID=155_67;partial=00;start_type=ATG;rbs_motif=TAA;rbs_spacer=12bp;gc_cont=0.483
912	2462	L3_063_250G2_scaffold_26_35	60.16	2	0	2		1671100		3	2		118908	# 141274 # 142176 # 1 # ID=9_109;partial=00;start_type=ATG;rbs_motif=AAA;rbs_spacer=11bp;gc_cont=0.481
[truncated: 3,200 more rows]
