# Supplementary material for: Experimental validation that human microbiome phages use alternative genetic coding
Source: Nat Commun. 2022 Sep 29;13:5710. doi: 10.1038/s41467-022-32979-6 (PMC9523058; doi:10.1038/s41467-022-32979-6)
Supplement: Supplementary file 8 — Supplementary Data 6 [file 41467_2022_32979_MOESM8_ESM.xlsx]

## Sheet: L3_063_250G2_scaffold_974
S6: L3_063_250G2_scaffold_974 detected proteins and peptides
This table contains all detected phage proteins from scaffold L3_063_250G2_scaffold_974. For each protein detected using code 15 predictions (dark green), any corresponding protein predicted using code 11 (light green) with peptide evidence is listed below the code 15 protein. Nested rows below each protein correspond to the peptide analytes detected for the code 15 protein. The column "#Peptide …
Key
code 15 protein with peptide evidence
associated code 11 protein with peptide evidence
peptide only detected with code 15
peptide detected with code 15 and code 11 predictions
peptide covers a recoded stop codon
Accession	Coverage (%)	#Peptide analytes	Annotation
L3_063_250G2_scaffold_974_curated_15.code15	24	3	Many BLAST hits to dUTPase
L3_063_250G2_scaffold_974_curated_14.code11	24	3	Many BLAST hits to dUTPase
	Peptide	Accession(s)	PTM	Recoded stop codon	code 15 unique
	ATAGDAGLDLYATR	L3_063_250G2_scaffold_974_curated_15.code15, L3_063_250G2_scaffold_974_curated_14.code11		no	no
	SIALTNGVGLIDTGYR	L3_063_250G2_scaffold_974_curated_15.code15, L3_063_250G2_scaffold_974_curated_14.code11		no	no
	VTTDAIPTVY	L3_063_250G2_scaffold_974_curated_15.code15, L3_063_250G2_scaffold_974_curated_14.code11		no	no
Accession	Coverage (%)	#Peptide analytes	Annotation
L3_063_250G2_scaffold_974_curated_20.code15	5	4	Many BLAST hits to portal protein
L3_063_250G2_scaffold_974_curated_26.code11	5	1	Many BLAST hits to portal protein
L3_063_250G2_scaffold_974_curated_29.code11	5	1	Many BLAST hits to portal protein
	Peptide	Accession(s)	PTM	Recoded stop codon	code 15 unique
	ITVAQINSYR	L3_063_250G2_scaffold_974_curated_20.code15, L3_063_250G2_scaffold_974_curated_29.code11		no	no
	LNLTHEFYK	L3_063_250G2_scaffold_974_curated_20.code15		no	yes
	LPYTGVVYNNTNSK	L3_063_250G2_scaffold_974_curated_20.code15, L3_063_250G2_scaffold_974_curated_26.code11		no	no
	VAVMDITQIPK	L3_063_250G2_scaffold_974_curated_20.code15		yes	yes
Accession	Coverage (%)	#Peptide analytes	Annotation
L3_063_250G2_scaffold_974_curated_25.code15	42	15	Many BLAST hits to major capsid protein
L3_063_250G2_scaffold_974_curated_36.code11	42	15	Many BLAST hits to major capsid protein
	Peptide	Accession(s)	PTM	Recoded stop codon	code 15 unique
	AC(+57.02)GELIMMAE	L3_063_250G2_scaffold_974_curated_25.code15, L3_063_250G2_scaffold_974_curated_36.code11	Carbamidomethylation	no	no
	ALVYNQNNVNK	L3_063_250G2_scaffold_974_curated_25.code15, L3_063_250G2_scaffold_974_curated_36.code11		no	no
	C(+57.02)TAGSVTPAGYAHSNTEVR	L3_063_250G2_scaffold_974_curated_25.code15, L3_063_250G2_scaffold_974_curated_36.code11	Carbamidomethylation	no	no
	DGEANIVK	L3_063_250G2_scaffold_974_curated_25.code15, L3_063_250G2_scaffold_974_curated_36.code11		no	no
	FVALTGEMGM(+15.99)R	L3_063_250G2_scaffold_974_curated_25.code15, L3_063_250G2_scaffold_974_curated_36.code11	Oxidation (M)	no	no
	FVALTGEMGMR	L3_063_250G2_scaffold_974_curated_25.code15, L3_063_250G2_scaffold_974_curated_36.code11		no	no
	IGAGLLEQIAPSNR	L3_063_250G2_scaffold_974_curated_25.code15, L3_063_250G2_scaffold_974_curated_36.code11		no	no
	IQDAPYQDGNLYVY	L3_063_250G2_scaffold_974_curated_25.code15, L3_063_250G2_scaffold_974_curated_36.code11		no	no
	LASAYEEYSEEADILNYNTHFK	L3_063_250G2_scaffold_974_curated_25.code15, L3_063_250G2_scaffold_974_curated_36.code11		no	no
	M(+15.99)TFLDLGR	L3_063_250G2_scaffold_974_curated_25.code15, L3_063_250G2_scaffold_974_curated_36.code11	Oxidation (M)	no	no
	MNLIDTVFVTGSGDNLK	L3_063_250G2_scaffold_974_curated_25.code15, L3_063_250G2_scaffold_974_curated_36.code11		no	no
	MNNNILNNLQLYK	L3_063_250G2_scaffold_974_curated_25.code15, L3_063_250G2_scaffold_974_curated_36.code11		no	no
	MTFLDLGR	L3_063_250G2_scaffold_974_curated_25.code15, L3_063_250G2_scaffold_974_curated_36.code11		no	no
	QLHPVTLKPLESYR	L3_063_250G2_scaffold_974_curated_25.code15, L3_063_250G2_scaffold_974_curated_36.code11		no	no
	VSNGSPASYIDPAVLASGC(+57.02)QVNR	L3_063_250G2_scaffold_974_curated_25.code15, L3_063_250G2_scaffold_974_curated_36.code11	Carbamidomethylation	no	no
	WFSDLIDTNK	L3_063_250G2_scaffold_974_curated_25.code15, L3_063_250G2_scaffold_974_curated_36.code11		no	no
	YFPLYDNTTYNR	L3_063_250G2_scaffold_974_curated_25.code15, L3_063_250G2_scaffold_974_curated_36.code11		no	no
Accession	Coverage (%)	#Peptide analytes	PTM	Annotation
L3_063_250G2_scaffold_974_curated_28.code15	14	3		Unidentified putative structural protein: Could not get a high confidence identification of protein (BLAST, HHPred, Phyre). Genomic proximity to other structural proteins suggests structural identity
	Peptide	Accession(s)	PTM	Recoded stop codon	code 15 unique
	DDLGAYIVK	L3_063_250G2_scaffold_974_curated_28.code15		no	yes
	LQLMDPNLVIK	L3_063_250G2_scaffold_974_curated_28.code15		yes	yes
	YTDTLESTIETLDR	L3_063_250G2_scaffold_974_curated_28.code15		no	yes
Accession	Coverage (%)	#Peptide analytes	Annotation
L3_063_250G2_scaffold_974_curated_29.code15	59	16	Unidentified putative structural protein: Could not get a high confidence identification of protein (BLAST, HHPred, Phyre). Genomic proximity to other structural proteins suggests structural identity
L3_063_250G2_scaffold_974_curated_40.code11	59	16	hypothetical protein
	Peptide	Accession(s)	PTM	Recoded stop codon	code 15 unique
	AFITGVSGAA	L3_063_250G2_scaffold_974_curated_29.code15, L3_063_250G2_scaffold_974_curated_40.code11		no	no
	ASKPSYVIGNYIAPVQEK	L3_063_250G2_scaffold_974_curated_29.code15, L3_063_250G2_scaffold_974_curated_40.code11		no	no
	DMYEAPGQFTH	L3_063_250G2_scaffold_974_curated_29.code15, L3_063_250G2_scaffold_974_curated_40.code11		no	no
	GHVFTDAYPIIEPK	L3_063_250G2_scaffold_974_curated_29.code15, L3_063_250G2_scaffold_974_curated_40.code11		no	no
	IGVAGDNMTIALPNGTSTTK	L3_063_250G2_scaffold_974_curated_29.code15, L3_063_250G2_scaffold_974_curated_40.code11		no	no
	LSTSQFVK	L3_063_250G2_scaffold_974_curated_29.code15, L3_063_250G2_scaffold_974_curated_40.code11		no	no
	LTLTALPK	L3_063_250G2_scaffold_974_curated_29.code15, L3_063_250G2_scaffold_974_curated_40.code11		no	no
	PSYVIGNYIAPVQEK	L3_063_250G2_scaffold_974_curated_29.code15, L3_063_250G2_scaffold_974_curated_40.code11		no	no
	SLIENEASAVK	L3_063_250G2_scaffold_974_curated_29.code15, L3_063_250G2_scaffold_974_curated_40.code11		no	no
	SVEYSNAIQK	L3_063_250G2_scaffold_974_curated_29.code15, L3_063_250G2_scaffold_974_curated_40.code11		no	no
	TTPLTTELYVETSAK	L3_063_250G2_scaffold_974_curated_29.code15, L3_063_250G2_scaffold_974_curated_40.code11		no	no
	TTVDSLSQGAVALFDENK	L3_063_250G2_scaffold_974_curated_29.code15, L3_063_250G2_scaffold_974_curated_40.code11		no	no
	TYEAIATTETADNLGNALLK	L3_063_250G2_scaffold_974_curated_29.code15, L3_063_250G2_scaffold_974_curated_40.code11		no	no
	VDTVLIGK	L3_063_250G2_scaffold_974_curated_29.code15, L3_063_250G2_scaffold_974_curated_40.code11		no	no
	VIGNYIAPVQEK	L3_063_250G2_scaffold_974_curated_29.code15, L3_063_250G2_scaffold_974_curated_40.code11		no	no
	VTIPGALLSNVPEAVPGATITK	L3_063_250G2_scaffold_974_curated_29.code15, L3_063_250G2_scaffold_974_curated_40.code11		no	no
Accession	Coverage (%)	#Peptide analytes	Annotation
L3_063_250G2_scaffold_974_curated_30.code15	6	1	Unidentified putative structural protein: Could not get a high confidence identification of protein (BLAST, HHPred, Phyre). Genomic proximity to other structural proteins suggests structural identity
	Peptide	Accession(s)	PTM	Recoded stop codon	code 15 unique
	DAIEHYIDLSR	L3_063_250G2_scaffold_974_curated_30.code15		no	yes
Accession	Coverage (%)	#Peptide analytes	Annotation
L3_063_250G2_scaffold_974_curated_32.code15	10	11	Many BLAST hits to tail protein
L3_063_250G2_scaffold_974_curated_43.code11	8	2	Many BLAST hits to tail protein
L3_063_250G2_scaffold_974_curated_45.code11	15	1	hypothetical protein
L3_063_250G2_scaffold_974_curated_47.code11	15	1	hypothetical protein
L3_063_250G2_scaffold_974_curated_48.code11	5	1	One BLAST hit to tail protein
	Peptide	Accession(s)	PTM	Recoded stop codon	code 15 unique
	DGDGYEYIYK	L3_063_250G2_scaffold_974_curated_32.code15		no	yes
	EFLEVPELR	L3_063_250G2_scaffold_974_curated_32.code15, L3_063_250G2_scaffold_974_curated_43.code11		no	no
	FANSTNTSVPSEGWSTNKPALNK	L3_063_250G2_scaffold_974_curated_32.code15, L3_063_250G2_scaffold_974_curated_47.code11		no	no
	GEMTSLILR	L3_063_250G2_scaffold_974_curated_32.code15, L3_063_250G2_scaffold_974_curated_43.code11		no	no
	IGGGEGGGVVDTSVVK	L3_063_250G2_scaffold_974_curated_32.code15		no	yes
	QEILTVNNLLANNAK	L3_063_250G2_scaffold_974_curated_32.code15, L3_063_250G2_scaffold_974_curated_48.code11		no	no
	QNNTSQTPSMTSSYWNISSK	L3_063_250G2_scaffold_974_curated_32.code15		yes	yes
	SLSGWTDPIR	L3_063_250G2_scaffold_974_curated_32.code15, L3_063_250G2_scaffold_974_curated_45.code11		no	no
	TLDTSVGELDTLVER	L3_063_250G2_scaffold_974_curated_32.code15		no	yes
	TPSTPASVNQAGHIPSGW	L3_063_250G2_scaffold_974_curated_32.code15		no	yes
	VPQTPSSIQQNDYIPTISNGGSK	L3_063_250G2_scaffold_974_curated_32.code15		yes	yes
Accession	Coverage (%)	#Peptide analytes	Annotation
L3_063_250G2_scaffold_974_curated_39.code15	23	23	Tail-related protein: Many BLAST hits to tail collar fiber/major tropism determinant
L3_063_250G2_scaffold_974_curated_54.code11	46	3	hypothetical protein
L3_063_250G2_scaffold_974_curated_55.code11	22	2	hypothetical protein
L3_063_250G2_scaffold_974_curated_57.code11	28	4	BLAST hit to tail collar fiber
	Peptide	Accession(s)	PTM	Recoded stop codon	code 15 unique
	ANVTGALGVDPTTTYVK	L3_063_250G2_scaffold_974_curated_39.code15		no	yes
	AQSAEQTISTNLQNEINR	L3_063_250G2_scaffold_974_curated_39.code15		yes	yes
	ATGVEETLNSNITQLQTQK	L3_063_250G2_scaffold_974_curated_39.code15		yes	yes
	AVNTELTPEGFR	L3_063_250G2_scaffold_974_curated_39.code15, L3_063_250G2_scaffold_974_curated_57.code11		no	no
	DFLDFVK	L3_063_250G2_scaffold_974_curated_39.code15, L3_063_250G2_scaffold_974_curated_54.code11		no	no
	DIEHTLYIQSTTK	L3_063_250G2_scaffold_974_curated_39.code15		yes	yes
	EAIATEVSDR	L3_063_250G2_scaffold_974_curated_39.code15		no	yes
	IPEFWYVDDYTPGTK	L3_063_250G2_scaffold_974_curated_39.code15, L3_063_250G2_scaffold_974_curated_57.code11		no	no
	ITDHTAATNAALALK	L3_063_250G2_scaffold_974_curated_39.code15		no	yes
	LAASGGVPDLNNYYTK	L3_063_250G2_scaffold_974_curated_39.code15		no	yes
	LDTSGNVSIPGYFK	L3_063_250G2_scaffold_974_curated_39.code15, L3_063_250G2_scaffold_974_curated_55.code11		no	no
	NAAILVETNR	L3_063_250G2_scaffold_974_curated_39.code15		no	yes
	NNSYKPLC(+57.02)NVDNVNTGYK	L3_063_250G2_scaffold_974_curated_39.code15	Carbamidomethylation	no	yes
	PFAFQTQPLYK	L3_063_250G2_scaffold_974_curated_39.code15		yes	yes
	PLC(+57.02)NVDNVNTGYK	L3_063_250G2_scaffold_974_curated_39.code15	Carbamidomethylation	no	yes
	SGDNYWDVTTK	L3_063_250G2_scaffold_974_curated_39.code15, L3_063_250G2_scaffold_974_curated_55.code11		no	no
	SVVPTVNFNR	L3_063_250G2_scaffold_974_curated_39.code15, L3_063_250G2_scaffold_974_curated_57.code11		no	no
	TFYDLTK	L3_063_250G2_scaffold_974_curated_39.code15		no	yes
	TISIPVASTSSAGIITSK	L3_063_250G2_scaffold_974_curated_39.code15, L3_063_250G2_scaffold_974_curated_54.code11		no	no
	TQADTTINDNISSLIANEVER	L3_+C130:Q130063_250G2_scaffold_974_curated_39.code15		no	yes
	VDDEEVKDVIK	L3_063_250G2_scaffold_974_curated_39.code15, L3_063_250G2_scaffold_974_curated_54.code11		no	no
	WNLYTYEEHR	L3_063_250G2_scaffold_974_curated_39.code15, L3_063_250G2_scaffold_974_curated_57.code11		no	no
	YVLPAATASALGGVK	L3_063_250G2_scaffold_974_curated_39.code15		no	yes
Accession	Coverage (%)	#Peptide analytes	Annotation
L3_063_250G2_scaffold_974_curated_45.code15	15	2	Structural protein: Many BLAST hits to phage structural proteins
L3_063_250G2_scaffold_974_curated_63.code11	17	1	Structural protein: Many BLAST hits to phage structural proteins
	Peptide	Accession(s)	PTM	Recoded stop codon	code 15 unique
	ELPTLLGTK	L3_063_250G2_scaffold_974_curated_45.code15, L3_063_250G2_scaffold_974_curated_63.code11		no	no
	QQVSDTTNDSKDDTQNVMNQNVNR	L3_063_250G2_scaffold_974_curated_45.code15		yes	yes
Accession	Coverage (%)	#Peptide analytes	Annotation
L3_063_250G2_scaffold_974_curated_47.code15	10	2	Tail tube protein: Many BLAST hits to tail tubular protein
	Peptide	Accession(s)	PTM	Recoded stop codon	code 15 unique
	PGYLISNVPEGYAK	L3_063_250G2_scaffold_974_curated_47.code15		no	yes
	QAYAESLMPNQDELTNIK	L3_063_250G2_scaffold_974_curated_47.code15		no	yes
Accession	Coverage (%)	#Peptide analytes	Annotation
L3_063_250G2_scaffold_974_curated_48.code15	1	1	Stabilization protein: Many BLAST hits to phage stabilization protein
	Peptide	Accession(s)	PTM	Recoded stop codon	code 15 unique
	EGVAPEFVQGFYNSSK	L3_063_250G2_scaffold_974_curated_48.code15		no	yes
Accession	Coverage (%)	#Peptide analytes	Annotation
L3_063_250G2_scaffold_974_curated_51.code15	1	2	Packaged RNA polymerase: Hhpred hit to crAssphage packaged RNA polymerase (p = 100%) See Drobysheva et al Nature 2020 for proteomic and structural characterization of this packaged RNA polymerase
L3_063_250G2_scaffold_974_curated_95.code11	20	2	hypothetical protein
	Peptide	Accession(s)	PTM	Recoded stop codon	code 15 unique
	EIYLAHPNNNVSNQAER	L3_063_250G2_scaffold_974_curated_51.code15, L3_063_250G2_scaffold_974_curated_95.code11		no	no
	LLDNVVLNK	L3_063_250G2_scaffold_974_curated_51.code15, L3_063_250G2_scaffold_974_curated_95.code11		no	no
Accession	Coverage (%)	#Peptide analytes	Annotation
L3_063_250G2_scaffold_974_curated_71.code15	6	1	REFSEQ FG-GAP repeat protein
L3_063_250G2_scaffold_974_curated_135.code11	6	1	REFSEQ FG-GAP repeat protein
	Peptide	Accession(s)	PTM	Recoded stop codon	code 15 unique
	IQNNLLMDGSK	L3_063_250G2_scaffold_974_curated_71.code15, L3_063_250G2_scaffold_974_curated_135.code11		no	no
Accession	Coverage (%)	#Peptide analytes	Annotation
L3_063_250G2_scaffold_974_curated_72.code15	8	2	REFSEQ hypothetical protein
L3_063_250G2_scaffold_974_curated_136.code11	8	2	REFSEQ hypothetical protein
	Peptide	Accession(s)	PTM	Recoded stop codon	code 15 unique
	SPFWNVK	L3_063_250G2_scaffold_974_curated_72.code15, L3_063_250G2_scaffold_974_curated_136.code11		no	no
	DVQDAILK	L3_063_250G2_scaffold_974_curated_84.code15, L3_063_250G2_scaffold_974_curated_149.code11		no	no
Accession	Coverage (%)	#Peptide analytes	Annotation
L3_063_250G2_scaffold_974_curated_84.code15	8	1	Unidentified unknown protein: Could not get a high confidence identification of protein (BLAST, HHPred, Phyre).
L3_063_250G2_scaffold_974_curated_149.code11	8	1	hypothetical protein
	Peptide	Accession(s)	PTM	Recoded stop codon	code 15 unique
	AQAEFEATGDYK	L3_063_250G2_scaffold_974_curated_84.code15, L3_063_250G2_scaffold_974_curated_149.code11		no	no
	ATDGGYNFEAGMK	L3_063_250G2_scaffold_974_curated_84.code15, L3_063_250G2_scaffold_974_curated_149.code11		no	no
	ATDGGYNFEAGM(+15.99)K	L3_063_250G2_scaffold_974_curated_84.code15, L3_063_250G2_scaffold_974_curated_149.code11	Oxidation (M)	no	no
	DFSEELKK	L3_063_250G2_scaffold_974_curated_84.code15, L3_063_250G2_scaffold_974_curated_149.code11		no	no
Accession	Coverage (%)	#Peptide analytes	Annotation
L3_063_250G2_scaffold_974_curated_96.code15	3	1	50S ribosomal protein L22
L3_063_250G2_scaffold_974_curated_164.code11	3	1	50S ribosomal protein L22
	Peptide	Accession(s)	PTM	Recoded stop codon	code 15 unique
	LIFVPEK	L3_063_250G2_scaffold_974_curated_96.code15, L3_063_250G2_scaffold_974_curated_164.code11		no	no
